# Supplementary material for: Mechanisms of Chinese Hickory Resistance to Dry Rot Disease by Botryosphaeria dothidea: A Comprehensive Analysis from Gene Expression to Non-Coding RNAs
Source: Plants (Basel). 2025 Mar 4;14(5):793. doi: 10.3390/plants14050793 (PMC11901809; doi:10.3390/plants14050793)
Supplement: Supplementary file 1 [file plants-14-00793-s001.zip]

Archive with 7 entries (7 files):
- data_table S1-S19.xlsx
- e-Xtras.pdf
- S20 mRNA-gene_description.xls
- S21 lncRNA_description.xlsx
- S22 circRNA_description.xlsx
- S23 important ncRNA.xls
- S24 RIN.xlsx
