# Supplementary material for: Mechanisms of Chinese Hickory Resistance to Dry Rot Disease by Botryosphaeria dothidea: A Comprehensive Analysis from Gene Expression to Non-Coding RNAs
Source: Plants (Basel). 2025 Mar 4;14(5):793. doi: 10.3390/plants14050793 (PMC11901809; doi:10.3390/plants14050793)
Supplement: Supplementary file 1 [file plants-14-00793-s001.zip › data_table S1-S19.xlsx]

## Sheet: S1 clean data
Table S1： The specific data statistics of the clean data for each sample.
sample	library	raw_reads	raw_bases	clean_reads(G)	clean_bases(G)	error_rate(%)	Q20(%)	Q30(%)	GC_pct(%)
Cc_P_W_1	FRRL220202141-1a	91200420	13.68	88789990	13.32	0.03	97.75	93.55	43.7
Cc_P_D_2	FRRL220202151-1a	91759210	13.76	90386890	13.56	0.03	97.61	93.27	45.53
Cc_P_W_2	FRRL220202142-1a	88464810	13.27	86613228	12.99	0.03	97.79	93.65	43.13
Cc_P_D_3	FRRL220202152-1a	92455280	13.87	91090970	13.66	0.03	97.81	93.61	43.23
Cc_P_W_3	FRRL220202143-1a	90923354	13.64	87241640	13.09	0.03	97.87	93.88	44.43
Cc_M_D_1	FRRL220202153-1a	90437146	13.57	89256710	13.39	0.03	97.77	93.52	43.57
Cc_M_W_1	FRRL220202144-1a	92507080	13.88	87811106	13.17	0.02	98.06	94.28	43.63
Cc_M_D_2	FRRL220220995-1a	91160046	13.67	87773240	13.17	0.03	97.83	93.71	43.88
Cc_M_W_2	FRRL220220993-1a	93427458	14.01	91719436	13.76	0.03	97.83	93.7	43.13
Cc_M_D_3	FRRL220202155-1a	90739904	13.61	89319584	13.4	0.03	97.82	93.63	44.21
Cc_M_W_3	FRRL220202146-1a	88884692	13.33	84184862	12.63	0.03	97.89	93.86	44.05
Cc_A_D_1	FRRL220202156-1a	95349630	14.3	93739466	14.06	0.03	97.74	93.54	44.27
Cc_A_W_1	FRRL220202147-1a	94820618	14.22	91225746	13.68	0.02	98.13	94.42	43.78
Cc_A_D_2	FRRL220202157-1a	91567648	13.74	89964456	13.49	0.03	97.64	93.29	44.46
Cc_A_W_2	FRRL220202148-1a	96212438	14.43	95248818	14.29	0.03	97.76	93.49	44.43
Cc_A_D_3	FRRL220202158-1a	90375166	13.56	88708994	13.31	0.03	97.81	93.66	43.55
Cc_A_W_3	FRRL220202149-1a	93516386	14.03	91594506	13.74	0.02	98.25	94.69	50.01
average		9.19883e+07	13.8	8.96864e+07	13.4535	0.0282353	97.8447	93.75	44.2935

## Sheet: S2 clean data alignment results
Table S2：The alignment rate statistics of the clean data for each sample against the Chinese hickory reference genome.
sample	total_reads	total_map	unique_map	multi_map	read1_map	read2_map	positive_map	negative_map	splice_map	unsplice_map	proper_map
Cc_P_W_1	88789990	48682912(54.83%)	45935696(51.74%)	2747216(3.09%)	22928507(25.82%)	23007189(25.91%)	22958872(25.86%)	22976824(25.88%)	11168178(12.58%)	34767518(39.16%)	43586718(49.09%)
Cc_P_D_2	90386890	70689239(78.21%)	66061498(73.09%)	4627741(5.12%)	33168937(36.7%)	32892561(36.39%)	33004891(36.52%)	33056607(36.57%)	18276514(20.22%)	47784984(52.87%)	63873686(70.67%)
Cc_P_W_2	86613228	56139808(64.82%)	52820672(60.98%)	3319136(3.83%)	26408906(30.49%)	26411766(30.49%)	26406447(30.49%)	26414225(30.5%)	13024794(15.04%)	39795878(45.95%)	50164620(57.92%)
Cc_P_D_3	91090970	82528499(90.6%)	77624239(85.22%)	4904260(5.38%)	38955070(42.77%)	38669169(42.45%)	38806475(42.6%)	38817764(42.61%)	21895997(24.04%)	55728242(61.18%)	74795894(82.11%)
Cc_P_W_3	87241640	61860346(70.91%)	58086241(66.58%)	3774105(4.33%)	29024830(33.27%)	29061411(33.31%)	29104356(33.36%)	28981885(33.22%)	15203299(17.43%)	42882942(49.15%)	55456718(63.57%)
Cc_M_D_1	89256710	83902275(94.0%)	79423147(88.98%)	4479128(5.02%)	39892798(44.69%)	39530349(44.29%)	39716871(44.5%)	39706276(44.49%)	23727496(26.58%)	55695651(62.4%)	76610320(85.83%)
Cc_M_W_1	87811106	53336355(60.74%)	50588970(57.61%)	2747385(3.13%)	25306136(28.82%)	25282834(28.79%)	25320545(28.84%)	25268425(28.78%)	12294821(14.0%)	38294149(43.61%)	48652602(55.41%)
Cc_M_D_2	87773240	79839677(90.96%)	75893638(86.47%)	3946039(4.5%)	38066639(43.37%)	37826999(43.1%)	37935097(43.22%)	37958541(43.25%)	22418575(25.54%)	53475063(60.92%)	73483234(83.72%)
Cc_M_W_2	91719436	83914362(91.49%)	79350991(86.51%)	4563371(4.98%)	39783349(43.38%)	39567642(43.14%)	39669680(43.25%)	39681311(43.26%)	21466895(23.4%)	57884096(63.11%)	76330886(83.22%)
Cc_M_D_3	89319584	72910120(81.63%)	68199169(76.35%)	4710951(5.27%)	34212974(38.3%)	33986195(38.05%)	34074044(38.15%)	34125125(38.21%)	19833117(22.2%)	48366052(54.15%)	66186172(74.1%)
Cc_M_W_3	84184862	56588194(67.22%)	53600976(63.67%)	2987218(3.55%)	26845959(31.89%)	26755017(31.78%)	26821255(31.86%)	26779721(31.81%)	13056481(15.51%)	40544495(48.16%)	51437392(61.1%)
Cc_A_D_1	93739466	67112709(71.59%)	63732744(67.99%)	3379965(3.61%)	31941451(34.07%)	31791293(33.91%)	31867098(34.0%)	31865646(33.99%)	13684417(14.6%)	50048327(53.39%)	61337758(65.43%)
Cc_A_W_1	91225746	61428259(67.34%)	57981579(63.56%)	3446680(3.78%)	28951336(31.74%)	29030243(31.82%)	29040695(31.83%)	28940884(31.72%)	11976114(13.13%)	46005465(50.43%)	55599016(60.95%)
Cc_A_D_2	89964456	79855593(88.76%)	75341940(83.75%)	4513653(5.02%)	37818264(42.04%)	37523676(41.71%)	37631010(41.83%)	37710930(41.92%)	18811965(20.91%)	56529975(62.84%)	72490054(80.58%)
Cc_A_W_2	95248818	58294321(61.2%)	55204441(57.96%)	3089880(3.24%)	27597401(28.97%)	27607040(28.98%)	27649859(29.03%)	27554582(28.93%)	12773596(13.41%)	42430845(44.55%)	52451588(55.07%)
Cc_A_D_3	88708994	80454634(90.7%)	76229953(85.93%)	4224681(4.76%)	38226103(43.09%)	38003850(42.84%)	38095618(42.94%)	38134335(42.99%)	17923629(20.2%)	58306324(65.73%)	73163078(82.48%)
Cc_A_W_3	91594506	84938825(92.73%)	81401653(88.87%)	3537172(3.86%)	40758186(44.5%)	40643467(44.37%)	40678034(44.41%)	40723619(44.46%)	15516838(16.94%)	65884815(71.93%)	79081984(86.34%)

## Sheet: S3 annotation table
Table S3：The functional annotation information of the protein sequences of Chinese hickory.
Gene_id	seed_ortholog	evalue	score	eggNOG_OGs	max_annot_lvl	COG_category	Description	Preferred_name	GOs	EC	KEGG_ko	KEGG_Pathway	KEGG_Module	KEGG_Reaction	KEGG_rclass	BRITE	KEGG_TC	CAZy	BiGG_Reaction	PFAMs
CCA1534S0001	4096.XP_009803791.1	3.43e-29	110.0	COG1502@1|root,KOG1329@2759|Eukaryota,37RQH@33090|Viridiplantae,3G9ND@35493|Streptophyta,44PI4@71274|asterids	35493|Streptophyta	I	PLD-like domain	-	GO:0002376,GO:0003674,GO:0003824,GO:0004620,GO:0004630,GO:0005488,GO:0005543,GO:0005546,GO:0005575,GO:0005911,GO:0006950,GO:0006952,GO:0006955,GO:0008081,GO:0008150,GO:0008289,GO:0009506,GO:0009605,GO:0009607,GO:0009617,GO:0009814,GO:0009816,GO:0010035,GO:0010038,GO:0016298,GO:0016787,GO:0016788,GO:0030054,GO:0035091,GO:0042221,GO:0042578,GO:0042742,GO:0043167,GO:0043168,GO:0043207,GO:0045087,GO:…	3.1.4.4	ko:K01115	ko00564,ko00565,ko01100,ko01110,ko04014,ko04024,ko04071,ko04072,ko04144,ko04666,ko04724,ko04912,ko05231,map00564,map00565,map01100,map01110,map04014,map04024,map04071,map04072,map04144,map04666,map04724,map04912,map05231	-	R01310,R02051,R07385	RC00017,RC00425	ko00000,ko00001,ko01000,ko04131	-	-	-	C2,PLD_C,PLDc
CCA1011S0001	29760.VIT_16s0050g02070.t01	8.27e-15	72.0	KOG4197@1|root,KOG4197@2759|Eukaryota	2759|Eukaryota	S	endonuclease activity	-	-	-	-	-	-	-	-	-	-	-	-	-
CCA1482S0011	981085.XP_010104773.1	2.93e-102	301.0	2D340@1|root,2S4ZM@2759|Eukaryota,37WJF@33090|Viridiplantae,3GKNG@35493|Streptophyta,4JV01@91835|fabids	35493|Streptophyta	-	-	-	-	-	-	-	-	-	-	-	-	-	-	-
CCA1482S0013	3641.EOY14641	7.81e-109	338.0	COG2124@1|root,KOG0156@2759|Eukaryota,37NY9@33090|Viridiplantae,3G8SI@35493|Streptophyta	35493|Streptophyta	Q	cytochrome P450	-	-	1.14.14.1,1.14.14.19,1.14.14.32	ko:K00512,ko:K07408	ko00140,ko00380,ko00830,ko00980,ko01100,ko04913,ko04917,ko04927,ko04934,ko05204,map00140,map00380,map00830,map00980,map01100,map04913,map04917,map04927,map04934,map05204	M00109,M00110	R02211,R02354,R02355,R03089,R03408,R03629,R03783,R04852,R04853,R07000,R07001,R07021,R07022,R07079,R07080,R07081,R07085,R07087,R07098,R07099,R08390,R08392,R08517,R08518,R09418,R09423,R09442	RC00046,RC00607,RC00660,RC00661,RC00704,RC00723,RC00724,RC00923,RC01222,RC01444,RC01445,RC01727,RC01732,RC01733,RC02531	ko00000,ko00001,ko00002,ko00199,ko01000	-	-	-	p450
CCA1482S0012	981085.XP_010106079.1	7.02e-237	667.0	COG2124@1|root,KOG0156@2759|Eukaryota,37NY9@33090|Viridiplantae,3G8SI@35493|Streptophyta,4JN6Z@91835|fabids	35493|Streptophyta	Q	Cytochrome p450	-	GO:0003674,GO:0003824,GO:0004497,GO:0005575,GO:0008150,GO:0008152,GO:0009058,GO:0009987,GO:0010035,GO:0010038,GO:0010039,GO:0016020,GO:0016491,GO:0016705,GO:0016709,GO:0019748,GO:0042221,GO:0044550,GO:0050896,GO:0051716,GO:0055114,GO:0070887,GO:0071241,GO:0071248,GO:0071281	1.14.14.1,1.14.14.19,1.14.14.32	ko:K00512,ko:K07408,ko:K14985	ko00140,ko00380,ko00830,ko00980,ko00981,ko01100,ko04913,ko04917,ko04927,ko04934,ko05204,map00140,map00380,map00830,map00980,map00981,map01100,map04913,map04917,map04927,map04934,map05204	M00109,M00110	R02211,R02354,R02355,R03089,R03408,R03629,R03783,R04852,R04853,R07000,R07001,R07021,R07022,R07079,R07080,R07081,R07085,R07087,R07098,R07099,R08143,R08390,R08392,R08517,R08518,R09418,R09423,R09442	RC00046,RC00607,RC00660,RC00661,RC00704,RC00723,RC00724,RC00923,RC01222,RC01444,RC01445,RC01693,RC01727,RC01732,RC01733,RC02531	ko00000,ko00001,ko00002,ko00199,ko01000	-	-	-	p450
CCA0510S0107	102107.XP_008224374.1	1.02e-208	585.0	COG3491@1|root,KOG0143@2759|Eukaryota,37PC4@33090|Viridiplantae,3GH2V@35493|Streptophyta,4JS90@91835|fabids	35493|Streptophyta	Q	Belongs to the iron ascorbate-dependent oxidoreductase family	-	-	-	-	-	-	-	-	-	-	-	-	2OG-FeII_Oxy,DIOX_N
CCA0510S0187	29760.VIT_05s0049g01620.t01	5.57e-83	265.0	COG2230@1|root,2QSMW@2759|Eukaryota,37NYG@33090|Viridiplantae,3GBIW@35493|Streptophyta	35493|Streptophyta	M	synthase	-	GO:0003674,GO:0003824,GO:0005575,GO:0005622,GO:0005623,GO:0005737,GO:0005829,GO:0006629,GO:0008150,GO:0008152,GO:0008168,GO:0008757,GO:0008825,GO:0009987,GO:0016740,GO:0016741,GO:0030258,GO:0032259,GO:0044237,GO:0044238,GO:0044255,GO:0044424,GO:0044444,GO:0044464,GO:0071704	2.1.1.79	ko:K00574	-	-	-	-	ko00000,ko01000	-	-	-	Amino_oxidase,CMAS,NAD_binding_8
CCA0510S0114	3641.EOY06016	1.2e-193	544.0	KOG0800@1|root,KOG0800@2759|Eukaryota,37I71@33090|Viridiplantae,3GDCH@35493|Streptophyta	35493|Streptophyta	O	RING-H2 finger protein	-	GO:0003674,GO:0003824,GO:0004842,GO:0006464,GO:0006508,GO:0006511,GO:0006807,GO:0008150,GO:0008152,GO:0009056,GO:0009057,GO:0009987,GO:0010498,GO:0016567,GO:0016740,GO:0019538,GO:0019787,GO:0019941,GO:0030163,GO:0032446,GO:0036211,GO:0043161,GO:0043170,GO:0043412,GO:0043632,GO:0044237,GO:0044238,GO:0044248,GO:0044257,GO:0044260,GO:0044265,GO:0044267,GO:0051603,GO:0061630,GO:0061659,GO:0070647,GO:…	2.3.2.27	ko:K19041	-	-	-	-	ko00000,ko01000,ko04121	-	-	-	zf-RING_2
CCA0510S0177	4006.Lus10008232	0.0	1415.0	COG3104@1|root,KOG1237@2759|Eukaryota,37IEX@33090|Viridiplantae,3G7JK@35493|Streptophyta	35493|Streptophyta	E	Protein NRT1 PTR FAMILY	-	-	-	ko:K14638	-	-	-	-	ko00000,ko02000	2.A.17.3	-	-	PTR2
CCA0510S0176	4432.XP_010250594.1	1.09e-31	112.0	KOG3489@1|root,KOG3489@2759|Eukaryota,37W21@33090|Viridiplantae,3GKB5@35493|Streptophyta	35493|Streptophyta	U	Belongs to the small Tim family	-	GO:0005575,GO:0005622,GO:0005623,GO:0005737,GO:0005739,GO:0005740,GO:0005758,GO:0031967,GO:0031970,GO:0031974,GO:0031975,GO:0043226,GO:0043227,GO:0043229,GO:0043231,GO:0043233,GO:0044422,GO:0044424,GO:0044429,GO:0044444,GO:0044446,GO:0044464,GO:0070013	-	ko:K17780	-	-	-	-	ko00000,ko02000,ko03029	3.A.8.1	-	-	zf-Tim10_DDP
CCA0510S0153	72658.Bostr.29827s0037.1.p	3.36e-26	105.0	COG1498@1|root,KOG2572@2759|Eukaryota,37JT9@33090|Viridiplantae,3GGZ8@35493|Streptophyta,3HYJE@3699|Brassicales	35493|Streptophyta	AJ	Nucleolar protein	-	GO:0000154,GO:0003674,GO:0003676,GO:0003723,GO:0005488,GO:0005575,GO:0005622,GO:0005623,GO:0005634,GO:0005730,GO:0005732,GO:0006139,GO:0006364,GO:0006396,GO:0006725,GO:0006807,GO:0008150,GO:0008152,GO:0009451,GO:0009987,GO:0010467,GO:0016070,GO:0016072,GO:0022613,GO:0030515,GO:0030684,GO:0031428,GO:0031974,GO:0031981,GO:0032040,GO:0032991,GO:0034470,GO:0034641,GO:0034660,GO:0042254,GO:0043170,GO:…	-	ko:K14565	ko03008,map03008	-	-	-	ko00000,ko00001,ko03009	-	-	-	NOP5NT,Nop
CCA0510S0132	981085.XP_010104745.1	8.3e-190	530.0	COG0039@1|root,KOG1496@2759|Eukaryota,37N4Q@33090|Viridiplantae,3GAE1@35493|Streptophyta,4JH3F@91835|fabids	35493|Streptophyta	C	Malate dehydrogenase	-	-	1.1.1.37	ko:K00025	ko00020,ko00270,ko00620,ko00630,ko00710,ko01100,ko01110,ko01120,ko01130,ko01200,ko04964,map00020,map00270,map00620,map00630,map00710,map01100,map01110,map01120,map01130,map01200,map04964	M00009,M00011,M00012,M00168,M00171	R00342,R07136	RC00031	ko00000,ko00001,ko00002,ko01000	-	-	-	Ldh_1_C,Ldh_1_N
CCA0510S0110	102107.XP_008224373.1	2.9e-86	260.0	2CXKV@1|root,2RYAJ@2759|Eukaryota,37TS7@33090|Viridiplantae,3GIQD@35493|Streptophyta,4JPCU@91835|fabids	35493|Streptophyta	S	Belongs to the Casparian strip membrane proteins (CASP) family	-	GO:0005575,GO:0005623,GO:0005886,GO:0016020,GO:0044464,GO:0071944	-	-	-	-	-	-	-	-	-	-	DUF588
CCA0510S0040	3641.EOY03725	1.13e-300	858.0	COG0515@1|root,KOG1187@2759|Eukaryota	2759|Eukaryota	KLT	protein serine/threonine kinase activity	-	-	-	-	-	-	-	-	-	-	-	-	Malectin_like,Pkinase_Tyr
CCA0510S0073	3760.EMJ23273	3.77e-24	101.0	28IC2@1|root,2QQNK@2759|Eukaryota,37KZA@33090|Viridiplantae,3GF4Z@35493|Streptophyta,4JGXS@91835|fabids	35493|Streptophyta	S	hydroxyproline O-arabinosyltransferase activity	-	GO:0003674,GO:0003824,GO:0005575,GO:0005622,GO:0005623,GO:0005737,GO:0005768,GO:0005773,GO:0005774,GO:0005794,GO:0005801,GO:0005802,GO:0005886,GO:0012505,GO:0016020,GO:0016740,GO:0016757,GO:0016763,GO:0031090,GO:0031410,GO:0031982,GO:0031984,GO:0043226,GO:0043227,GO:0043229,GO:0043231,GO:0044422,GO:0044424,GO:0044431,GO:0044437,GO:0044444,GO:0044446,GO:0044464,GO:0071944,GO:0097708,GO:0098588,GO:…	2.4.2.58	ko:K20782	ko00514,map00514	-	-	-	ko00000,ko00001,ko01000,ko01003	-	GT95	-	-
CCA0510S0140	29760.VIT_05s0049g01160.t01	3.2e-249	697.0	2CMFQ@1|root,2QQ81@2759|Eukaryota,37R4G@33090|Viridiplantae,3G9V0@35493|Streptophyta	35493|Streptophyta	O	E3 ubiquitin-protein ligase	-	GO:0000151,GO:0003674,GO:0003824,GO:0004842,GO:0005488,GO:0005515,GO:0005575,GO:0005622,GO:0005623,GO:0005634,GO:0005737,GO:0006464,GO:0006807,GO:0008150,GO:0008152,GO:0009987,GO:0016567,GO:0016740,GO:0019538,GO:0019787,GO:0019899,GO:0031625,GO:0032446,GO:0032991,GO:0036211,GO:0043170,GO:0043226,GO:0043227,GO:0043229,GO:0043231,GO:0043412,GO:0044237,GO:0044238,GO:0044260,GO:0044267,GO:0044389,GO:…	-	-	-	-	-	-	-	-	-	-	Ank,Ank_2,Ank_4,zf-C3HC4_3
CCA0510S0150	71139.XP_010023919.1	4.43e-296	812.0	KOG1164@1|root,KOG1164@2759|Eukaryota,37I0S@33090|Viridiplantae,3G73Q@35493|Streptophyta	35493|Streptophyta	T	belongs to the protein kinase superfamily	-	GO:0000902,GO:0003674,GO:0003824,GO:0004672,GO:0004674,GO:0005575,GO:0005622,GO:0005623,GO:0005634,GO:0005737,GO:0006464,GO:0006468,GO:0006793,GO:0006796,GO:0006807,GO:0006810,GO:0006897,GO:0006950,GO:0007275,GO:0008150,GO:0008152,GO:0008360,GO:0009266,GO:0009409,GO:0009628,GO:0009653,GO:0009719,GO:0009725,GO:0009741,GO:0009826,GO:0009850,GO:0009987,GO:0010033,GO:0010817,GO:0014070,GO:0016043,GO:…	2.7.11.1	ko:K08959,ko:K08960	ko04068,ko04310,ko04340,ko04341,ko04390,ko04391,ko04392,ko04540,ko04710,ko04711,map04068,map04310,map04340,map04341,map04390,map04391,map04392,map04540,map04710,map04711	-	-	-	ko00000,ko00001,ko01000,ko01001,ko03036	-	-	-	Pkinase
CCA0510S0172	102107.XP_008224151.1	1.21e-219	645.0	KOG0120@1|root,KOG0120@2759|Eukaryota,37IJ2@33090|Viridiplantae,3G83E@35493|Streptophyta,4JI2G@91835|fabids	35493|Streptophyta	A	Splicing factor U2AF	-	GO:0000243,GO:0000375,GO:0000377,GO:0000398,GO:0003674,GO:0003676,GO:0003723,GO:0003727,GO:0003729,GO:0005488,GO:0005575,GO:0005622,GO:0005623,GO:0005634,GO:0005654,GO:0005681,GO:0005684,GO:0006139,GO:0006396,GO:0006397,GO:0006725,GO:0006807,GO:0006810,GO:0006913,GO:0008150,GO:0008152,GO:0008187,GO:0008380,GO:0009987,GO:0010467,GO:0016070,GO:0016071,GO:0016604,GO:0016607,GO:0030628,GO:0031974,GO:…	-	ko:K12837	ko03040,map03040	-	-	-	ko00000,ko00001,ko03041	-	-	-	RRM_1
CCA0510S0188	3760.EMJ01757	2.14e-18	82.0	KOG2352@1|root,KOG2352@2759|Eukaryota,37MDN@33090|Viridiplantae,3GAUM@35493|Streptophyta,4JH4V@91835|fabids	35493|Streptophyta	E	Methyltransferase domain	-	-	-	-	-	-	-	-	-	-	-	-	Methyltransf_11,Methyltransf_31
CCA0510S0168	71139.XP_010023903.1	3.33e-86	256.0	KOG1944@1|root,KOG1944@2759|Eukaryota,37NKB@33090|Viridiplantae,3G8MH@35493|Streptophyta	35493|Streptophyta	S	Belongs to the peroxisomal membrane protein PXMP2 4 family	-	GO:0005575,GO:0005622,GO:0005623,GO:0005737,GO:0005777,GO:0005778,GO:0005779,GO:0016020,GO:0016021,GO:0031090,GO:0031224,GO:0031231,GO:0031300,GO:0031301,GO:0031903,GO:0042579,GO:0043226,GO:0043227,GO:0043229,GO:0043231,GO:0044422,GO:0044424,GO:0044425,GO:0044438,GO:0044439,GO:0044444,GO:0044446,GO:0044464,GO:0098588,GO:0098805	-	ko:K13347,ko:K13348	ko04146,map04146	-	-	-	ko00000,ko00001	-	-	-	Mpv17_PMP22
CCA0510S0076	90675.XP_010445396.1	1.83e-14	79.0	KOG4197@1|root,KOG4197@2759|Eukaryota,37RH1@33090|Viridiplantae,3GGGX@35493|Streptophyta,3HT0W@3699|Brassicales	35493|Streptophyta	S	Pentatricopeptide repeat-containing protein	-	-	-	ko:K17964	-	-	-	-	ko00000,ko03029	-	-	-	PPR,PPR_1,PPR_2,PPR_3
CCA0510S0055	57918.XP_004288436.1	7.19e-181	526.0	28JSW@1|root,2SJ4F@2759|Eukaryota,37Y6T@33090|Viridiplantae,3GN90@35493|Streptophyta,4JTSI@91835|fabids	35493|Streptophyta	S	Sieve element occlusion	SEOa	-	-	-	-	-	-	-	-	-	-	-	SEO_C,SEO_N
CCA0510S0093	3641.EOY05962	2.77e-64	202.0	2E1A5@1|root,2S8N0@2759|Eukaryota,37WZZ@33090|Viridiplantae,3GJU4@35493|Streptophyta	35493|Streptophyta	S	Transcriptional regulator	-	GO:0003674,GO:0003700,GO:0005575,GO:0005622,GO:0005623,GO:0005634,GO:0006355,GO:0008150,GO:0009889,GO:0009891,GO:0009893,GO:0010468,GO:0010556,GO:0010557,GO:0010604,GO:0019219,GO:0019222,GO:0031323,GO:0031325,GO:0031326,GO:0031328,GO:0043085,GO:0043226,GO:0043227,GO:0043229,GO:0043231,GO:0044093,GO:0044424,GO:0044464,GO:0045935,GO:0048518,GO:0048522,GO:0050789,GO:0050790,GO:0050794,GO:0051052,GO:…	-	-	-	-	-	-	-	-	-	-	-
CCA0510S0144	3760.EMJ23200	0.0	1149.0	28I6U@1|root,2QTWS@2759|Eukaryota,37MA0@33090|Viridiplantae,3GFWP@35493|Streptophyta,4JJBN@91835|fabids	35493|Streptophyta	S	Putative S-adenosyl-L-methionine-dependent methyltransferase	-	GO:0003674,GO:0003824,GO:0005575,GO:0005622,GO:0005623,GO:0005634,GO:0005737,GO:0005768,GO:0005773,GO:0005774,GO:0005794,GO:0005802,GO:0005911,GO:0008150,GO:0008152,GO:0008168,GO:0008757,GO:0009506,GO:0012505,GO:0016020,GO:0016740,GO:0016741,GO:0030054,GO:0031090,GO:0031410,GO:0031982,GO:0031984,GO:0032259,GO:0043226,GO:0043227,GO:0043229,GO:0043231,GO:0044422,GO:0044424,GO:0044431,GO:0044437,GO:…	-	-	-	-	-	-	-	-	-	-	Methyltransf_29
CCA0510S0111	71139.XP_010023974.1	8.12e-200	560.0	28N0B@1|root,2QRZQ@2759|Eukaryota,37S2N@33090|Viridiplantae,3GFHY@35493|Streptophyta	35493|Streptophyta	S	WAT1-related protein	-	-	-	-	-	-	-	-	-	-	-	-	EamA
CCA0510S0029	3847.GLYMA17G31970.1	8.21e-14	79.0	KOG4172@1|root,KOG4172@2759|Eukaryota,37QTU@33090|Viridiplantae,3GGXS@35493|Streptophyta,4JNI4@91835|fabids	35493|Streptophyta	O	Zinc finger, C3HC4 type (RING finger)	-	GO:0000003,GO:0000209,GO:0001654,GO:0001709,GO:0002009,GO:0002064,GO:0002065,GO:0002066,GO:0002165,GO:0002682,GO:0002683,GO:0003002,GO:0003006,GO:0003008,GO:0003674,GO:0003824,GO:0004842,GO:0005488,GO:0005543,GO:0005575,GO:0005622,GO:0005623,GO:0005737,GO:0005829,GO:0005886,GO:0006464,GO:0006807,GO:0007275,GO:0007276,GO:0007281,GO:0007292,GO:0007389,GO:0007398,GO:0007399,GO:0007422,GO:0007423,GO:…	-	-	-	-	-	-	-	-	-	-	zf-C3HC4_3
CCA0510S0158	102107.XP_008224142.1	6.21e-79	236.0	COG2163@1|root,KOG3421@2759|Eukaryota,37UXD@33090|Viridiplantae,3GX6M@35493|Streptophyta,4JTWS@91835|fabids	35493|Streptophyta	J	60S ribosomal protein	-	-	-	ko:K02875	ko03010,map03010	M00177,M00179	-	-	br01610,ko00000,ko00001,ko00002,ko03011	-	-	-	Ribosomal_L14e
CCA0510S0081	3641.EOY05944	0.0	1342.0	28PIK@1|root,2QW6P@2759|Eukaryota,37MRK@33090|Viridiplantae,3G8BG@35493|Streptophyta	35493|Streptophyta	S	MATH domain-containing protein	-	GO:0002376,GO:0005575,GO:0005622,GO:0005623,GO:0005737,GO:0005829,GO:0005886,GO:0006914,GO:0006950,GO:0006952,GO:0006955,GO:0006996,GO:0007033,GO:0008150,GO:0008152,GO:0009056,GO:0009987,GO:0016020,GO:0016043,GO:0016236,GO:0044237,GO:0044248,GO:0044424,GO:0044444,GO:0044464,GO:0045087,GO:0050896,GO:0061919,GO:0071840,GO:0071944,GO:1905037	-	-	-	-	-	-	-	-	-	-	MATH
CCA0510S0147	3649.evm.model.supercontig_1116.3	2.7e-26	102.0	KOG0605@1|root,KOG0605@2759|Eukaryota,37KBQ@33090|Viridiplantae,3G8JB@35493|Streptophyta	35493|Streptophyta	T	serine threonine-protein kinase	-	-	-	-	-	-	-	-	-	-	-	-	Pkinase,Pkinase_C
CCA0510S0048	3885.XP_007144111.1	5.77e-122	359.0	28PIK@1|root,2QW6P@2759|Eukaryota,37MRK@33090|Viridiplantae,3G8BG@35493|Streptophyta,4JN1G@91835|fabids	35493|Streptophyta	S	MATH domain-containing protein	-	GO:0002376,GO:0005575,GO:0005622,GO:0005623,GO:0005737,GO:0005829,GO:0005886,GO:0006914,GO:0006950,GO:0006952,GO:0006955,GO:0006996,GO:0007033,GO:0008150,GO:0008152,GO:0009056,GO:0009987,GO:0016020,GO:0016043,GO:0016236,GO:0044237,GO:0044248,GO:0044424,GO:0044444,GO:0044464,GO:0045087,GO:0050896,GO:0061919,GO:0071840,GO:0071944,GO:1905037	-	-	-	-	-	-	-	-	-	-	MATH
CCA0510S0089	29760.VIT_05s0020g05060.t01	5.95e-35	137.0	COG1215@1|root,2QQE5@2759|Eukaryota,37N0P@33090|Viridiplantae,3GD2P@35493|Streptophyta	35493|Streptophyta	G	Belongs to the glycosyltransferase 2 family	-	GO:0000271,GO:0000278,GO:0000281,GO:0000910,GO:0003674,GO:0003824,GO:0005575,GO:0005622,GO:0005623,GO:0005737,GO:0005794,GO:0005886,GO:0005975,GO:0005976,GO:0006073,GO:0007049,GO:0008150,GO:0008152,GO:0009058,GO:0009059,GO:0009250,GO:0009832,GO:0009833,GO:0009987,GO:0012505,GO:0016020,GO:0016051,GO:0016740,GO:0016757,GO:0016758,GO:0016759,GO:0022402,GO:0030243,GO:0030244,GO:0033692,GO:0034637,GO:…	-	-	-	-	-	-	-	-	-	-	Cellulose_synt
CCA0510S0077	3847.GLYMA10G32830.1	3.81e-37	125.0	2CIZ4@1|root,2S6W9@2759|Eukaryota,37WTM@33090|Viridiplantae,3GM01@35493|Streptophyta,4JV1S@91835|fabids	35493|Streptophyta	S	Glu S.griseus protease inhibitor-like	-	-	-	-	-	-	-	-	-	-	-	-	potato_inhibit
CCA0510S0109	102107.XP_008224375.1	4.62e-54	187.0	COG3491@1|root,KOG0143@2759|Eukaryota,37PC4@33090|Viridiplantae,3GH2V@35493|Streptophyta,4JS90@91835|fabids	35493|Streptophyta	Q	Belongs to the iron ascorbate-dependent oxidoreductase family	-	-	-	-	-	-	-	-	-	-	-	-	2OG-FeII_Oxy,DIOX_N
CCA0510S0160	4432.XP_010262376.1	1.54e-121	349.0	KOG3221@1|root,KOG3221@2759|Eukaryota,37Q6M@33090|Viridiplantae,3GEW5@35493|Streptophyta	35493|Streptophyta	G	Pleckstrin homology domain-containing family A member	-	-	-	ko:K08051	-	-	-	-	ko00000,ko04131	-	-	-	GLTP
CCA0510S0050	2711.XP_006489605.1	1.66e-11	67.0	2CY0S@1|root,2S16E@2759|Eukaryota,37VTN@33090|Viridiplantae,3GJDN@35493|Streptophyta	35493|Streptophyta	S	FHA domain-containing protein	-	GO:0003674,GO:0003676,GO:0003723,GO:0003729,GO:0005488,GO:0005575,GO:0005622,GO:0005623,GO:0005634,GO:0043226,GO:0043227,GO:0043229,GO:0043231,GO:0044424,GO:0044464,GO:0097159,GO:1901363	-	-	-	-	-	-	-	-	-	-	FHA
CCA0510S0049	3750.XP_008356307.1	9.28e-62	206.0	2CXWX@1|root,2S0C5@2759|Eukaryota,37V08@33090|Viridiplantae,3GYY6@35493|Streptophyta,4JWFQ@91835|fabids	35493|Streptophyta	S	FHA domain-containing protein At4g14490-like	-	-	-	-	-	-	-	-	-	-	-	-	FHA
CCA0510S0154	3750.XP_008391233.1	8.32e-103	314.0	KOG2056@1|root,KOG2056@2759|Eukaryota,37RC4@33090|Viridiplantae,3G9P4@35493|Streptophyta,4JKYI@91835|fabids	35493|Streptophyta	F	ENTH domain	-	-	-	ko:K12471	ko04144,map04144	-	-	-	ko00000,ko00001,ko04131	-	-	-	ENTH
CCA0510S0116	981085.XP_010093429.1	1.84e-100	298.0	290FS@1|root,2RBAX@2759|Eukaryota,37TAK@33090|Viridiplantae,3GFW9@35493|Streptophyta,4JFMV@91835|fabids	35493|Streptophyta	K	ethylene-responsive transcription factor	-	GO:0000160,GO:0001101,GO:0003674,GO:0003676,GO:0003677,GO:0003700,GO:0005488,GO:0005575,GO:0005622,GO:0005623,GO:0005634,GO:0005737,GO:0006355,GO:0006950,GO:0006952,GO:0007154,GO:0007165,GO:0008150,GO:0009507,GO:0009536,GO:0009719,GO:0009723,GO:0009725,GO:0009753,GO:0009755,GO:0009867,GO:0009873,GO:0009889,GO:0009987,GO:0010033,GO:0010200,GO:0010243,GO:0010468,GO:0010556,GO:0019219,GO:0019222,GO:…	-	ko:K14516	ko04016,ko04075,map04016,map04075	-	-	-	ko00000,ko00001,ko03000	-	-	-	AP2
CCA0510S0166	102107.XP_008224324.1	0.0	1026.0	2BWJ9@1|root,2QUEI@2759|Eukaryota,37MVZ@33090|Viridiplantae,3GBR8@35493|Streptophyta,4JIMD@91835|fabids	35493|Streptophyta	S	Transducin WD40 repeat-like superfamily protein	-	GO:0005575,GO:0005618,GO:0005623,GO:0030312,GO:0044464,GO:0071944	-	-	-	-	-	-	-	-	-	-	-
CCA0510S0016	4565.Traes_5AS_B16F5CA50.1	4.97e-48	163.0	COG1233@1|root,KOG4254@2759|Eukaryota,37K3E@33090|Viridiplantae,3G9QZ@35493|Streptophyta,3KPMQ@4447|Liliopsida,3I6DH@38820|Poales	35493|Streptophyta	H	Pyridine nucleotide-disulfide oxidoreductase domain-containing protein	-	-	-	-	-	-	-	-	-	-	-	-	Amino_oxidase,DAO,NAD_binding_8
CCA0510S0090	3641.EOY05952	8.56e-312	872.0	COG1215@1|root,2QQE5@2759|Eukaryota,37N0P@33090|Viridiplantae,3GD2P@35493|Streptophyta	35493|Streptophyta	G	Belongs to the glycosyltransferase 2 family	-	GO:0000271,GO:0000278,GO:0000281,GO:0000910,GO:0003674,GO:0003824,GO:0005575,GO:0005622,GO:0005623,GO:0005737,GO:0005794,GO:0005886,GO:0005975,GO:0005976,GO:0006073,GO:0007049,GO:0008150,GO:0008152,GO:0009058,GO:0009059,GO:0009250,GO:0009832,GO:0009833,GO:0009987,GO:0012505,GO:0016020,GO:0016051,GO:0016740,GO:0016757,GO:0016758,GO:0016759,GO:0022402,GO:0030243,GO:0030244,GO:0033692,GO:0034637,GO:…	-	-	-	-	-	-	-	-	-	-	Cellulose_synt
CCA0510S0092	29760.VIT_05s0049g00070.t01	3.55e-87	264.0	28MY2@1|root,2RXP0@2759|Eukaryota,37U4H@33090|Viridiplantae,3GI90@35493|Streptophyta	35493|Streptophyta	S	transcriptional regulator	-	-	-	-	-	-	-	-	-	-	-	-	zf-C2H2_6
CCA0510S0015	29730.Gorai.004G072400.1	1.4e-99	303.0	KOG1987@1|root,KOG1987@2759|Eukaryota,37MVT@33090|Viridiplantae,3GHDV@35493|Streptophyta	35493|Streptophyta	D	meprin and TRAF homology domain-containing protein MATH domain-containing protein	-	GO:0001101,GO:0003674,GO:0003824,GO:0004843,GO:0005575,GO:0005622,GO:0005623,GO:0005634,GO:0005737,GO:0005829,GO:0005911,GO:0006508,GO:0006807,GO:0007154,GO:0007165,GO:0008150,GO:0008152,GO:0008233,GO:0008234,GO:0009506,GO:0009719,GO:0009725,GO:0009753,GO:0009755,GO:0009867,GO:0009987,GO:0010033,GO:0016787,GO:0019538,GO:0019783,GO:0023052,GO:0030054,GO:0032870,GO:0036459,GO:0042221,GO:0043170,GO:…	-	ko:K10523	ko04340,ko04341,map04340,map04341	M00384	-	-	ko00000,ko00001,ko00002,ko04121	-	-	-	MATH
CCA0510S0057	57918.XP_004288436.1	1.25e-306	857.0	28JSW@1|root,2SJ4F@2759|Eukaryota,37Y6T@33090|Viridiplantae,3GN90@35493|Streptophyta,4JTSI@91835|fabids	35493|Streptophyta	S	Sieve element occlusion	SEOa	-	-	-	-	-	-	-	-	-	-	-	SEO_C,SEO_N
CCA0510S0148	2711.XP_006489710.1	2.91e-43	146.0	KOG3485@1|root,KOG3485@2759|Eukaryota,37V9F@33090|Viridiplantae,3GJI4@35493|Streptophyta	35493|Streptophyta	I	Splicing factor 3B subunit	-	GO:0000375,GO:0000377,GO:0000398,GO:0005575,GO:0005622,GO:0005623,GO:0005634,GO:0005681,GO:0005686,GO:0005689,GO:0006139,GO:0006396,GO:0006397,GO:0006725,GO:0006807,GO:0008150,GO:0008152,GO:0008380,GO:0009987,GO:0010467,GO:0016070,GO:0016071,GO:0030532,GO:0032991,GO:0034641,GO:0043170,GO:0043226,GO:0043227,GO:0043229,GO:0043231,GO:0044237,GO:0044238,GO:0044422,GO:0044424,GO:0044428,GO:0044446,GO:…	-	ko:K12832	ko03040,map03040	M00352	-	-	ko00000,ko00001,ko00002,ko03041	-	-	-	SF3b10
CCA0510S0095	102107.XP_008224393.1	0.0	1221.0	COG0642@1|root,KOG0519@2759|Eukaryota,37JVJ@33090|Viridiplantae,3GCQ7@35493|Streptophyta,4JIW6@91835|fabids	35493|Streptophyta	T	May act early in the ethylene signal transduction pathway, possibly as an ethylene receptor, or as a regulator of the pathway	ETR2	GO:0003674,GO:0003824,GO:0004672,GO:0004674,GO:0005488,GO:0005515,GO:0005575,GO:0005622,GO:0005623,GO:0005737,GO:0005783,GO:0006464,GO:0006468,GO:0006793,GO:0006796,GO:0006807,GO:0008150,GO:0008152,GO:0009966,GO:0009968,GO:0009987,GO:0010104,GO:0010105,GO:0010646,GO:0010648,GO:0012505,GO:0016301,GO:0016310,GO:0016740,GO:0016772,GO:0016773,GO:0019538,GO:0023051,GO:0023057,GO:0036211,GO:0042562,GO:…	-	ko:K14509	ko04016,ko04075,map04016,map04075	-	-	-	ko00000,ko00001,ko01000	-	-	-	GAF,HATPase_c,HisKA,Response_reg
CCA0510S0086	3760.EMJ26625	1.01e-202	595.0	28PIK@1|root,2QW6P@2759|Eukaryota,37MRK@33090|Viridiplantae,3G8BG@35493|Streptophyta,4JN1G@91835|fabids	35493|Streptophyta	S	MATH domain-containing protein	-	GO:0002376,GO:0005575,GO:0005622,GO:0005623,GO:0005737,GO:0005829,GO:0005886,GO:0006914,GO:0006950,GO:0006952,GO:0006955,GO:0006996,GO:0007033,GO:0008150,GO:0008152,GO:0009056,GO:0009987,GO:0016020,GO:0016043,GO:0016236,GO:0044237,GO:0044248,GO:0044424,GO:0044444,GO:0044464,GO:0045087,GO:0050896,GO:0061919,GO:0071840,GO:0071944,GO:1905037	-	-	-	-	-	-	-	-	-	-	MATH
CCA0510S0115	102107.XP_008224368.1	3.05e-55	176.0	2C7ZM@1|root,2S124@2759|Eukaryota,37VAH@33090|Viridiplantae,3GJFN@35493|Streptophyta,4JU5G@91835|fabids	35493|Streptophyta	K	ethylene-responsive transcription factor	-	GO:0000160,GO:0003674,GO:0003676,GO:0003677,GO:0003700,GO:0005488,GO:0005575,GO:0005622,GO:0005623,GO:0005634,GO:0006355,GO:0007154,GO:0007165,GO:0008150,GO:0009719,GO:0009723,GO:0009725,GO:0009755,GO:0009787,GO:0009789,GO:0009873,GO:0009889,GO:0009891,GO:0009893,GO:0009966,GO:0009967,GO:0009987,GO:0010033,GO:0010118,GO:0010185,GO:0010186,GO:0010200,GO:0010243,GO:0010468,GO:0010556,GO:0010557,GO:…	-	-	-	-	-	-	-	-	-	-	AP2
CCA0510S0072	3760.EMJ24128	5.37e-275	759.0	COG0624@1|root,2QPR4@2759|Eukaryota,37N19@33090|Viridiplantae,3G9HT@35493|Streptophyta,4JMJT@91835|fabids	35493|Streptophyta	O	Hydrolase	UAH	GO:0000255,GO:0000256,GO:0003674,GO:0003824,GO:0004848,GO:0005488,GO:0005515,GO:0005575,GO:0005622,GO:0005623,GO:0005737,GO:0005783,GO:0006139,GO:0006144,GO:0006145,GO:0006725,GO:0006807,GO:0008150,GO:0008152,GO:0009056,GO:0009112,GO:0009987,GO:0010135,GO:0010136,GO:0012505,GO:0016787,GO:0016810,GO:0016813,GO:0017144,GO:0019439,GO:0034641,GO:0042737,GO:0042802,GO:0043226,GO:0043227,GO:0043229,GO:…	3.5.1.116	ko:K18151	ko00230,ko01100,ko01120,map00230,map01100,map01120	-	R00469	RC00153,RC02798,RC02805	ko00000,ko00001,ko01000	-	-	-	M20_dimer,Peptidase_M20,Peptidase_M28
CCA0510S0054	57918.XP_004288436.1	1.14e-61	209.0	28JSW@1|root,2SJ4F@2759|Eukaryota,37Y6T@33090|Viridiplantae,3GN90@35493|Streptophyta,4JTSI@91835|fabids	35493|Streptophyta	S	Sieve element occlusion	SEOa	-	-	-	-	-	-	-	-	-	-	-	SEO_C,SEO_N
CCA0510S0126	981085.XP_010104734.1	3.71e-152	434.0	KOG0032@1|root,KOG0032@2759|Eukaryota,37NMC@33090|Viridiplantae,3GD5A@35493|Streptophyta,4JNBG@91835|fabids	35493|Streptophyta	T	Belongs to the protein kinase superfamily	PPCK4	GO:0003674,GO:0003824,GO:0004672,GO:0004674,GO:0004683,GO:0005488,GO:0005515,GO:0005516,GO:0005575,GO:0005622,GO:0005623,GO:0005634,GO:0005737,GO:0006464,GO:0006468,GO:0006793,GO:0006796,GO:0006807,GO:0007154,GO:0007165,GO:0008150,GO:0008152,GO:0009314,GO:0009416,GO:0009628,GO:0009636,GO:0009931,GO:0009987,GO:0010033,GO:0010243,GO:0010857,GO:0014070,GO:0016301,GO:0016310,GO:0016740,GO:0016772,GO:…	2.7.11.17	ko:K04515,ko:K08794	ko04012,ko04020,ko04024,ko04066,ko04114,ko04217,ko04261,ko04310,ko04360,ko04713,ko04720,ko04722,ko04725,ko04728,ko04740,ko04745,ko04750,ko04911,ko04912,ko04916,ko04921,ko04922,ko04925,ko04934,ko04971,ko05031,ko05152,ko05200,ko05205,ko05214,map04012,map040	-	-	-	ko00000,ko00001,ko01000,ko01001	-	-	-	Pkinase
CCA0510S0066	3988.XP_002520996.1	1.11e-101	295.0	COG0185@1|root,KOG0898@2759|Eukaryota,37KZ9@33090|Viridiplantae,3GA7S@35493|Streptophyta	35493|Streptophyta	J	Belongs to the universal ribosomal protein uS19 family	-	-	-	ko:K02958	ko03010,map03010	M00177	-	-	br01610,ko00000,ko00001,ko00002,ko03011	-	-	-	Ribosomal_S19
CCA0510S0145	2711.XP_006489713.1	0.0	943.0	KOG0605@1|root,KOG0605@2759|Eukaryota,37KBQ@33090|Viridiplantae,3G8JB@35493|Streptophyta	35493|Streptophyta	T	serine threonine-protein kinase	-	GO:0000166,GO:0003674,GO:0003824,GO:0004672,GO:0004674,GO:0005488,GO:0005524,GO:0005575,GO:0005622,GO:0005623,GO:0005634,GO:0005737,GO:0006464,GO:0006468,GO:0006793,GO:0006796,GO:0006807,GO:0007154,GO:0007165,GO:0007275,GO:0007399,GO:0008144,GO:0008150,GO:0008152,GO:0009987,GO:0010975,GO:0016301,GO:0016310,GO:0016740,GO:0016772,GO:0016773,GO:0017076,GO:0019538,GO:0022008,GO:0023052,GO:0030154,GO:…	2.7.11.1	ko:K08790,ko:K20069	-	-	-	-	ko00000,ko01000,ko01001,ko04131	-	-	-	Pkinase,Pkinase_C
CCA0510S0074	29760.VIT_05s0020g04910.t01	1.91e-130	376.0	28PWP@1|root,2QWJA@2759|Eukaryota,37N0N@33090|Viridiplantae,3GCFU@35493|Streptophyta	35493|Streptophyta	S	DNA repair protein	-	GO:0000726,GO:0005575,GO:0005622,GO:0005623,GO:0005634,GO:0006139,GO:0006259,GO:0006281,GO:0006302,GO:0006303,GO:0006725,GO:0006807,GO:0006950,GO:0006974,GO:0008150,GO:0008152,GO:0009987,GO:0033554,GO:0034641,GO:0043170,GO:0043226,GO:0043227,GO:0043229,GO:0043231,GO:0044237,GO:0044238,GO:0044260,GO:0044424,GO:0044464,GO:0046483,GO:0050896,GO:0051716,GO:0071704,GO:0090304,GO:1901360	-	ko:K10886	ko03450,map03450	-	-	-	ko00000,ko00001,ko03400	-	-	-	XRCC4
CCA0510S0135	3694.POPTR_0010s08170.1	4.98e-114	332.0	KOG0406@1|root,KOG0406@2759|Eukaryota,37T5N@33090|Viridiplantae,3GEHR@35493|Streptophyta,4JSXR@91835|fabids	35493|Streptophyta	O	Belongs to the GST superfamily	-	-	2.5.1.18	ko:K00799	ko00480,ko00980,ko00982,ko00983,ko01524,ko05200,ko05204,ko05225,ko05418,map00480,map00980,map00982,map00983,map01524,map05200,map05204,map05225,map05418	-	R03522,R07002,R07003,R07004,R07023,R07024,R07025,R07026,R07069,R07070,R07083,R07084,R07091,R07092,R07093,R07094,R07100,R07113,R07116,R08280,R09409,R11905	RC00004,RC00069,RC00840,RC00948,RC01704,RC01705,RC01706,RC01758,RC01759,RC01765,RC01767,RC01769,RC02243,RC02527,RC02939,RC02940,RC02942,RC02943,RC02944	ko00000,ko00001,ko01000,ko02000	1.A.12.2.2,1.A.12.3.2	-	-	GST_C,GST_N
CCA0510S0136	3694.POPTR_0019s01840.1	2.57e-188	541.0	2CN5W@1|root,2QU1J@2759|Eukaryota,37NQJ@33090|Viridiplantae,3GAPY@35493|Streptophyta,4JRS0@91835|fabids	35493|Streptophyta	O	Seed storage protein	-	-	-	-	-	-	-	-	-	-	-	-	Cupin_1
CCA0510S0100	3649.evm.model.supercontig_44.90	2.08e-32	116.0	2DZQW@1|root,2S77P@2759|Eukaryota,37WVN@33090|Viridiplantae,3GKS3@35493|Streptophyta,3HV5D@3699|Brassicales	35493|Streptophyta	S	at4g14450	-	GO:0005575,GO:0005622,GO:0005623,GO:0005634,GO:0005737,GO:0043226,GO:0043227,GO:0043229,GO:0043231,GO:0044424,GO:0044464	-	-	-	-	-	-	-	-	-	-	-
CCA0510S0112	3649.evm.model.supercontig_44.78	4.83e-90	271.0	28K2Z@1|root,2RXAH@2759|Eukaryota,37RZT@33090|Viridiplantae,3GHPE@35493|Streptophyta,3HZQ9@3699|Brassicales	35493|Streptophyta	K	transcription factor	-	GO:0001678,GO:0003674,GO:0003676,GO:0003677,GO:0003700,GO:0005488,GO:0005575,GO:0005622,GO:0005623,GO:0005634,GO:0006355,GO:0008150,GO:0009743,GO:0009746,GO:0009749,GO:0009889,GO:0009987,GO:0010029,GO:0010030,GO:0010033,GO:0010468,GO:0010556,GO:0019219,GO:0019222,GO:0019725,GO:0031323,GO:0031326,GO:0033500,GO:0034284,GO:0042221,GO:0042592,GO:0042593,GO:0043226,GO:0043227,GO:0043229,GO:0043231,GO:…	-	-	-	-	-	-	-	-	-	-	HLH
CCA0510S0017	2711.XP_006466793.1	1.05e-158	459.0	COG1233@1|root,KOG4254@2759|Eukaryota,37T8H@33090|Viridiplantae,3GFYW@35493|Streptophyta	35493|Streptophyta	H	Pyridine nucleotide-disulfide oxidoreductase domain-containing protein 2-like	-	-	-	-	-	-	-	-	-	-	-	-	Amino_oxidase,NAD_binding_8
CCA0510S0070	29760.VIT_05s0020g04880.t01	7.48e-179	513.0	297RE@1|root,2RERJ@2759|Eukaryota,37R0B@33090|Viridiplantae,3GBDZ@35493|Streptophyta	35493|Streptophyta	S	WVD2-like 1	-	GO:0000226,GO:0000902,GO:0001558,GO:0003674,GO:0005488,GO:0005515,GO:0005575,GO:0005622,GO:0005623,GO:0005737,GO:0005856,GO:0005874,GO:0005881,GO:0005938,GO:0006996,GO:0007010,GO:0007017,GO:0008017,GO:0008092,GO:0008150,GO:0009653,GO:0009826,GO:0009987,GO:0015630,GO:0015631,GO:0016043,GO:0016049,GO:0022603,GO:0022604,GO:0030308,GO:0030863,GO:0030865,GO:0030981,GO:0031122,GO:0032502,GO:0032989,GO:…	-	-	-	-	-	-	-	-	-	-	TPX2
CCA0510S0189	2711.XP_006493505.1	9.28e-242	691.0	COG2230@1|root,2QSMW@2759|Eukaryota,37NYG@33090|Viridiplantae,3GBIW@35493|Streptophyta	35493|Streptophyta	M	synthase	-	GO:0003674,GO:0003824,GO:0005575,GO:0005622,GO:0005623,GO:0005737,GO:0005829,GO:0006629,GO:0008150,GO:0008152,GO:0008168,GO:0008757,GO:0008825,GO:0009987,GO:0016740,GO:0016741,GO:0030258,GO:0032259,GO:0044237,GO:0044238,GO:0044255,GO:0044424,GO:0044444,GO:0044464,GO:0071704	2.1.1.79	ko:K00574	-	-	-	-	ko00000,ko01000	-	-	-	Amino_oxidase,CMAS,NAD_binding_8
CCA0510S0068	3641.EOY05910	2.69e-244	724.0	28K02@1|root,2QSEI@2759|Eukaryota,37IFZ@33090|Viridiplantae,3GCMC@35493|Streptophyta	35493|Streptophyta	S	Zinc knuckle (CCHC-type) family protein	-	-	-	-	-	-	-	-	-	-	-	-	Plus-3
CCA0510S0142	102107.XP_008224344.1	6e-91	271.0	28KIY@1|root,2QT0B@2759|Eukaryota,37RWX@33090|Viridiplantae,3GCPD@35493|Streptophyta,4JTJH@91835|fabids	35493|Streptophyta	S	Protein LIGHT-DEPENDENT SHORT HYPOCOTYLS	-	-	-	-	-	-	-	-	-	-	-	-	DUF640
CCA0510S0065	3760.EMJ28464	2.86e-63	204.0	2CY3A@1|root,2S1P8@2759|Eukaryota,37VA5@33090|Viridiplantae,3GJRX@35493|Streptophyta,4JQM1@91835|fabids	35493|Streptophyta	K	Transcription factor	-	GO:0001101,GO:0003674,GO:0003700,GO:0005575,GO:0005622,GO:0005623,GO:0005634,GO:0006355,GO:0006950,GO:0008150,GO:0009414,GO:0009415,GO:0009628,GO:0009889,GO:0010035,GO:0010468,GO:0010556,GO:0019219,GO:0019222,GO:0031323,GO:0031326,GO:0042221,GO:0043226,GO:0043227,GO:0043229,GO:0043231,GO:0044424,GO:0044464,GO:0050789,GO:0050794,GO:0050896,GO:0051171,GO:0051252,GO:0060255,GO:0065007,GO:0080090,GO:…	-	-	-	-	-	-	-	-	-	-	HLH
CCA0510S0178	3656.XP_008438476.1	0.0	1510.0	28Q4K@1|root,2QWTE@2759|Eukaryota,37PNX@33090|Viridiplantae,3G8QK@35493|Streptophyta,4JGYK@91835|fabids	35493|Streptophyta	S	Plant family of unknown function (DUF810)	-	-	-	-	-	-	-	-	-	-	-	-	DUF810
CCA0510S0105	225117.XP_009379006.1	2.98e-188	531.0	COG3491@1|root,KOG0143@2759|Eukaryota,37PC4@33090|Viridiplantae,3GH2V@35493|Streptophyta,4JDJ0@91835|fabids	35493|Streptophyta	Q	Belongs to the iron ascorbate-dependent oxidoreductase family	-	-	-	-	-	-	-	-	-	-	-	-	2OG-FeII_Oxy,DIOX_N
CCA0510S0002	3694.POPTR_0019s04500.1	8.96e-206	583.0	KOG0167@1|root,KOG0167@2759|Eukaryota,37I1K@33090|Viridiplantae,3GCSN@35493|Streptophyta,4JJVH@91835|fabids	35493|Streptophyta	S	RING-type E3 ubiquitin transferase	-	GO:0001101,GO:0003674,GO:0003824,GO:0004842,GO:0005102,GO:0005488,GO:0005515,GO:0005575,GO:0005622,GO:0005623,GO:0005634,GO:0005737,GO:0005886,GO:0006464,GO:0006807,GO:0008150,GO:0008152,GO:0009719,GO:0009725,GO:0009737,GO:0009987,GO:0010033,GO:0016020,GO:0016567,GO:0016740,GO:0019538,GO:0019787,GO:0032446,GO:0032870,GO:0033612,GO:0033993,GO:0036211,GO:0042221,GO:0043170,GO:0043226,GO:0043227,GO:…	-	-	-	-	-	-	-	-	-	-	Arm,U-box
CCA0510S0108	3641.EOY06001	6.38e-32	122.0	COG3491@1|root,KOG0143@2759|Eukaryota,37T0P@33090|Viridiplantae,3G9X4@35493|Streptophyta	35493|Streptophyta	Q	Belongs to the iron ascorbate-dependent oxidoreductase family	-	-	-	-	-	-	-	-	-	-	-	-	2OG-FeII_Oxy,DIOX_N
CCA0510S0084	3641.EOY05952	7.63e-284	799.0	COG1215@1|root,2QQE5@2759|Eukaryota,37N0P@33090|Viridiplantae,3GD2P@35493|Streptophyta	35493|Streptophyta	G	Belongs to the glycosyltransferase 2 family	-	GO:0000271,GO:0000278,GO:0000281,GO:0000910,GO:0003674,GO:0003824,GO:0005575,GO:0005622,GO:0005623,GO:0005737,GO:0005794,GO:0005886,GO:0005975,GO:0005976,GO:0006073,GO:0007049,GO:0008150,GO:0008152,GO:0009058,GO:0009059,GO:0009250,GO:0009832,GO:0009833,GO:0009987,GO:0012505,GO:0016020,GO:0016051,GO:0016740,GO:0016757,GO:0016758,GO:0016759,GO:0022402,GO:0030243,GO:0030244,GO:0033692,GO:0034637,GO:…	-	-	-	-	-	-	-	-	-	-	Cellulose_synt
CCA0510S0174	29760.VIT_05s0049g01520.t01	5.22e-88	261.0	COG1513@1|root,2RY7W@2759|Eukaryota,37RAJ@33090|Viridiplantae,3GH4Y@35493|Streptophyta	35493|Streptophyta	E	Catalyzes the reaction of cyanate with bicarbonate to produce ammonia and carbon dioxide	CYN	GO:0003674,GO:0003824,GO:0008824,GO:0016829,GO:0016840	4.2.1.104	ko:K01725	ko00910,map00910	-	R03546,R10079	RC00952	ko00000,ko00001,ko01000	-	-	-	Cyanate_lyase
CCA0510S0069	981085.XP_010087789.1	1.6e-246	684.0	KOG2761@1|root,KOG2761@2759|Eukaryota,37RQY@33090|Viridiplantae,3G9EI@35493|Streptophyta,4JGM2@91835|fabids	35493|Streptophyta	I	Polyketide cyclase dehydrase and lipid transport superfamily protein	-	-	-	-	-	-	-	-	-	-	-	-	START
CCA0510S0023	29730.Gorai.007G175800.1	6.71e-86	280.0	KOG4658@1|root,KOG4658@2759|Eukaryota,37SST@33090|Viridiplantae,3GEUD@35493|Streptophyta	35493|Streptophyta	T	disease resistance	-	-	-	-	-	-	-	-	-	-	-	-	NB-ARC
CCA0510S0091	29730.Gorai.006G247600.1	1.94e-222	633.0	KOG0582@1|root,KOG0582@2759|Eukaryota,37IQA@33090|Viridiplantae,3GFUD@35493|Streptophyta	35493|Streptophyta	T	serine threonine-protein kinase	-	GO:0001932,GO:0001934,GO:0003674,GO:0003824,GO:0004672,GO:0004674,GO:0005575,GO:0005622,GO:0005623,GO:0005737,GO:0005829,GO:0006464,GO:0006468,GO:0006793,GO:0006796,GO:0006807,GO:0006950,GO:0007154,GO:0007165,GO:0007346,GO:0008150,GO:0008152,GO:0009893,GO:0009987,GO:0010119,GO:0010562,GO:0010604,GO:0016301,GO:0016310,GO:0016740,GO:0016772,GO:0016773,GO:0019220,GO:0019222,GO:0019538,GO:0023014,GO:…	2.7.11.1	ko:K08835	-	-	-	-	ko00000,ko01000,ko01001	-	-	-	Pkinase
CCA0510S0163	3760.EMJ23379	1.13e-130	379.0	2C4WE@1|root,2QVEU@2759|Eukaryota,37HER@33090|Viridiplantae,3GEC8@35493|Streptophyta,4JJHA@91835|fabids	35493|Streptophyta	S	plastid-lipid-associated protein 6	HrBP1	GO:0000302,GO:0001101,GO:0005575,GO:0005622,GO:0005623,GO:0005634,GO:0005737,GO:0005886,GO:0006950,GO:0006952,GO:0006979,GO:0006996,GO:0008150,GO:0009507,GO:0009526,GO:0009532,GO:0009534,GO:0009535,GO:0009536,GO:0009570,GO:0009579,GO:0009605,GO:0009607,GO:0009617,GO:0009657,GO:0009658,GO:0009941,GO:0009987,GO:0010035,GO:0010193,GO:0010287,GO:0016020,GO:0016043,GO:0031967,GO:0031975,GO:0031976,GO:…	-	-	-	-	-	-	-	-	-	-	PAP_fibrillin
CCA0510S0082	3641.EOY05951	2.51e-16	82.4	2CYIT@1|root,2S4P0@2759|Eukaryota,37WI2@33090|Viridiplantae,3GK32@35493|Streptophyta	35493|Streptophyta	S	FHA domain	-	-	-	-	-	-	-	-	-	-	-	-	FHA
CCA0510S0052	57918.XP_004288436.1	2.01e-106	330.0	28JSW@1|root,2SJ4F@2759|Eukaryota,37Y6T@33090|Viridiplantae,3GN90@35493|Streptophyta,4JTSI@91835|fabids	35493|Streptophyta	S	Sieve element occlusion	SEOa	-	-	-	-	-	-	-	-	-	-	-	SEO_C,SEO_N
CCA0510S0161	71139.XP_010026822.1	1.07e-32	124.0	2BYYC@1|root,2S3JH@2759|Eukaryota,37WMK@33090|Viridiplantae,3GK2P@35493|Streptophyta	35493|Streptophyta	S	CRIB domain-containing protein	RIC1	GO:0000003,GO:0000226,GO:0000902,GO:0000904,GO:0003006,GO:0005575,GO:0005622,GO:0005623,GO:0005737,GO:0005856,GO:0005874,GO:0005881,GO:0005886,GO:0005938,GO:0006996,GO:0007010,GO:0007017,GO:0008150,GO:0009653,GO:0009664,GO:0009826,GO:0009832,GO:0009856,GO:0009860,GO:0009932,GO:0009987,GO:0010005,GO:0010215,GO:0015630,GO:0016020,GO:0016043,GO:0016049,GO:0016324,GO:0022414,GO:0022607,GO:0030154,GO:…	-	-	-	-	-	-	-	-	-	-	PBD
CCA0510S0127	3760.EMJ26313	0.0	1052.0	COG0415@1|root,KOG0133@2759|Eukaryota,37JTK@33090|Viridiplantae,3GGIT@35493|Streptophyta,4JFZ6@91835|fabids	35493|Streptophyta	LT	FAD binding domain of DNA photolyase	CRY2	GO:0000003,GO:0000166,GO:0001101,GO:0002252,GO:0002376,GO:0003006,GO:0003674,GO:0005488,GO:0005515,GO:0005524,GO:0005575,GO:0005622,GO:0005623,GO:0005634,GO:0005654,GO:0005737,GO:0005773,GO:0006139,GO:0006325,GO:0006338,GO:0006725,GO:0006732,GO:0006753,GO:0006793,GO:0006796,GO:0006807,GO:0006873,GO:0006874,GO:0006875,GO:0006950,GO:0006952,GO:0006996,GO:0007154,GO:0007165,GO:0007275,GO:0007623,GO:…	-	ko:K12119	ko04712,map04712	-	-	-	ko00000,ko00001	-	-	-	DNA_photolyase,FAD_binding_7
CCA0510S0063	57918.XP_004288436.1	1.9e-172	509.0	28JSW@1|root,2SJ4F@2759|Eukaryota,37Y6T@33090|Viridiplantae,3GN90@35493|Streptophyta,4JTSI@91835|fabids	35493|Streptophyta	S	Sieve element occlusion	SEOa	-	-	-	-	-	-	-	-	-	-	-	SEO_C,SEO_N
CCA0510S0183	4113.PGSC0003DMT400044301	5.37e-25	101.0	COG2230@1|root,2QSMW@2759|Eukaryota,37NYG@33090|Viridiplantae,3GBIW@35493|Streptophyta	35493|Streptophyta	M	synthase	-	GO:0003674,GO:0003824,GO:0005575,GO:0005622,GO:0005623,GO:0005737,GO:0005829,GO:0006629,GO:0008150,GO:0008152,GO:0008168,GO:0008757,GO:0008825,GO:0009987,GO:0016740,GO:0016741,GO:0030258,GO:0032259,GO:0044237,GO:0044238,GO:0044255,GO:0044424,GO:0044444,GO:0044464,GO:0071704	2.1.1.79	ko:K00574	-	-	-	-	ko00000,ko01000	-	-	-	Amino_oxidase,CMAS,NAD_binding_8
CCA0510S0162	3656.XP_008438497.1	3.5e-119	347.0	2C4WE@1|root,2QVEU@2759|Eukaryota,37HER@33090|Viridiplantae,3GEC8@35493|Streptophyta,4JJHA@91835|fabids	35493|Streptophyta	S	plastid-lipid-associated protein 6	HrBP1	GO:0000302,GO:0001101,GO:0005575,GO:0005622,GO:0005623,GO:0005634,GO:0005737,GO:0005886,GO:0006950,GO:0006952,GO:0006979,GO:0006996,GO:0008150,GO:0009507,GO:0009526,GO:0009532,GO:0009534,GO:0009535,GO:0009536,GO:0009570,GO:0009579,GO:0009605,GO:0009607,GO:0009617,GO:0009657,GO:0009658,GO:0009941,GO:0009987,GO:0010035,GO:0010193,GO:0010287,GO:0016020,GO:0016043,GO:0031967,GO:0031975,GO:0031976,GO:…	-	-	-	-	-	-	-	-	-	-	PAP_fibrillin
CCA0510S0146	29760.VIT_08s0056g00660.t01	0.0	962.0	KOG4197@1|root,KOG4197@2759|Eukaryota,37IRU@33090|Viridiplantae,3GGD3@35493|Streptophyta	35493|Streptophyta	L	Pentatricopeptide repeat-containing protein	-	GO:0003674,GO:0003676,GO:0003723,GO:0003824,GO:0004518,GO:0004519,GO:0005488,GO:0005575,GO:0005622,GO:0005623,GO:0006139,GO:0006725,GO:0006807,GO:0008150,GO:0008152,GO:0009451,GO:0009987,GO:0016070,GO:0016787,GO:0016788,GO:0034641,GO:0043170,GO:0043226,GO:0043227,GO:0043229,GO:0043231,GO:0043412,GO:0044237,GO:0044238,GO:0044424,GO:0044464,GO:0046483,GO:0071704,GO:0090304,GO:0090305,GO:0097159,GO:…	-	-	-	-	-	-	-	-	-	-	DYW_deaminase,PPR,PPR_2
CCA0510S0042	3847.GLYMA13G06450.1	4.24e-12	65.1	2E77H@1|root,2SDUM@2759|Eukaryota,37XV5@33090|Viridiplantae,3GMQ8@35493|Streptophyta	35493|Streptophyta	-	-	-	-	-	-	-	-	-	-	-	-	-	-	-
CCA0510S0134	102107.XP_008224353.1	7.9e-47	160.0	2C30D@1|root,2S2SU@2759|Eukaryota,37VXF@33090|Viridiplantae,3GK31@35493|Streptophyta,4JQT6@91835|fabids	35493|Streptophyta	S	Cotton fibre expressed protein	-	-	-	-	-	-	-	-	-	-	-	-	DUF761
CCA0510S0106	3760.EMJ22851	1.64e-182	518.0	COG3491@1|root,KOG0143@2759|Eukaryota,37PC4@33090|Viridiplantae,3GH2V@35493|Streptophyta,4JS90@91835|fabids	35493|Streptophyta	Q	Belongs to the iron ascorbate-dependent oxidoreductase family	-	-	-	-	-	-	-	-	-	-	-	-	2OG-FeII_Oxy,DIOX_N
CCA0510S0125	4432.XP_010262306.1	3.87e-211	586.0	COG0639@1|root,KOG0374@2759|Eukaryota,37IYN@33090|Viridiplantae,3G8UW@35493|Streptophyta	35493|Streptophyta	T	serine threonine-protein phosphatase	-	-	3.1.3.16	ko:K06269	ko03015,ko04022,ko04024,ko04113,ko04114,ko04218,ko04261,ko04270,ko04390,ko04510,ko04611,ko04720,ko04728,ko04750,ko04810,ko04910,ko04921,ko04931,ko05031,ko05034,ko05168,ko05205,map03015,map04022,map04024,map04113,map04114,map04218,map04261,map04270,map0439	-	-	-	ko00000,ko00001,ko01000,ko01009,ko03019,ko03021,ko03041	-	-	-	Metallophos,STPPase_N
CCA0510S0005	29730.Gorai.013G180100.1	0.0	1121.0	28U16@1|root,2R0RS@2759|Eukaryota,37RZ7@33090|Viridiplantae,3GD64@35493|Streptophyta	35493|Streptophyta	S	MuDR family transposase	-	-	-	-	-	-	-	-	-	-	-	-	DBD_Tnp_Mut,MULE,SWIM
CCA0510S0102	71139.XP_010026853.1	2.07e-188	541.0	COG3491@1|root,KOG0143@2759|Eukaryota,37PC4@33090|Viridiplantae,3GH2V@35493|Streptophyta	35493|Streptophyta	Q	Belongs to the iron ascorbate-dependent oxidoreductase family	-	-	-	-	-	-	-	-	-	-	-	-	2OG-FeII_Oxy,DIOX_N
CCA0510S0171	102107.XP_008224151.1	1.02e-37	145.0	KOG0120@1|root,KOG0120@2759|Eukaryota,37IJ2@33090|Viridiplantae,3G83E@35493|Streptophyta,4JI2G@91835|fabids	35493|Streptophyta	A	Splicing factor U2AF	-	GO:0000243,GO:0000375,GO:0000377,GO:0000398,GO:0003674,GO:0003676,GO:0003723,GO:0003727,GO:0003729,GO:0005488,GO:0005575,GO:0005622,GO:0005623,GO:0005634,GO:0005654,GO:0005681,GO:0005684,GO:0006139,GO:0006396,GO:0006397,GO:0006725,GO:0006807,GO:0006810,GO:0006913,GO:0008150,GO:0008152,GO:0008187,GO:0008380,GO:0009987,GO:0010467,GO:0016070,GO:0016071,GO:0016604,GO:0016607,GO:0030628,GO:0031974,GO:…	-	ko:K12837	ko03040,map03040	-	-	-	ko00000,ko00001,ko03041	-	-	-	RRM_1
CCA0510S0137	2711.XP_006489725.1	8.37e-45	164.0	2CN5W@1|root,2QU1J@2759|Eukaryota,37NQJ@33090|Viridiplantae,3GAPY@35493|Streptophyta	35493|Streptophyta	O	seed storage protein	-	-	-	-	-	-	-	-	-	-	-	-	Cupin_1
CCA0510S0062	57918.XP_004288436.1	0.0	925.0	28JSW@1|root,2SJ4F@2759|Eukaryota,37Y6T@33090|Viridiplantae,3GN90@35493|Streptophyta,4JTSI@91835|fabids	35493|Streptophyta	S	Sieve element occlusion	SEOa	-	-	-	-	-	-	-	-	-	-	-	SEO_C,SEO_N
CCA0510S0080	3760.EMJ26106	2.51e-35	123.0	2E0T2@1|root,2S86T@2759|Eukaryota,37XFG@33090|Viridiplantae,3GMA9@35493|Streptophyta,4JQV2@91835|fabids	35493|Streptophyta	-	-	-	-	-	-	-	-	-	-	-	-	-	-	-
CCA0510S0047	29730.Gorai.009G445700.1	5.21e-26	97.4	2CIWK@1|root,2S7QV@2759|Eukaryota,37XDR@33090|Viridiplantae,3GKUM@35493|Streptophyta	35493|Streptophyta	-	-	-	-	-	-	-	-	-	-	-	-	-	-	-
CCA0510S0170	3760.EMJ26411	0.0	1176.0	KOG4162@1|root,KOG4162@2759|Eukaryota,37I4H@33090|Viridiplantae,3G9HY@35493|Streptophyta,4JHXS@91835|fabids	35493|Streptophyta	T	Tetratricopeptide repeat protein	-	GO:0005575,GO:0005622,GO:0005623,GO:0005737,GO:0005829,GO:0005886,GO:0006629,GO:0006644,GO:0006650,GO:0006793,GO:0006796,GO:0008104,GO:0008150,GO:0008152,GO:0009987,GO:0016020,GO:0016310,GO:0019637,GO:0030258,GO:0033036,GO:0034613,GO:0044237,GO:0044238,GO:0044255,GO:0044424,GO:0044444,GO:0044464,GO:0046486,GO:0046488,GO:0046834,GO:0046854,GO:0051179,GO:0051641,GO:0070727,GO:0071704,GO:0071944,GO:…	-	ko:K21843	-	-	-	-	ko00000,ko04131	-	-	-	TPR_16,TPR_19,TPR_8
CCA0510S0104	3750.XP_008365367.1	3.87e-189	535.0	COG3491@1|root,KOG0143@2759|Eukaryota,37PC4@33090|Viridiplantae,3GH2V@35493|Streptophyta,4JDJ0@91835|fabids	35493|Streptophyta	Q	Belongs to the iron ascorbate-dependent oxidoreductase family	-	-	-	-	-	-	-	-	-	-	-	-	2OG-FeII_Oxy,DIOX_N
CCA0510S0157	3988.XP_002528831.1	2.47e-136	393.0	COG0631@1|root,KOG0698@2759|Eukaryota,37K0V@33090|Viridiplantae,3GFBM@35493|Streptophyta,4JICD@91835|fabids	35493|Streptophyta	T	Protein phosphatase 2C-like protein	-	-	3.1.3.16	ko:K19704	ko04011,map04011	-	-	-	ko00000,ko00001,ko01000,ko01009	-	-	-	PP2C
CCA0510S0167	3750.XP_008349272.1	1.09e-276	785.0	COG5409@1|root,KOG1162@2759|Eukaryota,37NVA@33090|Viridiplantae,3G7DP@35493|Streptophyta,4JK3T@91835|fabids	35493|Streptophyta	U	phosphate transporter	-	GO:0000822,GO:0003674,GO:0005215,GO:0005488,GO:0005575,GO:0005622,GO:0005623,GO:0005737,GO:0005794,GO:0005802,GO:0005886,GO:0006082,GO:0006793,GO:0006797,GO:0006799,GO:0006810,GO:0006811,GO:0006817,GO:0006820,GO:0006950,GO:0007154,GO:0007165,GO:0008144,GO:0008150,GO:0008152,GO:0008509,GO:0009058,GO:0009267,GO:0009605,GO:0009987,GO:0009991,GO:0012505,GO:0015075,GO:0015103,GO:0015114,GO:0015318,GO:…	-	-	-	-	-	-	-	-	-	-	EXS,SPX
CCA0510S0096	3641.EOY05966	4.84e-139	399.0	28J02@1|root,2QRFG@2759|Eukaryota,37HQF@33090|Viridiplantae,3G8PN@35493|Streptophyta	35493|Streptophyta	K	Transcription factor that specifically binds AT-rich DNA sequences related to the nuclear matrix attachment regions (MARs)	-	-	-	-	-	-	-	-	-	-	-	-	DUF296
CCA0510S0061	57918.XP_004288436.1	1.2e-91	292.0	28JSW@1|root,2SJ4F@2759|Eukaryota,37Y6T@33090|Viridiplantae,3GN90@35493|Streptophyta,4JTSI@91835|fabids	35493|Streptophyta	S	Sieve element occlusion	SEOa	-	-	-	-	-	-	-	-	-	-	-	SEO_C,SEO_N
CCA0510S0071	161934.XP_010672114.1	9.12e-33	121.0	2CXRF@1|root,2RZ8M@2759|Eukaryota,37VBX@33090|Viridiplantae,3GJ6Z@35493|Streptophyta	35493|Streptophyta	S	At2g34160-like	-	-	-	-	-	-	-	-	-	-	-	-	Alba
CCA0510S0045	3641.EOY05952	0.0	932.0	COG1215@1|root,2QQE5@2759|Eukaryota,37N0P@33090|Viridiplantae,3GD2P@35493|Streptophyta	35493|Streptophyta	G	Belongs to the glycosyltransferase 2 family	-	GO:0000271,GO:0000278,GO:0000281,GO:0000910,GO:0003674,GO:0003824,GO:0005575,GO:0005622,GO:0005623,GO:0005737,GO:0005794,GO:0005886,GO:0005975,GO:0005976,GO:0006073,GO:0007049,GO:0008150,GO:0008152,GO:0009058,GO:0009059,GO:0009250,GO:0009832,GO:0009833,GO:0009987,GO:0012505,GO:0016020,GO:0016051,GO:0016740,GO:0016757,GO:0016758,GO:0016759,GO:0022402,GO:0030243,GO:0030244,GO:0033692,GO:0034637,GO:…	-	-	-	-	-	-	-	-	-	-	Cellulose_synt
CCA0510S0159	3983.cassava4.1_027224m	4.73e-72	217.0	COG1694@1|root,2S28B@2759|Eukaryota,37VIZ@33090|Viridiplantae,3GJCV@35493|Streptophyta,4JU6M@91835|fabids	35493|Streptophyta	S	dCTP pyrophosphatase 1-like	-	-	3.6.1.12	ko:K16904	ko00240,ko01100,map00240,map01100	-	R01667,R01668	RC00002	ko00000,ko00001,ko01000	-	-	-	MazG,MazG-like
CCA0510S0101	3988.XP_002529307.1	6.68e-85	253.0	2C0HV@1|root,2RXPQ@2759|Eukaryota,37UCW@33090|Viridiplantae,3GI7Q@35493|Streptophyta,4JPDX@91835|fabids	35493|Streptophyta	S	HR-like lesion-inducing	-	-	-	-	-	-	-	-	-	-	-	-	HR_lesion
CCA0510S0021	3641.EOY03763	3.1e-145	442.0	KOG4658@1|root,KOG4658@2759|Eukaryota,37SST@33090|Viridiplantae,3GEUD@35493|Streptophyta	35493|Streptophyta	T	disease resistance	-	-	-	-	-	-	-	-	-	-	-	-	NB-ARC
CCA0510S0139	102107.XP_008224347.1	0.0	1548.0	COG5184@1|root,2QVGP@2759|Eukaryota,37NQ5@33090|Viridiplantae,3GGYF@35493|Streptophyta,4JGA1@91835|fabids	35493|Streptophyta	DZ	Protein present in Fab1, YOTB, Vac1, and EEA1	-	GO:0003674,GO:0005085,GO:0005086,GO:0005488,GO:0005515,GO:0005575,GO:0005622,GO:0005623,GO:0005737,GO:0005794,GO:0005829,GO:0008150,GO:0012505,GO:0016020,GO:0019899,GO:0043226,GO:0043227,GO:0043229,GO:0043231,GO:0044424,GO:0044444,GO:0044464,GO:0051020,GO:0065007,GO:0065009,GO:0098772	-	-	-	-	-	-	-	-	-	-	BRX,BRX_N,FYVE,PH_12,RCC1
CCA0510S0173	225117.XP_009358006.1	8.94e-138	393.0	28HJJ@1|root,2QPXC@2759|Eukaryota,37KKH@33090|Viridiplantae,3GA50@35493|Streptophyta,4JK28@91835|fabids	35493|Streptophyta	S	DAG protein	-	GO:0000959,GO:0005575,GO:0005622,GO:0005623,GO:0005737,GO:0005739,GO:0006139,GO:0006725,GO:0006807,GO:0008150,GO:0008152,GO:0009451,GO:0009987,GO:0016070,GO:0016071,GO:0016556,GO:0034641,GO:0043170,GO:0043226,GO:0043227,GO:0043229,GO:0043231,GO:0043412,GO:0044237,GO:0044238,GO:0044424,GO:0044444,GO:0044464,GO:0046483,GO:0071704,GO:0080156,GO:0090304,GO:1900864,GO:1901360	-	-	-	-	-	-	-	-	-	-	-
CCA0510S0156	102107.XP_008224333.1	0.0	1473.0	28N43@1|root,2QUP9@2759|Eukaryota,37JYP@33090|Viridiplantae,3G7X1@35493|Streptophyta,4JDDG@91835|fabids	35493|Streptophyta	-	-	-	-	-	-	-	-	-	-	-	-	-	-	-
CCA0510S0067	3641.EOY05907	6.21e-239	669.0	28HDN@1|root,2QPRV@2759|Eukaryota,37R4U@33090|Viridiplantae,3G8CU@35493|Streptophyta	35493|Streptophyta	S	superfamily. Protein	-	-	-	-	-	-	-	-	-	-	-	-	Zeta_toxin
CCA0510S0182	85681.XP_006421140.1	1.71e-84	273.0	COG2230@1|root,2QSMW@2759|Eukaryota,37NYG@33090|Viridiplantae,3GBIW@35493|Streptophyta	35493|Streptophyta	M	synthase	-	GO:0003674,GO:0003824,GO:0005575,GO:0005622,GO:0005623,GO:0005737,GO:0005829,GO:0006629,GO:0008150,GO:0008152,GO:0008168,GO:0008757,GO:0008825,GO:0009987,GO:0016740,GO:0016741,GO:0030258,GO:0032259,GO:0044237,GO:0044238,GO:0044255,GO:0044424,GO:0044444,GO:0044464,GO:0071704	2.1.1.79	ko:K00574	-	-	-	-	ko00000,ko01000	-	-	-	Amino_oxidase,CMAS,NAD_binding_8
CCA0510S0060	57918.XP_004288436.1	2.19e-312	871.0	28JSW@1|root,2SJ4F@2759|Eukaryota,37Y6T@33090|Viridiplantae,3GN90@35493|Streptophyta,4JTSI@91835|fabids	35493|Streptophyta	S	Sieve element occlusion	SEOa	-	-	-	-	-	-	-	-	-	-	-	SEO_C,SEO_N
CCA0510S0131	3641.EOY06040	2.47e-105	316.0	COG5147@1|root,KOG0048@2759|Eukaryota,37JGS@33090|Viridiplantae,3G93C@35493|Streptophyta	35493|Streptophyta	K	Myb-related protein	-	-	-	ko:K09422	-	-	-	-	ko00000,ko03000	-	-	-	Myb_DNA-binding
CCA0510S0169	981085.XP_010091895.1	7.21e-43	145.0	2CPR4@1|root,2S43B@2759|Eukaryota,37WEV@33090|Viridiplantae,3GKJV@35493|Streptophyta,4JUKY@91835|fabids	35493|Streptophyta	-	-	-	-	-	-	-	-	-	-	-	-	-	-	-
CCA0510S0041	3641.EOY03725	1.18e-295	846.0	COG0515@1|root,KOG1187@2759|Eukaryota	2759|Eukaryota	KLT	protein serine/threonine kinase activity	-	-	-	-	-	-	-	-	-	-	-	-	Malectin_like,Pkinase_Tyr
CCA0510S0030	3983.cassava4.1_006476m	0.0	934.0	COG1894@1|root,KOG2658@2759|Eukaryota,37IZ7@33090|Viridiplantae,3G8TC@35493|Streptophyta,4JGXI@91835|fabids	35493|Streptophyta	C	Core subunit of the mitochondrial membrane respiratory chain NADH dehydrogenase (Complex I) that is believed to belong to the minimal assembly required for catalysis. Complex I functions in the transfer of electrons from NADH to the respiratory chain	-	GO:0005575,GO:0005622,GO:0005623,GO:0005737,GO:0005739,GO:0005740,GO:0005743,GO:0005746,GO:0005747,GO:0016020,GO:0019866,GO:0030964,GO:0031090,GO:0031966,GO:0031967,GO:0031975,GO:0032991,GO:0043226,GO:0043227,GO:0043229,GO:0043231,GO:0044422,GO:0044424,GO:0044425,GO:0044429,GO:0044444,GO:0044446,GO:0044455,GO:0044464,GO:0045271,GO:0070469,GO:0098796,GO:0098798,GO:0098800,GO:0098803,GO:1902494,GO:…	1.6.5.3,1.6.99.3	ko:K03942	ko00190,ko01100,ko04714,ko04723,ko04932,ko05010,ko05012,ko05016,map00190,map01100,map04714,map04723,map04932,map05010,map05012,map05016	M00143	R11945	RC00061	ko00000,ko00001,ko00002,ko01000	3.D.1.6	-	-	Complex1_51K,NADH_4Fe-4S,SLBB
CCA0510S0184	3702.AT3G23460.1	3.07e-75	237.0	COG2230@1|root,2QSMW@2759|Eukaryota,37NYG@33090|Viridiplantae,3GBIW@35493|Streptophyta,3HQ7U@3699|Brassicales	35493|Streptophyta	M	BEST Arabidopsis thaliana protein match is Cyclopropane-fatty-acyl-phospholipid synthase (TAIR	-	GO:0003674,GO:0003824,GO:0005575,GO:0005622,GO:0005623,GO:0005737,GO:0005829,GO:0006629,GO:0008150,GO:0008152,GO:0008168,GO:0008757,GO:0008825,GO:0009987,GO:0016740,GO:0016741,GO:0030258,GO:0032259,GO:0044237,GO:0044238,GO:0044255,GO:0044424,GO:0044444,GO:0044464,GO:0071704	2.1.1.79	ko:K00574	-	-	-	-	ko00000,ko01000	-	-	-	Amino_oxidase,CMAS,NAD_binding_8
CCA0510S0078	3880.AES61052	1.07e-31	113.0	2CIZ4@1|root,2S6W9@2759|Eukaryota,386JU@33090|Viridiplantae,3H01A@35493|Streptophyta,4JUYU@91835|fabids	35493|Streptophyta	S	Potato inhibitor I family	-	-	-	-	-	-	-	-	-	-	-	-	potato_inhibit
CCA0510S0099	102107.XP_008224389.1	1.99e-299	831.0	2BYZ8@1|root,2QU36@2759|Eukaryota,37P6P@33090|Viridiplantae,3G8Y4@35493|Streptophyta,4JI0H@91835|fabids	35493|Streptophyta	S	Protein of unknown function (DUF668)	-	-	-	-	-	-	-	-	-	-	-	-	DUF3475,DUF668
CCA0510S0097	3641.EOY05967	1.88e-61	191.0	KOG3385@1|root,KOG3385@2759|Eukaryota,37VE7@33090|Viridiplantae,3GJTD@35493|Streptophyta	35493|Streptophyta	U	Bet1-like SNARE	-	GO:0003674,GO:0005484,GO:0005488,GO:0005515,GO:0005575,GO:0005622,GO:0005623,GO:0005634,GO:0005886,GO:0006810,GO:0006888,GO:0008150,GO:0009987,GO:0016020,GO:0016043,GO:0016192,GO:0043226,GO:0043227,GO:0043229,GO:0043231,GO:0044424,GO:0044464,GO:0046907,GO:0048193,GO:0051179,GO:0051234,GO:0051641,GO:0051649,GO:0061024,GO:0061025,GO:0071840,GO:0071944	-	ko:K08504	ko04130,map04130	-	-	-	ko00000,ko00001,ko04131	-	-	-	-
CCA0510S0181	3760.EMJ28210	0.0	1414.0	COG2230@1|root,2QSMW@2759|Eukaryota,37NYG@33090|Viridiplantae,3GBIW@35493|Streptophyta,4JI04@91835|fabids	35493|Streptophyta	M	Encoded by	-	GO:0003674,GO:0003824,GO:0005575,GO:0005622,GO:0005623,GO:0005737,GO:0005829,GO:0006629,GO:0008150,GO:0008152,GO:0008168,GO:0008757,GO:0008825,GO:0009987,GO:0016740,GO:0016741,GO:0030258,GO:0032259,GO:0044237,GO:0044238,GO:0044255,GO:0044424,GO:0044444,GO:0044464,GO:0071704	2.1.1.79	ko:K00574	-	-	-	-	ko00000,ko01000	-	-	-	Amino_oxidase,CMAS,NAD_binding_8
CCA0510S0129	71139.XP_010023948.1	1.55e-90	266.0	KOG1735@1|root,KOG1735@2759|Eukaryota,37TRM@33090|Viridiplantae,3GI28@35493|Streptophyta	35493|Streptophyta	Z	Belongs to the actin-binding proteins ADF family	-	-	-	ko:K05765	ko04360,ko04666,ko04810,ko05133,map04360,map04666,map04810,map05133	-	-	-	ko00000,ko00001,ko04131,ko04147,ko04812	-	-	-	Cofilin_ADF
CCA0510S0130	29760.VIT_05s0049g01000.t01	1.33e-80	243.0	KOG3856@1|root,KOG3856@2759|Eukaryota,37UUC@33090|Viridiplantae,3GIT5@35493|Streptophyta	35493|Streptophyta	S	Chromatin modification-related protein	-	-	-	ko:K11344	-	-	-	-	ko00000,ko03036	-	-	-	NuA4
CCA0510S0138	29760.VIT_05s0049g01130.t01	5.34e-231	644.0	COG0667@1|root,KOG1575@2759|Eukaryota,37JKW@33090|Viridiplantae,3G9Q9@35493|Streptophyta	35493|Streptophyta	C	aldo-keto	-	-	-	-	-	-	-	-	-	-	-	-	Aldo_ket_red
CCA0965S0014	3641.EOY25588	1.12e-97	335.0	COG4886@1|root,2QPYS@2759|Eukaryota,37Q18@33090|Viridiplantae,3GA2W@35493|Streptophyta	35493|Streptophyta	T	Belongs to the protein kinase superfamily. Ser Thr protein kinase family	-	-	2.7.11.1	ko:K04733,ko:K13420	ko04010,ko04016,ko04064,ko04620,ko04621,ko04624,ko04626,ko04722,ko05133,ko05140,ko05142,ko05145,ko05152,ko05162,ko05164,map04010,map04016,map04064,map04620,map04621,map04624,map04626,map04722,map05133,map05140,map05142,map05145,map05152,map05162,map05164	M00686	-	-	ko00000,ko00001,ko00002,ko01000,ko01001	-	-	-	LRRNT_2,LRR_1,LRR_8,Pkinase,Pkinase_Tyr
CCA0965S0015	3760.EMJ14737	1.96e-29	119.0	COG4886@1|root,2QPYS@2759|Eukaryota,37Q18@33090|Viridiplantae,3GA2W@35493|Streptophyta,4JG5I@91835|fabids	35493|Streptophyta	T	LRR receptor-like serine threonine-protein kinase	-	-	-	-	-	-	-	-	-	-	-	-	LRRNT_2,LRR_1,LRR_8,Pkinase
CCA0965S0003	4113.PGSC0003DMT400073121	4.8e-18	85.1	COG4886@1|root,2QPYS@2759|Eukaryota,37Q18@33090|Viridiplantae,3GA2W@35493|Streptophyta,44RXV@71274|asterids	35493|Streptophyta	T	LRR receptor-like serine threonine-protein kinase At3g47570	-	-	2.7.11.1	ko:K04730,ko:K04733,ko:K13420	ko04010,ko04016,ko04064,ko04620,ko04621,ko04624,ko04626,ko04722,ko05133,ko05140,ko05142,ko05145,ko05152,ko05162,ko05164,ko05169,map04010,map04016,map04064,map04620,map04621,map04624,map04626,map04722,map05133,map05140,map05142,map05145,map05152,map05162,m	M00686	-	-	ko00000,ko00001,ko00002,ko01000,ko01001	-	-	-	LRRNT_2,LRR_1,LRR_8,Pkinase,Pkinase_Tyr
CCA0965S0006	3641.EOY13385	4.73e-145	462.0	COG4886@1|root,2QPYS@2759|Eukaryota,37Q18@33090|Viridiplantae,3GA2W@35493|Streptophyta	35493|Streptophyta	T	Belongs to the protein kinase superfamily. Ser Thr protein kinase family	-	-	2.7.11.1	ko:K04733,ko:K13420	ko04010,ko04016,ko04064,ko04620,ko04621,ko04624,ko04626,ko04722,ko05133,ko05140,ko05142,ko05145,ko05152,ko05162,ko05164,map04010,map04016,map04064,map04620,map04621,map04624,map04626,map04722,map05133,map05140,map05142,map05145,map05152,map05162,map05164	M00686	-	-	ko00000,ko00001,ko00002,ko01000,ko01001	-	-	-	LRRNT_2,LRR_1,LRR_8,Pkinase,Pkinase_Tyr
CCA0965S0021	57918.XP_004309629.1	7.6e-110	343.0	COG0515@1|root,2QUIV@2759|Eukaryota,37RIC@33090|Viridiplantae,3G9B7@35493|Streptophyta,4JS1D@91835|fabids	35493|Streptophyta	T	receptor-like serine threonine-protein kinase	-	GO:0002376,GO:0002682,GO:0003674,GO:0003824,GO:0004672,GO:0004674,GO:0005575,GO:0005623,GO:0005886,GO:0005911,GO:0006464,GO:0006468,GO:0006793,GO:0006796,GO:0006807,GO:0006950,GO:0006952,GO:0006955,GO:0008150,GO:0008152,GO:0009506,GO:0009605,GO:0009607,GO:0009611,GO:0009814,GO:0009861,GO:0009987,GO:0016020,GO:0016301,GO:0016310,GO:0016740,GO:0016772,GO:0016773,GO:0019538,GO:0030054,GO:0031347,GO:…	-	-	-	-	-	-	-	-	-	-	LRR_1,LRR_8,Malectin,Pkinase,Pkinase_Tyr
CCA0965S0002	3760.EMJ05063	1.7e-35	131.0	COG4886@1|root,2QPYS@2759|Eukaryota,37Q18@33090|Viridiplantae,3GA2W@35493|Streptophyta,4JG5I@91835|fabids	35493|Streptophyta	T	LRR receptor-like serine threonine-protein kinase	-	-	2.7.11.1	ko:K04730,ko:K04733,ko:K13420	ko04010,ko04016,ko04064,ko04620,ko04621,ko04624,ko04626,ko04722,ko05133,ko05140,ko05142,ko05145,ko05152,ko05162,ko05164,ko05169,map04010,map04016,map04064,map04620,map04621,map04624,map04626,map04722,map05133,map05140,map05142,map05145,map05152,map05162,m	M00686	-	-	ko00000,ko00001,ko00002,ko01000,ko01001	-	-	-	LRRNT_2,LRR_1,LRR_8,Pkinase,Pkinase_Tyr
CCA0965S0010	4113.PGSC0003DMT400019694	4.28e-37	137.0	2ENJ6@1|root,2SRZ5@2759|Eukaryota,386IY@33090|Viridiplantae,3GQA7@35493|Streptophyta	35493|Streptophyta	-	-	-	-	-	-	-	-	-	-	-	-	-	-	LRRNT_2,Pkinase_Tyr
CCA0965S0019	4113.PGSC0003DMT400015764	1.85e-28	110.0	COG5594@1|root,KOG1134@2759|Eukaryota,37R82@33090|Viridiplantae,3GBCB@35493|Streptophyta,44RSW@71274|asterids	35493|Streptophyta	S	Calcium-dependent channel, 7TM region, putative phosphate	-	-	-	ko:K21989	-	-	-	-	ko00000,ko02000	-	-	-	PHM7_cyt,RSN1_7TM,RSN1_TM
CCA0965S0018	4155.Migut.M00992.1.p	3.47e-242	709.0	COG0515@1|root,2QUIV@2759|Eukaryota,37RIC@33090|Viridiplantae,3G9B7@35493|Streptophyta,44QPB@71274|asterids	35493|Streptophyta	T	LRR receptor-like serine threonine-protein kinase At1g07650	-	GO:0002376,GO:0002682,GO:0003674,GO:0003824,GO:0004672,GO:0004674,GO:0005575,GO:0005623,GO:0005886,GO:0005911,GO:0006464,GO:0006468,GO:0006793,GO:0006796,GO:0006807,GO:0006950,GO:0006952,GO:0006955,GO:0008150,GO:0008152,GO:0009506,GO:0009605,GO:0009607,GO:0009611,GO:0009814,GO:0009861,GO:0009987,GO:0016020,GO:0016301,GO:0016310,GO:0016740,GO:0016772,GO:0016773,GO:0019538,GO:0030054,GO:0031347,GO:…	-	-	-	-	-	-	-	-	-	-	LRR_1,LRR_8,Malectin,Pkinase,Pkinase_Tyr
CCA0965S0020	3750.XP_008371519.1	1.99e-22	105.0	COG0515@1|root,2QUIV@2759|Eukaryota,37RIC@33090|Viridiplantae,3G9B7@35493|Streptophyta,4JS1D@91835|fabids	35493|Streptophyta	T	receptor-like serine threonine-protein kinase	-	GO:0002376,GO:0002682,GO:0003674,GO:0003824,GO:0004672,GO:0004674,GO:0005575,GO:0005623,GO:0005886,GO:0005911,GO:0006464,GO:0006468,GO:0006793,GO:0006796,GO:0006807,GO:0006950,GO:0006952,GO:0006955,GO:0008150,GO:0008152,GO:0009506,GO:0009605,GO:0009607,GO:0009611,GO:0009814,GO:0009861,GO:0009987,GO:0016020,GO:0016301,GO:0016310,GO:0016740,GO:0016772,GO:0016773,GO:0019538,GO:0030054,GO:0031347,GO:…	-	-	-	-	-	-	-	-	-	-	LRR_1,LRR_8,Malectin,Pkinase,Pkinase_Tyr
CCA0329S0001	3694.POPTR_0228s00230.1	3.79e-18	79.3	COG1132@1|root,KOG0055@2759|Eukaryota	2759|Eukaryota	V	ATPase activity, coupled to transmembrane movement of substances	-	-	3.6.3.44	ko:K05659	ko02010,ko04976,map02010,map04976	-	-	-	ko00000,ko00001,ko01000,ko02000	3.A.1.201	-	-	ABC_membrane,ABC_tran
CCA0329S0002	85681.XP_006450579.1	5.91e-27	117.0	COG5347@1|root,KOG0702@2759|Eukaryota,37HPM@33090|Viridiplantae,3GHIC@35493|Streptophyta	35493|Streptophyta	T	ADP-ribosylation factor GTPase-activating protein	-	-	-	-	-	-	-	-	-	-	-	-	ArfGap
CCA1735S0004	57918.XP_004303095.1	5.96e-67	233.0	KOG2301@1|root,KOG2301@2759|Eukaryota,37IZH@33090|Viridiplantae,3GG0M@35493|Streptophyta,4JGFX@91835|fabids	35493|Streptophyta	PT	Two pore calcium channel protein	TPC1	GO:0000325,GO:0001508,GO:0003674,GO:0005215,GO:0005216,GO:0005244,GO:0005245,GO:0005261,GO:0005262,GO:0005488,GO:0005515,GO:0005575,GO:0005622,GO:0005623,GO:0005737,GO:0005773,GO:0005774,GO:0005794,GO:0005886,GO:0006810,GO:0006811,GO:0006812,GO:0006816,GO:0007154,GO:0007165,GO:0007275,GO:0008150,GO:0008324,GO:0009791,GO:0009845,GO:0009889,GO:0009987,GO:0010119,GO:0010565,GO:0010817,GO:0012505,GO:…	-	ko:K16900	-	-	-	-	ko00000,ko04040	1.A.1.11.13,1.A.1.11.26,1.A.1.11.30	-	-	EF-hand_7,Ion_trans
CCA0256S0002	3988.XP_002528421.1	0.0	989.0	COG2132@1|root,KOG1263@2759|Eukaryota,37I5Z@33090|Viridiplantae,3G7TH@35493|Streptophyta,4JGZ4@91835|fabids	35493|Streptophyta	Q	L-ascorbate oxidase homolog	-	-	-	ko:K19791	-	-	-	-	ko00000,ko02000	2.A.108.1	-	-	Cu-oxidase,Cu-oxidase_2,Cu-oxidase_3
CCA0256S0003	29760.VIT_03s0038g03600.t01	1.16e-124	377.0	COG0515@1|root,2RFP5@2759|Eukaryota,37SR6@33090|Viridiplantae,3G868@35493|Streptophyta	35493|Streptophyta	T	Receptor-like cytosolic serine threonine-protein kinase	-	GO:0003674,GO:0003824,GO:0004672,GO:0004674,GO:0004675,GO:0004888,GO:0005575,GO:0005623,GO:0005886,GO:0006464,GO:0006468,GO:0006793,GO:0006796,GO:0006807,GO:0006950,GO:0007154,GO:0007165,GO:0007166,GO:0007167,GO:0007178,GO:0008150,GO:0008152,GO:0009605,GO:0009607,GO:0009611,GO:0009620,GO:0009987,GO:0016020,GO:0016301,GO:0016310,GO:0016740,GO:0016772,GO:0016773,GO:0019199,GO:0019538,GO:0023052,GO:…	-	-	-	-	-	-	-	-	-	-	Pkinase
CCA0256S0001	2711.XP_006486658.1	1.35e-177	505.0	COG0666@1|root,KOG0504@2759|Eukaryota,37P09@33090|Viridiplantae,3GGJH@35493|Streptophyta	35493|Streptophyta	S	Signal recognition particle 43 kDa protein	-	GO:0003674,GO:0005488,GO:0005515,GO:0005575,GO:0005622,GO:0005623,GO:0005737,GO:0006605,GO:0006612,GO:0006810,GO:0006886,GO:0008104,GO:0008150,GO:0009314,GO:0009416,GO:0009507,GO:0009526,GO:0009534,GO:0009535,GO:0009536,GO:0009579,GO:0009628,GO:0009642,GO:0009644,GO:0009941,GO:0009987,GO:0015031,GO:0015833,GO:0016020,GO:0016043,GO:0017038,GO:0019904,GO:0022607,GO:0030674,GO:0031967,GO:0031975,GO:…	-	ko:K12271	-	-	-	-	ko00000,ko02044	3.A.5.1.2	-	-	Ank_2,Ank_4,Ank_5,Chromo
CCA1673S0017	29760.VIT_08s0007g05930.t01	8.51e-132	406.0	KOG0272@1|root,KOG0272@2759|Eukaryota,37HYM@33090|Viridiplantae,3GC5P@35493|Streptophyta	35493|Streptophyta	A	U4 U6 small nuclear ribonucleoprotein PRP4-like protein	-	GO:0000003,GO:0000375,GO:0000377,GO:0000398,GO:0001709,GO:0003006,GO:0003674,GO:0003676,GO:0003723,GO:0005488,GO:0005575,GO:0005618,GO:0005622,GO:0005623,GO:0005634,GO:0005654,GO:0005681,GO:0006139,GO:0006396,GO:0006397,GO:0006725,GO:0006807,GO:0007154,GO:0007267,GO:0007275,GO:0007276,GO:0007292,GO:0008150,GO:0008152,GO:0008380,GO:0009553,GO:0009560,GO:0009561,GO:0009987,GO:0010467,GO:0016070,GO:…	-	ko:K12662	ko03040,map03040	M00354	-	-	ko00000,ko00001,ko00002,ko03041	-	-	-	PRP4,WD40
CCA1673S0024	981085.XP_010102713.1	8.84e-97	291.0	29V3N@1|root,2RXK2@2759|Eukaryota,37U6C@33090|Viridiplantae,3GI3P@35493|Streptophyta,4JPB1@91835|fabids	35493|Streptophyta	S	f-box protein	-	-	-	-	-	-	-	-	-	-	-	-	F-box,F-box-like
CCA1673S0008	3760.EMJ05500	0.0	999.0	COG0484@1|root,KOG0550@2759|Eukaryota,37HFU@33090|Viridiplantae,3G9NB@35493|Streptophyta,4JD7T@91835|fabids	35493|Streptophyta	O	dnaJ homolog subfamily C member	-	-	-	ko:K09527	-	-	-	-	ko00000,ko03110	-	-	-	DnaJ,TPR_8
CCA1673S0019	3750.XP_008346367.1	1.72e-240	677.0	COG0708@1|root,KOG1294@2759|Eukaryota,37RXP@33090|Viridiplantae,3GG6P@35493|Streptophyta,4JJHS@91835|fabids	35493|Streptophyta	L	DNA-(Apurinic or apyrimidinic site) lyase	ARP	GO:0003674,GO:0003824,GO:0003906,GO:0004518,GO:0004527,GO:0004528,GO:0004529,GO:0004536,GO:0005575,GO:0005622,GO:0005623,GO:0005634,GO:0005737,GO:0006139,GO:0006259,GO:0006281,GO:0006284,GO:0006289,GO:0006355,GO:0006725,GO:0006793,GO:0006796,GO:0006807,GO:0006950,GO:0006974,GO:0008081,GO:0008150,GO:0008152,GO:0008296,GO:0008309,GO:0008311,GO:0008408,GO:0009295,GO:0009507,GO:0009532,GO:0009536,GO:…	3.1.11.2,4.2.99.18	ko:K01142,ko:K10771	ko03410,map03410	M00296	-	-	ko00000,ko00001,ko00002,ko01000,ko03400	-	-	-	Exo_endo_phos,SAP
CCA1673S0022	4432.XP_010246247.1	2.48e-177	509.0	COG0216@1|root,KOG2726@2759|Eukaryota,37KX2@33090|Viridiplantae,3GB9U@35493|Streptophyta	35493|Streptophyta	J	peptide chain release factor	-	GO:0003674,GO:0003676,GO:0003677,GO:0003723,GO:0003729,GO:0003730,GO:0005488,GO:0005575,GO:0005622,GO:0005623,GO:0005737,GO:0006996,GO:0008150,GO:0009507,GO:0009532,GO:0009536,GO:0009570,GO:0009657,GO:0009658,GO:0009894,GO:0009987,GO:0010468,GO:0010608,GO:0016043,GO:0019219,GO:0019222,GO:0031323,GO:0031329,GO:0043226,GO:0043227,GO:0043229,GO:0043231,GO:0043487,GO:0043488,GO:0043565,GO:0044422,GO:…	-	-	-	-	-	-	-	-	-	-	PCRF,RF-1
CCA1673S0010	29730.Gorai.006G134800.1	0.0	872.0	COG0277@1|root,KOG1231@2759|Eukaryota,37MFZ@33090|Viridiplantae,3G834@35493|Streptophyta	35493|Streptophyta	C	Cytokinin dehydrogenase	CKX1	GO:0003674,GO:0003824,GO:0005575,GO:0005622,GO:0005623,GO:0005737,GO:0005773,GO:0006725,GO:0006807,GO:0008150,GO:0008152,GO:0009056,GO:0009308,GO:0009690,GO:0009823,GO:0009888,GO:0009987,GO:0010817,GO:0016491,GO:0016645,GO:0019139,GO:0032502,GO:0034754,GO:0042445,GO:0042447,GO:0043226,GO:0043227,GO:0043229,GO:0043231,GO:0044237,GO:0044424,GO:0044444,GO:0044464,GO:0046483,GO:0048507,GO:0048856,GO:…	1.5.99.12	ko:K00279	ko00908,map00908	-	R05708	RC00121,RC01455	ko00000,ko00001,ko01000	-	-	-	Cytokin-bind,FAD_binding_4
CCA1673S0004	3760.EMJ04274	1.05e-221	661.0	COG0553@1|root,KOG0388@2759|Eukaryota,37P6A@33090|Viridiplantae,3GCME@35493|Streptophyta,4JG0R@91835|fabids	35493|Streptophyta	L	DNA helicase	-	-	3.6.4.12	ko:K11665	-	-	-	-	ko00000,ko01000,ko03036	-	-	-	DBINO,Helicase_C,SNF2_N
CCA1673S0003	3847.GLYMA03G39500.1	1.28e-108	323.0	COG1222@1|root,KOG0652@2759|Eukaryota,37IG0@33090|Viridiplantae,3GD26@35493|Streptophyta,4JECC@91835|fabids	35493|Streptophyta	O	Belongs to the AAA ATPase family	-	-	-	ko:K03065	ko03050,ko05169,map03050,map05169	M00341	-	-	ko00000,ko00001,ko00002,ko03051	-	-	-	AAA
CCA1673S0032	102107.XP_008240737.1	0.0	1112.0	COG1752@1|root,KOG2214@2759|Eukaryota,37NCE@33090|Viridiplantae,3G8YJ@35493|Streptophyta,4JKH1@91835|fabids	35493|Streptophyta	I	Triacylglycerol lipase	SDP1	GO:0003674,GO:0003824,GO:0004806,GO:0005575,GO:0005622,GO:0005623,GO:0005811,GO:0006629,GO:0006638,GO:0006639,GO:0006641,GO:0008150,GO:0008152,GO:0009056,GO:0009987,GO:0012511,GO:0016042,GO:0016298,GO:0016787,GO:0016788,GO:0019433,GO:0043226,GO:0043228,GO:0043229,GO:0043232,GO:0044237,GO:0044238,GO:0044242,GO:0044248,GO:0044255,GO:0044424,GO:0044464,GO:0046461,GO:0046464,GO:0046486,GO:0046503,GO:…	2.3.1.51,3.1.1.13,3.1.1.3,3.1.1.4	ko:K14674	ko00100,ko00561,ko00564,ko00565,ko00590,ko00591,ko00592,ko01100,ko01110,map00100,map00561,map00564,map00565,map00590,map00591,map00592,map01100,map01110	M00089,M00098	R01315,R01317,R01462,R02053,R02241,R02250,R02687,R07064,R07379,R07387,R07859	RC00004,RC00020,RC00037,RC00041,RC00055,RC00094,RC00523	ko00000,ko00001,ko00002,ko01000	-	-	-	DUF3336,Patatin
CCA1673S0025	102107.XP_008240744.1	0.0	921.0	COG1161@1|root,KOG1249@2759|Eukaryota,37HS9@33090|Viridiplantae,3GCRS@35493|Streptophyta,4JJ0V@91835|fabids	35493|Streptophyta	S	50S ribosome-binding GTPase	-	GO:0003674,GO:0003824,GO:0003924,GO:0006275,GO:0008150,GO:0008156,GO:0009889,GO:0009890,GO:0009892,GO:0010556,GO:0010558,GO:0010605,GO:0016462,GO:0016787,GO:0016817,GO:0016818,GO:0017111,GO:0019219,GO:0019222,GO:0022613,GO:0030174,GO:0031323,GO:0031324,GO:0031326,GO:0031327,GO:0032297,GO:0042254,GO:0044085,GO:0045934,GO:0048519,GO:0048523,GO:0050789,GO:0050794,GO:0051052,GO:0051053,GO:0051171,GO:…	-	-	-	-	-	-	-	-	-	-	MMR_HSR1
CCA1673S0018	981085.XP_010102703.1	1.4e-245	681.0	COG0472@1|root,KOG2788@2759|Eukaryota,37QGB@33090|Viridiplantae,3GEMS@35493|Streptophyta,4JS09@91835|fabids	35493|Streptophyta	G	UDP-N-acetylglucosamine--dolichyl-phosphate N-acetylglucosaminephosphotransferase-like	-	GO:0003674,GO:0003824,GO:0003975,GO:0005575,GO:0005622,GO:0005623,GO:0005737,GO:0005783,GO:0005789,GO:0006464,GO:0006486,GO:0006487,GO:0006488,GO:0006489,GO:0006490,GO:0006629,GO:0006644,GO:0006793,GO:0006796,GO:0006807,GO:0008150,GO:0008152,GO:0008610,GO:0008654,GO:0009058,GO:0009059,GO:0009100,GO:0009101,GO:0009987,GO:0012505,GO:0016020,GO:0016021,GO:0016740,GO:0016772,GO:0016780,GO:0019538,GO:…	2.7.8.15	ko:K01001	ko00510,ko01100,map00510,map01100	M00055	R05969	RC00002	ko00000,ko00001,ko00002,ko01000,ko01003	-	-	-	Glycos_transf_4
CCA1673S0029	29760.VIT_08s0007g05860.t01	6.74e-46	150.0	2BT77@1|root,2S20B@2759|Eukaryota,37VFZ@33090|Viridiplantae,3GJFM@35493|Streptophyta	35493|Streptophyta	S	GAST1-like	-	-	-	-	-	-	-	-	-	-	-	-	GASA
CCA1673S0023	225117.XP_009349261.1	1.15e-274	775.0	KOG2043@1|root,KOG2043@2759|Eukaryota,37HP8@33090|Viridiplantae,3GA2E@35493|Streptophyta,4JI55@91835|fabids	35493|Streptophyta	DKLT	breast cancer carboxy-terminal domain	-	GO:0000018,GO:0000414,GO:0000416,GO:0000726,GO:0002637,GO:0002639,GO:0002682,GO:0002684,GO:0002694,GO:0002696,GO:0002697,GO:0002699,GO:0002700,GO:0002702,GO:0002703,GO:0002705,GO:0002706,GO:0002708,GO:0002712,GO:0002714,GO:0002819,GO:0002821,GO:0002822,GO:0002824,GO:0002889,GO:0002891,GO:0005575,GO:0005622,GO:0005623,GO:0005634,GO:0005654,GO:0006139,GO:0006259,GO:0006281,GO:0006302,GO:0006303,GO:…	-	ko:K14972	-	-	-	-	ko00000,ko03036	-	-	-	Acetyltransf_1,Acetyltransf_10,BRCT,RTT107_BRCT_5
CCA1673S0001	38727.Pavir.Ga00918.1.p	1.59e-31	118.0	KOG0610@1|root,KOG0610@2759|Eukaryota,37JZ7@33090|Viridiplantae,3G8SU@35493|Streptophyta,3KU0C@4447|Liliopsida,3I86H@38820|Poales	35493|Streptophyta	T	Serine/Threonine protein kinases, catalytic domain	-	GO:0003674,GO:0003824,GO:0004672,GO:0004674,GO:0005575,GO:0005622,GO:0005623,GO:0005634,GO:0005737,GO:0005886,GO:0006464,GO:0006468,GO:0006793,GO:0006796,GO:0006807,GO:0007154,GO:0007165,GO:0008150,GO:0008152,GO:0009987,GO:0016020,GO:0016301,GO:0016310,GO:0016740,GO:0016772,GO:0016773,GO:0019538,GO:0023052,GO:0035556,GO:0036211,GO:0043170,GO:0043226,GO:0043227,GO:0043229,GO:0043231,GO:0043412,GO:…	-	-	-	-	-	-	-	-	-	-	Pkinase
CCA1673S0033	102107.XP_008240737.1	0.0	1109.0	COG1752@1|root,KOG2214@2759|Eukaryota,37NCE@33090|Viridiplantae,3G8YJ@35493|Streptophyta,4JKH1@91835|fabids	35493|Streptophyta	I	Triacylglycerol lipase	SDP1	GO:0003674,GO:0003824,GO:0004806,GO:0005575,GO:0005622,GO:0005623,GO:0005811,GO:0006629,GO:0006638,GO:0006639,GO:0006641,GO:0008150,GO:0008152,GO:0009056,GO:0009987,GO:0012511,GO:0016042,GO:0016298,GO:0016787,GO:0016788,GO:0019433,GO:0043226,GO:0043228,GO:0043229,GO:0043232,GO:0044237,GO:0044238,GO:0044242,GO:0044248,GO:0044255,GO:0044424,GO:0044464,GO:0046461,GO:0046464,GO:0046486,GO:0046503,GO:…	2.3.1.51,3.1.1.13,3.1.1.3,3.1.1.4	ko:K14674	ko00100,ko00561,ko00564,ko00565,ko00590,ko00591,ko00592,ko01100,ko01110,map00100,map00561,map00564,map00565,map00590,map00591,map00592,map01100,map01110	M00089,M00098	R01315,R01317,R01462,R02053,R02241,R02250,R02687,R07064,R07379,R07387,R07859	RC00004,RC00020,RC00037,RC00041,RC00055,RC00094,RC00523	ko00000,ko00001,ko00002,ko01000	-	-	-	DUF3336,Patatin
CCA1673S0016	3983.cassava4.1_013036m	9.23e-110	327.0	28WKM@1|root,2R3CW@2759|Eukaryota,37T67@33090|Viridiplantae,3GET1@35493|Streptophyta,4JPTG@91835|fabids	35493|Streptophyta	-	-	-	-	-	-	-	-	-	-	-	-	-	-	-
CCA1673S0039	3983.cassava4.1_006735m	9.75e-308	843.0	COG0666@1|root,KOG0504@2759|Eukaryota,37IW1@33090|Viridiplantae,3GEU8@35493|Streptophyta,4JFYN@91835|fabids	35493|Streptophyta	S	Regulatory protein	-	GO:0000003,GO:0000151,GO:0001101,GO:0002218,GO:0002252,GO:0002253,GO:0002376,GO:0002682,GO:0002684,GO:0003002,GO:0003006,GO:0003674,GO:0005488,GO:0005515,GO:0005575,GO:0005622,GO:0005623,GO:0005634,GO:0005737,GO:0006508,GO:0006511,GO:0006807,GO:0006950,GO:0006952,GO:0006955,GO:0007154,GO:0007165,GO:0007275,GO:0007389,GO:0008150,GO:0008152,GO:0009056,GO:0009057,GO:0009605,GO:0009607,GO:0009617,GO:…	-	ko:K14508	ko04075,map04075	-	-	-	ko00000,ko00001,ko04121	-	-	-	Ank_2,Ank_3,BTB,DUF3420
CCA1673S0014	85681.XP_006421184.1	4.67e-114	346.0	28JSP@1|root,2QS6F@2759|Eukaryota,37QYX@33090|Viridiplantae,3GDIU@35493|Streptophyta	35493|Streptophyta	S	IQ-domain	IQD12	-	-	-	-	-	-	-	-	-	-	-	DUF4005,IQ
CCA1673S0006	71139.XP_010036307.1	2.2e-109	323.0	COG3338@1|root,KOG0382@2759|Eukaryota,37Q68@33090|Viridiplantae,3GGWD@35493|Streptophyta	35493|Streptophyta	P	carbonic anhydrase	-	-	4.2.1.1	ko:K01674	ko00910,map00910	-	R00132,R10092	RC02807	ko00000,ko00001,ko01000	-	-	-	Carb_anhydrase,LSM
CCA1673S0007	3760.EMJ03265	1.64e-300	821.0	KOG2758@1|root,KOG2758@2759|Eukaryota,37HTI@33090|Viridiplantae,3GE37@35493|Streptophyta,4JK9S@91835|fabids	35493|Streptophyta	J	component of the eukaryotic translation initiation factor 3 (eIF-3) complex, which is involved in protein synthesis of a specialized repertoire of mRNAs and, together with other initiation factors, stimulates binding of mRNA and methionyl-tRNAi to the 40S	-	GO:0000003,GO:0000502,GO:0003006,GO:0003674,GO:0003676,GO:0003723,GO:0003729,GO:0003743,GO:0005488,GO:0005575,GO:0005622,GO:0005623,GO:0005634,GO:0005737,GO:0005829,GO:0005852,GO:0005886,GO:0006139,GO:0006351,GO:0006352,GO:0006412,GO:0006413,GO:0006417,GO:0006518,GO:0006725,GO:0006807,GO:0006950,GO:0006970,GO:0007275,GO:0008135,GO:0008150,GO:0008152,GO:0009058,GO:0009059,GO:0009314,GO:0009416,GO:…	-	ko:K03250	ko03013,ko05160,map03013,map05160	-	-	-	ko00000,ko00001,ko03012,ko03051,ko04147	-	-	-	PCI,eIF3_N
CCA1673S0011	29760.VIT_00s0252g00010.t01	1.42e-183	520.0	COG0468@1|root,KOG1433@2759|Eukaryota,37S6K@33090|Viridiplantae,3GD0Q@35493|Streptophyta	35493|Streptophyta	L	Belongs to the RecA family	-	GO:0000002,GO:0000150,GO:0000217,GO:0000400,GO:0000724,GO:0000725,GO:0000730,GO:0003674,GO:0003676,GO:0003677,GO:0003690,GO:0003697,GO:0003824,GO:0005488,GO:0006139,GO:0006259,GO:0006281,GO:0006302,GO:0006310,GO:0006312,GO:0006725,GO:0006807,GO:0006950,GO:0006974,GO:0006996,GO:0007005,GO:0008094,GO:0008150,GO:0008152,GO:0009266,GO:0009314,GO:0009408,GO:0009628,GO:0009987,GO:0010212,GO:0016043,GO:…	-	-	-	-	-	-	-	-	-	-	Glyco_hydro_17,RecA
CCA1673S0013	29760.VIT_08s0007g06060.t01	7.35e-169	482.0	2CME4@1|root,2QQ3M@2759|Eukaryota,37JV7@33090|Viridiplantae,3GC14@35493|Streptophyta	35493|Streptophyta	G	Belongs to the glycosyl hydrolase 17 family	-	GO:0001871,GO:0003674,GO:0003824,GO:0004553,GO:0005488,GO:0005575,GO:0005623,GO:0005886,GO:0016020,GO:0016787,GO:0016798,GO:0030246,GO:0030247,GO:0031224,GO:0031225,GO:0031226,GO:0044425,GO:0044459,GO:0044464,GO:0046658,GO:0071944	-	-	-	-	-	-	-	-	-	-	Glyco_hydro_17
CCA1673S0026	3649.evm.model.supercontig_5.215	1.1e-70	217.0	2BGM7@1|root,2S19Q@2759|Eukaryota,37VE4@33090|Viridiplantae,3GJSZ@35493|Streptophyta,3HUFU@3699|Brassicales	35493|Streptophyta	S	early responsive to dehydration	-	GO:0001101,GO:0005575,GO:0005622,GO:0005623,GO:0005737,GO:0006950,GO:0008150,GO:0009314,GO:0009414,GO:0009415,GO:0009416,GO:0009605,GO:0009607,GO:0009617,GO:0009628,GO:0009642,GO:0009644,GO:0010035,GO:0042221,GO:0043207,GO:0044424,GO:0044464,GO:0050896,GO:0051704,GO:0051707,GO:1901700	-	-	-	-	-	-	-	-	-	-	PAM2
CCA1673S0005	3988.XP_002534120.1	8.95e-133	383.0	KOG0037@1|root,KOG0037@2759|Eukaryota,37JMD@33090|Viridiplantae,3G8SZ@35493|Streptophyta,4JM8D@91835|fabids	35493|Streptophyta	T	calcium-binding protein	-	-	-	ko:K13448	ko04626,map04626	-	-	-	ko00000,ko00001	-	-	-	EF-hand_1,EF-hand_5,EF-hand_6
CCA1673S0020	3760.EMJ16743	3.79e-267	740.0	2CMCT@1|root,2QPZC@2759|Eukaryota,37N01@33090|Viridiplantae,3G8CQ@35493|Streptophyta,4JFPY@91835|fabids	35493|Streptophyta	S	Glycosyltransferase-like	-	GO:0005575,GO:0005618,GO:0005623,GO:0009505,GO:0030312,GO:0044464,GO:0071944	-	-	-	-	-	-	-	-	-	-	Glyco_transf_92
CCA1673S0012	102107.XP_008240769.1	3.48e-116	342.0	2CME4@1|root,2QQ3M@2759|Eukaryota,37JV7@33090|Viridiplantae,3GC14@35493|Streptophyta,4JHUE@91835|fabids	35493|Streptophyta	G	Glucan endo-1,3-beta-glucosidase, basic	-	-	-	-	-	-	-	-	-	-	-	-	Glyco_hydro_17
CCA1673S0038	85681.XP_006421263.1	0.0	986.0	28I6U@1|root,2QTJJ@2759|Eukaryota,37M9Q@33090|Viridiplantae,3GB2X@35493|Streptophyta	35493|Streptophyta	S	methyltransferase	-	GO:0003674,GO:0003824,GO:0005575,GO:0005622,GO:0005623,GO:0005737,GO:0005768,GO:0005794,GO:0005802,GO:0008150,GO:0008152,GO:0008168,GO:0008757,GO:0012505,GO:0016740,GO:0016741,GO:0031410,GO:0031982,GO:0031984,GO:0032259,GO:0043226,GO:0043227,GO:0043229,GO:0043231,GO:0044422,GO:0044424,GO:0044431,GO:0044444,GO:0044446,GO:0044464,GO:0097708,GO:0098791	-	-	-	-	-	-	-	-	-	-	Methyltransf_29
CCA1673S0015	57918.XP_004303628.1	8.35e-213	597.0	COG1409@1|root,KOG1432@2759|Eukaryota,37P74@33090|Viridiplantae,3GGMU@35493|Streptophyta,4JHES@91835|fabids	35493|Streptophyta	S	inactive purple acid phosphatase	-	GO:0003674,GO:0003824,GO:0003993,GO:0005575,GO:0006793,GO:0006796,GO:0008150,GO:0008152,GO:0009987,GO:0016020,GO:0016311,GO:0016787,GO:0016788,GO:0016791,GO:0042578,GO:0044237	-	-	-	-	-	-	-	-	-	-	Metallophos
CCA1673S0028	2711.XP_006465799.1	1.67e-295	830.0	KOG1183@1|root,KOG1183@2759|Eukaryota,37PRD@33090|Viridiplantae,3GCRT@35493|Streptophyta	35493|Streptophyta	MO	N-acetylglucosaminyl transferase component family protein Gpi1 family protein	-	GO:0000506,GO:0005575,GO:0005622,GO:0005623,GO:0005737,GO:0005783,GO:0005789,GO:0006464,GO:0006497,GO:0006505,GO:0006506,GO:0006629,GO:0006643,GO:0006644,GO:0006650,GO:0006661,GO:0006664,GO:0006793,GO:0006796,GO:0006807,GO:0008150,GO:0008152,GO:0008610,GO:0008654,GO:0009058,GO:0009059,GO:0009247,GO:0009987,GO:0012505,GO:0016020,GO:0019538,GO:0019637,GO:0031984,GO:0032991,GO:0034645,GO:0036211,GO:…	-	ko:K03860	ko00563,ko01100,map00563,map01100	-	R05916	-	ko00000,ko00001	-	-	-	Gpi1
CCA1673S0036	29760.VIT_08s0007g05780.t01	0.0	1149.0	KOG1075@1|root,KOG1075@2759|Eukaryota,37PB8@33090|Viridiplantae,3G72C@35493|Streptophyta	35493|Streptophyta	A	intron homing	-	GO:0000373,GO:0000375,GO:0000377,GO:0000959,GO:0000963,GO:0003674,GO:0003824,GO:0003964,GO:0005575,GO:0005622,GO:0005623,GO:0005737,GO:0005739,GO:0006139,GO:0006259,GO:0006278,GO:0006310,GO:0006314,GO:0006396,GO:0006397,GO:0006725,GO:0006807,GO:0008150,GO:0008152,GO:0008380,GO:0009058,GO:0009059,GO:0009987,GO:0010467,GO:0016070,GO:0016071,GO:0016740,GO:0016772,GO:0016779,GO:0018130,GO:0019438,GO:…	-	-	-	-	-	-	-	-	-	-	Intron_maturas2,RVT_1
CCA1673S0034	3983.cassava4.1_015467m	1.03e-93	281.0	COG5126@1|root,KOG0027@2759|Eukaryota,37U3Q@33090|Viridiplantae,3GH5C@35493|Streptophyta,4JPA6@91835|fabids	35493|Streptophyta	T	calcium-binding protein	-	GO:0003674,GO:0005488,GO:0005509,GO:0005575,GO:0005623,GO:0005886,GO:0006950,GO:0006952,GO:0008150,GO:0009605,GO:0009607,GO:0009620,GO:0016020,GO:0043167,GO:0043169,GO:0043207,GO:0044464,GO:0046872,GO:0050832,GO:0050896,GO:0051704,GO:0051707,GO:0071944,GO:0098542	-	ko:K13448	ko04626,map04626	-	-	-	ko00000,ko00001	-	-	-	EF-hand_1,EF-hand_5,EF-hand_6,EF-hand_7,EF-hand_8
CCA1673S0021	102107.XP_008240749.1	0.0	935.0	COG0285@1|root,KOG2525@2759|Eukaryota,37HGE@33090|Viridiplantae,3G837@35493|Streptophyta,4JFAB@91835|fabids	35493|Streptophyta	H	Catalyzes conversion of folates to polyglutamate derivatives allowing concentration of folate compounds in the cell and the intracellular retention of these cofactors, which are important substrates for most of the folate-dependent enzymes that are involv	-	GO:0003674,GO:0003824,GO:0004326,GO:0006082,GO:0006575,GO:0006725,GO:0006732,GO:0006760,GO:0006807,GO:0007275,GO:0008150,GO:0008152,GO:0009058,GO:0009108,GO:0009396,GO:0009791,GO:0009853,GO:0009987,GO:0016053,GO:0016874,GO:0016879,GO:0016881,GO:0018130,GO:0019438,GO:0019752,GO:0032501,GO:0032502,GO:0034641,GO:0042398,GO:0042558,GO:0042559,GO:0043094,GO:0043436,GO:0043603,GO:0043604,GO:0044237,GO:…	6.3.2.17	ko:K01930	ko00790,ko01100,ko01523,map00790,map01100,map01523	-	R00942,R02237,R04241	RC00064,RC00090,RC00162	ko00000,ko00001,ko01000	-	-	-	Mur_ligase_M
CCA1728S0006	4565.Traes_6BL_F9A9B2A6A.1	1.92e-20	87.0	28IFU@1|root,2QQSP@2759|Eukaryota,37NCX@33090|Viridiplantae,3GAA6@35493|Streptophyta,3KRT0@4447|Liliopsida,3IA1A@38820|Poales	35493|Streptophyta	E	Plant lipoxygenase may be involved in a number of diverse aspects of plant physiology including growth and development, pest resistance, and senescence or responses to wounding	-	-	1.13.11.58	ko:K15718	ko00591,map00591	-	R07057	RC00561	ko00000,ko00001,ko01000	-	-	-	Lipoxygenase,PLAT
CCA1728S0001	29760.VIT_19s0014g04800.t01	9.43e-38	142.0	28MUD@1|root,2QUCN@2759|Eukaryota,37ICK@33090|Viridiplantae,3GA96@35493|Streptophyta	35493|Streptophyta	S	synthase	-	-	4.2.3.73,4.2.3.75,4.2.3.86	ko:K14181,ko:K15803	ko00909,map00909	-	R07648,R08691,R09886	RC02337,RC02425,RC02696	ko00000,ko00001,ko01000	-	-	-	Terpene_synth,Terpene_synth_C
CCA1728S0005	29760.VIT_19s0014g04930.t01	4.71e-198	569.0	28MUD@1|root,2QUCN@2759|Eukaryota,37ICK@33090|Viridiplantae,3GA96@35493|Streptophyta	35493|Streptophyta	S	synthase	-	-	4.2.3.73,4.2.3.75,4.2.3.86	ko:K14181,ko:K15803	ko00909,map00909	-	R07648,R08691,R09886	RC02337,RC02425,RC02696	ko00000,ko00001,ko01000	-	-	-	Terpene_synth,Terpene_synth_C
CCA0760S0001	29760.VIT_17s0000g02100.t01	2.01e-85	282.0	COG0515@1|root,2QQPF@2759|Eukaryota,37R7I@33090|Viridiplantae,3GB3T@35493|Streptophyta	35493|Streptophyta	T	Wall-associated receptor kinase	-	-	-	-	-	-	-	-	-	-	-	-	EGF_CA,GUB_WAK_bind,Pkinase,Pkinase_Tyr,WAK
CCA0103S0003	3760.EMJ14809	1.04e-240	689.0	COG0515@1|root,2QWDY@2759|Eukaryota,37QJ4@33090|Viridiplantae,3G71R@35493|Streptophyta,4JRC0@91835|fabids	35493|Streptophyta	T	Cysteine-rich receptor-like protein kinase	-	GO:0001101,GO:0003674,GO:0003824,GO:0004672,GO:0004674,GO:0005575,GO:0005622,GO:0005623,GO:0005737,GO:0005773,GO:0005886,GO:0006464,GO:0006468,GO:0006793,GO:0006796,GO:0006807,GO:0008150,GO:0008152,GO:0009719,GO:0009725,GO:0009737,GO:0009987,GO:0010033,GO:0016020,GO:0016301,GO:0016310,GO:0016740,GO:0016772,GO:0016773,GO:0019538,GO:0033993,GO:0036211,GO:0042221,GO:0043170,GO:0043226,GO:0043227,GO:…	2.7.11.1	ko:K04733	ko04010,ko04064,ko04620,ko04621,ko04624,ko04722,ko05133,ko05140,ko05142,ko05145,ko05152,ko05162,ko05164,map04010,map04064,map04620,map04621,map04624,map04722,map05133,map05140,map05142,map05145,map05152,map05162,map05164	M00686	-	-	ko00000,ko00001,ko00002,ko01000,ko01001	-	-	-	Pkinase,Pkinase_Tyr,Stress-antifung
CCA0103S0002	2711.XP_006468226.1	1.13e-105	347.0	COG0515@1|root,2QWDY@2759|Eukaryota,37QJ4@33090|Viridiplantae,3G71R@35493|Streptophyta	35493|Streptophyta	T	Cysteine-rich receptor-like protein kinase	-	-	-	-	-	-	-	-	-	-	-	-	Pkinase_Tyr,Stress-antifung
CCA0103S0001	102107.XP_008225008.1	1.49e-135	429.0	COG0515@1|root,2QWDY@2759|Eukaryota,37QJ4@33090|Viridiplantae,3G71R@35493|Streptophyta,4JRC0@91835|fabids	35493|Streptophyta	T	Cysteine-rich receptor-like protein kinase	-	GO:0001101,GO:0003674,GO:0003824,GO:0004672,GO:0004674,GO:0005575,GO:0005622,GO:0005623,GO:0005737,GO:0005773,GO:0005886,GO:0006464,GO:0006468,GO:0006793,GO:0006796,GO:0006807,GO:0008150,GO:0008152,GO:0009719,GO:0009725,GO:0009737,GO:0009987,GO:0010033,GO:0016020,GO:0016301,GO:0016310,GO:0016740,GO:0016772,GO:0016773,GO:0019538,GO:0033993,GO:0036211,GO:0042221,GO:0043170,GO:0043226,GO:0043227,GO:…	2.7.11.1	ko:K04733	ko04010,ko04064,ko04620,ko04621,ko04624,ko04722,ko05133,ko05140,ko05142,ko05145,ko05152,ko05162,ko05164,map04010,map04064,map04620,map04621,map04624,map04722,map05133,map05140,map05142,map05145,map05152,map05162,map05164	M00686	-	-	ko00000,ko00001,ko00002,ko01000,ko01001	-	-	-	Pkinase,Pkinase_Tyr,Stress-antifung
CCA0103S0004	3983.cassava4.1_003279m	2.24e-140	416.0	KOG0123@1|root,KOG0123@2759|Eukaryota,37JBH@33090|Viridiplantae,3GBIT@35493|Streptophyta,4JIFZ@91835|fabids	35493|Streptophyta	A	Binds the poly(A) tail of mRNA	-	GO:0000288,GO:0000289,GO:0000956,GO:0003674,GO:0003676,GO:0003723,GO:0003727,GO:0005488,GO:0005575,GO:0005622,GO:0005623,GO:0005634,GO:0005737,GO:0005829,GO:0006139,GO:0006396,GO:0006397,GO:0006401,GO:0006402,GO:0006412,GO:0006413,GO:0006518,GO:0006725,GO:0006807,GO:0008143,GO:0008150,GO:0008152,GO:0009056,GO:0009057,GO:0009058,GO:0009059,GO:0009892,GO:0009894,GO:0009987,GO:0010467,GO:0010468,GO:…	-	ko:K13126	ko03013,ko03015,ko03018,map03013,map03015,map03018	-	-	-	ko00000,ko00001,ko03019,ko03041	-	-	-	PABP,RRM_1
CCA1528S0036	2711.XP_006466247.1	2.05e-135	386.0	KOG3264@1|root,KOG3264@2759|Eukaryota,37JSD@33090|Viridiplantae,3GAKJ@35493|Streptophyta	35493|Streptophyta	K	mediator of RNA polymerase II transcription subunit	-	GO:0000003,GO:0000414,GO:0000428,GO:0001101,GO:0002831,GO:0003002,GO:0003006,GO:0003674,GO:0003712,GO:0005575,GO:0005622,GO:0005623,GO:0005634,GO:0005654,GO:0005667,GO:0006139,GO:0006351,GO:0006353,GO:0006355,GO:0006366,GO:0006369,GO:0006396,GO:0006725,GO:0006807,GO:0007275,GO:0007389,GO:0008150,GO:0008152,GO:0009058,GO:0009059,GO:0009719,GO:0009723,GO:0009725,GO:0009737,GO:0009791,GO:0009889,GO:…	-	ko:K15135	-	-	-	-	ko00000,ko03021	-	-	-	-
CCA1528S0038	102107.XP_008220733.1	1.82e-163	468.0	2CNDS@1|root,2QVH0@2759|Eukaryota,37KHN@33090|Viridiplantae,3GDI3@35493|Streptophyta,4JJK1@91835|fabids	35493|Streptophyta	-	-	-	-	-	-	-	-	-	-	-	-	-	-	-
CCA1528S0001	3656.XP_008444682.1	1.07e-138	396.0	2CN7Z@1|root,2QUEJ@2759|Eukaryota,37JZX@33090|Viridiplantae,3GBTW@35493|Streptophyta,4JFWF@91835|fabids	35493|Streptophyta	S	Pathogenesis-related protein 5-like	-	GO:0002376,GO:0005575,GO:0005576,GO:0005618,GO:0005622,GO:0005623,GO:0005737,GO:0005773,GO:0006950,GO:0006952,GO:0006955,GO:0008150,GO:0009314,GO:0009411,GO:0009416,GO:0009605,GO:0009607,GO:0009615,GO:0009627,GO:0009628,GO:0009814,GO:0009889,GO:0009962,GO:0010035,GO:0010038,GO:0010224,GO:0019222,GO:0030312,GO:0031537,GO:0031540,GO:0042221,GO:0043207,GO:0043226,GO:0043227,GO:0043229,GO:0043231,GO:…	-	-	-	-	-	-	-	-	-	-	Thaumatin
CCA1528S0031	3988.XP_002510329.1	3.33e-295	811.0	COG0534@1|root,KOG1347@2759|Eukaryota,37NRQ@33090|Viridiplantae,3G78Z@35493|Streptophyta,4JJ0U@91835|fabids	35493|Streptophyta	V	Belongs to the multi antimicrobial extrusion (MATE) (TC 2.A.66.1) family	-	GO:0003674,GO:0005215,GO:0005575,GO:0005622,GO:0005623,GO:0005737,GO:0005773,GO:0005774,GO:0006810,GO:0006855,GO:0008150,GO:0015238,GO:0015893,GO:0016020,GO:0022857,GO:0031090,GO:0042221,GO:0042493,GO:0043226,GO:0043227,GO:0043229,GO:0043231,GO:0044422,GO:0044424,GO:0044437,GO:0044444,GO:0044446,GO:0044464,GO:0050896,GO:0051179,GO:0051234,GO:0055085,GO:0098588,GO:0098805	-	ko:K03327	-	-	-	-	ko00000,ko02000	2.A.66.1	-	-	MatE
CCA1528S0035	4432.XP_010258593.1	5.07e-214	612.0	KOG1815@1|root,KOG1815@2759|Eukaryota,37K8R@33090|Viridiplantae,3G8E9@35493|Streptophyta	35493|Streptophyta	O	E3 ubiquitin-protein ligase	-	GO:0000151,GO:0000209,GO:0003674,GO:0003824,GO:0004842,GO:0005488,GO:0005515,GO:0005575,GO:0005622,GO:0005623,GO:0005737,GO:0006464,GO:0006807,GO:0008150,GO:0008152,GO:0009893,GO:0009894,GO:0009896,GO:0009987,GO:0010604,GO:0016567,GO:0016740,GO:0019222,GO:0019538,GO:0019787,GO:0019899,GO:0030162,GO:0031323,GO:0031325,GO:0031329,GO:0031331,GO:0031624,GO:0032268,GO:0032270,GO:0032434,GO:0032436,GO:…	2.3.2.31	ko:K11968	-	-	-	-	ko00000,ko01000,ko04121	-	-	-	IBR
CCA1528S0032	3760.EMJ19141	5.98e-269	744.0	28NJM@1|root,2QU09@2759|Eukaryota,37RMA@33090|Viridiplantae,3GBVP@35493|Streptophyta,4JJM7@91835|fabids	35493|Streptophyta	S	Protein of unknown function (DUF616)	-	-	-	-	-	-	-	-	-	-	-	-	DUF616,Dirigent
CCA1528S0024	3983.cassava4.1_010677m	2.52e-210	587.0	2BYJN@1|root,2QTN8@2759|Eukaryota,37NQQ@33090|Viridiplantae,3G99K@35493|Streptophyta,4JHZ6@91835|fabids	35493|Streptophyta	G	Belongs to the glycosyltransferase 8 family	-	GO:0000003,GO:0000271,GO:0003002,GO:0003674,GO:0003824,GO:0005575,GO:0005622,GO:0005623,GO:0005737,GO:0005783,GO:0005794,GO:0005975,GO:0005976,GO:0007275,GO:0007389,GO:0008150,GO:0008152,GO:0008194,GO:0009058,GO:0009059,GO:0009987,GO:0010051,GO:0010383,GO:0010410,GO:0010413,GO:0010417,GO:0012505,GO:0016043,GO:0016051,GO:0016740,GO:0016757,GO:0016758,GO:0032501,GO:0032502,GO:0032504,GO:0033692,GO:…	-	ko:K20893	-	-	-	-	ko00000,ko01000,ko01003	-	GT8	-	Glyco_transf_8
CCA1528S0042	3988.XP_002510317.1	5.19e-161	471.0	KOG4155@1|root,KOG4155@2759|Eukaryota,37KCJ@33090|Viridiplantae,3GBYR@35493|Streptophyta,4JMS3@91835|fabids	35493|Streptophyta	S	Vegetative incompatibility protein	-	GO:0000003,GO:0000166,GO:0000278,GO:0000281,GO:0000910,GO:0003674,GO:0003824,GO:0004672,GO:0004674,GO:0004683,GO:0005488,GO:0005515,GO:0005524,GO:0005575,GO:0005622,GO:0005623,GO:0005634,GO:0005737,GO:0005826,GO:0005856,GO:0005938,GO:0006464,GO:0006468,GO:0006793,GO:0006796,GO:0006807,GO:0006996,GO:0007010,GO:0007049,GO:0008092,GO:0008144,GO:0008150,GO:0008152,GO:0009846,GO:0009856,GO:0009987,GO:…	-	-	-	-	-	-	-	-	-	-	WD40
CCA1528S0018	3649.evm.model.supercontig_5.292	3.85e-23	102.0	KOG2610@1|root,KOG2610@2759|Eukaryota,37SU5@33090|Viridiplantae,3GENR@35493|Streptophyta,3HX9X@3699|Brassicales	35493|Streptophyta	S	tetratricopeptide repeat	-	-	-	-	-	-	-	-	-	-	-	-	-
CCA1528S0007	3847.GLYMA14G08380.2	6.3e-122	353.0	2CN7Z@1|root,2QUEJ@2759|Eukaryota,37JZX@33090|Viridiplantae,3GBTW@35493|Streptophyta,4JFWF@91835|fabids	35493|Streptophyta	S	Pathogenesis-related protein 5-like	-	GO:0002376,GO:0005575,GO:0005576,GO:0005618,GO:0005622,GO:0005623,GO:0005737,GO:0005773,GO:0006950,GO:0006952,GO:0006955,GO:0008150,GO:0009314,GO:0009411,GO:0009416,GO:0009605,GO:0009607,GO:0009615,GO:0009627,GO:0009628,GO:0009814,GO:0009889,GO:0009962,GO:0010035,GO:0010038,GO:0010224,GO:0019222,GO:0030312,GO:0031537,GO:0031540,GO:0042221,GO:0043207,GO:0043226,GO:0043227,GO:0043229,GO:0043231,GO:…	-	-	-	-	-	-	-	-	-	-	Thaumatin
CCA1528S0040	3641.EOY14650	0.0	907.0	COG0515@1|root,KOG1187@2759|Eukaryota,37IC6@33090|Viridiplantae,3GD7I@35493|Streptophyta	35493|Streptophyta	T	wall-associated receptor kinase-like	-	GO:0003674,GO:0003824,GO:0004672,GO:0004674,GO:0005575,GO:0005623,GO:0005886,GO:0006464,GO:0006468,GO:0006793,GO:0006796,GO:0006807,GO:0007154,GO:0007165,GO:0007166,GO:0008150,GO:0008152,GO:0009987,GO:0016020,GO:0016301,GO:0016310,GO:0016740,GO:0016772,GO:0016773,GO:0019538,GO:0023052,GO:0036211,GO:0043170,GO:0043412,GO:0044237,GO:0044238,GO:0044260,GO:0044267,GO:0044464,GO:0050789,GO:0050794,GO:…	2.7.11.1	ko:K04733	ko04010,ko04064,ko04620,ko04621,ko04624,ko04722,ko05133,ko05140,ko05142,ko05145,ko05152,ko05162,ko05164,map04010,map04064,map04620,map04621,map04624,map04722,map05133,map05140,map05142,map05145,map05152,map05162,map05164	M00686	-	-	ko00000,ko00001,ko00002,ko01000,ko01001	-	-	-	GUB_WAK_bind,Pkinase,Pkinase_Tyr
CCA1528S0039	981085.XP_010106073.1	4.11e-300	828.0	2CMKA@1|root,2QQNS@2759|Eukaryota,37PKP@33090|Viridiplantae,3GDGW@35493|Streptophyta,4JGBW@91835|fabids	35493|Streptophyta	Q	Belongs to the cytochrome P450 family	AOS	GO:0001101,GO:0001676,GO:0003674,GO:0003824,GO:0004497,GO:0005488,GO:0005575,GO:0005622,GO:0005623,GO:0005737,GO:0005739,GO:0006082,GO:0006629,GO:0006631,GO:0006690,GO:0006950,GO:0006952,GO:0008144,GO:0008150,GO:0008152,GO:0008202,GO:0009058,GO:0009507,GO:0009526,GO:0009532,GO:0009534,GO:0009535,GO:0009536,GO:0009570,GO:0009579,GO:0009605,GO:0009607,GO:0009611,GO:0009620,GO:0009694,GO:0009695,GO:…	4.2.1.92	ko:K01723	ko00592,ko01100,ko01110,map00592,map01100,map01110	M00113	R07863,R07865	RC02105	ko00000,ko00001,ko00002,ko00199,ko01000	-	-	-	p450
CCA1528S0029	3983.cassava4.1_005577m	9.66e-142	414.0	KOG1703@1|root,KOG1703@2759|Eukaryota,37HEC@33090|Viridiplantae,3G8Q5@35493|Streptophyta,4JEPI@91835|fabids	35493|Streptophyta	TZ	Protein DA1	-	GO:0000003,GO:0003006,GO:0003674,GO:0003824,GO:0005488,GO:0005515,GO:0006508,GO:0006807,GO:0007275,GO:0008150,GO:0008152,GO:0008233,GO:0008285,GO:0009653,GO:0009791,GO:0009908,GO:0010154,GO:0016787,GO:0019538,GO:0022414,GO:0032182,GO:0032501,GO:0032502,GO:0035670,GO:0040008,GO:0042127,GO:0043130,GO:0043170,GO:0044238,GO:0045926,GO:0046620,GO:0046621,GO:0048316,GO:0048317,GO:0048367,GO:0048437,GO:…	-	-	-	-	-	-	-	-	-	-	DA1-like,LIM,UIM
CCA1528S0037	3760.EMJ27844	1.87e-108	324.0	COG2862@1|root,2QV14@2759|Eukaryota,37T0W@33090|Viridiplantae,3GHGB@35493|Streptophyta,4JJ04@91835|fabids	35493|Streptophyta	S	Uncharacterized protein family, UPF0114	-	-	-	-	-	-	-	-	-	-	-	-	UPF0114
CCA1528S0016	4096.XP_009795579.1	6.7e-12	64.7	KOG0118@1|root,KOG0118@2759|Eukaryota,37PR4@33090|Viridiplantae,3GBND@35493|Streptophyta,44RWX@71274|asterids	35493|Streptophyta	A	RNA recognition motif	-	-	-	ko:K12741	ko03040,map03040	-	-	-	ko00000,ko00001,ko03019,ko03041	-	-	-	RRM_1
CCA1528S0034	3988.XP_002510325.1	0.0	1587.0	KOG2148@1|root,KOG2148@2759|Eukaryota,37HEH@33090|Viridiplantae,3G9BX@35493|Streptophyta,4JH4E@91835|fabids	35493|Streptophyta	U	Exocyst complex component	-	GO:0000003,GO:0000145,GO:0003674,GO:0005488,GO:0005515,GO:0005543,GO:0005546,GO:0005575,GO:0005576,GO:0005615,GO:0005622,GO:0005623,GO:0005737,GO:0005829,GO:0005886,GO:0005938,GO:0006810,GO:0006887,GO:0006892,GO:0006893,GO:0007154,GO:0008037,GO:0008104,GO:0008150,GO:0008289,GO:0009856,GO:0009875,GO:0009987,GO:0016020,GO:0016192,GO:0017016,GO:0017048,GO:0017049,GO:0019899,GO:0022414,GO:0031267,GO:…	-	ko:K19983	-	-	-	-	ko00000,ko04131	-	-	-	Sec3-PIP2_bind,Sec3_C
CCA1528S0043	29760.VIT_18s0001g11590.t01	0.0	969.0	COG0515@1|root,KOG1187@2759|Eukaryota,37MYA@33090|Viridiplantae,3GAPZ@35493|Streptophyta	35493|Streptophyta	T	Inactive protein kinase SELMODRAFT_444075-like	-	-	2.7.11.1	ko:K04733	ko04010,ko04064,ko04620,ko04621,ko04624,ko04722,ko05133,ko05140,ko05142,ko05145,ko05152,ko05162,ko05164,map04010,map04064,map04620,map04621,map04624,map04722,map05133,map05140,map05142,map05145,map05152,map05162,map05164	M00686	-	-	ko00000,ko00001,ko00002,ko01000,ko01001	-	-	-	Pkinase,Pkinase_Tyr
CCA1528S0015	3885.XP_007133193.1	2.21e-49	171.0	KOG0118@1|root,KOG0118@2759|Eukaryota,37PR4@33090|Viridiplantae,3GBND@35493|Streptophyta,4JN3U@91835|fabids	35493|Streptophyta	A	RNA binding	-	GO:0002237,GO:0003674,GO:0003676,GO:0003723,GO:0003729,GO:0003730,GO:0005488,GO:0005515,GO:0005575,GO:0005622,GO:0005623,GO:0005634,GO:0005654,GO:0005730,GO:0005737,GO:0005849,GO:0006139,GO:0006378,GO:0006379,GO:0006396,GO:0006397,GO:0006725,GO:0006807,GO:0006950,GO:0006952,GO:0006954,GO:0007275,GO:0007568,GO:0008150,GO:0008152,GO:0008219,GO:0009058,GO:0009605,GO:0009607,GO:0009617,GO:0009692,GO:…	-	ko:K12741	ko03040,map03040	-	-	-	ko00000,ko00001,ko03019,ko03041	-	-	-	RRM_1
CCA1528S0025	981085.XP_010106047.1	1.48e-78	281.0	KOG4197@1|root,KOG4197@2759|Eukaryota,37NW6@33090|Viridiplantae,3GCJQ@35493|Streptophyta,4JF5P@91835|fabids	35493|Streptophyta	S	Pentatricopeptide repeat-containing protein	-	GO:0003674,GO:0003676,GO:0003723,GO:0003824,GO:0004518,GO:0004519,GO:0005488,GO:0005575,GO:0005622,GO:0005623,GO:0006139,GO:0006725,GO:0006807,GO:0008150,GO:0008152,GO:0009451,GO:0009987,GO:0016070,GO:0016787,GO:0016788,GO:0034641,GO:0043170,GO:0043226,GO:0043227,GO:0043229,GO:0043231,GO:0043412,GO:0044237,GO:0044238,GO:0044424,GO:0044464,GO:0046483,GO:0071704,GO:0090304,GO:0090305,GO:0097159,GO:…	-	ko:K17964	-	-	-	-	ko00000,ko03029	-	-	-	PPR,PPR_1,PPR_2,PPR_3
CCA1528S0008	85681.XP_006434927.1	1.28e-210	589.0	COG0204@1|root,KOG1505@2759|Eukaryota,37HK0@33090|Viridiplantae,3GAJ0@35493|Streptophyta	35493|Streptophyta	I	1-acyl-sn-glycerol-3-phosphate acyltransferase	-	-	2.3.1.51	ko:K13513	ko00561,ko00564,ko01100,ko01110,map00561,map00564,map01100,map01110	M00089	R02241,R09034,R09036,R09037,R09381	RC00004,RC00037,RC00039	ko00000,ko00001,ko00002,ko01000,ko01004	-	-	-	Acyltransf_C,Acyltransferase
CCA1528S0017	3649.evm.model.supercontig_75.101	1.76e-42	145.0	COG0483@1|root,KOG2951@2759|Eukaryota,37M8T@33090|Viridiplantae,3GEX0@35493|Streptophyta,3HPQC@3699|Brassicales	35493|Streptophyta	G	Inositol monophosphatase family	-	GO:0000287,GO:0003674,GO:0003824,GO:0005488,GO:0005575,GO:0005622,GO:0005623,GO:0005737,GO:0005829,GO:0005886,GO:0005975,GO:0005996,GO:0006020,GO:0006021,GO:0006066,GO:0006082,GO:0006732,GO:0006766,GO:0006767,GO:0006793,GO:0006796,GO:0006950,GO:0007154,GO:0007165,GO:0008150,GO:0008152,GO:0008934,GO:0009056,GO:0009058,GO:0009108,GO:0009110,GO:0009266,GO:0009409,GO:0009628,GO:0009987,GO:0010347,GO:…	3.1.3.25,3.1.3.93	ko:K10047,ko:K13104	ko00053,ko00562,ko01100,ko01110,ko04070,map00053,map00562,map01100,map01110,map04070	M00114,M00131	R01185,R01186,R01187,R07674	RC00078	ko00000,ko00001,ko00002,ko01000,ko03041	-	-	-	Inositol_P
CCA1528S0012	3983.cassava4.1_015482m	7.01e-145	410.0	COG5574@1|root,KOG0823@2759|Eukaryota,37KXY@33090|Viridiplantae,3G7ZB@35493|Streptophyta,4JMNB@91835|fabids	35493|Streptophyta	O	E3 ubiquitin-protein ligase	-	GO:0003674,GO:0003824,GO:0004842,GO:0005488,GO:0005515,GO:0005575,GO:0005622,GO:0005623,GO:0005634,GO:0005737,GO:0005783,GO:0005789,GO:0006464,GO:0006508,GO:0006511,GO:0006515,GO:0006807,GO:0006928,GO:0006950,GO:0008150,GO:0008152,GO:0009056,GO:0009057,GO:0009987,GO:0010033,GO:0010243,GO:0010498,GO:0012505,GO:0016020,GO:0016477,GO:0016567,GO:0016740,GO:0018996,GO:0019538,GO:0019787,GO:0019899,GO:…	2.3.2.27	ko:K10666	ko04141,map04141	-	-	-	ko00000,ko00001,ko01000,ko04121	-	-	-	zf-C3HC4,zf-C3HC4_3
CCA1528S0030	3880.AES59558	2.23e-85	271.0	KOG1703@1|root,KOG1703@2759|Eukaryota	2759|Eukaryota	O	actinin binding	rga1	GO:0000003,GO:0000131,GO:0000278,GO:0000281,GO:0000746,GO:0000747,GO:0000755,GO:0000910,GO:0000917,GO:0003674,GO:0005096,GO:0005488,GO:0005515,GO:0005575,GO:0005622,GO:0005623,GO:0005634,GO:0005737,GO:0005739,GO:0005933,GO:0005934,GO:0005935,GO:0005937,GO:0006109,GO:0006950,GO:0006952,GO:0006996,GO:0007010,GO:0007049,GO:0008047,GO:0008150,GO:0008360,GO:0009266,GO:0009272,GO:0009409,GO:0009628,GO:…	-	ko:K17964	-	-	-	-	ko00000,ko03029	-	-	-	DA1-like,LIM,RhoGAP
CCA0819S0008	59689.Al_scaffold_0004_1032	5.52e-24	111.0	2CV4V@1|root,2RRAD@2759|Eukaryota,38A1F@33090|Viridiplantae,3GNH7@35493|Streptophyta	35493|Streptophyta	S	Plant protein of unknown function	-	-	-	-	-	-	-	-	-	-	-	-	DUF247
CCA0819S0051	3988.XP_002521933.1	5.06e-213	597.0	COG0596@1|root,KOG4178@2759|Eukaryota,37RE7@33090|Viridiplantae,3GGWF@35493|Streptophyta,4JDFS@91835|fabids	35493|Streptophyta	I	Alpha/beta hydrolase family	-	-	-	-	-	-	-	-	-	-	-	-	Abhydrolase_1
CCA0819S0022	29760.VIT_15s0021g02290.t01	4e-122	366.0	28IAU@1|root,2QQMA@2759|Eukaryota,37QN6@33090|Viridiplantae,3GG5J@35493|Streptophyta	35493|Streptophyta	S	Squamosa promoter-binding-like protein	-	-	-	-	-	-	-	-	-	-	-	-	SBP
CCA0819S0061	3760.EMJ20036	1.3e-90	275.0	28I5P@1|root,2RYW5@2759|Eukaryota,37TQE@33090|Viridiplantae,3GGK5@35493|Streptophyta,4JPCX@91835|fabids	35493|Streptophyta	S	VAMP-like protein	-	GO:0000149,GO:0003674,GO:0005484,GO:0005488,GO:0005515,GO:0005575,GO:0005622,GO:0005623,GO:0005737,GO:0006810,GO:0006887,GO:0006906,GO:0006996,GO:0008150,GO:0009987,GO:0016020,GO:0016043,GO:0016050,GO:0016192,GO:0031201,GO:0032940,GO:0032991,GO:0044424,GO:0044425,GO:0044444,GO:0044464,GO:0046903,GO:0048284,GO:0051179,GO:0051234,GO:0061024,GO:0061025,GO:0071840,GO:0090174,GO:0098796	-	-	-	-	-	-	-	-	-	-	-
CCA0819S0039	3649.evm.model.supercontig_80.101	6.65e-37	134.0	28PXT@1|root,2QWKC@2759|Eukaryota,37STG@33090|Viridiplantae,3GEV6@35493|Streptophyta,3I1V8@3699|Brassicales	35493|Streptophyta	S	ubiE/COQ5 methyltransferase family	-	-	-	-	-	-	-	-	-	-	-	-	Methyltransf_11
CCA0819S0067	3750.XP_008354255.1	9.56e-130	370.0	COG5126@1|root,KOG0034@2759|Eukaryota,37HX8@33090|Viridiplantae,3GB3C@35493|Streptophyta,4JNCP@91835|fabids	35493|Streptophyta	T	Calcineurin B-like protein	-	-	-	ko:K06268	ko04010,ko04020,ko04022,ko04114,ko04218,ko04310,ko04360,ko04370,ko04380,ko04650,ko04658,ko04659,ko04660,ko04662,ko04720,ko04724,ko04921,ko04922,ko04924,ko05010,ko05014,ko05031,ko05152,ko05166,ko05167,map04010,map04020,map04022,map04114,map04218,map04310,m	-	-	-	ko00000,ko00001,ko01009	-	-	-	EF-hand_1,EF-hand_5,EF-hand_7,EF-hand_8
CCA0819S0024	3847.GLYMA09G28516.1	3.88e-11	61.2	KOG1926@1|root,KOG1926@2759|Eukaryota	2759|Eukaryota	S	DNA-directed DNA polymerase activity	MYBBP1A	GO:0000182,GO:0000976,GO:0000977,GO:0000978,GO:0000987,GO:0001012,GO:0001067,GO:0003674,GO:0003676,GO:0003677,GO:0003690,GO:0003712,GO:0003714,GO:0003824,GO:0003887,GO:0005488,GO:0005515,GO:0005575,GO:0005622,GO:0005623,GO:0005634,GO:0005654,GO:0005730,GO:0005737,GO:0006091,GO:0006139,GO:0006259,GO:0006351,GO:0006355,GO:0006356,GO:0006360,GO:0006725,GO:0006807,GO:0006915,GO:0006950,GO:0007154,GO:…	2.7.7.7,3.4.19.12	ko:K02331,ko:K11836	-	-	-	-	ko00000,ko01000,ko01002,ko03036,ko03400,ko04147	-	-	-	DNA_pol_phi
CCA0819S0057	3760.EMJ20298	8.92e-55	181.0	2BVG9@1|root,2S288@2759|Eukaryota,37VNV@33090|Viridiplantae,3GJII@35493|Streptophyta,4JQHG@91835|fabids	35493|Streptophyta	S	At4g00950-like	-	-	-	-	-	-	-	-	-	-	-	-	DUF688
CCA0819S0046	3641.EOY23588	0.0	914.0	KOG2190@1|root,KOG2190@2759|Eukaryota,37QCJ@33090|Viridiplantae,3G7QU@35493|Streptophyta	35493|Streptophyta	A	KH domain-containing protein	-	GO:0001101,GO:0002831,GO:0003674,GO:0003676,GO:0003723,GO:0005488,GO:0005575,GO:0005622,GO:0005623,GO:0005634,GO:0005654,GO:0006139,GO:0006396,GO:0006725,GO:0006807,GO:0006950,GO:0006970,GO:0007154,GO:0007165,GO:0008150,GO:0008152,GO:0009266,GO:0009408,GO:0009628,GO:0009719,GO:0009725,GO:0009753,GO:0009755,GO:0009867,GO:0009892,GO:0009987,GO:0010033,GO:0010286,GO:0010445,GO:0010467,GO:0010468,GO:…	-	ko:K21444	-	-	-	-	ko00000,ko03019	-	-	-	KH_1
CCA0819S0001	3847.GLYMA03G26796.3	2.68e-35	142.0	2EBTC@1|root,2SHTU@2759|Eukaryota,37YMA@33090|Viridiplantae,3GNAM@35493|Streptophyta,4JS3W@91835|fabids	35493|Streptophyta	S	Plant protein of unknown function	-	-	-	-	-	-	-	-	-	-	-	-	DUF247
CCA0819S0070	102107.XP_008224844.1	4.25e-248	726.0	COG0515@1|root,2QWDY@2759|Eukaryota,37QJ4@33090|Viridiplantae,3G71R@35493|Streptophyta,4JRC0@91835|fabids	35493|Streptophyta	T	Cysteine-rich receptor-like protein kinase	-	GO:0003674,GO:0003824,GO:0004672,GO:0004674,GO:0005575,GO:0005623,GO:0005886,GO:0006464,GO:0006468,GO:0006793,GO:0006796,GO:0006807,GO:0006950,GO:0006952,GO:0008150,GO:0008152,GO:0009605,GO:0009607,GO:0009617,GO:0009987,GO:0016020,GO:0016301,GO:0016310,GO:0016740,GO:0016772,GO:0016773,GO:0019538,GO:0036211,GO:0042742,GO:0043170,GO:0043207,GO:0043412,GO:0044237,GO:0044238,GO:0044260,GO:0044267,GO:…	-	-	-	-	-	-	-	-	-	-	DUF3403,Pkinase,Pkinase_Tyr,Stress-antifung
CCA0819S0056	3750.XP_008376759.1	8.1e-165	469.0	2CQ27@1|root,2R3IQ@2759|Eukaryota,37S4C@33090|Viridiplantae,3GFQD@35493|Streptophyta,4JKH4@91835|fabids	35493|Streptophyta	S	ABIL2-like	-	GO:0000902,GO:0000904,GO:0005575,GO:0005622,GO:0005623,GO:0005856,GO:0007275,GO:0008150,GO:0009653,GO:0009888,GO:0009987,GO:0010026,GO:0010090,GO:0015630,GO:0016043,GO:0022622,GO:0030154,GO:0032501,GO:0032502,GO:0032989,GO:0043226,GO:0043228,GO:0043229,GO:0043232,GO:0044424,GO:0044464,GO:0048364,GO:0048468,GO:0048731,GO:0048856,GO:0048869,GO:0071840,GO:0090558,GO:0090626,GO:0099402	-	-	-	-	-	-	-	-	-	-	-
CCA0819S0014	3641.EOX96387	1.95e-202	563.0	KOG2981@1|root,KOG2981@2759|Eukaryota,37NHY@33090|Viridiplantae,3GA1Z@35493|Streptophyta	35493|Streptophyta	O	Autophagy-related protein 3	ATG3	GO:0000045,GO:0000151,GO:0000153,GO:0000422,GO:0003674,GO:0003824,GO:0005575,GO:0005622,GO:0005623,GO:0005737,GO:0005829,GO:0006914,GO:0006996,GO:0007005,GO:0007033,GO:0008150,GO:0008152,GO:0009056,GO:0009987,GO:0016043,GO:0016236,GO:0016740,GO:0019776,GO:0022411,GO:0022607,GO:0032991,GO:0044085,GO:0044237,GO:0044248,GO:0044424,GO:0044444,GO:0044464,GO:0044804,GO:0061726,GO:0061919,GO:0070925,GO:…	-	ko:K08343	ko04136,ko04138,ko04140,ko05167,map04136,map04138,map04140,map05167	-	-	-	ko00000,ko00001,ko03029,ko04121,ko04131	-	-	-	Autophagy_C,Autophagy_N,Autophagy_act_C
CCA0819S0044	85681.XP_006441138.1	1.64e-209	587.0	COG0631@1|root,KOG0698@2759|Eukaryota,37SMU@33090|Viridiplantae,3GG1F@35493|Streptophyta	35493|Streptophyta	T	phosphatase 2C	-	GO:0003674,GO:0003824,GO:0005575,GO:0005622,GO:0005623,GO:0005634,GO:0005730,GO:0005737,GO:0006091,GO:0006793,GO:0006796,GO:0008150,GO:0008152,GO:0009507,GO:0009532,GO:0009536,GO:0009570,GO:0009579,GO:0009767,GO:0009987,GO:0010109,GO:0015979,GO:0016311,GO:0016787,GO:0016788,GO:0016791,GO:0019222,GO:0019684,GO:0022900,GO:0031323,GO:0031974,GO:0031981,GO:0042578,GO:0043226,GO:0043227,GO:0043228,GO:…	3.1.3.16	ko:K04457,ko:K14803	ko04010,map04010	-	-	-	ko00000,ko00001,ko01000,ko01009,ko03009	-	-	-	PP2C
CCA0819S0025	29730.Gorai.011G133200.1	3.24e-229	649.0	COG0459@1|root,KOG0360@2759|Eukaryota,37KY6@33090|Viridiplantae,3GFA2@35493|Streptophyta	35493|Streptophyta	O	assists the folding of proteins upon ATP hydrolysis	-	GO:0003674,GO:0005488,GO:0005515,GO:0005575,GO:0005622,GO:0005623,GO:0005737,GO:0005829,GO:0005832,GO:0006457,GO:0006458,GO:0008150,GO:0009987,GO:0032991,GO:0044183,GO:0044424,GO:0044444,GO:0044445,GO:0044464,GO:0051082,GO:0061077,GO:0101031	-	ko:K09493	-	-	-	-	ko00000,ko03036,ko03110,ko04147	-	-	-	Cpn60_TCP1
CCA0819S0047	3656.XP_008465590.1	3.85e-17	81.3	COG4371@1|root,2QUI9@2759|Eukaryota,37R09@33090|Viridiplantae,3GF21@35493|Streptophyta,4JGXR@91835|fabids	35493|Streptophyta	S	Protein of unknown function (DUF1517)	-	-	-	-	-	-	-	-	-	-	-	-	DUF1517
CCA0819S0020	161934.XP_010692126.1	5.63e-26	107.0	COG0039@1|root,KOG1496@2759|Eukaryota,37N4Q@33090|Viridiplantae,3GAE1@35493|Streptophyta	35493|Streptophyta	C	Malate dehydrogenase	-	GO:0003674,GO:0003824,GO:0005575,GO:0005622,GO:0005623,GO:0005737,GO:0006082,GO:0006091,GO:0006099,GO:0006101,GO:0006107,GO:0006108,GO:0006139,GO:0006725,GO:0006732,GO:0006733,GO:0006734,GO:0006753,GO:0006793,GO:0006796,GO:0006807,GO:0008150,GO:0008152,GO:0009060,GO:0009117,GO:0009987,GO:0015980,GO:0016020,GO:0016491,GO:0016614,GO:0016615,GO:0016616,GO:0016999,GO:0017144,GO:0019362,GO:0019637,GO:…	1.1.1.37	ko:K00025	ko00020,ko00270,ko00620,ko00630,ko00710,ko01100,ko01110,ko01120,ko01130,ko01200,ko04964,map00020,map00270,map00620,map00630,map00710,map01100,map01110,map01120,map01130,map01200,map04964	M00009,M00011,M00012,M00168,M00171	R00342,R07136	RC00031	ko00000,ko00001,ko00002,ko01000	-	-	-	Ldh_1_C,Ldh_1_N
CCA0819S0052	2711.XP_006485527.1	9.96e-87	262.0	COG0100@1|root,2RZ9G@2759|Eukaryota,37TR3@33090|Viridiplantae,3GIE5@35493|Streptophyta	35493|Streptophyta	J	Ribosomal protein S11	-	GO:0000028,GO:0000313,GO:0000314,GO:0000462,GO:0000741,GO:0003674,GO:0003676,GO:0003723,GO:0003729,GO:0003735,GO:0005198,GO:0005488,GO:0005575,GO:0005622,GO:0005623,GO:0005737,GO:0005739,GO:0005759,GO:0005761,GO:0005763,GO:0005840,GO:0006139,GO:0006364,GO:0006396,GO:0006412,GO:0006518,GO:0006725,GO:0006807,GO:0006996,GO:0006997,GO:0007275,GO:0008150,GO:0008152,GO:0009058,GO:0009059,GO:0009553,GO:…	-	ko:K02948	ko03010,map03010	M00178,M00179	-	-	br01610,ko00000,ko00001,ko00002,ko03011	-	-	-	Ribosomal_S11
CCA0819S0045	102107.XP_008234710.1	1.33e-79	240.0	2AWKK@1|root,2RZZ1@2759|Eukaryota,37USQ@33090|Viridiplantae,3GIN8@35493|Streptophyta,4JPCF@91835|fabids	35493|Streptophyta	-	-	-	GO:0000229,GO:0000427,GO:0000428,GO:0005575,GO:0005622,GO:0005623,GO:0005694,GO:0005737,GO:0006139,GO:0006351,GO:0006725,GO:0006807,GO:0006996,GO:0008150,GO:0008152,GO:0009058,GO:0009059,GO:0009295,GO:0009314,GO:0009416,GO:0009507,GO:0009508,GO:0009532,GO:0009536,GO:0009628,GO:0009657,GO:0009658,GO:0009668,GO:0009987,GO:0010027,GO:0010467,GO:0016043,GO:0016070,GO:0018130,GO:0019438,GO:0030880,GO:…	-	-	-	-	-	-	-	-	-	-	-
CCA0819S0050	3656.XP_008466330.1	1.8e-32	119.0	COG1576@1|root,2RXV6@2759|Eukaryota,37U6Q@33090|Viridiplantae,3GI4A@35493|Streptophyta,4JJTM@91835|fabids	35493|Streptophyta	J	RNA methyltransferase	-	-	2.1.1.177	ko:K00783	-	-	-	-	ko00000,ko01000,ko03009	-	-	-	SPOUT_MTase
CCA0819S0065	57918.XP_004307988.1	4.72e-220	609.0	KOG3002@1|root,KOG3002@2759|Eukaryota,37ITI@33090|Viridiplantae,3GFTI@35493|Streptophyta,4JS2C@91835|fabids	35493|Streptophyta	O	E3 ubiquitin-protein ligase that mediates ubiquitination and subsequent proteasomal degradation of target proteins. E3 ubiquitin ligases accept ubiquitin from an E2 ubiquitin- conjugating enzyme in the form of a thioester and then directly transfers the u	-	GO:0003674,GO:0003824,GO:0004842,GO:0005575,GO:0005622,GO:0005623,GO:0005737,GO:0005739,GO:0006464,GO:0006807,GO:0008150,GO:0008152,GO:0009987,GO:0016567,GO:0016740,GO:0019538,GO:0019787,GO:0032446,GO:0036211,GO:0043170,GO:0043226,GO:0043227,GO:0043229,GO:0043231,GO:0043412,GO:0044237,GO:0044238,GO:0044260,GO:0044267,GO:0044424,GO:0044444,GO:0044464,GO:0061630,GO:0061659,GO:0070647,GO:0071704,GO:…	2.3.2.27	ko:K04506	ko04013,ko04115,ko04120,ko04310,map04013,map04115,map04120,map04310	-	-	-	ko00000,ko00001,ko01000,ko04121	-	-	-	Sina
CCA0819S0035	981085.XP_010109231.1	3.69e-207	578.0	COG2940@1|root,KOG1083@2759|Eukaryota,37KEG@33090|Viridiplantae,3G8XB@35493|Streptophyta,4JN05@91835|fabids	35493|Streptophyta	K	Histone-lysine n-methyltransferase	-	GO:0000003,GO:0003006,GO:0003674,GO:0003824,GO:0005575,GO:0005622,GO:0005623,GO:0005634,GO:0006275,GO:0006325,GO:0006464,GO:0006479,GO:0006807,GO:0006996,GO:0007275,GO:0008150,GO:0008152,GO:0008168,GO:0008170,GO:0008213,GO:0008276,GO:0008757,GO:0009791,GO:0009889,GO:0009900,GO:0009901,GO:0009908,GO:0009987,GO:0010556,GO:0016043,GO:0016278,GO:0016279,GO:0016569,GO:0016570,GO:0016571,GO:0016740,GO:…	-	-	-	-	-	-	-	-	-	-	PHD,SET
CCA0819S0021	3983.cassava4.1_023056m	1.71e-127	373.0	28PVA@1|root,2QWHY@2759|Eukaryota,37UTV@33090|Viridiplantae,3GGQW@35493|Streptophyta,4JSND@91835|fabids	35493|Streptophyta	S	Squamosa promoter-binding-like protein	SPL8	GO:0000003,GO:0003006,GO:0003674,GO:0003676,GO:0003677,GO:0005488,GO:0005575,GO:0005622,GO:0005623,GO:0005634,GO:0007049,GO:0007275,GO:0008150,GO:0009553,GO:0009554,GO:0009555,GO:0009556,GO:0009791,GO:0009908,GO:0009987,GO:0019953,GO:0022402,GO:0022414,GO:0032501,GO:0032502,GO:0034293,GO:0043226,GO:0043227,GO:0043229,GO:0043231,GO:0043934,GO:0044424,GO:0044464,GO:0044703,GO:0048229,GO:0048236,GO:…	-	-	-	-	-	-	-	-	-	-	SBP
CCA0819S0042	3827.XP_004502682.1	5.81e-141	410.0	COG4281@1|root,KOG0817@2759|Eukaryota,37HHD@33090|Viridiplantae,3G7IU@35493|Streptophyta,4JDC1@91835|fabids	35493|Streptophyta	I	acyl-CoA-binding domain-containing protein	-	GO:0000003,GO:0000062,GO:0000166,GO:0001101,GO:0001666,GO:0003006,GO:0003674,GO:0005488,GO:0005543,GO:0005575,GO:0005618,GO:0005622,GO:0005623,GO:0005737,GO:0005777,GO:0005778,GO:0005783,GO:0005789,GO:0005886,GO:0006629,GO:0006810,GO:0006869,GO:0006950,GO:0007275,GO:0008150,GO:0008152,GO:0008289,GO:0009266,GO:0009409,GO:0009505,GO:0009514,GO:0009628,GO:0009719,GO:0009725,GO:0009737,GO:0009791,GO:…	-	-	-	-	-	-	-	-	-	-	ACBP,Ank_2,Ank_4,Ank_5
CCA0819S0043	3988.XP_002526262.1	1.11e-16	74.7	2E5BM@1|root,2SC5F@2759|Eukaryota,37XP0@33090|Viridiplantae,3GMMT@35493|Streptophyta,4JRA8@91835|fabids	35493|Streptophyta	-	-	-	-	-	-	-	-	-	-	-	-	-	-	-
CCA0819S0028	102107.XP_008239897.1	7.57e-53	167.0	KOG3399@1|root,KOG3399@2759|Eukaryota,37VAT@33090|Viridiplantae,3GJYJ@35493|Streptophyta,4JQT9@91835|fabids	35493|Streptophyta	S	Belongs to the yippee family	-	-	-	-	-	-	-	-	-	-	-	-	Yippee-Mis18
CCA0819S0015	3641.EOX96385	0.0	1169.0	KOG0978@1|root,KOG0978@2759|Eukaryota,37PTS@33090|Viridiplantae,3G946@35493|Streptophyta	35493|Streptophyta	O	E3 ubiquitin-protein ligase BRE1-like	HUB1	GO:0000003,GO:0002376,GO:0003006,GO:0003674,GO:0003824,GO:0004842,GO:0005488,GO:0005515,GO:0005575,GO:0005622,GO:0005623,GO:0005634,GO:0005737,GO:0005739,GO:0006325,GO:0006464,GO:0006513,GO:0006807,GO:0006950,GO:0006952,GO:0006955,GO:0006996,GO:0007275,GO:0007346,GO:0008150,GO:0008152,GO:0009605,GO:0009607,GO:0009620,GO:0009653,GO:0009791,GO:0009814,GO:0009817,GO:0009965,GO:0009987,GO:0010016,GO:…	2.3.2.27	ko:K10696	-	-	-	-	ko00000,ko01000,ko04121	-	-	-	zf-C3HC4,zf-C3HC4_2,zf-C3HC4_3
CCA0819S0013	3983.cassava4.1_021971m	2.87e-83	256.0	28PHQ@1|root,2QW5S@2759|Eukaryota,37TGX@33090|Viridiplantae,3GHGV@35493|Streptophyta,4JP98@91835|fabids	35493|Streptophyta	K	ethylene-responsive transcription factor	-	GO:0001067,GO:0003674,GO:0003676,GO:0003677,GO:0003700,GO:0005488,GO:0006355,GO:0008150,GO:0009889,GO:0010468,GO:0010556,GO:0019219,GO:0019222,GO:0031323,GO:0031326,GO:0043565,GO:0044212,GO:0050789,GO:0050794,GO:0051171,GO:0051252,GO:0060255,GO:0065007,GO:0080090,GO:0097159,GO:0140110,GO:1901363,GO:1903506,GO:2000112,GO:2001141	-	-	-	-	-	-	-	-	-	-	AP2
CCA0819S0019	225117.XP_009373192.1	3.97e-231	643.0	COG1024@1|root,KOG1684@2759|Eukaryota,37P4M@33090|Viridiplantae,3GH7Q@35493|Streptophyta,4JK9U@91835|fabids	35493|Streptophyta	I	Belongs to the enoyl-CoA hydratase isomerase family	-	-	3.1.2.4	ko:K05605	ko00280,ko00410,ko00640,ko01100,ko01200,map00280,map00410,map00640,map01100,map01200	M00013	R03158,R05064	RC00004,RC00014,RC00137	ko00000,ko00001,ko00002,ko01000	-	-	-	ECH_2
CCA0819S0007	3694.POPTR_0003s22370.1	1.89e-34	139.0	2CXK1@1|root,2RY48@2759|Eukaryota,37TVD@33090|Viridiplantae,3GAE2@35493|Streptophyta,4JPMY@91835|fabids	35493|Streptophyta	S	Plant protein of unknown function	-	-	-	-	-	-	-	-	-	-	-	-	DUF247
CCA0819S0074	3988.XP_002518550.1	2.61e-87	280.0	COG0515@1|root,2QWDY@2759|Eukaryota,37QJ4@33090|Viridiplantae,3G71R@35493|Streptophyta,4JRC0@91835|fabids	35493|Streptophyta	T	Cysteine-rich receptor-like protein kinase	-	GO:0003674,GO:0003824,GO:0004672,GO:0004674,GO:0005575,GO:0005623,GO:0005886,GO:0006464,GO:0006468,GO:0006793,GO:0006796,GO:0006807,GO:0006950,GO:0006952,GO:0008150,GO:0008152,GO:0009605,GO:0009607,GO:0009617,GO:0009987,GO:0016020,GO:0016301,GO:0016310,GO:0016740,GO:0016772,GO:0016773,GO:0019538,GO:0036211,GO:0042742,GO:0043170,GO:0043207,GO:0043412,GO:0044237,GO:0044238,GO:0044260,GO:0044267,GO:…	-	-	-	-	-	-	-	-	-	-	DUF3403,Pkinase,Pkinase_Tyr,Stress-antifung
CCA0819S0016	3694.POPTR_0014s05520.1	3.66e-267	741.0	2CMT1@1|root,2QRTI@2759|Eukaryota,37KR8@33090|Viridiplantae,3G75D@35493|Streptophyta,4JJUC@91835|fabids	35493|Streptophyta	S	isoform X1	-	-	-	-	-	-	-	-	-	-	-	-	LCAT
CCA0819S0060	3760.EMJ22199	4.04e-102	309.0	KOG2830@1|root,KOG2830@2759|Eukaryota,37R62@33090|Viridiplantae,3G7E2@35493|Streptophyta,4JITX@91835|fabids	35493|Streptophyta	T	PP2A regulatory subunit	TAP46	GO:0001101,GO:0001558,GO:0003674,GO:0005488,GO:0005515,GO:0005575,GO:0005622,GO:0005623,GO:0005737,GO:0005829,GO:0006808,GO:0006950,GO:0007154,GO:0007165,GO:0008150,GO:0009266,GO:0009409,GO:0009628,GO:0009719,GO:0009725,GO:0009737,GO:0009966,GO:0009967,GO:0009987,GO:0010029,GO:0010033,GO:0010187,GO:0010646,GO:0010647,GO:0010921,GO:0019208,GO:0019220,GO:0019222,GO:0019888,GO:0019899,GO:0019900,GO:…	-	ko:K17606	ko04136,ko04138,ko04140,map04136,map04138,map04140	-	-	-	ko00000,ko00001,ko01009	-	-	-	TAP42
CCA0819S0017	3760.EMJ20800	8.3e-66	213.0	2CXQW@1|root,2RZ4C@2759|Eukaryota,37UKI@33090|Viridiplantae,3GIWZ@35493|Streptophyta,4JQH6@91835|fabids	35493|Streptophyta	-	-	-	-	-	-	-	-	-	-	-	-	-	-	-
CCA0819S0011	3988.XP_002513460.1	4.16e-40	157.0	2CXK1@1|root,2RY48@2759|Eukaryota,37TVD@33090|Viridiplantae,3GAE2@35493|Streptophyta,4JPMY@91835|fabids	35493|Streptophyta	S	Plant protein of unknown function	-	-	-	-	-	-	-	-	-	-	-	-	DUF247
CCA0819S0006	4641.GSMUA_Achr10P28420_001	1.06e-89	275.0	COG3424@1|root,2QPKZ@2759|Eukaryota,37K20@33090|Viridiplantae,3GA34@35493|Streptophyta,3KSRF@4447|Liliopsida	35493|Streptophyta	I	3-ketoacyl-CoA synthase	KCS11	GO:0006950,GO:0008150,GO:0009266,GO:0009314,GO:0009409,GO:0009416,GO:0009628,GO:0050896	2.3.1.199	ko:K15397	ko00062,ko01110,map00062,map01110	M00415	R09419,R10825	RC00004,RC02888,RC02997	ko00000,ko00001,ko00002,ko01000	-	-	-	ACP_syn_III_C,FAE1_CUT1_RppA
CCA0819S0048	3760.EMJ19176	3.22e-161	471.0	28TI3@1|root,2SHSV@2759|Eukaryota,37YBK@33090|Viridiplantae,3GNNP@35493|Streptophyta,4JRSM@91835|fabids	35493|Streptophyta	-	-	-	-	-	-	-	-	-	-	-	-	-	-	-
CCA0819S0069	3750.XP_008376722.1	0.0	1344.0	COG1506@1|root,KOG2281@2759|Eukaryota,37N3A@33090|Viridiplantae,3GGFF@35493|Streptophyta,4JJGP@91835|fabids	35493|Streptophyta	O	Dipeptidyl peptidase	-	GO:0005575,GO:0005622,GO:0005623,GO:0005737,GO:0005829,GO:0044424,GO:0044444,GO:0044464	3.4.14.5	ko:K01278	ko04974,map04974	-	-	-	ko00000,ko00001,ko01000,ko01002,ko04090,ko04147	-	-	-	DPPIV_N,Peptidase_S9
CCA0819S0029	4006.Lus10001163	5.73e-33	125.0	28PJA@1|root,2QW7G@2759|Eukaryota,37N4G@33090|Viridiplantae,3GE4X@35493|Streptophyta,4JD2K@91835|fabids	35493|Streptophyta	S	Serine threonine-protein phosphatase 7 long form homolog	-	GO:0005575,GO:0005622,GO:0005623,GO:0005634,GO:0043226,GO:0043227,GO:0043229,GO:0043231,GO:0044424,GO:0044464	-	-	-	-	-	-	-	-	-	-	PMD
CCA0819S0058	29760.VIT_16s0098g01750.t01	2.36e-309	875.0	28KU2@1|root,2QTAA@2759|Eukaryota,37Q6Z@33090|Viridiplantae,3G7YT@35493|Streptophyta	35493|Streptophyta	-	-	-	-	-	ko:K10352	ko04530,map04530	-	-	-	ko00000,ko00001,ko04147,ko04812	-	-	-	-
CCA0819S0018	29760.VIT_15s0021g02460.t01	4.13e-148	421.0	28JQE@1|root,2QS3R@2759|Eukaryota,37MTS@33090|Viridiplantae,3GAPF@35493|Streptophyta	35493|Streptophyta	S	Cell number regulator	-	-	-	-	-	-	-	-	-	-	-	-	PLAC8
CCA0819S0055	102107.XP_008234719.1	2.84e-13	68.9	2CYNW@1|root,2S5DA@2759|Eukaryota,37W9I@33090|Viridiplantae,3GK76@35493|Streptophyta,4JQNN@91835|fabids	35493|Streptophyta	S	Transcription factor Pcc1	-	-	-	ko:K15902	-	-	-	-	ko00000,ko03016	-	-	-	Pcc1
CCA0819S0063	3694.POPTR_0012s02330.1	5.8e-148	437.0	28I9P@1|root,2QQK3@2759|Eukaryota,37QG4@33090|Viridiplantae,3GG0B@35493|Streptophyta,4JGZ0@91835|fabids	35493|Streptophyta	S	IQ-DOMAIN 1-like	-	-	-	-	-	-	-	-	-	-	-	-	DUF4005,IQ
CCA0819S0036	3760.EMJ21813	0.0	925.0	KOG0283@1|root,KOG0283@2759|Eukaryota,37MY6@33090|Viridiplantae,3G9IH@35493|Streptophyta,4JDJ4@91835|fabids	35493|Streptophyta	S	WD repeat-containing protein	-	-	-	ko:K20241	-	-	-	-	ko00000,ko04131	-	-	-	WD40
CCA0819S0041	3641.EOY23608	2.11e-263	731.0	2CMGN@1|root,2QQAD@2759|Eukaryota,37P45@33090|Viridiplantae,3GXDB@35493|Streptophyta	35493|Streptophyta	G	Belongs to the glycosyl hydrolase 17 family	-	-	-	-	-	-	-	-	-	-	-	-	Glyco_hydro_17,X8
CCA0819S0033	29760.VIT_16s0098g01420.t01	1.67e-112	333.0	29J0X@1|root,2RS8X@2759|Eukaryota,37JJZ@33090|Viridiplantae,3GHGD@35493|Streptophyta	35493|Streptophyta	K	dof zinc finger protein	-	-	-	-	-	-	-	-	-	-	-	-	zf-Dof
CCA0819S0023	3694.POPTR_0014s05730.1	2.46e-58	183.0	2BVF6@1|root,2S276@2759|Eukaryota,37VJR@33090|Viridiplantae,3GJFT@35493|Streptophyta,4JQA4@91835|fabids	35493|Streptophyta	S	BEST Arabidopsis thaliana protein match is	-	-	-	-	-	-	-	-	-	-	-	-	-
CCA0819S0030	981085.XP_010109225.1	1.66e-49	157.0	KOG3399@1|root,KOG3399@2759|Eukaryota,37URI@33090|Viridiplantae,3GIR4@35493|Streptophyta,4JPFR@91835|fabids	35493|Streptophyta	S	Belongs to the yippee family	-	-	-	-	-	-	-	-	-	-	-	-	Yippee-Mis18
CCA0819S0066	3847.GLYMA06G13430.1	3.52e-198	578.0	KOG4197@1|root,KOG4197@2759|Eukaryota,37MCM@33090|Viridiplantae,3GD4X@35493|Streptophyta,4JFM8@91835|fabids	35493|Streptophyta	S	Pentatricopeptide repeat-containing protein	-	GO:0000003,GO:0000166,GO:0003006,GO:0003674,GO:0003676,GO:0003723,GO:0003824,GO:0004518,GO:0004519,GO:0005488,GO:0005524,GO:0005575,GO:0005622,GO:0005623,GO:0005737,GO:0005739,GO:0006139,GO:0006349,GO:0006725,GO:0006807,GO:0007275,GO:0008144,GO:0008150,GO:0008152,GO:0009451,GO:0009507,GO:0009536,GO:0009790,GO:0009791,GO:0009793,GO:0009888,GO:0009960,GO:0009987,GO:0010154,GO:0010468,GO:0016070,GO:…	-	-	-	-	-	-	-	-	-	-	PPR,PPR_2,PPR_3
CCA0819S0012	102107.XP_008232392.1	2.01e-114	345.0	COG5147@1|root,KOG0048@2759|Eukaryota,37S1Y@33090|Viridiplantae,3GD17@35493|Streptophyta,4JGXQ@91835|fabids	35493|Streptophyta	K	Myb-related protein	-	GO:0000003,GO:0000278,GO:0000280,GO:0003006,GO:0003674,GO:0003676,GO:0003677,GO:0003700,GO:0005488,GO:0005575,GO:0005622,GO:0005623,GO:0005634,GO:0006355,GO:0006996,GO:0007049,GO:0007275,GO:0007276,GO:0008150,GO:0009555,GO:0009889,GO:0009891,GO:0009893,GO:0009987,GO:0010468,GO:0010556,GO:0010557,GO:0010604,GO:0010628,GO:0016043,GO:0019219,GO:0019222,GO:0019953,GO:0022402,GO:0022412,GO:0022414,GO:…	-	ko:K09422	-	-	-	-	ko00000,ko03000	-	-	-	Myb_DNA-binding
CCA0819S0064	29760.VIT_16s0098g01830.t01	0.0	1090.0	KOG1356@1|root,KOG1356@2759|Eukaryota,37MN3@33090|Viridiplantae,3G8KE@35493|Streptophyta	35493|Streptophyta	K	lysine-specific demethylase	-	-	-	ko:K15601	ko04714,map04714	-	-	-	ko00000,ko00001,ko01000,ko03036	-	-	-	JmjC,WRC,zf-4CXXC_R1
CCA0819S0026	102107.XP_008232562.1	0.0	3770.0	COG5103@1|root,KOG1831@2759|Eukaryota,37KCN@33090|Viridiplantae,3GH64@35493|Streptophyta,4JD7B@91835|fabids	35493|Streptophyta	K	CCR4-NOT transcription complex subunit	-	-	-	ko:K12604	ko03018,map03018	-	-	-	ko00000,ko00001,ko03019	-	-	-	CNOT1_CAF1_bind,CNOT1_HEAT,CNOT1_TTP_bind,DUF3819,Not1
CCA0530S0002	2711.XP_006487244.1	2.97e-66	223.0	COG5118@1|root,KOG2009@2759|Eukaryota,37QZ2@33090|Viridiplantae,3GG5S@35493|Streptophyta	35493|Streptophyta	K	Transcription factor tfiiib component	-	GO:0000126,GO:0001025,GO:0001156,GO:0003674,GO:0003676,GO:0003677,GO:0005488,GO:0005515,GO:0005575,GO:0005622,GO:0005623,GO:0005634,GO:0005667,GO:0006139,GO:0006351,GO:0006352,GO:0006383,GO:0006384,GO:0006725,GO:0006807,GO:0008134,GO:0008150,GO:0008152,GO:0009058,GO:0009059,GO:0009987,GO:0010467,GO:0016043,GO:0016070,GO:0018130,GO:0019438,GO:0022607,GO:0032774,GO:0032991,GO:0034622,GO:0034641,GO:…	-	ko:K15198	-	-	-	-	ko00000,ko03021	-	-	-	Myb_DNA-bind_7
CCA1190S0001	3649.evm.model.supercontig_19.261	5.21e-35	132.0	KOG1703@1|root,KOG1703@2759|Eukaryota,37MDT@33090|Viridiplantae,3G950@35493|Streptophyta,3HYV6@3699|Brassicales	35493|Streptophyta	TZ	Protein DA1	-	GO:0003674,GO:0005488,GO:0005515,GO:0007275,GO:0008150,GO:0009888,GO:0010087,GO:0010088,GO:0022622,GO:0032182,GO:0032501,GO:0032502,GO:0043130,GO:0048364,GO:0048731,GO:0048856,GO:0099402	-	-	-	-	-	-	-	-	-	-	DA1-like,LIM
CCA1483S0001	3760.EMJ06144	0.0	1030.0	COG0417@1|root,KOG1798@2759|Eukaryota,37RK5@33090|Viridiplantae,3GCMP@35493|Streptophyta,4JGWX@91835|fabids	35493|Streptophyta	L	DNA polymerase epsilon catalytic subunit	POLE	GO:0000082,GO:0000228,GO:0000278,GO:0000731,GO:0003674,GO:0003676,GO:0003677,GO:0003682,GO:0003824,GO:0003887,GO:0004518,GO:0004527,GO:0004529,GO:0004536,GO:0005488,GO:0005575,GO:0005622,GO:0005623,GO:0005634,GO:0005654,GO:0005694,GO:0005886,GO:0006139,GO:0006259,GO:0006260,GO:0006261,GO:0006271,GO:0006272,GO:0006281,GO:0006284,GO:0006287,GO:0006289,GO:0006297,GO:0006725,GO:0006807,GO:0006950,GO:…	2.7.7.7	ko:K02324	ko00230,ko00240,ko01100,ko03030,ko03410,ko03420,ko05166,map00230,map00240,map01100,map03030,map03410,map03420,map05166	M00263	R00375,R00376,R00377,R00378	RC02795	ko00000,ko00001,ko00002,ko01000,ko03032,ko03400	-	-	-	DNA_pol_B,DNA_pol_B_exo1,DUF1744
CCA1483S0003	3694.POPTR_0009s14830.1	1.87e-55	189.0	COG0667@1|root,KOG1575@2759|Eukaryota,37JFU@33090|Viridiplantae,3G8QA@35493|Streptophyta,4JHIT@91835|fabids	35493|Streptophyta	C	Aldo/keto reductase family	-	-	-	-	-	-	-	-	-	-	-	-	Aldo_ket_red
CCA1483S0004	3694.POPTR_0009s14820.1	3e-40	141.0	KOG4747@1|root,KOG4747@2759|Eukaryota,37V88@33090|Viridiplantae,3GJNS@35493|Streptophyta,4JQ9I@91835|fabids	35493|Streptophyta	T	protein histidine kinase binding	-	-	-	ko:K14490	ko04075,map04075	-	-	-	ko00000,ko00001	-	-	-	-
CCA0910S0033	71139.XP_010027474.1	3.45e-13	68.6	COG0515@1|root,2QRU4@2759|Eukaryota,37I55@33090|Viridiplantae,3GGSZ@35493|Streptophyta	35493|Streptophyta	T	Cysteine-rich receptor-like protein kinase	-	GO:0003674,GO:0003824,GO:0004672,GO:0004674,GO:0005575,GO:0005623,GO:0005886,GO:0006464,GO:0006468,GO:0006793,GO:0006796,GO:0006807,GO:0008150,GO:0008152,GO:0009987,GO:0016020,GO:0016301,GO:0016310,GO:0016740,GO:0016772,GO:0016773,GO:0019538,GO:0036211,GO:0043170,GO:0043412,GO:0044237,GO:0044238,GO:0044260,GO:0044267,GO:0044464,GO:0071704,GO:0071944,GO:0140096,GO:1901564	2.7.11.1	ko:K04733	ko04010,ko04064,ko04620,ko04621,ko04624,ko04722,ko05133,ko05140,ko05142,ko05145,ko05152,ko05162,ko05164,map04010,map04064,map04620,map04621,map04624,map04722,map05133,map05140,map05142,map05145,map05152,map05162,map05164	M00686	-	-	ko00000,ko00001,ko00002,ko01000,ko01001	-	-	-	Pkinase,Pkinase_Tyr,Stress-antifung
CCA0910S0029	3694.POPTR_0001s31480.1	5.8e-130	420.0	28XIB@1|root,2R4BG@2759|Eukaryota,37T5Z@33090|Viridiplantae,3GHA6@35493|Streptophyta,4JRR9@91835|fabids	35493|Streptophyta	T	TMV resistance protein N-like	-	-	-	-	-	-	-	-	-	-	-	-	NB-ARC,TIR
CCA0910S0009	2711.XP_006469593.1	1.27e-182	546.0	KOG2163@1|root,KOG2163@2759|Eukaryota,37IXY@33090|Viridiplantae,3G91K@35493|Streptophyta	35493|Streptophyta	D	Centromere kinetochore protein zw10 homolog	-	GO:0000075,GO:0000278,GO:0000775,GO:0000776,GO:0005575,GO:0005622,GO:0005623,GO:0005694,GO:0006810,GO:0006888,GO:0007049,GO:0007059,GO:0007088,GO:0007093,GO:0007094,GO:0007346,GO:0008150,GO:0009987,GO:0010564,GO:0010639,GO:0010948,GO:0010965,GO:0016192,GO:0022402,GO:0030071,GO:0031577,GO:0032991,GO:0033043,GO:0033044,GO:0033045,GO:0033046,GO:0033047,GO:0033048,GO:0043226,GO:0043228,GO:0043229,GO:…	-	ko:K11578	-	-	-	-	ko00000,ko03036,ko04131	-	-	-	Zw10
CCA0910S0014	3760.EMJ09278	0.0	1520.0	COG0464@1|root,KOG0730@2759|Eukaryota,37KI9@33090|Viridiplantae,3G7QA@35493|Streptophyta,4JSKV@91835|fabids	35493|Streptophyta	O	Cell division cycle protein 48 homolog	-	GO:0005575,GO:0005622,GO:0005623,GO:0005634,GO:0005654,GO:0005730,GO:0005737,GO:0005794,GO:0005829,GO:0005886,GO:0008150,GO:0009893,GO:0009894,GO:0009896,GO:0010035,GO:0010038,GO:0010604,GO:0012505,GO:0016020,GO:0019222,GO:0031974,GO:0031981,GO:0042176,GO:0042221,GO:0043226,GO:0043227,GO:0043228,GO:0043229,GO:0043231,GO:0043232,GO:0043233,GO:0044422,GO:0044424,GO:0044428,GO:0044444,GO:0044446,GO:…	-	ko:K13525	ko04141,ko05134,map04141,map05134	M00400,M00403	-	-	ko00000,ko00001,ko00002,ko03019,ko04131,ko04147	3.A.16.1	-	-	AAA,CDC48_2,CDC48_N,Vps4_C
CCA0910S0017	102107.XP_008226257.1	1.21e-125	381.0	COG0464@1|root,KOG0730@2759|Eukaryota,37KI9@33090|Viridiplantae,3G7QA@35493|Streptophyta,4JSKV@91835|fabids	35493|Streptophyta	O	Cell division cycle protein 48 homolog	-	GO:0005575,GO:0005622,GO:0005623,GO:0005634,GO:0005654,GO:0005730,GO:0005737,GO:0005794,GO:0005829,GO:0005886,GO:0008150,GO:0009893,GO:0009894,GO:0009896,GO:0010035,GO:0010038,GO:0010604,GO:0012505,GO:0016020,GO:0019222,GO:0031974,GO:0031981,GO:0042176,GO:0042221,GO:0043226,GO:0043227,GO:0043228,GO:0043229,GO:0043231,GO:0043232,GO:0043233,GO:0044422,GO:0044424,GO:0044428,GO:0044444,GO:0044446,GO:…	-	ko:K13525	ko04141,ko05134,map04141,map05134	M00400,M00403	-	-	ko00000,ko00001,ko00002,ko03019,ko04131,ko04147	3.A.16.1	-	-	AAA,CDC48_2,CDC48_N,Vps4_C
CCA0910S0032	3750.XP_008384334.1	6.11e-52	170.0	COG0552@1|root,KOG0781@2759|Eukaryota,37NG4@33090|Viridiplantae,3GB8M@35493|Streptophyta,4JDH2@91835|fabids	35493|Streptophyta	U	Signal recognition particle receptor subunit	-	-	-	ko:K13431	ko03060,map03060	-	-	-	ko00000,ko00001,ko02044	3.A.5.8	-	-	SRP-alpha_N,SRP54,SRP54_N
CCA0910S0010	3847.GLYMA12G08370.1	1.91e-66	203.0	KOG1616@1|root,KOG1616@2759|Eukaryota,37V89@33090|Viridiplantae,3GJCI@35493|Streptophyta,4JPX4@91835|fabids	35493|Streptophyta	G	SNF1-related protein kinase regulatory subunit	-	GO:0001932,GO:0003674,GO:0008150,GO:0019207,GO:0019220,GO:0019222,GO:0019887,GO:0030234,GO:0031323,GO:0031399,GO:0032268,GO:0042325,GO:0043549,GO:0045859,GO:0050789,GO:0050790,GO:0050794,GO:0051171,GO:0051174,GO:0051246,GO:0051338,GO:0060255,GO:0065007,GO:0065009,GO:0080090,GO:0098772	-	ko:K07199	ko04068,ko04152,ko04211,ko04213,ko04371,ko04530,ko04710,ko04714,ko04910,ko04920,ko04921,ko04922,ko04931,ko04932,ko05410,map04068,map04152,map04211,map04213,map04371,map04530,map04710,map04714,map04910,map04920,map04921,map04922,map04931,map04932,map05410	-	-	-	ko00000,ko00001	-	-	-	AMPKBI
CCA0910S0016	29730.Gorai.006G164800.1	0.0	1501.0	COG0464@1|root,KOG0730@2759|Eukaryota,37KI9@33090|Viridiplantae,3G7QA@35493|Streptophyta	35493|Streptophyta	O	cell division cycle protein 48	-	GO:0005575,GO:0005622,GO:0005623,GO:0005634,GO:0005654,GO:0005730,GO:0005737,GO:0005794,GO:0005829,GO:0005886,GO:0008150,GO:0009893,GO:0009894,GO:0009896,GO:0010035,GO:0010038,GO:0010604,GO:0012505,GO:0016020,GO:0019222,GO:0031974,GO:0031981,GO:0042176,GO:0042221,GO:0043226,GO:0043227,GO:0043228,GO:0043229,GO:0043231,GO:0043232,GO:0043233,GO:0044422,GO:0044424,GO:0044428,GO:0044444,GO:0044446,GO:…	-	ko:K13525	ko04141,ko05134,map04141,map05134	M00400,M00403	-	-	ko00000,ko00001,ko00002,ko03019,ko04131,ko04147	3.A.16.1	-	-	AAA,CDC48_2,CDC48_N,Vps4_C
CCA0910S0011	3760.EMJ08831	0.0	978.0	COG2223@1|root,2QPIC@2759|Eukaryota,37J99@33090|Viridiplantae,3GDJP@35493|Streptophyta,4JJPC@91835|fabids	35493|Streptophyta	P	Nitrate transporter	NRT2	GO:0000325,GO:0001101,GO:0003674,GO:0005215,GO:0005575,GO:0005622,GO:0005623,GO:0005737,GO:0005773,GO:0005774,GO:0005886,GO:0006810,GO:0006811,GO:0006820,GO:0008150,GO:0008509,GO:0009705,GO:0009987,GO:0010035,GO:0010167,GO:0015075,GO:0015103,GO:0015112,GO:0015318,GO:0015698,GO:0015706,GO:0016020,GO:0022857,GO:0031090,GO:0034220,GO:0042221,GO:0043226,GO:0043227,GO:0043229,GO:0043231,GO:0044422,GO:…	-	ko:K02575	ko00910,map00910	M00615	-	-	ko00000,ko00001,ko00002,ko02000	2.A.1.8	-	-	MFS_1
CCA0910S0013	3847.GLYMA12G08400.1	6.26e-26	99.8	2E95W@1|root,2SFJG@2759|Eukaryota,37XPR@33090|Viridiplantae	33090|Viridiplantae	-	-	-	-	-	-	-	-	-	-	-	-	-	-	-
CCA0910S0021	3641.EOY34457	2.39e-265	739.0	KOG1192@1|root,KOG1192@2759|Eukaryota,37PBM@33090|Viridiplantae,3G7DJ@35493|Streptophyta	35493|Streptophyta	CG	Belongs to the UDP-glycosyltransferase family	-	GO:0003674,GO:0003824,GO:0005575,GO:0005622,GO:0005623,GO:0008194,GO:0016740,GO:0016757,GO:0016758,GO:0035251,GO:0043226,GO:0043227,GO:0043229,GO:0043231,GO:0044424,GO:0044464,GO:0046527,GO:0080043,GO:0080044	2.4.1.324	ko:K21374	-	-	-	-	ko00000,ko01000,ko01003	-	GT1	-	UDPGT
CCA0910S0020	3641.EOY34454	0.0	1241.0	COG1131@1|root,KOG0061@2759|Eukaryota,37PFP@33090|Viridiplantae,3GEXB@35493|Streptophyta	35493|Streptophyta	Q	ABC transporter G family member	-	GO:0003674,GO:0003824,GO:0005215,GO:0005575,GO:0005623,GO:0005886,GO:0006810,GO:0008150,GO:0015399,GO:0015405,GO:0016020,GO:0016021,GO:0016462,GO:0016787,GO:0016817,GO:0016818,GO:0016887,GO:0017111,GO:0022804,GO:0022857,GO:0031224,GO:0042623,GO:0042626,GO:0043492,GO:0044425,GO:0044464,GO:0051179,GO:0051234,GO:0055085,GO:0071944	-	-	-	-	-	-	-	-	-	-	ABC2_membrane,ABC_tran
CCA0910S0030	4096.XP_009772608.1	1.23e-58	191.0	COG0552@1|root,KOG0781@2759|Eukaryota,37NG4@33090|Viridiplantae,3GB8M@35493|Streptophyta,44HKZ@71274|asterids	35493|Streptophyta	U	Signal recognition particle receptor	-	-	-	ko:K13431	ko03060,map03060	-	-	-	ko00000,ko00001,ko02044	3.A.5.8	-	-	SRP-alpha_N,SRP54,SRP54_N
CCA0910S0031	981085.XP_010108544.1	2.28e-94	300.0	COG0552@1|root,KOG0781@2759|Eukaryota,37NG4@33090|Viridiplantae,3GB8M@35493|Streptophyta,4JDH2@91835|fabids	35493|Streptophyta	U	Signal recognition particle receptor subunit	-	-	-	ko:K13431	ko03060,map03060	-	-	-	ko00000,ko00001,ko02044	3.A.5.8	-	-	SRP-alpha_N,SRP54,SRP54_N
CCA0910S0025	102107.XP_008226289.1	9.49e-297	823.0	COG0170@1|root,KOG2468@2759|Eukaryota,37HMM@33090|Viridiplantae,3GFS1@35493|Streptophyta,4JEZW@91835|fabids	35493|Streptophyta	I	Dolichol kinase	-	-	2.7.1.108	ko:K00902	ko00510,ko01100,map00510,map01100	-	R01018	RC00002,RC00017	ko00000,ko00001,ko01000	-	-	-	-
CCA0910S0012	3641.EOY34451	6.17e-73	223.0	2BV3S@1|root,2S24E@2759|Eukaryota,37VRP@33090|Viridiplantae,3GJCF@35493|Streptophyta	35493|Streptophyta	-	-	-	-	-	-	-	-	-	-	-	-	-	-	-
CCA0910S0001	29760.VIT_06s0004g02520.t01	9.99e-137	417.0	2CMSN@1|root,2QRRM@2759|Eukaryota,37QYV@33090|Viridiplantae,3GFYQ@35493|Streptophyta	35493|Streptophyta	K	Myb-like DNA-binding domain	-	GO:0000228,GO:0000723,GO:0000781,GO:0000782,GO:0000783,GO:0000784,GO:0003674,GO:0003676,GO:0003677,GO:0003690,GO:0003691,GO:0005488,GO:0005575,GO:0005622,GO:0005623,GO:0005634,GO:0005694,GO:0006139,GO:0006259,GO:0006725,GO:0006807,GO:0006996,GO:0008150,GO:0008152,GO:0009987,GO:0016043,GO:0031627,GO:0031974,GO:0031981,GO:0032200,GO:0032991,GO:0032993,GO:0034641,GO:0042162,GO:0042592,GO:0043170,GO:…	-	-	-	-	-	-	-	-	-	-	Myb_DNA-bind_6,Myb_DNA-binding
CCA0910S0006	3641.EOY34443	0.0	1045.0	COG2074@1|root,2QR37@2759|Eukaryota,37JPH@33090|Viridiplantae,3GB6T@35493|Streptophyta	35493|Streptophyta	G	protein DDB_G0273453 DDB_G0273565-like	-	GO:0006066,GO:0006793,GO:0006796,GO:0008150,GO:0008152,GO:0009058,GO:0009987,GO:0010264,GO:0017144,GO:0019637,GO:0019751,GO:0032958,GO:0033517,GO:0043647,GO:0044237,GO:0044281,GO:0044283,GO:0046165,GO:0046173,GO:0071704,GO:0090407,GO:1901576,GO:1901615,GO:1901617	-	-	-	-	-	-	-	-	-	-	AAA_33
CCA0910S0018	3983.cassava4.1_019185m	3.02e-68	208.0	2AWBH@1|root,2RZ7Q@2759|Eukaryota,37UFA@33090|Viridiplantae,3GIJ4@35493|Streptophyta,4JPDN@91835|fabids	35493|Streptophyta	S	protein At4g08330, chloroplastic-like	-	-	-	-	-	-	-	-	-	-	-	-	SelR
CCA0910S0004	29760.VIT_06s0004g02480.t01	5.23e-171	486.0	KOG2605@1|root,KOG2605@2759|Eukaryota,37JWM@33090|Viridiplantae,3G7DV@35493|Streptophyta	35493|Streptophyta	OT	OTU domain-containing protein	-	-	-	-	-	-	-	-	-	-	-	-	OTU
CCA0754S0169	225117.XP_009339536.1	7.15e-314	865.0	COG2303@1|root,KOG1238@2759|Eukaryota,37ING@33090|Viridiplantae,3GE1F@35493|Streptophyta,4JJ7E@91835|fabids	35493|Streptophyta	E	(R)-mandelonitrile lyase-like	-	-	4.1.2.10	ko:K08248	ko00460,ko01110,map00460,map01110	-	R01409,R01767,R02811	RC00597,RC00598,RC00784,RC02852	ko00000,ko00001,ko01000	-	-	-	GMC_oxred_C,GMC_oxred_N
CCA0754S0171	3694.POPTR_0007s15110.1	2.4e-181	523.0	28KG7@1|root,2QSXE@2759|Eukaryota,37K30@33090|Viridiplantae,3GGET@35493|Streptophyta,4JT5T@91835|fabids	35493|Streptophyta	K	MYB-CC type transfactor, LHEQLE motif	-	GO:0003674,GO:0003700,GO:0005575,GO:0005622,GO:0005623,GO:0005634,GO:0006355,GO:0008150,GO:0009888,GO:0009889,GO:0009891,GO:0009893,GO:0010087,GO:0010088,GO:0010089,GO:0010468,GO:0010556,GO:0010557,GO:0010604,GO:0010628,GO:0019219,GO:0019222,GO:0031323,GO:0031325,GO:0031326,GO:0031328,GO:0032502,GO:0043226,GO:0043227,GO:0043229,GO:0043231,GO:0044424,GO:0044464,GO:0045893,GO:0045935,GO:0048518,GO:…	-	-	-	-	-	-	-	-	-	-	Myb_CC_LHEQLE,Myb_DNA-binding
CCA0754S0050	4432.XP_010262074.1	4.44e-141	411.0	KOG1507@1|root,KOG1507@2759|Eukaryota,37P8A@33090|Viridiplantae,3GEGH@35493|Streptophyta	35493|Streptophyta	BD	Belongs to the nucleosome assembly protein (NAP) family	-	GO:0000724,GO:0000725,GO:0003674,GO:0003682,GO:0005488,GO:0005515,GO:0005575,GO:0005622,GO:0005623,GO:0005634,GO:0005737,GO:0006139,GO:0006259,GO:0006281,GO:0006302,GO:0006310,GO:0006725,GO:0006807,GO:0006950,GO:0006974,GO:0008150,GO:0008152,GO:0009987,GO:0010035,GO:0010038,GO:0033554,GO:0034641,GO:0042221,GO:0042393,GO:0043170,GO:0043226,GO:0043227,GO:0043229,GO:0043231,GO:0044237,GO:0044238,GO:…	-	ko:K11279	-	-	-	-	ko00000,ko03036	-	-	-	NAP
CCA0754S0067	981085.XP_010087712.1	0.0	1482.0	COG0474@1|root,KOG0206@2759|Eukaryota,37IA9@33090|Viridiplantae,3G7R1@35493|Streptophyta,4JDSP@91835|fabids	35493|Streptophyta	P	Belongs to the cation transport ATPase (P-type) (TC 3.A.3) family. Type IV subfamily	-	GO:0003674,GO:0003824,GO:0004012,GO:0005215,GO:0005319,GO:0005548,GO:0005575,GO:0005622,GO:0005623,GO:0005737,GO:0005794,GO:0005802,GO:0005886,GO:0006810,GO:0006811,GO:0006820,GO:0006869,GO:0006900,GO:0006996,GO:0008150,GO:0009987,GO:0010876,GO:0012505,GO:0015711,GO:0015748,GO:0015914,GO:0016020,GO:0016043,GO:0016050,GO:0016192,GO:0016462,GO:0016787,GO:0016817,GO:0016818,GO:0016887,GO:0017111,GO:…	3.6.3.1	ko:K01530	-	-	-	-	ko00000,ko01000	-	-	-	Cation_ATPase,E1-E2_ATPase,PhoLip_ATPase_C,PhoLip_ATPase_N
CCA0754S0095	71139.XP_010064041.1	4.86e-87	270.0	COG5147@1|root,KOG0048@2759|Eukaryota,37U5E@33090|Viridiplantae,3GEMZ@35493|Streptophyta	35493|Streptophyta	K	transcription factor	-	-	-	ko:K09422	-	-	-	-	ko00000,ko03000	-	-	-	Myb_DNA-binding
CCA0754S0018	102107.XP_008228394.1	0.0	1087.0	KOG1075@1|root,KOG1075@2759|Eukaryota	2759|Eukaryota	E	Ribonuclease H protein	-	-	-	ko:K14769	-	-	-	-	ko00000,ko03009	-	-	-	RVT_1
CCA0754S0017	2711.XP_006466087.1	0.0	1194.0	COG0334@1|root,KOG2250@2759|Eukaryota,37KBG@33090|Viridiplantae,3GB1W@35493|Streptophyta	35493|Streptophyta	E	Belongs to the Glu Leu Phe Val dehydrogenases family	-	GO:0003674,GO:0003824,GO:0004353,GO:0004354,GO:0005575,GO:0005622,GO:0005623,GO:0005737,GO:0006082,GO:0006520,GO:0006536,GO:0006537,GO:0006807,GO:0008150,GO:0008152,GO:0008652,GO:0009058,GO:0009064,GO:0009084,GO:0009987,GO:0016053,GO:0016491,GO:0016638,GO:0016639,GO:0019752,GO:0043436,GO:0043648,GO:0043650,GO:0044237,GO:0044238,GO:0044249,GO:0044281,GO:0044283,GO:0044424,GO:0044464,GO:0046394,GO:…	1.4.1.4	ko:K00262	ko00220,ko00250,ko00910,ko01100,map00220,map00250,map00910,map01100	-	R00248	RC00006,RC02799	ko00000,ko00001,ko01000	-	-	-	ELFV_dehydrog,ELFV_dehydrog_N
CCA0754S0151	71139.XP_010029516.1	0.0	875.0	COG0436@1|root,KOG0258@2759|Eukaryota,37PSU@33090|Viridiplantae,3GG4I@35493|Streptophyta	35493|Streptophyta	E	alanine aminotransferase	-	GO:0000166,GO:0001666,GO:0003674,GO:0003824,GO:0004021,GO:0005488,GO:0005524,GO:0005575,GO:0005622,GO:0005623,GO:0005737,GO:0005739,GO:0006082,GO:0006520,GO:0006522,GO:0006524,GO:0006807,GO:0006950,GO:0008144,GO:0008150,GO:0008152,GO:0008483,GO:0009056,GO:0009063,GO:0009078,GO:0009080,GO:0009507,GO:0009536,GO:0009628,GO:0009987,GO:0010035,GO:0010038,GO:0016054,GO:0016740,GO:0016769,GO:0017076,GO:…	2.6.1.2	ko:K00814	ko00220,ko00250,ko00710,ko01100,ko01120,ko01200,ko01210,ko01230,map00220,map00250,map00710,map01100,map01120,map01200,map01210,map01230	M00171	R00258	RC00006,RC00008	ko00000,ko00001,ko00002,ko01000,ko01007	-	-	-	Aminotran_1_2
CCA0754S0155	3659.XP_004141735.1	0.0	934.0	KOG2188@1|root,KOG2188@2759|Eukaryota,37JUA@33090|Viridiplantae,3GD5H@35493|Streptophyta,4JJMT@91835|fabids	35493|Streptophyta	J	pumilio homolog	-	GO:0005575,GO:0005622,GO:0005623,GO:0005634,GO:0005730,GO:0008150,GO:0009743,GO:0009744,GO:0009746,GO:0009749,GO:0010033,GO:0010252,GO:0031974,GO:0031981,GO:0034284,GO:0034285,GO:0042221,GO:0042592,GO:0043226,GO:0043227,GO:0043228,GO:0043229,GO:0043231,GO:0043232,GO:0043233,GO:0044422,GO:0044424,GO:0044428,GO:0044446,GO:0044464,GO:0048878,GO:0050896,GO:0065007,GO:0065008,GO:0070013,GO:1901700	-	ko:K14790	-	-	-	-	ko00000,ko03009	-	-	-	PUF
CCA0754S0163	29760.VIT_00s1553g00010.t01	6.69e-10	60.8	COG1404@1|root,2QSF0@2759|Eukaryota,37Q0U@33090|Viridiplantae,3GEDZ@35493|Streptophyta	35493|Streptophyta	O	subtilisin-like protease	-	-	-	-	-	-	-	-	-	-	-	-	Inhibitor_I9,PA,Peptidase_S8
CCA0754S0013	3641.EOY03029	6.82e-309	842.0	COG1503@1|root,KOG0688@2759|Eukaryota,37HQU@33090|Viridiplantae,3GBN1@35493|Streptophyta	35493|Streptophyta	J	eukaryotic peptide chain release factor subunit	-	GO:0003674,GO:0003676,GO:0003723,GO:0003747,GO:0005488,GO:0005575,GO:0005622,GO:0005623,GO:0005737,GO:0006412,GO:0006415,GO:0006518,GO:0006807,GO:0008079,GO:0008135,GO:0008150,GO:0008152,GO:0009058,GO:0009059,GO:0009987,GO:0010467,GO:0016043,GO:0019538,GO:0022411,GO:0032984,GO:0034641,GO:0034645,GO:0043043,GO:0043170,GO:0043603,GO:0043604,GO:0043624,GO:0043933,GO:0044237,GO:0044238,GO:0044249,GO:…	-	ko:K03265	ko03015,map03015	-	-	-	ko00000,ko00001,ko03012,ko03019	-	-	-	eRF1_1,eRF1_2,eRF1_3
CCA0754S0170	29760.VIT_19s0015g00180.t01	2.5e-160	457.0	28KT3@1|root,2QT98@2759|Eukaryota,37T09@33090|Viridiplantae,3GFNK@35493|Streptophyta	35493|Streptophyta	-	-	-	-	-	-	-	-	-	-	-	-	-	-	-
CCA0754S0123	29760.VIT_09s0002g00780.t01	8.51e-98	291.0	COG5143@1|root,KOG0862@2759|Eukaryota,37I2U@33090|Viridiplantae,3GEY6@35493|Streptophyta	35493|Streptophyta	U	Belongs to the synaptobrevin family	SEC22	GO:0000149,GO:0003674,GO:0005484,GO:0005488,GO:0005515,GO:0005575,GO:0005622,GO:0005623,GO:0005737,GO:0005783,GO:0005794,GO:0005886,GO:0006810,GO:0006887,GO:0006906,GO:0006996,GO:0008150,GO:0009987,GO:0012505,GO:0016020,GO:0016043,GO:0016050,GO:0016192,GO:0031201,GO:0032940,GO:0032991,GO:0043226,GO:0043227,GO:0043229,GO:0043231,GO:0044424,GO:0044425,GO:0044444,GO:0044464,GO:0046903,GO:0048284,GO:…	-	ko:K08517	ko04130,ko04145,ko05134,map04130,map04145,map05134	-	-	-	ko00000,ko00001,ko04131	-	-	-	Longin,Synaptobrevin
CCA0754S0004	102107.XP_008244740.1	0.0	970.0	COG0515@1|root,2QQCZ@2759|Eukaryota,37PZK@33090|Viridiplantae,3GA01@35493|Streptophyta,4JK92@91835|fabids	35493|Streptophyta	T	LRR receptor-like serine threonine-protein kinase	-	-	-	-	-	-	-	-	-	-	-	-	LRR_4,LRR_8,Malectin_like,Pkinase,Pkinase_Tyr
CCA0754S0087	3847.GLYMA03G35490.1	5.85e-28	104.0	KOG1780@1|root,KOG1780@2759|Eukaryota,37W4S@33090|Viridiplantae,3GK59@35493|Streptophyta,4JQGZ@91835|fabids	35493|Streptophyta	A	Small nuclear ribonucleoprotein	-	GO:0000375,GO:0000377,GO:0000398,GO:0003674,GO:0003676,GO:0003723,GO:0003729,GO:0005488,GO:0005575,GO:0005622,GO:0005623,GO:0005634,GO:0005681,GO:0005682,GO:0005684,GO:0005685,GO:0005686,GO:0005687,GO:0005689,GO:0005737,GO:0005829,GO:0006139,GO:0006396,GO:0006397,GO:0006725,GO:0006807,GO:0008150,GO:0008152,GO:0008380,GO:0009987,GO:0010467,GO:0016070,GO:0016071,GO:0030532,GO:0032991,GO:0034641,GO:…	-	ko:K11099	ko03040,map03040	M00351,M00352,M00354,M00355,M00398	-	-	ko00000,ko00001,ko00002,ko03032,ko03041	-	-	-	LSM
CCA0754S0131	3885.XP_007135390.1	1.16e-51	166.0	2BCYM@1|root,2S116@2759|Eukaryota,37V91@33090|Viridiplantae,3GJKY@35493|Streptophyta,4JQ7S@91835|fabids	35493|Streptophyta	S	Auxin responsive protein	-	GO:0001558,GO:0005575,GO:0005622,GO:0005623,GO:0005634,GO:0005737,GO:0005886,GO:0008150,GO:0016020,GO:0019897,GO:0019898,GO:0030307,GO:0040008,GO:0043226,GO:0043227,GO:0043229,GO:0043231,GO:0044424,GO:0044425,GO:0044459,GO:0044464,GO:0045927,GO:0048518,GO:0048522,GO:0050789,GO:0050794,GO:0051128,GO:0065007,GO:0071944	-	-	-	-	-	-	-	-	-	-	Auxin_inducible
CCA0754S0118	3983.cassava4.1_014096m	4.11e-50	174.0	2CWR5@1|root,2S4J6@2759|Eukaryota,37WEF@33090|Viridiplantae,3GJ2B@35493|Streptophyta,4JUJA@91835|fabids	35493|Streptophyta	S	TIFY	-	GO:0001101,GO:0003674,GO:0003712,GO:0003714,GO:0005575,GO:0005622,GO:0005623,GO:0005634,GO:0006950,GO:0008150,GO:0009611,GO:0009719,GO:0009725,GO:0009753,GO:0009889,GO:0009890,GO:0009892,GO:0009966,GO:0010033,GO:0010556,GO:0010558,GO:0010605,GO:0010646,GO:0019219,GO:0019222,GO:0023051,GO:0031323,GO:0031324,GO:0031326,GO:0031327,GO:0031347,GO:0042221,GO:0043226,GO:0043227,GO:0043229,GO:0043231,GO:…	-	ko:K13464	ko04075,map04075	-	-	-	ko00000,ko00001	-	-	-	CCT_2,tify
CCA0754S0081	3694.POPTR_0003s06210.1	1.56e-108	335.0	2CNHY@1|root,2QWFY@2759|Eukaryota,37QI1@33090|Viridiplantae,3GEBE@35493|Streptophyta,4JDJR@91835|fabids	35493|Streptophyta	S	Protein BIG GRAIN 1-like	-	GO:0005575,GO:0005623,GO:0005886,GO:0006810,GO:0008150,GO:0009605,GO:0009606,GO:0009628,GO:0009629,GO:0009630,GO:0009719,GO:0009725,GO:0009733,GO:0009914,GO:0009966,GO:0009967,GO:0010033,GO:0010646,GO:0010647,GO:0010817,GO:0010928,GO:0010929,GO:0016020,GO:0023051,GO:0023056,GO:0040008,GO:0042221,GO:0044464,GO:0048518,GO:0048522,GO:0048580,GO:0048583,GO:0048584,GO:0048638,GO:0050789,GO:0050793,GO:…	-	-	-	-	-	-	-	-	-	-	-
CCA0754S0051	3760.EMJ17600	9.52e-90	277.0	2CXM1@1|root,2RYC4@2759|Eukaryota,37TXT@33090|Viridiplantae,3GI62@35493|Streptophyta,4JNZK@91835|fabids	35493|Streptophyta	-	-	-	-	-	-	-	-	-	-	-	-	-	-	-
CCA0754S0069	3760.EMJ16210	2.68e-87	291.0	28V0Y@1|root,2R1S8@2759|Eukaryota,37I3S@33090|Viridiplantae,3GE1H@35493|Streptophyta,4JHTW@91835|fabids	35493|Streptophyta	S	Hydroxyproline-rich glycoprotein family protein	-	-	-	ko:K05747	ko04062,ko04144,ko04520,ko04530,ko04666,ko04810,ko05100,ko05130,ko05131,ko05132,ko05231,map04062,map04144,map04520,map04530,map04666,map04810,map05100,map05130,map05131,map05132,map05231	-	-	-	ko00000,ko00001,ko04131,ko04812	-	-	-	DUF761
CCA0754S0109	3641.EOY27281	0.0	963.0	KOG2088@1|root,KOG2088@2759|Eukaryota,37IHC@33090|Viridiplantae,3GB2H@35493|Streptophyta	35493|Streptophyta	IOT	Lipase class 3 family protein	-	GO:0001505,GO:0001676,GO:0003674,GO:0003824,GO:0005575,GO:0005623,GO:0005886,GO:0006082,GO:0006629,GO:0006631,GO:0006638,GO:0006639,GO:0006690,GO:0008150,GO:0008152,GO:0009056,GO:0009058,GO:0009987,GO:0016020,GO:0016042,GO:0016298,GO:0016787,GO:0016788,GO:0019369,GO:0019752,GO:0032787,GO:0033559,GO:0042133,GO:0042136,GO:0043436,GO:0044237,GO:0044238,GO:0044242,GO:0044248,GO:0044249,GO:0044255,GO:…	-	ko:K13806	ko04723,ko04745,ko04925,map04723,map04745,map04925	-	-	-	ko00000,ko00001,ko01000	-	-	-	Lipase3_N,Lipase_3
CCA0754S0157	3694.POPTR_0001s16220.1	1.02e-52	172.0	2DNX9@1|root,2S686@2759|Eukaryota,37VY7@33090|Viridiplantae,3GKCQ@35493|Streptophyta,4JQRF@91835|fabids	35493|Streptophyta	-	-	-	-	-	-	-	-	-	-	-	-	-	-	-
CCA0754S0100	102107.XP_008228184.1	0.0	1143.0	COG0317@1|root,KOG1157@2759|Eukaryota,37JJR@33090|Viridiplantae,3GCVM@35493|Streptophyta,4JGU4@91835|fabids	35493|Streptophyta	T	guanosine tetraphosphate biosynthetic process	-	GO:0001101,GO:0003674,GO:0003824,GO:0005575,GO:0005618,GO:0005622,GO:0005623,GO:0005737,GO:0005886,GO:0006139,GO:0006163,GO:0006164,GO:0006725,GO:0006753,GO:0006793,GO:0006796,GO:0006807,GO:0006950,GO:0007275,GO:0007568,GO:0008150,GO:0008152,GO:0008728,GO:0008893,GO:0009058,GO:0009116,GO:0009117,GO:0009119,GO:0009150,GO:0009152,GO:0009163,GO:0009165,GO:0009259,GO:0009260,GO:0009507,GO:0009536,GO:…	2.7.6.5	ko:K00951	ko00230,map00230	-	R00429	RC00002,RC00078	ko00000,ko00001,ko01000	-	-	-	HD_4,RelA_SpoT
CCA0754S0168	981085.XP_010092095.1	5.98e-175	497.0	KOG0581@1|root,KOG0581@2759|Eukaryota,37K0T@33090|Viridiplantae,3GES5@35493|Streptophyta,4JNA3@91835|fabids	35493|Streptophyta	T	Mitogen-activated protein kinase kinase	-	GO:0000003,GO:0001932,GO:0001934,GO:0002376,GO:0003006,GO:0003674,GO:0003824,GO:0004672,GO:0004674,GO:0005575,GO:0005622,GO:0005623,GO:0005634,GO:0005737,GO:0006464,GO:0006468,GO:0006521,GO:0006793,GO:0006796,GO:0006807,GO:0006950,GO:0006952,GO:0006955,GO:0007154,GO:0007165,GO:0007275,GO:0007346,GO:0008150,GO:0008152,GO:0008219,GO:0009507,GO:0009532,GO:0009536,GO:0009570,GO:0009605,GO:0009607,GO:…	2.7.12.2	ko:K13413	ko04016,ko04075,ko04626,map04016,map04075,map04626	-	-	-	ko00000,ko00001,ko01000,ko01001	-	-	-	Pkinase
CCA0754S0164	3694.POPTR_0001s16150.1	0.0	1112.0	COG0474@1|root,KOG0205@2759|Eukaryota,37KFN@33090|Viridiplantae,3GCKQ@35493|Streptophyta,4JREY@91835|fabids	35493|Streptophyta	P	ATPase 10, plasma	-	GO:0000003,GO:0000325,GO:0003006,GO:0003674,GO:0003824,GO:0005215,GO:0005575,GO:0005622,GO:0005623,GO:0005737,GO:0005773,GO:0005774,GO:0005911,GO:0006725,GO:0006810,GO:0006811,GO:0006812,GO:0006873,GO:0006885,GO:0006996,GO:0007033,GO:0007035,GO:0007275,GO:0008150,GO:0008152,GO:0008324,GO:0008553,GO:0009058,GO:0009506,GO:0009507,GO:0009536,GO:0009698,GO:0009699,GO:0009705,GO:0009791,GO:0009987,GO:…	3.6.3.6	ko:K01535	ko00190,map00190	-	-	-	ko00000,ko00001,ko01000	3.A.3.3	-	-	Cation_ATPase_N,E1-E2_ATPase,Hydrolase
CCA0754S0079	29760.VIT_09s0002g01540.t01	3.3e-21	98.2	28MKV@1|root,2QTYG@2759|Eukaryota,37P8F@33090|Viridiplantae,3GAA3@35493|Streptophyta	35493|Streptophyta	S	protein Brevis radix-like	-	-	-	-	-	-	-	-	-	-	-	-	BRX,BRX_N
CCA0754S0007	981085.XP_010088385.1	9.26e-244	681.0	COG1473@1|root,2QQEM@2759|Eukaryota,37Q5M@33090|Viridiplantae,3G7T8@35493|Streptophyta,4JFW3@91835|fabids	35493|Streptophyta	G	IAA-amino acid hydrolase ILR1-like	IAR3	GO:0002682,GO:0002831,GO:0003674,GO:0003824,GO:0005575,GO:0005622,GO:0005623,GO:0005737,GO:0005783,GO:0005886,GO:0006950,GO:0008150,GO:0008152,GO:0009611,GO:0009850,GO:0009987,GO:0010112,GO:0010178,GO:0010179,GO:0010817,GO:0012505,GO:0016020,GO:0016787,GO:0016810,GO:0031347,GO:0032101,GO:0042445,GO:0043226,GO:0043227,GO:0043229,GO:0043231,GO:0043900,GO:0044237,GO:0044424,GO:0044444,GO:0044464,GO:…	3.5.1.127	ko:K14664,ko:K21604	-	-	-	-	ko00000,ko01000,ko01002	-	-	-	M20_dimer,Peptidase_M20
CCA0754S0126	102107.XP_008228149.1	0.0	1565.0	2CMHJ@1|root,2QQCY@2759|Eukaryota,37IAY@33090|Viridiplantae,3GCKT@35493|Streptophyta,4JHEV@91835|fabids	35493|Streptophyta	S	BEST Arabidopsis thaliana protein match is COP1-interacting protein-related (TAIR AT1G72410.1)	-	-	-	-	-	-	-	-	-	-	-	-	-
CCA0754S0038	57918.XP_004297544.1	3.02e-308	843.0	KOG0264@1|root,KOG0264@2759|Eukaryota,37M78@33090|Viridiplantae,3GDJ8@35493|Streptophyta,4JT2M@91835|fabids	35493|Streptophyta	B	Histone-binding protein RBBP4 or subunit C of CAF1 complex	-	-	-	ko:K10752	ko04218,map04218	-	-	-	ko00000,ko00001,ko03036	-	-	-	CAF1C_H4-bd,WD40
CCA0754S0022	3847.GLYMA15G02640.2	0.0	959.0	COG5170@1|root,KOG1354@2759|Eukaryota,37KXF@33090|Viridiplantae,3GC63@35493|Streptophyta,4JFUQ@91835|fabids	35493|Streptophyta	T	phosphatase 2A 55 kDa regulatory subunit B	-	GO:0000159,GO:0000278,GO:0003674,GO:0005575,GO:0005622,GO:0005623,GO:0005737,GO:0005829,GO:0006464,GO:0006470,GO:0006793,GO:0006796,GO:0006807,GO:0007049,GO:0008150,GO:0008152,GO:0008287,GO:0009987,GO:0010921,GO:0016311,GO:0019208,GO:0019220,GO:0019222,GO:0019538,GO:0019888,GO:0030234,GO:0031323,GO:0031399,GO:0032268,GO:0032502,GO:0032991,GO:0035303,GO:0035304,GO:0036211,GO:0043170,GO:0043412,GO:…	-	ko:K04354	ko03015,ko04071,ko04111,ko04151,ko04152,ko04261,ko04390,ko04391,ko04530,ko04728,ko05142,ko05160,ko05165,map03015,map04071,map04111,map04151,map04152,map04261,map04390,map04391,map04530,map04728,map05142,map05160,map05165	-	-	-	ko00000,ko00001,ko01009,ko03036	-	-	-	WD40
CCA0754S0049	85681.XP_006426549.1	0.0	910.0	COG1621@1|root,KOG0228@2759|Eukaryota,37RJM@33090|Viridiplantae,3GEBR@35493|Streptophyta	35493|Streptophyta	G	Belongs to the glycosyl hydrolase 32 family	CWINV	GO:0003674,GO:0003824,GO:0004553,GO:0004564,GO:0005575,GO:0005618,GO:0005622,GO:0005623,GO:0005737,GO:0005773,GO:0005886,GO:0006950,GO:0006952,GO:0008150,GO:0009605,GO:0009607,GO:0009611,GO:0009620,GO:0009628,GO:0016020,GO:0016787,GO:0016798,GO:0030312,GO:0043207,GO:0043226,GO:0043227,GO:0043229,GO:0043231,GO:0044424,GO:0044444,GO:0044464,GO:0050832,GO:0050896,GO:0051704,GO:0051707,GO:0071944,GO:…	3.2.1.154,3.2.1.26	ko:K01193,ko:K20849	ko00052,ko00500,ko01100,map00052,map00500,map01100	-	R00801,R00802,R02410,R03635,R03921,R06088	RC00028,RC00077	ko00000,ko00001,ko01000	-	GH32	-	Glyco_hydro_32C,Glyco_hydro_32N
CCA0754S0061	3847.GLYMA13G42300.1	5.66e-97	286.0	COG5596@1|root,KOG3324@2759|Eukaryota,37SVV@33090|Viridiplantae,3GI44@35493|Streptophyta,4JNW4@91835|fabids	35493|Streptophyta	U	Mitochondrial import inner membrane translocase subunit	-	GO:0005575,GO:0005622,GO:0005623,GO:0005737,GO:0005739,GO:0005740,GO:0005743,GO:0005744,GO:0006605,GO:0006626,GO:0006810,GO:0006839,GO:0006886,GO:0006996,GO:0007005,GO:0008104,GO:0008150,GO:0009987,GO:0015031,GO:0015833,GO:0016020,GO:0016021,GO:0016043,GO:0017038,GO:0019866,GO:0030150,GO:0031090,GO:0031224,GO:0031300,GO:0031301,GO:0031304,GO:0031305,GO:0031966,GO:0031967,GO:0031975,GO:0032592,GO:…	-	ko:K17794	ko04212,map04212	-	-	-	ko00000,ko00001,ko02000,ko03029	3.A.8.1	-	-	Tim17
CCA0754S0082	3760.EMJ18347	5.95e-251	710.0	2CNIZ@1|root,2QWKN@2759|Eukaryota,37R3D@33090|Viridiplantae,3GA24@35493|Streptophyta,4JFCU@91835|fabids	35493|Streptophyta	K	isoform X1	-	GO:0000228,GO:0000723,GO:0000781,GO:0000782,GO:0000783,GO:0000784,GO:0003674,GO:0003676,GO:0003677,GO:0003690,GO:0003691,GO:0005488,GO:0005575,GO:0005622,GO:0005623,GO:0005634,GO:0005694,GO:0006139,GO:0006259,GO:0006725,GO:0006807,GO:0006996,GO:0008150,GO:0008152,GO:0009987,GO:0016043,GO:0031627,GO:0031974,GO:0031981,GO:0032200,GO:0032991,GO:0032993,GO:0034641,GO:0042162,GO:0042592,GO:0043170,GO:…	-	-	-	-	-	-	-	-	-	-	Myb_DNA-bind_6,Myb_DNA-binding
CCA0754S0065	29760.VIT_09s0002g01750.t01	9.7e-59	183.0	2CKNG@1|root,2S8UV@2759|Eukaryota,37VQ8@33090|Viridiplantae,3GJPR@35493|Streptophyta	35493|Streptophyta	S	Domain of unknown function (DUF3511)	-	-	-	-	-	-	-	-	-	-	-	-	DUF3511
CCA0754S0015	981085.XP_010088384.1	1.39e-85	254.0	KOG3412@1|root,KOG3412@2759|Eukaryota,37TQZ@33090|Viridiplantae,3GHZ7@35493|Streptophyta,4JP3G@91835|fabids	35493|Streptophyta	J	structural constituent of ribosome	-	GO:0003674,GO:0003735,GO:0005198,GO:0005575,GO:0005618,GO:0005622,GO:0005623,GO:0005737,GO:0005829,GO:0005840,GO:0005886,GO:0005911,GO:0006412,GO:0006518,GO:0006807,GO:0008150,GO:0008152,GO:0009058,GO:0009059,GO:0009506,GO:0009507,GO:0009536,GO:0009719,GO:0009725,GO:0009735,GO:0009987,GO:0010033,GO:0010467,GO:0015934,GO:0016020,GO:0019538,GO:0022625,GO:0022626,GO:0030054,GO:0030312,GO:0032991,GO:…	-	ko:K02903	ko03010,map03010	M00177	-	-	br01610,ko00000,ko00001,ko00002,ko03011	-	-	-	Ribosomal_L28e
CCA0754S0059	981085.XP_010087703.1	1.84e-283	787.0	COG0631@1|root,KOG0698@2759|Eukaryota,37M3H@33090|Viridiplantae,3GA8T@35493|Streptophyta,4JEBM@91835|fabids	35493|Streptophyta	T	phosphatase 2c	-	GO:0001101,GO:0003674,GO:0003824,GO:0004721,GO:0004722,GO:0005575,GO:0005622,GO:0005623,GO:0005634,GO:0005737,GO:0005829,GO:0006464,GO:0006470,GO:0006793,GO:0006796,GO:0006807,GO:0006950,GO:0007275,GO:0008150,GO:0008152,GO:0009414,GO:0009415,GO:0009628,GO:0009787,GO:0009788,GO:0009966,GO:0009968,GO:0009987,GO:0010035,GO:0010646,GO:0010648,GO:0016311,GO:0016787,GO:0016788,GO:0016791,GO:0019538,GO:…	3.1.3.16	ko:K14497	ko04016,ko04075,ko04931,map04016,map04075,map04931	-	-	-	ko00000,ko00001,ko01000	-	-	-	PP2C
CCA0754S0114	3983.cassava4.1_019137m	7.95e-65	202.0	KOG1782@1|root,KOG1782@2759|Eukaryota,37TT1@33090|Viridiplantae,3GHZI@35493|Streptophyta,4JPRJ@91835|fabids	35493|Streptophyta	A	U6 snRNA-associated Sm-like protein	-	-	-	ko:K12620	ko03018,map03018	M00397	-	-	ko00000,ko00001,ko00002,ko03019	-	-	-	LSM
CCA0754S0156	102107.XP_008228102.1	2.92e-133	381.0	KOG0894@1|root,KOG0894@2759|Eukaryota,37IMA@33090|Viridiplantae,3GC02@35493|Streptophyta,4JCZZ@91835|fabids	35493|Streptophyta	O	Belongs to the ubiquitin-conjugating enzyme family	UBC34	GO:0000209,GO:0003674,GO:0003824,GO:0004842,GO:0005488,GO:0005515,GO:0005575,GO:0005622,GO:0005623,GO:0005737,GO:0005783,GO:0006464,GO:0006508,GO:0006511,GO:0006807,GO:0006950,GO:0008150,GO:0008152,GO:0009056,GO:0009057,GO:0009987,GO:0010033,GO:0010243,GO:0010498,GO:0012505,GO:0016567,GO:0016740,GO:0019538,GO:0019787,GO:0019899,GO:0019941,GO:0030163,GO:0030433,GO:0031625,GO:0032446,GO:0033554,GO:…	2.3.2.23	ko:K04554	ko04120,ko04141,ko05012,map04120,map04141,map05012	-	-	-	ko00000,ko00001,ko01000,ko04121	-	-	-	UQ_con
CCA0754S0134	29760.VIT_09s0002g00590.t01	0.0	1167.0	COG5329@1|root,KOG1888@2759|Eukaryota,37MZS@33090|Viridiplantae,3GETB@35493|Streptophyta	2759|Eukaryota	I	phosphoinositide phosphatase	-	GO:0000139,GO:0003674,GO:0003824,GO:0005575,GO:0005622,GO:0005623,GO:0005737,GO:0005768,GO:0005769,GO:0005770,GO:0005794,GO:0005811,GO:0006629,GO:0006644,GO:0006650,GO:0006661,GO:0006793,GO:0006796,GO:0008150,GO:0008152,GO:0008610,GO:0008654,GO:0009058,GO:0009987,GO:0010008,GO:0012505,GO:0016020,GO:0016311,GO:0016787,GO:0016788,GO:0016791,GO:0019637,GO:0031090,GO:0031410,GO:0031901,GO:0031902,GO:…	-	-	-	-	-	-	-	-	-	-	Syja_N
CCA0754S0031	3641.EOY27073	1.85e-61	195.0	2AKUI@1|root,2RZAC@2759|Eukaryota,37V2E@33090|Viridiplantae,3GIEM@35493|Streptophyta	35493|Streptophyta	-	-	-	-	2.1.2.1	ko:K00600	ko00260,ko00460,ko00630,ko00670,ko00680,ko01100,ko01110,ko01120,ko01130,ko01200,ko01230,ko01523,map00260,map00460,map00630,map00670,map00680,map01100,map01110,map01120,map01130,map01200,map01230,map01523	M00140,M00141,M00346,M00532	R00945,R09099	RC00022,RC00112,RC01583,RC02958	ko00000,ko00001,ko00002,ko01000	-	-	-	-
CCA0754S0127	57918.XP_004308195.1	5.66e-63	197.0	COG0236@1|root,KOG1748@2759|Eukaryota,37VQW@33090|Viridiplantae,3GJPC@35493|Streptophyta,4JPYH@91835|fabids	35493|Streptophyta	CIQ	Acyl carrier protein	-	GO:0005575,GO:0005622,GO:0005623,GO:0005737,GO:0009507,GO:0009536,GO:0043226,GO:0043227,GO:0043229,GO:0043231,GO:0044424,GO:0044444,GO:0044464	-	-	-	-	-	-	-	-	-	-	PP-binding
CCA0754S0040	29730.Gorai.006G095800.1	9.58e-28	120.0	KOG2203@1|root,KOG2203@2759|Eukaryota,37HKR@33090|Viridiplantae,3G7VM@35493|Streptophyta	35493|Streptophyta	S	GTP-binding protein that may be involved in cell development	-	GO:0000166,GO:0000902,GO:0001882,GO:0001883,GO:0003674,GO:0005488,GO:0005525,GO:0005575,GO:0005622,GO:0005623,GO:0005737,GO:0005773,GO:0005774,GO:0005783,GO:0005886,GO:0006810,GO:0006888,GO:0006996,GO:0007010,GO:0007275,GO:0008150,GO:0009653,GO:0009826,GO:0009832,GO:0009888,GO:0009932,GO:0009987,GO:0010015,GO:0010053,GO:0012505,GO:0016020,GO:0016043,GO:0016049,GO:0016192,GO:0017076,GO:0019001,GO:…	-	-	-	-	-	-	-	-	-	-	RHD3
CCA0754S0011	102107.XP_008244745.1	0.0	928.0	COG2265@1|root,KOG2187@2759|Eukaryota,37P19@33090|Viridiplantae,3G96P@35493|Streptophyta,4JEJN@91835|fabids	35493|Streptophyta	J	Belongs to the class I-like SAM-binding methyltransferase superfamily. RNA M5U methyltransferase family	-	-	-	-	-	-	-	-	-	-	-	-	tRNA_U5-meth_tr
CCA0754S0010	29760.VIT_11s0016g02690.t01	3.38e-33	120.0	KOG0009@1|root,KOG0009@2759|Eukaryota,37W8I@33090|Viridiplantae,3GK8M@35493|Streptophyta	35493|Streptophyta	J	Belongs to the eukaryotic ribosomal protein eS30 family	-	-	-	ko:K02983	ko03010,map03010	M00177,M00179	-	-	br01610,ko00000,ko00001,ko00002,ko03011,ko04121	-	-	-	Ribosomal_S30
CCA0754S0130	2711.XP_006465831.1	1.16e-149	422.0	KOG2435@1|root,KOG2435@2759|Eukaryota,37J3G@33090|Viridiplantae,3GF7F@35493|Streptophyta	35493|Streptophyta	S	Complex I intermediate-associated protein 30	-	-	-	ko:K18159	ko04714,map04714	-	-	-	ko00000,ko00001,ko03029	-	-	-	CIA30
CCA0754S0150	85681.XP_006426795.1	1.38e-213	605.0	2CMSX@1|root,2QRT4@2759|Eukaryota,37MKU@33090|Viridiplantae,3GABH@35493|Streptophyta	35493|Streptophyta	S	Remorin, C-terminal region	-	-	-	-	-	-	-	-	-	-	-	-	Remorin_C
CCA0754S0179	3988.XP_002513315.1	1.05e-50	172.0	2C62M@1|root,2QV2D@2759|Eukaryota,37MU2@33090|Viridiplantae,3GBFY@35493|Streptophyta,4JDEM@91835|fabids	35493|Streptophyta	S	Protein of unknown function (DUF1666)	-	-	-	-	-	-	-	-	-	-	-	-	DUF1666
CCA0754S0140	57918.XP_004303746.1	3.96e-74	231.0	2AUWW@1|root,2RZV0@2759|Eukaryota,37UV6@33090|Viridiplantae,3GIQM@35493|Streptophyta,4JQU6@91835|fabids	35493|Streptophyta	S	Late embryogenesis abundant protein	-	-	-	-	-	-	-	-	-	-	-	-	LEA_2
CCA0754S0122	102107.XP_008228158.1	0.0	1452.0	2CMBI@1|root,2QPW5@2759|Eukaryota,37QG1@33090|Viridiplantae,3GEKX@35493|Streptophyta,4JM0S@91835|fabids	35493|Streptophyta	S	chromatin binding	-	-	-	-	-	-	-	-	-	-	-	-	-
CCA0754S0147	3656.XP_008462243.1	1.24e-234	651.0	COG1184@1|root,KOG1466@2759|Eukaryota,37JNP@33090|Viridiplantae,3G7AU@35493|Streptophyta,4JE2S@91835|fabids	35493|Streptophyta	J	Belongs to the eIF-2B alpha beta delta subunits family	-	GO:0005575,GO:0005622,GO:0005623,GO:0005737,GO:0005851,GO:0006412,GO:0006413,GO:0006518,GO:0006807,GO:0008150,GO:0008152,GO:0009058,GO:0009059,GO:0009987,GO:0010467,GO:0019538,GO:0032991,GO:0034641,GO:0034645,GO:0043043,GO:0043170,GO:0043603,GO:0043604,GO:0044237,GO:0044238,GO:0044249,GO:0044260,GO:0044267,GO:0044271,GO:0044424,GO:0044444,GO:0044464,GO:0071704,GO:1901564,GO:1901566,GO:1901576	-	ko:K03239	ko03013,map03013	-	-	-	ko00000,ko00001,ko03012	-	-	-	IF-2B,LOR
CCA0754S0036	102107.XP_008228299.1	1.89e-100	307.0	COG2084@1|root,KOG0409@2759|Eukaryota,37IRH@33090|Viridiplantae,3GFKY@35493|Streptophyta,4JJ9J@91835|fabids	35493|Streptophyta	I	3hydroxyisobutyrate dehydrogenase	-	-	-	-	-	-	-	-	-	-	-	-	-
CCA0754S0062	3983.cassava4.1_004864m	3.64e-300	830.0	COG0508@1|root,KOG0557@2759|Eukaryota,37HR1@33090|Viridiplantae,3G96V@35493|Streptophyta,4JFTR@91835|fabids	35493|Streptophyta	C	The pyruvate dehydrogenase complex catalyzes the overall conversion of pyruvate to acetyl-CoA and CO(2)	-	GO:0003674,GO:0005488,GO:0005507,GO:0005575,GO:0005622,GO:0005623,GO:0005737,GO:0005739,GO:0009507,GO:0009526,GO:0009536,GO:0009941,GO:0031967,GO:0031975,GO:0043167,GO:0043169,GO:0043226,GO:0043227,GO:0043229,GO:0043231,GO:0044422,GO:0044424,GO:0044434,GO:0044435,GO:0044444,GO:0044446,GO:0044464,GO:0046872,GO:0046914	2.3.1.12	ko:K00627	ko00010,ko00020,ko00620,ko01100,ko01110,ko01120,ko01130,ko01200,map00010,map00020,map00620,map01100,map01110,map01120,map01130,map01200	M00307	R00209,R02569	RC00004,RC02742,RC02857	br01601,ko00000,ko00001,ko00002,ko01000	-	-	-	2-oxoacid_dh,Biotin_lipoyl,E3_binding
CCA0754S0158	3750.XP_008380724.1	3.82e-120	354.0	KOG0800@1|root,KOG0800@2759|Eukaryota,37QYC@33090|Viridiplantae,3GE5F@35493|Streptophyta,4JFZV@91835|fabids	35493|Streptophyta	O	RING-H2 finger protein	-	GO:0003674,GO:0003824,GO:0004842,GO:0006464,GO:0006508,GO:0006511,GO:0006807,GO:0008150,GO:0008152,GO:0009056,GO:0009057,GO:0009987,GO:0010498,GO:0016567,GO:0016740,GO:0019538,GO:0019787,GO:0019941,GO:0030163,GO:0032446,GO:0036211,GO:0043161,GO:0043170,GO:0043412,GO:0043632,GO:0044237,GO:0044238,GO:0044248,GO:0044257,GO:0044260,GO:0044265,GO:0044267,GO:0051603,GO:0061630,GO:0061659,GO:0070647,GO:…	2.3.2.27	ko:K11982	-	-	-	-	ko00000,ko01000,ko04121,ko04131	-	-	-	zf-RING_2
CCA0754S0043	3750.XP_008391331.1	2.41e-104	310.0	2C22S@1|root,2QPUX@2759|Eukaryota,37RZP@33090|Viridiplantae,3G8R9@35493|Streptophyta,4JN55@91835|fabids	35493|Streptophyta	S	Late embryogenesis abundant protein	-	-	-	-	-	-	-	-	-	-	-	-	LEA_2
CCA0754S0071	3694.POPTR_0017s06650.1	6.57e-313	877.0	COG0308@1|root,KOG1046@2759|Eukaryota,37NAE@33090|Viridiplantae,3GGGI@35493|Streptophyta,4JFNE@91835|fabids	35493|Streptophyta	EO	Aminopeptidase	-	GO:0001666,GO:0003674,GO:0003824,GO:0004177,GO:0005488,GO:0005575,GO:0005622,GO:0005623,GO:0005737,GO:0005829,GO:0006508,GO:0006518,GO:0006807,GO:0006950,GO:0008150,GO:0008152,GO:0008233,GO:0008235,GO:0008237,GO:0008238,GO:0008270,GO:0009056,GO:0009628,GO:0009987,GO:0016787,GO:0019538,GO:0033218,GO:0033554,GO:0034641,GO:0036293,GO:0036294,GO:0042221,GO:0042277,GO:0043167,GO:0043169,GO:0043170,GO:…	-	ko:K08776	-	-	-	-	ko00000,ko01000,ko01002	-	-	-	ERAP1_C,Peptidase_M1
CCA0754S0041	3750.XP_008391329.1	0.0	947.0	COG2303@1|root,KOG1238@2759|Eukaryota,37S1C@33090|Viridiplantae,3GBR7@35493|Streptophyta,4JGCP@91835|fabids	35493|Streptophyta	J	Belongs to the GMC oxidoreductase family	-	-	-	ko:K15403	ko00073,map00073	-	-	-	ko00000,ko00001,ko01000	-	-	-	GMC_oxred_C,GMC_oxred_N
CCA0754S0064	3983.cassava4.1_007972m	1.62e-294	806.0	COG5092@1|root,KOG2779@2759|Eukaryota,37JAV@33090|Viridiplantae,3G9CE@35493|Streptophyta,4JME6@91835|fabids	35493|Streptophyta	I	Adds a myristoyl group to the N-terminal glycine residue of certain cellular proteins	-	GO:0003674,GO:0003824,GO:0004379,GO:0005575,GO:0005622,GO:0005623,GO:0005737,GO:0005829,GO:0005840,GO:0006464,GO:0006497,GO:0006498,GO:0006499,GO:0006807,GO:0007275,GO:0008150,GO:0008152,GO:0009058,GO:0009059,GO:0009653,GO:0009790,GO:0009987,GO:0010016,GO:0010064,GO:0016410,GO:0016740,GO:0016746,GO:0016747,GO:0018008,GO:0018193,GO:0018201,GO:0018377,GO:0019107,GO:0019538,GO:0031365,GO:0032501,GO:…	2.3.1.97,2.7.11.1	ko:K00671,ko:K02218	ko04011,ko04392,map04011,map04392	-	-	-	ko00000,ko00001,ko01000,ko01001	-	-	-	NMT,NMT_C
CCA0754S0181	3983.cassava4.1_010115m	7.1e-149	426.0	KOG0752@1|root,KOG0752@2759|Eukaryota,37IJ4@33090|Viridiplantae,3G753@35493|Streptophyta,4JH58@91835|fabids	35493|Streptophyta	C	Belongs to the mitochondrial carrier (TC 2.A.29) family	-	GO:0003674,GO:0005215,GO:0005575,GO:0005622,GO:0005623,GO:0005737,GO:0005739,GO:0005740,GO:0005743,GO:0006810,GO:0006811,GO:0006820,GO:0006839,GO:0006862,GO:0008150,GO:0015711,GO:0015748,GO:0015780,GO:0015865,GO:0015866,GO:0015868,GO:0015931,GO:0016020,GO:0016021,GO:0019866,GO:0022857,GO:0031090,GO:0031224,GO:0031966,GO:0031967,GO:0031975,GO:0043226,GO:0043227,GO:0043229,GO:0043231,GO:0044422,GO:…	-	ko:K14684	-	-	-	-	ko00000,ko02000	2.A.29.23	-	-	Mito_carr
CCA0754S0006	3641.EOY27004	9.23e-143	424.0	2CCVI@1|root,2QR69@2759|Eukaryota,37TCV@33090|Viridiplantae,3GFGP@35493|Streptophyta	35493|Streptophyta	K	transcription factor	-	GO:0005575,GO:0005622,GO:0005623,GO:0005634,GO:0006355,GO:0008150,GO:0009889,GO:0010468,GO:0010556,GO:0019219,GO:0019222,GO:0031323,GO:0031326,GO:0043226,GO:0043227,GO:0043229,GO:0043231,GO:0044424,GO:0044464,GO:0048580,GO:0048583,GO:0048586,GO:0048587,GO:0050789,GO:0050793,GO:0050794,GO:0051171,GO:0051239,GO:0051252,GO:0060255,GO:0065007,GO:0080090,GO:1903506,GO:2000026,GO:2000028,GO:2000112,GO:…	-	-	-	-	-	-	-	-	-	-	HLH
CCA0754S0054	225117.XP_009340670.1	4.74e-68	209.0	2BVGT@1|root,2S28R@2759|Eukaryota,37VGP@33090|Viridiplantae,3GJDV@35493|Streptophyta,4JQ49@91835|fabids	35493|Streptophyta	J	ribosomal protein L34	-	-	-	ko:K02914	ko03010,map03010	M00178	-	-	br01610,ko00000,ko00001,ko00002,ko03011	-	-	-	Ribosomal_L34
CCA0754S0035	3760.EMJ18345	0.0	1580.0	COG1874@1|root,KOG0496@2759|Eukaryota,37SJF@33090|Viridiplantae,3GB4F@35493|Streptophyta,4JGZ1@91835|fabids	35493|Streptophyta	G	beta-galactosidase	-	GO:0003674,GO:0003824,GO:0004553,GO:0004565,GO:0005575,GO:0005618,GO:0005622,GO:0005623,GO:0005737,GO:0005773,GO:0005911,GO:0009505,GO:0009506,GO:0015925,GO:0016787,GO:0016798,GO:0030054,GO:0030312,GO:0043226,GO:0043227,GO:0043229,GO:0043231,GO:0044424,GO:0044444,GO:0044464,GO:0055044,GO:0071944	-	-	-	-	-	-	-	-	-	-	Gal_Lectin,Glyco_hydro_35
CCA0754S0066	3760.EMJ18422	6.79e-288	792.0	KOG1164@1|root,KOG1164@2759|Eukaryota,37IWJ@33090|Viridiplantae,3GD7N@35493|Streptophyta,4JNG6@91835|fabids	35493|Streptophyta	T	Belongs to the protein kinase superfamily	-	-	2.7.11.1	ko:K02218	ko04011,ko04392,map04011,map04392	-	-	-	ko00000,ko00001,ko01000,ko01001	-	-	-	Pkinase
CCA0754S0106	102107.XP_008228357.1	6.5e-222	624.0	COG0515@1|root,KOG1187@2759|Eukaryota,37TDW@33090|Viridiplantae,3GH4D@35493|Streptophyta,4JN39@91835|fabids	35493|Streptophyta	T	Belongs to the protein kinase superfamily	-	GO:0003674,GO:0003824,GO:0004672,GO:0004674,GO:0004675,GO:0004888,GO:0005575,GO:0005623,GO:0005886,GO:0006464,GO:0006468,GO:0006793,GO:0006796,GO:0006807,GO:0007154,GO:0007165,GO:0007166,GO:0007167,GO:0007178,GO:0008150,GO:0008152,GO:0009987,GO:0016020,GO:0016301,GO:0016310,GO:0016740,GO:0016772,GO:0016773,GO:0019199,GO:0019538,GO:0023052,GO:0036211,GO:0038023,GO:0043170,GO:0043412,GO:0044237,GO:…	2.7.11.1	ko:K04733	ko04010,ko04064,ko04620,ko04621,ko04624,ko04722,ko05133,ko05140,ko05142,ko05145,ko05152,ko05162,ko05164,map04010,map04064,map04620,map04621,map04624,map04722,map05133,map05140,map05142,map05145,map05152,map05162,map05164	M00686	-	-	ko00000,ko00001,ko00002,ko01000,ko01001	-	-	-	Pkinase,Pkinase_Tyr
CCA0754S0173	3750.XP_008382293.1	7.15e-308	855.0	28IMD@1|root,2QUZ4@2759|Eukaryota,37NIE@33090|Viridiplantae,3GEQ7@35493|Streptophyta,4JI86@91835|fabids	35493|Streptophyta	S	Protein of unknown function, DUF547	-	-	-	-	-	-	-	-	-	-	-	-	DUF547,Lzipper-MIP1
CCA0754S0153	3983.cassava4.1_004226m	2.71e-286	798.0	COG4677@1|root,2RA2Q@2759|Eukaryota,37IWH@33090|Viridiplantae,3GDEY@35493|Streptophyta,4JCYI@91835|fabids	35493|Streptophyta	G	pectinesterase	-	GO:0003674,GO:0003824,GO:0004857,GO:0005575,GO:0005576,GO:0005622,GO:0005623,GO:0005737,GO:0005768,GO:0005773,GO:0005774,GO:0005794,GO:0005802,GO:0005886,GO:0005911,GO:0008150,GO:0009506,GO:0012505,GO:0016020,GO:0016787,GO:0016788,GO:0030054,GO:0030234,GO:0030599,GO:0031090,GO:0031410,GO:0031982,GO:0031984,GO:0043086,GO:0043226,GO:0043227,GO:0043229,GO:0043231,GO:0044092,GO:0044422,GO:0044424,GO:…	3.1.1.11	ko:K01051	ko00040,ko01100,map00040,map01100	M00081	R02362	RC00460,RC00461	ko00000,ko00001,ko00002,ko01000	-	-	-	PMEI,Pectinesterase
CCA0754S0142	29760.VIT_11s0037g01400.t01	1.41e-43	158.0	KOG0800@1|root,KOG0800@2759|Eukaryota,37IQH@33090|Viridiplantae,3G7HZ@35493|Streptophyta	35493|Streptophyta	O	RING-H2 finger protein	-	-	-	-	-	-	-	-	-	-	-	-	zf-RING_2
CCA0754S0180	102107.XP_008228000.1	7.1e-78	237.0	KOG4197@1|root,KOG4197@2759|Eukaryota,37TSY@33090|Viridiplantae,3GHYR@35493|Streptophyta,4JP8X@91835|fabids	35493|Streptophyta	S	Reticulon-like protein	-	-	-	-	-	-	-	-	-	-	-	-	Reticulon
CCA0754S0014	981085.XP_010088384.1	6.88e-86	254.0	KOG3412@1|root,KOG3412@2759|Eukaryota,37TQZ@33090|Viridiplantae,3GHZ7@35493|Streptophyta,4JP3G@91835|fabids	35493|Streptophyta	J	structural constituent of ribosome	-	GO:0003674,GO:0003735,GO:0005198,GO:0005575,GO:0005618,GO:0005622,GO:0005623,GO:0005737,GO:0005829,GO:0005840,GO:0005886,GO:0005911,GO:0006412,GO:0006518,GO:0006807,GO:0008150,GO:0008152,GO:0009058,GO:0009059,GO:0009506,GO:0009507,GO:0009536,GO:0009719,GO:0009725,GO:0009735,GO:0009987,GO:0010033,GO:0010467,GO:0015934,GO:0016020,GO:0019538,GO:0022625,GO:0022626,GO:0030054,GO:0030312,GO:0032991,GO:…	-	ko:K02903	ko03010,map03010	M00177	-	-	br01610,ko00000,ko00001,ko00002,ko03011	-	-	-	Ribosomal_L28e
CCA0754S0120	3641.EOY27305	1.54e-45	156.0	28KXT@1|root,2QTEG@2759|Eukaryota,37SPB@33090|Viridiplantae,3GGJU@35493|Streptophyta	35493|Streptophyta	S	fluorescent in blue light	-	GO:0005575,GO:0005622,GO:0005623,GO:0005737,GO:0009507,GO:0009534,GO:0009535,GO:0009536,GO:0009579,GO:0016020,GO:0031976,GO:0031984,GO:0034357,GO:0042651,GO:0043226,GO:0043227,GO:0043229,GO:0043231,GO:0044422,GO:0044424,GO:0044434,GO:0044435,GO:0044436,GO:0044444,GO:0044446,GO:0044464,GO:0055035	-	-	-	-	-	-	-	-	-	-	TPR_12
CCA0754S0161	29730.Gorai.010G236400.1	1.66e-272	748.0	COG0554@1|root,KOG0729@2759|Eukaryota,37QMS@33090|Viridiplantae,3GD0M@35493|Streptophyta	35493|Streptophyta	O	Belongs to the AAA ATPase family	-	-	-	ko:K03061	ko03050,ko05169,map03050,map05169	M00341	-	-	ko00000,ko00001,ko00002,ko03051	-	-	-	AAA
CCA0754S0019	29760.VIT_09s0002g02500.t01	0.0	873.0	KOG1872@1|root,KOG1872@2759|Eukaryota,37HM3@33090|Viridiplantae,3GE0A@35493|Streptophyta	35493|Streptophyta	O	Belongs to the peptidase C19 family	UBP6	GO:0003674,GO:0005488,GO:0005515,GO:0005516,GO:0005575,GO:0005622,GO:0005623,GO:0005634,GO:0005911,GO:0006464,GO:0006508,GO:0006807,GO:0008150,GO:0008152,GO:0009506,GO:0009987,GO:0016579,GO:0019538,GO:0030054,GO:0036211,GO:0043170,GO:0043226,GO:0043227,GO:0043229,GO:0043231,GO:0043412,GO:0044237,GO:0044238,GO:0044260,GO:0044267,GO:0044424,GO:0044464,GO:0055044,GO:0070646,GO:0070647,GO:0071704,GO:…	3.4.19.12	ko:K11843	-	-	-	-	ko00000,ko01000,ko01002,ko04121	-	-	-	UCH,ubiquitin
CCA0754S0084	102107.XP_008242206.1	5.16e-72	222.0	COG0092@1|root,KOG3181@2759|Eukaryota,37M1Z@33090|Viridiplantae,3GBVS@35493|Streptophyta,4JSMD@91835|fabids	35493|Streptophyta	J	ribosomal protein	-	-	-	ko:K02985	ko03010,map03010	M00177	-	-	br01610,ko00000,ko00001,ko00002,ko03011	-	-	-	KH_2,Ribosomal_S3_C
CCA0754S0141	981085.XP_010089706.1	7.61e-154	445.0	28NGJ@1|root,2QV26@2759|Eukaryota,37PB2@33090|Viridiplantae,3G8QC@35493|Streptophyta,4JHS9@91835|fabids	35493|Streptophyta	K	ethylene-responsive transcription factor	-	GO:0001666,GO:0003032,GO:0003674,GO:0003676,GO:0003677,GO:0003700,GO:0005488,GO:0005575,GO:0005622,GO:0005623,GO:0005634,GO:0005886,GO:0006355,GO:0006950,GO:0008150,GO:0009593,GO:0009628,GO:0009889,GO:0010468,GO:0010556,GO:0016020,GO:0019219,GO:0019222,GO:0031323,GO:0031326,GO:0036293,GO:0042221,GO:0043226,GO:0043227,GO:0043229,GO:0043231,GO:0043565,GO:0044424,GO:0044464,GO:0050789,GO:0050793,GO:…	-	ko:K09286	-	-	-	-	ko00000,ko03000	-	-	-	AP2
CCA0754S0091	3847.GLYMA16G00940.2	6.79e-23	90.5	KOG3439@1|root,KOG3439@2759|Eukaryota,37VFU@33090|Viridiplantae,3GJBG@35493|Streptophyta,4JQDP@91835|fabids	35493|Streptophyta	O	Ubiquitin-like protein involved in cytoplasm to vacuole transport (Cvt) and autophagic vesicle formation	-	GO:0000045,GO:0000407,GO:0000422,GO:0003674,GO:0003824,GO:0005575,GO:0005622,GO:0005623,GO:0005737,GO:0006464,GO:0006497,GO:0006501,GO:0006807,GO:0006914,GO:0006996,GO:0007005,GO:0007033,GO:0008150,GO:0008152,GO:0009056,GO:0009058,GO:0009059,GO:0009987,GO:0016020,GO:0016043,GO:0016236,GO:0016740,GO:0018410,GO:0019538,GO:0019776,GO:0022411,GO:0022607,GO:0032991,GO:0034045,GO:0034274,GO:0034645,GO:…	-	ko:K08336	ko04068,ko04136,ko04138,ko04140,ko04621,ko04622,map04068,map04136,map04138,map04140,map04621,map04622	-	-	-	ko00000,ko00001,ko03029,ko04121,ko04131	-	-	-	APG12
CCA0754S0105	3760.EMJ18277	0.0	1533.0	KOG2021@1|root,KOG2021@2759|Eukaryota,37R9S@33090|Viridiplantae,3GBSP@35493|Streptophyta,4JIA5@91835|fabids	35493|Streptophyta	JUY	Exportin 1-like protein	-	GO:0000003,GO:0000049,GO:0003006,GO:0003674,GO:0003676,GO:0003723,GO:0005049,GO:0005488,GO:0005515,GO:0005575,GO:0005622,GO:0005623,GO:0005634,GO:0005635,GO:0005643,GO:0005737,GO:0005829,GO:0006403,GO:0006405,GO:0006409,GO:0006611,GO:0006810,GO:0006886,GO:0006913,GO:0007275,GO:0008104,GO:0008150,GO:0008536,GO:0009653,GO:0009791,GO:0009888,GO:0009908,GO:0009933,GO:0010014,GO:0012505,GO:0015031,GO:…	-	ko:K14288	ko03013,map03013	-	-	-	ko00000,ko00001,ko03016	-	-	-	Xpo1
CCA0754S0113	29760.VIT_09s0002g00940.t01	2.01e-117	346.0	28KCF@1|root,2QSTE@2759|Eukaryota,37RY0@33090|Viridiplantae,3GC92@35493|Streptophyta	35493|Streptophyta	-	-	-	-	-	-	-	-	-	-	-	-	-	-	-
CCA0754S0073	3983.cassava4.1_010994m	3.24e-202	565.0	KOG0765@1|root,KOG0765@2759|Eukaryota,37M0G@33090|Viridiplantae,3G9Y1@35493|Streptophyta,4JH0Q@91835|fabids	35493|Streptophyta	C	Belongs to the mitochondrial carrier (TC 2.A.29) family	-	-	-	ko:K15121	-	-	-	-	ko00000,ko02000	2.A.29	-	-	Mito_carr
CCA0754S0125	3641.EOY27333	1.02e-136	406.0	COG3145@1|root,KOG2731@2759|Eukaryota,37IW5@33090|Viridiplantae,3GBEH@35493|Streptophyta	35493|Streptophyta	A	2-oxoglutarate-dependent dioxygenase family protein	-	GO:0003674,GO:0003824,GO:0005488,GO:0005506,GO:0005575,GO:0005622,GO:0005623,GO:0005737,GO:0006139,GO:0006259,GO:0006281,GO:0006304,GO:0006307,GO:0006725,GO:0006807,GO:0006950,GO:0006974,GO:0008150,GO:0008152,GO:0008198,GO:0009451,GO:0009987,GO:0016070,GO:0016491,GO:0016705,GO:0016706,GO:0032451,GO:0033554,GO:0034641,GO:0035510,GO:0035511,GO:0035513,GO:0035515,GO:0035552,GO:0035553,GO:0042245,GO:…	-	-	-	-	-	-	-	-	-	-	2OG-FeII_Oxy_2
CCA0754S0053	102107.XP_008228273.1	1.52e-205	577.0	COG0496@1|root,2QQ6E@2759|Eukaryota,37HV6@33090|Viridiplantae,3GFAQ@35493|Streptophyta,4JIEV@91835|fabids	35493|Streptophyta	S	Survival protein SurE	-	-	3.1.3.5	ko:K03787	ko00230,ko00240,ko00760,ko01100,ko01110,map00230,map00240,map00760,map01100,map01110	-	R00183,R00511,R00963,R01126,R01227,R01569,R01664,R01968,R02088,R02102,R02323,R02719,R03346	RC00017	ko00000,ko00001,ko01000	-	-	-	SurE
CCA0754S0165	29760.VIT_09s0002g00130.t01	4.2e-203	589.0	COG0474@1|root,KOG0205@2759|Eukaryota,37KFN@33090|Viridiplantae,3GCKQ@35493|Streptophyta	35493|Streptophyta	P	ATPase 10, plasma	-	GO:0000003,GO:0000325,GO:0003006,GO:0003674,GO:0003824,GO:0005215,GO:0005575,GO:0005622,GO:0005623,GO:0005737,GO:0005773,GO:0005774,GO:0005911,GO:0006725,GO:0006810,GO:0006811,GO:0006812,GO:0006873,GO:0006885,GO:0006996,GO:0007033,GO:0007035,GO:0007275,GO:0008150,GO:0008152,GO:0008324,GO:0008553,GO:0009058,GO:0009506,GO:0009507,GO:0009536,GO:0009698,GO:0009699,GO:0009705,GO:0009791,GO:0009987,GO:…	3.6.3.6	ko:K01535	ko00190,map00190	-	-	-	ko00000,ko00001,ko01000	3.A.3.3	-	-	Cation_ATPase_N,E1-E2_ATPase,Hydrolase
CCA0754S0012	3649.evm.model.supercontig_131.20	2.57e-89	266.0	29YJ1@1|root,2RXU3@2759|Eukaryota,37TTT@33090|Viridiplantae,3GHHD@35493|Streptophyta,3HTR1@3699|Brassicales	35493|Streptophyta	S	Jacalin-like lectin domain	-	-	-	-	-	-	-	-	-	-	-	-	Jacalin
CCA0754S0174	3983.cassava4.1_015189m	9.33e-140	398.0	2CMIP@1|root,2QQFG@2759|Eukaryota,37MRM@33090|Viridiplantae,3GDFG@35493|Streptophyta,4JN63@91835|fabids	35493|Streptophyta	S	F-box-like	-	-	-	-	-	-	-	-	-	-	-	-	F-box,F-box-like
CCA0754S0144	102107.XP_008228334.1	1.12e-107	317.0	KOG1812@1|root,KOG1812@2759|Eukaryota,37QNC@33090|Viridiplantae,3G838@35493|Streptophyta,4JSCU@91835|fabids	35493|Streptophyta	O	E3 ubiquitin-protein ligase	-	-	2.3.2.31	ko:K11975	-	-	-	-	ko00000,ko01000,ko04121	-	-	-	IBR,zf-RING_UBOX
CCA0754S0116	3760.EMJ16141	0.0	926.0	KOG2344@1|root,KOG2344@2759|Eukaryota,37K2K@33090|Viridiplantae,3G7VQ@35493|Streptophyta,4JGE8@91835|fabids	35493|Streptophyta	U	exocyst complex component	-	GO:0006810,GO:0006887,GO:0008150,GO:0009987,GO:0016192,GO:0032940,GO:0046903,GO:0051179,GO:0051234	-	ko:K07195	ko04910,map04910	-	-	-	ko00000,ko00001,ko03036,ko04131	-	-	-	Exo70
CCA0754S0034	981085.XP_010106661.1	4.65e-107	316.0	COG1939@1|root,2QVFW@2759|Eukaryota,37S90@33090|Viridiplantae,3GEHT@35493|Streptophyta,4JJT3@91835|fabids	35493|Streptophyta	J	Ribonuclease III domain	-	-	-	ko:K11145	-	-	-	-	ko00000,ko01000,ko03009	-	-	-	Ribonuclease_3
CCA0754S0057	3694.POPTR_0004s09440.1	9.1e-24	92.8	2DCY6@1|root,2S5KZ@2759|Eukaryota,37WND@33090|Viridiplantae,3GKJD@35493|Streptophyta,4JQW1@91835|fabids	35493|Streptophyta	-	-	-	-	-	-	-	-	-	-	-	-	-	-	-
CCA0754S0046	3694.POPTR_0003s04470.1	9.13e-56	194.0	KOG1721@1|root,KOG1721@2759|Eukaryota,37JSG@33090|Viridiplantae,3GH78@35493|Streptophyta,4JSPR@91835|fabids	35493|Streptophyta	S	zinc finger	-	GO:0003674,GO:0003700,GO:0006355,GO:0008150,GO:0009889,GO:0010468,GO:0010556,GO:0019219,GO:0019222,GO:0031323,GO:0031326,GO:0050789,GO:0050794,GO:0051171,GO:0051252,GO:0060255,GO:0065007,GO:0080090,GO:0140110,GO:1903506,GO:2000112,GO:2001141	-	ko:K13210	-	-	-	-	ko00000,ko03019,ko03041	-	-	-	zf-C2H2,zf-C2H2_jaz
CCA0754S0139	102107.XP_008228118.1	1.83e-193	545.0	COG3240@1|root,2QQWV@2759|Eukaryota,37K3F@33090|Viridiplantae,3GX9X@35493|Streptophyta,4JJD3@91835|fabids	35493|Streptophyta	I	Belongs to the 'GDSL' lipolytic enzyme family	-	GO:0003674,GO:0003824,GO:0016298,GO:0016787,GO:0016788	-	-	-	-	-	-	-	-	-	-	Lipase_GDSL
CCA0754S0129	2711.XP_006465832.1	1.6e-29	113.0	COG0484@1|root,KOG0714@2759|Eukaryota,37SNZ@33090|Viridiplantae,3GC0J@35493|Streptophyta	35493|Streptophyta	O	DnaJ homolog subfamily B member	-	GO:0003674,GO:0005488,GO:0005515,GO:0051087	-	ko:K09512	-	-	-	-	ko00000,ko03110	-	-	-	DnaJ
CCA0754S0070	3694.POPTR_0017s06650.1	9.2e-125	384.0	COG0308@1|root,KOG1046@2759|Eukaryota,37NAE@33090|Viridiplantae,3GGGI@35493|Streptophyta,4JFNE@91835|fabids	35493|Streptophyta	EO	Aminopeptidase	-	GO:0001666,GO:0003674,GO:0003824,GO:0004177,GO:0005488,GO:0005575,GO:0005622,GO:0005623,GO:0005737,GO:0005829,GO:0006508,GO:0006518,GO:0006807,GO:0006950,GO:0008150,GO:0008152,GO:0008233,GO:0008235,GO:0008237,GO:0008238,GO:0008270,GO:0009056,GO:0009628,GO:0009987,GO:0016787,GO:0019538,GO:0033218,GO:0033554,GO:0034641,GO:0036293,GO:0036294,GO:0042221,GO:0042277,GO:0043167,GO:0043169,GO:0043170,GO:…	-	ko:K08776	-	-	-	-	ko00000,ko01000,ko01002	-	-	-	ERAP1_C,Peptidase_M1
CCA0754S0094	3641.EOY27236	8.38e-26	99.8	KOG3439@1|root,KOG3439@2759|Eukaryota,37VFU@33090|Viridiplantae,3GJBG@35493|Streptophyta	35493|Streptophyta	O	Ubiquitin-like protein involved in cytoplasm to vacuole transport (Cvt) and autophagic vesicle formation	-	GO:0000045,GO:0000407,GO:0000422,GO:0003674,GO:0003824,GO:0005575,GO:0005622,GO:0005623,GO:0005737,GO:0006464,GO:0006497,GO:0006501,GO:0006807,GO:0006914,GO:0006996,GO:0007005,GO:0007033,GO:0008150,GO:0008152,GO:0009056,GO:0009058,GO:0009059,GO:0009987,GO:0016020,GO:0016043,GO:0016236,GO:0016740,GO:0018410,GO:0019538,GO:0019776,GO:0022411,GO:0022607,GO:0032991,GO:0034045,GO:0034274,GO:0034645,GO:…	-	ko:K08336	ko04068,ko04136,ko04138,ko04140,ko04621,ko04622,map04068,map04136,map04138,map04140,map04621,map04622	-	-	-	ko00000,ko00001,ko03029,ko04121,ko04131	-	-	-	APG12
CCA0754S0016	3641.EOY27045	0.0	981.0	28N12@1|root,2QUJY@2759|Eukaryota,37NJV@33090|Viridiplantae,3GB7Q@35493|Streptophyta	35493|Streptophyta	S	Tudor PWWP MBT superfamily protein	-	-	-	-	-	-	-	-	-	-	-	-	PWWP
CCA0754S0088	102107.XP_008219126.1	6.24e-129	381.0	KOG4197@1|root,KOG4197@2759|Eukaryota,37HVG@33090|Viridiplantae,3G96K@35493|Streptophyta,4JMV8@91835|fabids	35493|Streptophyta	S	Pentatricopeptide repeat-containing protein	-	GO:0003674,GO:0003676,GO:0003723,GO:0003824,GO:0004518,GO:0004519,GO:0005488,GO:0005575,GO:0005622,GO:0005623,GO:0006139,GO:0006725,GO:0006807,GO:0008150,GO:0008152,GO:0009451,GO:0009987,GO:0016070,GO:0016787,GO:0016788,GO:0034641,GO:0043170,GO:0043226,GO:0043227,GO:0043229,GO:0043231,GO:0043412,GO:0044237,GO:0044238,GO:0044424,GO:0044464,GO:0046483,GO:0071704,GO:0090304,GO:0090305,GO:0097159,GO:…	-	-	-	-	-	-	-	-	-	-	PPR,PPR_2,PPR_3
CCA0754S0121	3760.EMJ16942	1.33e-31	118.0	28KXT@1|root,2QTEG@2759|Eukaryota,37SPB@33090|Viridiplantae,3GGJU@35493|Streptophyta,4JH7U@91835|fabids	35493|Streptophyta	S	Protein FLUORESCENT IN BLUE LIGHT	-	GO:0005575,GO:0005622,GO:0005623,GO:0005737,GO:0009507,GO:0009534,GO:0009535,GO:0009536,GO:0009579,GO:0016020,GO:0031976,GO:0031984,GO:0034357,GO:0042651,GO:0043226,GO:0043227,GO:0043229,GO:0043231,GO:0044422,GO:0044424,GO:0044434,GO:0044435,GO:0044436,GO:0044444,GO:0044446,GO:0044464,GO:0055035	-	-	-	-	-	-	-	-	-	-	TPR_12
CCA0754S0092	102107.XP_008228205.1	8.55e-95	290.0	COG5147@1|root,KOG0048@2759|Eukaryota,37TKB@33090|Viridiplantae,3GAZ6@35493|Streptophyta,4JTCS@91835|fabids	35493|Streptophyta	K	SANT SWI3, ADA2, N-CoR and TFIIIB'' DNA-binding domains	-	GO:0000981,GO:0000988,GO:0000989,GO:0001067,GO:0001076,GO:0001134,GO:0001135,GO:0003674,GO:0003676,GO:0003677,GO:0003700,GO:0005488,GO:0005575,GO:0005622,GO:0005623,GO:0005634,GO:0006082,GO:0006355,GO:0006357,GO:0006629,GO:0006631,GO:0006633,GO:0006725,GO:0006950,GO:0006970,GO:0008150,GO:0008152,GO:0008610,GO:0009058,GO:0009628,GO:0009698,GO:0009699,GO:0009889,GO:0009987,GO:0010023,GO:0010468,GO:…	-	ko:K09422	-	-	-	-	ko00000,ko03000	-	-	-	Myb_DNA-binding
CCA0754S0060	3760.EMJ18160	1.95e-271	773.0	COG0515@1|root,KOG1187@2759|Eukaryota,37HY6@33090|Viridiplantae,3GG30@35493|Streptophyta,4JH5F@91835|fabids	35493|Streptophyta	T	U-box domain-containing protein	-	GO:0005575,GO:0005622,GO:0005623,GO:0005737,GO:0005886,GO:0009507,GO:0009536,GO:0016020,GO:0043226,GO:0043227,GO:0043229,GO:0043231,GO:0044424,GO:0044444,GO:0044464,GO:0071944	-	-	-	-	-	-	-	-	-	-	Pkinase,Pkinase_Tyr,Usp
CCA0754S0024	3694.POPTR_0003s02950.1	3.1e-261	764.0	COG1132@1|root,KOG0054@2759|Eukaryota,37PPY@33090|Viridiplantae,3GB00@35493|Streptophyta,4JJ48@91835|fabids	35493|Streptophyta	Q	ABC transporter C family member	-	GO:0000325,GO:0003674,GO:0003824,GO:0005215,GO:0005575,GO:0005622,GO:0005623,GO:0005737,GO:0005773,GO:0005774,GO:0006810,GO:0008150,GO:0015399,GO:0015405,GO:0016020,GO:0016462,GO:0016787,GO:0016817,GO:0016818,GO:0016887,GO:0017111,GO:0022804,GO:0022857,GO:0031090,GO:0042623,GO:0042626,GO:0043226,GO:0043227,GO:0043229,GO:0043231,GO:0043492,GO:0044422,GO:0044424,GO:0044437,GO:0044444,GO:0044446,GO:…	-	ko:K05666,ko:K05670	ko01523,ko01524,ko02010,ko04976,map01523,map01524,map02010,map04976	-	-	-	ko00000,ko00001,ko02000	3.A.1.208,3.A.1.208.2	-	-	ABC_membrane,ABC_tran
CCA0754S0042	3983.cassava4.1_006564m	8.28e-111	342.0	28J0A@1|root,2QVMR@2759|Eukaryota,37RQ9@33090|Viridiplantae,3GGHZ@35493|Streptophyta,4JGK7@91835|fabids	35493|Streptophyta	-	-	-	-	-	-	-	-	-	-	-	-	-	-	-
CCA0754S0145	102107.XP_008228116.1	0.0	1256.0	28ICI@1|root,2QQP4@2759|Eukaryota,37P6J@33090|Viridiplantae,3GDQ0@35493|Streptophyta,4JRCZ@91835|fabids	35493|Streptophyta	K	AT-rich interactive domain-containing protein	-	-	-	-	-	-	-	-	-	-	-	-	ARID
CCA0754S0110	3988.XP_002532723.1	5.41e-171	478.0	COG0638@1|root,KOG0182@2759|Eukaryota,37HRM@33090|Viridiplantae,3GA4H@35493|Streptophyta,4JM17@91835|fabids	35493|Streptophyta	O	The proteasome is a multicatalytic proteinase complex which is characterized by its ability to cleave peptides with Arg, Phe, Tyr, Leu, and Glu adjacent to the leaving group at neutral or slightly basic pH	PAA1	GO:0000502,GO:0005575,GO:0005622,GO:0005623,GO:0005839,GO:0019773,GO:0032991,GO:0044424,GO:0044464,GO:1902494,GO:1905368,GO:1905369	3.4.25.1	ko:K02730	ko03050,map03050	M00337,M00340	-	-	ko00000,ko00001,ko00002,ko01000,ko01002,ko03051	-	-	-	Proteasome,Proteasome_A_N
CCA0754S0074	3649.evm.model.supercontig_25.95	1.99e-147	419.0	KOG1632@1|root,KOG1632@2759|Eukaryota,37I3F@33090|Viridiplantae,3GDZ3@35493|Streptophyta,3HX3R@3699|Brassicales	35493|Streptophyta	S	PHD finger protein ALFIN-LIKE	-	GO:0001101,GO:0003674,GO:0003676,GO:0003677,GO:0003712,GO:0003714,GO:0005488,GO:0005575,GO:0005622,GO:0005623,GO:0005634,GO:0006950,GO:0006970,GO:0008150,GO:0009414,GO:0009415,GO:0009628,GO:0009651,GO:0009889,GO:0009890,GO:0009892,GO:0010035,GO:0010556,GO:0010558,GO:0010605,GO:0019219,GO:0019222,GO:0031323,GO:0031324,GO:0031326,GO:0031327,GO:0042221,GO:0043226,GO:0043227,GO:0043229,GO:0043231,GO:…	-	-	-	-	-	-	-	-	-	-	Alfin,PHD
CCA0754S0149	3983.cassava4.1_018749m	2.58e-43	146.0	2CU3P@1|root,2S4D7@2759|Eukaryota,37WCD@33090|Viridiplantae,3GK14@35493|Streptophyta,4JQQQ@91835|fabids	35493|Streptophyta	-	-	-	-	-	-	-	-	-	-	-	-	-	-	-
CCA0754S0160	29760.VIT_09s0002g00200.t01	2.69e-279	777.0	28JR7@1|root,2QS4M@2759|Eukaryota,37K64@33090|Viridiplantae,3GFM5@35493|Streptophyta	35493|Streptophyta	G	protein O-linked fucosylation	-	GO:0003674,GO:0003824,GO:0006464,GO:0006486,GO:0006493,GO:0006807,GO:0008150,GO:0008152,GO:0008417,GO:0009058,GO:0009059,GO:0009100,GO:0009101,GO:0009987,GO:0016740,GO:0016757,GO:0016758,GO:0019538,GO:0034645,GO:0036065,GO:0036066,GO:0036211,GO:0043170,GO:0043412,GO:0043413,GO:0044237,GO:0044238,GO:0044249,GO:0044260,GO:0044267,GO:0046922,GO:0070085,GO:0071704,GO:0140096,GO:1901135,GO:1901137,GO:…	2.4.1.221	ko:K03691	ko00514,map00514	-	R09295	-	ko00000,ko00001,ko01000,ko01003	-	GT65,GT68	-	O-FucT
CCA0754S0146	3641.EOY27379	5.98e-50	166.0	2AMXX@1|root,2S8BY@2759|Eukaryota,37X67@33090|Viridiplantae,3GKDD@35493|Streptophyta	35493|Streptophyta	S	zinc-finger of the FCS-type, C2-C2	-	-	-	-	-	-	-	-	-	-	-	-	zf-FLZ
CCA0754S0044	3988.XP_002527399.1	4.4e-83	256.0	2A2EV@1|root,2RY2U@2759|Eukaryota,37U0U@33090|Viridiplantae,3GH1K@35493|Streptophyta,4JP9W@91835|fabids	35493|Streptophyta	S	LOB domain-containing protein	-	-	-	-	-	-	-	-	-	-	-	-	LOB
CCA0754S0162	3694.POPTR_0001s16170.1	1.58e-302	849.0	2CMQX@1|root,2QRHD@2759|Eukaryota,37ITP@33090|Viridiplantae,3G7K8@35493|Streptophyta,4JFR5@91835|fabids	35493|Streptophyta	T	strubbelig-receptor family	-	GO:0003674,GO:0003824,GO:0004672,GO:0004674,GO:0004675,GO:0004888,GO:0005575,GO:0005622,GO:0005623,GO:0005634,GO:0005737,GO:0005829,GO:0005886,GO:0006464,GO:0006468,GO:0006793,GO:0006796,GO:0006807,GO:0007154,GO:0007165,GO:0007166,GO:0007167,GO:0007178,GO:0008150,GO:0008152,GO:0009987,GO:0016020,GO:0016301,GO:0016310,GO:0016740,GO:0016772,GO:0016773,GO:0019199,GO:0019538,GO:0023052,GO:0036211,GO:…	-	-	-	-	-	-	-	-	-	-	LRRNT_2,LRR_1,LRR_6,LRR_8,Pkinase_Tyr
CCA0754S0023	102107.XP_008228319.1	1.39e-286	832.0	COG1132@1|root,KOG0054@2759|Eukaryota,37PPY@33090|Viridiplantae,3GB00@35493|Streptophyta,4JJ48@91835|fabids	35493|Streptophyta	Q	ABC transporter C family member	-	GO:0000325,GO:0003674,GO:0003824,GO:0005215,GO:0005575,GO:0005622,GO:0005623,GO:0005737,GO:0005773,GO:0005774,GO:0006810,GO:0008150,GO:0015399,GO:0015405,GO:0016020,GO:0016462,GO:0016787,GO:0016817,GO:0016818,GO:0016887,GO:0017111,GO:0022804,GO:0022857,GO:0031090,GO:0042623,GO:0042626,GO:0043226,GO:0043227,GO:0043229,GO:0043231,GO:0043492,GO:0044422,GO:0044424,GO:0044437,GO:0044444,GO:0044446,GO:…	-	ko:K05666,ko:K05670	ko01523,ko01524,ko02010,ko04976,map01523,map01524,map02010,map04976	-	-	-	ko00000,ko00001,ko02000	3.A.1.208,3.A.1.208.2	-	-	ABC_membrane,ABC_tran
CCA0754S0119	3988.XP_002529199.1	1.01e-275	757.0	KOG0118@1|root,KOG0118@2759|Eukaryota,37I0N@33090|Viridiplantae,3G7W6@35493|Streptophyta,4JG8X@91835|fabids	35493|Streptophyta	A	Oligouridylate-binding protein 1B-like	-	GO:0000323,GO:0003674,GO:0003676,GO:0003723,GO:0003729,GO:0005488,GO:0005575,GO:0005622,GO:0005623,GO:0005634,GO:0005654,GO:0005737,GO:0005764,GO:0005773,GO:0006355,GO:0006357,GO:0006915,GO:0006950,GO:0006952,GO:0007154,GO:0007165,GO:0007166,GO:0007167,GO:0007169,GO:0008150,GO:0008219,GO:0008543,GO:0009719,GO:0009889,GO:0009987,GO:0010033,GO:0010468,GO:0010494,GO:0010556,GO:0012501,GO:0019219,GO:…	-	ko:K13201	-	-	-	-	ko00000,ko03019,ko03041	-	-	-	RRM_1
CCA0754S0099	3885.XP_007135443.1	3.41e-148	427.0	2CS5U@1|root,2RAHZ@2759|Eukaryota,37QD8@33090|Viridiplantae,3GGXY@35493|Streptophyta,4JGN2@91835|fabids	35493|Streptophyta	K	Growth-regulating factor	-	GO:0005575,GO:0005622,GO:0005623,GO:0005634,GO:0007275,GO:0008150,GO:0032501,GO:0032502,GO:0043226,GO:0043227,GO:0043229,GO:0043231,GO:0044424,GO:0044464,GO:0048366,GO:0048367,GO:0048731,GO:0048827,GO:0048856,GO:0099402	-	-	-	-	-	-	-	-	-	-	QLQ,WRC
CCA0754S0148	3760.EMJ16097	0.0	2534.0	COG5253@1|root,KOG0230@2759|Eukaryota,37N2W@33090|Viridiplantae,3GFC0@35493|Streptophyta,4JJIU@91835|fabids	35493|Streptophyta	T	1-phosphatidylinositol-3-phosphate 5-kinase	-	GO:0000285,GO:0000322,GO:0000323,GO:0000324,GO:0000329,GO:0003674,GO:0003824,GO:0005488,GO:0005543,GO:0005575,GO:0005622,GO:0005623,GO:0005737,GO:0005739,GO:0005768,GO:0005773,GO:0005774,GO:0005942,GO:0006629,GO:0006644,GO:0006650,GO:0006793,GO:0006796,GO:0006810,GO:0006996,GO:0007033,GO:0007275,GO:0008150,GO:0008152,GO:0008289,GO:0009555,GO:0009987,GO:0010008,GO:0010118,GO:0010256,GO:0012505,GO:…	2.7.1.150	ko:K00921	ko00562,ko04070,ko04145,ko04810,map00562,map04070,map04145,map04810	-	R05802,R10951	RC00002,RC00078	ko00000,ko00001,ko01000,ko04131	-	-	-	Cpn60_TCP1,FYVE,PIP5K
CCA0754S0052	3847.GLYMA13G42411.1	2.17e-246	705.0	COG0639@1|root,KOG0376@2759|Eukaryota,37KSJ@33090|Viridiplantae,3GBTU@35493|Streptophyta,4JHJ4@91835|fabids	35493|Streptophyta	T	serine threonine-protein phosphatase	-	GO:0003674,GO:0003824,GO:0004721,GO:0004722,GO:0005575,GO:0005622,GO:0005623,GO:0005634,GO:0006464,GO:0006470,GO:0006793,GO:0006796,GO:0006807,GO:0006950,GO:0007154,GO:0007165,GO:0008150,GO:0008152,GO:0009266,GO:0009314,GO:0009408,GO:0009416,GO:0009628,GO:0009637,GO:0009785,GO:0009987,GO:0016311,GO:0016787,GO:0016788,GO:0016791,GO:0019538,GO:0023052,GO:0030522,GO:0036211,GO:0042578,GO:0043170,GO:…	3.1.3.16	ko:K04460	ko04010,map04010	-	-	-	ko00000,ko00001,ko01000,ko01009	-	-	-	Metallophos
CCA0754S0037	3847.GLYMA07G01240.1	0.0	1151.0	KOG1278@1|root,KOG1278@2759|Eukaryota,37HDR@33090|Viridiplantae,3GB56@35493|Streptophyta,4JDB2@91835|fabids	35493|Streptophyta	U	Transmembrane 9 superfamily member	-	GO:0005575,GO:0005622,GO:0005623,GO:0005634,GO:0005737,GO:0005768,GO:0005773,GO:0005774,GO:0005794,GO:0005802,GO:0006873,GO:0006875,GO:0006878,GO:0006882,GO:0008150,GO:0009987,GO:0012505,GO:0016020,GO:0016021,GO:0019725,GO:0030003,GO:0031090,GO:0031224,GO:0031410,GO:0031982,GO:0031984,GO:0042592,GO:0043226,GO:0043227,GO:0043229,GO:0043231,GO:0044422,GO:0044424,GO:0044425,GO:0044431,GO:0044437,GO:…	-	ko:K17086	-	-	-	-	ko00000,ko04147	-	-	-	EMP70
CCA0754S0175	3988.XP_002513315.1	5.56e-189	539.0	2C62M@1|root,2QV2D@2759|Eukaryota,37MU2@33090|Viridiplantae,3GBFY@35493|Streptophyta,4JDEM@91835|fabids	35493|Streptophyta	S	Protein of unknown function (DUF1666)	-	-	-	-	-	-	-	-	-	-	-	-	DUF1666
CCA0754S0102	3983.cassava4.1_017480m	3.67e-29	108.0	COG5094@1|root,KOG3334@2759|Eukaryota,37RNV@33090|Viridiplantae,3GFQJ@35493|Streptophyta,4JNU2@91835|fabids	35493|Streptophyta	K	Transcription initiation factor TFIID subunit	-	GO:0000123,GO:0000124,GO:0000428,GO:0001067,GO:0001101,GO:0003674,GO:0003676,GO:0003677,GO:0005488,GO:0005515,GO:0005575,GO:0005622,GO:0005623,GO:0005634,GO:0005654,GO:0005667,GO:0005669,GO:0006139,GO:0006325,GO:0006351,GO:0006355,GO:0006357,GO:0006366,GO:0006464,GO:0006473,GO:0006475,GO:0006725,GO:0006807,GO:0006996,GO:0007584,GO:0008134,GO:0008150,GO:0008152,GO:0009058,GO:0009059,GO:0009605,GO:…	-	ko:K03133	ko03022,ko05168,map03022,map05168	-	-	-	ko00000,ko00001,ko03021,ko03036	-	-	-	TFIID-31kDa
CCA0754S0107	102107.XP_008228182.1	3.35e-311	855.0	COG2124@1|root,KOG0156@2759|Eukaryota,37HQJ@33090|Viridiplantae,3GC9K@35493|Streptophyta,4JJZ9@91835|fabids	35493|Streptophyta	Q	Cytochrome p450	-	GO:0005575,GO:0005622,GO:0005623,GO:0005737,GO:0005783,GO:0005789,GO:0012505,GO:0016020,GO:0031090,GO:0031984,GO:0042175,GO:0043226,GO:0043227,GO:0043229,GO:0043231,GO:0044422,GO:0044424,GO:0044425,GO:0044432,GO:0044444,GO:0044446,GO:0044464,GO:0098827	-	ko:K20623	ko00905,ko01100,ko01110,map00905,map01100,map01110	-	R07470,R07474	RC00661	ko00000,ko00001,ko00199	-	-	-	p450
CCA0754S0085	3641.EOY27225	5.54e-62	191.0	2AJ64@1|root,2RZ6B@2759|Eukaryota,37UKU@33090|Viridiplantae,3GIZI@35493|Streptophyta	35493|Streptophyta	S	ELF4-Like	-	-	-	-	-	-	-	-	-	-	-	-	DUF1313
CCA0754S0128	29760.VIT_09s0002g00700.t01	9.18e-22	89.4	2BWFA@1|root,2S2D5@2759|Eukaryota,37WM1@33090|Viridiplantae,3GKJT@35493|Streptophyta	35493|Streptophyta	S	Dormancy/auxin associated protein	-	-	-	-	-	-	-	-	-	-	-	-	Auxin_repressed
CCA0754S0097	2711.XP_006465924.1	1.83e-10	64.3	KOG3439@1|root,KOG3439@2759|Eukaryota,388HX@33090|Viridiplantae,3GX9Y@35493|Streptophyta	35493|Streptophyta	O	Leucine-rich repeat extensin-like protein 3	-	-	-	-	-	-	-	-	-	-	-	-	-
CCA0754S0137	29760.VIT_09s0002g00510.t01	6.84e-159	457.0	28K72@1|root,2RBN6@2759|Eukaryota,37K1I@33090|Viridiplantae,3GBWU@35493|Streptophyta	35493|Streptophyta	S	Belongs to the 'GDSL' lipolytic enzyme family	-	GO:0000160,GO:0001101,GO:0002218,GO:0002252,GO:0002253,GO:0002376,GO:0002682,GO:0002684,GO:0003674,GO:0003824,GO:0005575,GO:0005576,GO:0005615,GO:0006629,GO:0006950,GO:0006952,GO:0006955,GO:0007154,GO:0007165,GO:0008150,GO:0008152,GO:0009605,GO:0009607,GO:0009611,GO:0009617,GO:0009620,GO:0009627,GO:0009682,GO:0009719,GO:0009723,GO:0009725,GO:0009751,GO:0009753,GO:0009755,GO:0009814,GO:0009817,GO:…	-	-	-	-	-	-	-	-	-	-	Lipase_GDSL
CCA0754S0072	981085.XP_010087699.1	0.0	891.0	COG0498@1|root,2QSQC@2759|Eukaryota,37KZW@33090|Viridiplantae,3GB3J@35493|Streptophyta,4JK8F@91835|fabids	35493|Streptophyta	E	Threonine synthase	-	GO:0003674,GO:0003824,GO:0004795,GO:0005488,GO:0005575,GO:0005622,GO:0005623,GO:0005737,GO:0008144,GO:0016829,GO:0016835,GO:0016838,GO:0019842,GO:0030170,GO:0036094,GO:0043167,GO:0043168,GO:0044424,GO:0044464,GO:0048037,GO:0050662,GO:0070279,GO:0097159,GO:1901363	4.2.3.1	ko:K01733	ko00260,ko00750,ko01100,ko01110,ko01120,ko01230,map00260,map00750,map01100,map01110,map01120,map01230	M00018	R01466,R05086	RC00017,RC00526	ko00000,ko00001,ko00002,ko01000	-	-	-	PALP
CCA0754S0111	102107.XP_008228173.1	7.31e-283	796.0	COG2304@1|root,2QSCC@2759|Eukaryota,37KTA@33090|Viridiplantae,3G7B2@35493|Streptophyta,4JMRG@91835|fabids	35493|Streptophyta	S	von Willebrand factor type A domain	-	-	-	-	-	-	-	-	-	-	-	-	VWA_3
CCA0754S0026	29730.Gorai.003G059900.1	5.42e-84	253.0	KOG3142@1|root,KOG3142@2759|Eukaryota,37TSX@33090|Viridiplantae,3GHX7@35493|Streptophyta	35493|Streptophyta	U	May be involved in both secretory and endocytic intracellular trafficking in the endosomal prevacuolar compartments	-	GO:0005575,GO:0005622,GO:0005623,GO:0005737,GO:0005783,GO:0006810,GO:0008150,GO:0012505,GO:0016192,GO:0043226,GO:0043227,GO:0043229,GO:0043231,GO:0044424,GO:0044444,GO:0044464,GO:0051179,GO:0051234	-	ko:K20359	-	-	-	-	ko00000,ko02000,ko04131	9.A.49.1	-	-	PRA1
CCA0754S0132	3656.XP_008463065.1	1.18e-165	469.0	COG0052@1|root,KOG0830@2759|Eukaryota,37JHX@33090|Viridiplantae,3G77X@35493|Streptophyta,4JME3@91835|fabids	35493|Streptophyta	J	Required for the assembly and or stability of the 40S ribosomal subunit. Required for the processing of the 20S rRNA- precursor to mature 18S rRNA in a late step of the maturation of 40S ribosomal subunits	-	GO:0000028,GO:0000447,GO:0000460,GO:0000461,GO:0000462,GO:0000466,GO:0000469,GO:0000478,GO:0000479,GO:0003674,GO:0003676,GO:0003723,GO:0003729,GO:0003735,GO:0005198,GO:0005488,GO:0005575,GO:0005622,GO:0005623,GO:0005634,GO:0005737,GO:0005829,GO:0005840,GO:0005844,GO:0005886,GO:0005911,GO:0006139,GO:0006364,GO:0006396,GO:0006403,GO:0006405,GO:0006407,GO:0006412,GO:0006518,GO:0006611,GO:0006725,GO:…	-	ko:K02998	ko03010,map03010	M00177	-	-	br01610,ko00000,ko00001,ko00002,ko03011	-	-	-	40S_SA_C,Ribosomal_S2
CCA0754S0104	3641.EOY27253	7.42e-59	184.0	2CYK5@1|root,2S4WI@2759|Eukaryota,37WA6@33090|Viridiplantae,3GJZK@35493|Streptophyta	35493|Streptophyta	-	-	-	-	-	-	-	-	-	-	-	-	-	-	-
CCA0754S0075	102107.XP_008228224.1	1.06e-96	294.0	COG5224@1|root,KOG1561@2759|Eukaryota,37USF@33090|Viridiplantae,3GF0W@35493|Streptophyta,4JEQG@91835|fabids	35493|Streptophyta	K	Nuclear transcription factor Y subunit	-	GO:0000003,GO:0001101,GO:0003006,GO:0003674,GO:0003700,GO:0006355,GO:0006950,GO:0007154,GO:0007165,GO:0007275,GO:0008150,GO:0009314,GO:0009414,GO:0009415,GO:0009416,GO:0009628,GO:0009637,GO:0009719,GO:0009725,GO:0009737,GO:0009738,GO:0009755,GO:0009785,GO:0009790,GO:0009791,GO:0009793,GO:0009889,GO:0009890,GO:0009892,GO:0009987,GO:0010033,GO:0010035,GO:0010154,GO:0010262,GO:0010468,GO:0010556,GO:…	-	ko:K08064	ko04612,ko05152,map04612,map05152	-	-	-	ko00000,ko00001,ko03000	-	-	-	CBFB_NFYA
CCA0754S0005	85681.XP_006426827.1	1.56e-59	210.0	COG0515@1|root,2QQCZ@2759|Eukaryota,37PZK@33090|Viridiplantae,3GA01@35493|Streptophyta	35493|Streptophyta	T	receptor-like serine threonine-protein kinase	-	-	-	-	-	-	-	-	-	-	-	-	Malectin_like,Pkinase,Pkinase_Tyr
CCA0754S0039	3641.EOY27136	0.0	1365.0	KOG2203@1|root,KOG2203@2759|Eukaryota,37HKR@33090|Viridiplantae,3G7VM@35493|Streptophyta	35493|Streptophyta	S	GTP-binding protein that may be involved in cell development	-	GO:0000166,GO:0000902,GO:0001882,GO:0001883,GO:0003674,GO:0005488,GO:0005525,GO:0005575,GO:0005622,GO:0005623,GO:0005737,GO:0005773,GO:0005774,GO:0005783,GO:0005886,GO:0006810,GO:0006888,GO:0006996,GO:0007010,GO:0007275,GO:0008150,GO:0009653,GO:0009826,GO:0009832,GO:0009888,GO:0009932,GO:0009987,GO:0010015,GO:0010053,GO:0012505,GO:0016020,GO:0016043,GO:0016049,GO:0016192,GO:0017076,GO:0019001,GO:…	-	-	-	-	-	-	-	-	-	-	RHD3
CCA0754S0020	4432.XP_010267036.1	1.12e-103	305.0	28K3S@1|root,2QUYN@2759|Eukaryota,37T1M@33090|Viridiplantae,3GGX0@35493|Streptophyta	35493|Streptophyta	K	dof zinc finger protein	-	GO:0001067,GO:0003674,GO:0003676,GO:0003677,GO:0003700,GO:0005488,GO:0006355,GO:0008150,GO:0009889,GO:0010033,GO:0010200,GO:0010243,GO:0010468,GO:0010556,GO:0019219,GO:0019222,GO:0031323,GO:0031326,GO:0042221,GO:0042493,GO:0044212,GO:0050789,GO:0050794,GO:0050896,GO:0051171,GO:0051252,GO:0060255,GO:0065007,GO:0080090,GO:0097159,GO:0140110,GO:1901363,GO:1901698,GO:1901700,GO:1903506,GO:2000112,GO:…	-	-	-	-	-	-	-	-	-	-	zf-Dof
CCA0754S0027	85681.XP_006426514.1	3.78e-101	301.0	COG5126@1|root,KOG0034@2759|Eukaryota,37K75@33090|Viridiplantae,3GBYF@35493|Streptophyta	35493|Streptophyta	T	calcineurin b-like protein	-	-	-	ko:K06268	ko04010,ko04020,ko04022,ko04114,ko04218,ko04310,ko04360,ko04370,ko04380,ko04650,ko04658,ko04659,ko04660,ko04662,ko04720,ko04724,ko04921,ko04922,ko04924,ko05010,ko05014,ko05031,ko05152,ko05166,ko05167,map04010,map04020,map04022,map04114,map04218,map04310,m	-	-	-	ko00000,ko00001,ko01009	-	-	-	EF-hand_1,EF-hand_5,EF-hand_7,EF-hand_8
CCA0754S0124	29730.Gorai.006G129300.1	6.45e-25	101.0	COG0287@1|root,KOG2380@2759|Eukaryota,37J6P@33090|Viridiplantae,3GANS@35493|Streptophyta	35493|Streptophyta	E	Arogenate dehydrogenase	PDH1	-	1.3.1.78	ko:K15227	ko00400,ko01100,ko01110,ko01230,map00400,map01100,map01110,map01230	M00040	R00733	RC00125	ko00000,ko00001,ko00002,ko01000	-	-	-	PDH
CCA0754S0058	981085.XP_010087716.1	1.08e-51	166.0	2E0TR@1|root,2S87E@2759|Eukaryota,37WW3@33090|Viridiplantae,3GKRG@35493|Streptophyta,4JQUG@91835|fabids	35493|Streptophyta	S	EPIDERMAL PATTERNING FACTOR-like protein	-	GO:0007275,GO:0008150,GO:0009653,GO:0009791,GO:0009888,GO:0009987,GO:0010016,GO:0010052,GO:0010103,GO:0010374,GO:0030154,GO:0032501,GO:0032502,GO:0048367,GO:0048731,GO:0048856,GO:0048869,GO:0090558,GO:0090626,GO:0090627,GO:0090698	-	-	-	-	-	-	-	-	-	-	EPF
CCA0754S0080	3641.EOY27206	0.0	1100.0	2C1JU@1|root,2QR20@2759|Eukaryota,37R3W@33090|Viridiplantae,3GGGT@35493|Streptophyta	35493|Streptophyta	S	isoform X1	-	-	-	-	-	-	-	-	-	-	-	-	DUF1296
CCA0754S0076	3988.XP_002521351.1	1.77e-234	671.0	COG5180@1|root,KOG2375@2759|Eukaryota,37MK7@33090|Viridiplantae,3GC4R@35493|Streptophyta,4JM2Q@91835|fabids	35493|Streptophyta	A	Polyadenylate-binding protein-interacting protein	CID3	GO:0003674,GO:0003676,GO:0003723,GO:0003729,GO:0005488,GO:0005575,GO:0005622,GO:0005623,GO:0005737,GO:0006996,GO:0008150,GO:0009987,GO:0010494,GO:0010603,GO:0016043,GO:0022607,GO:0022613,GO:0022618,GO:0032991,GO:0033043,GO:0034063,GO:0034622,GO:0035770,GO:0036464,GO:0043226,GO:0043228,GO:0043229,GO:0043232,GO:0043254,GO:0043933,GO:0044085,GO:0044087,GO:0044424,GO:0044444,GO:0044464,GO:0050789,GO:…	-	-	-	-	-	-	-	-	-	-	LsmAD,PAM2,SM-ATX
CCA0754S0133	102107.XP_008228132.1	4e-272	779.0	COG5329@1|root,KOG1888@2759|Eukaryota,37MZS@33090|Viridiplantae,3GETB@35493|Streptophyta,4JNFR@91835|fabids	35493|Streptophyta	I	phosphoinositide phosphatase	-	GO:0000139,GO:0003674,GO:0003824,GO:0005575,GO:0005622,GO:0005623,GO:0005737,GO:0005768,GO:0005769,GO:0005770,GO:0005794,GO:0005811,GO:0006629,GO:0006644,GO:0006650,GO:0006661,GO:0006793,GO:0006796,GO:0008150,GO:0008152,GO:0008610,GO:0008654,GO:0009058,GO:0009987,GO:0010008,GO:0012505,GO:0016020,GO:0016311,GO:0016787,GO:0016788,GO:0016791,GO:0019637,GO:0031090,GO:0031410,GO:0031901,GO:0031902,GO:…	-	-	-	-	-	-	-	-	-	-	Syja_N
CCA0754S0025	3760.EMJ16170	0.0	1121.0	COG0515@1|root,KOG1187@2759|Eukaryota,37QZ1@33090|Viridiplantae,3G7NX@35493|Streptophyta,4JN3B@91835|fabids	35493|Streptophyta	T	inactive protein kinase	-	-	2.7.11.1	ko:K04733	ko04010,ko04064,ko04620,ko04621,ko04624,ko04722,ko05133,ko05140,ko05142,ko05145,ko05152,ko05162,ko05164,map04010,map04064,map04620,map04621,map04624,map04722,map05133,map05140,map05142,map05145,map05152,map05162,map05164	M00686	-	-	ko00000,ko00001,ko00002,ko01000,ko01001	-	-	-	Pkinase,Pkinase_Tyr
CCA0754S0045	3649.evm.model.supercontig_25.43	8.4e-16	78.6	2E0CG@1|root,2R1N7@2759|Eukaryota,383C7@33090|Viridiplantae,3GWWF@35493|Streptophyta,3I172@3699|Brassicales	35493|Streptophyta	S	Has 22 Blast hits to 22 proteins in 10	-	-	-	-	-	-	-	-	-	-	-	-	-
CCA0754S0068	225117.XP_009340672.1	6.87e-108	313.0	COG5541@1|root,KOG3343@2759|Eukaryota,37QGV@33090|Viridiplantae,3GC0Y@35493|Streptophyta,4JSIW@91835|fabids	35493|Streptophyta	U	Coatomer subunit	COPZ1	GO:0005575,GO:0005623,GO:0005886,GO:0016020,GO:0044464,GO:0071944	-	ko:K20472	-	-	-	-	ko00000,ko04131	-	-	-	Clat_adaptor_s
CCA0754S0178	3847.GLYMA08G24050.4	1.69e-112	338.0	2C62M@1|root,2QV2D@2759|Eukaryota,37MU2@33090|Viridiplantae,3GBFY@35493|Streptophyta,4JDEM@91835|fabids	35493|Streptophyta	S	Protein of unknown function (DUF1666)	-	-	-	-	-	-	-	-	-	-	-	-	DUF1666
CCA0754S0008	102107.XP_008244747.1	7.94e-229	635.0	2CMF5@1|root,2QQ6S@2759|Eukaryota,37PID@33090|Viridiplantae,3GBQF@35493|Streptophyta,4JMRE@91835|fabids	35493|Streptophyta	S	Core-2/I-Branching enzyme	-	-	-	-	-	-	-	-	-	-	-	-	Branch
CCA0754S0028	102107.XP_008228308.1	2.37e-133	385.0	28MA9@1|root,2QTTR@2759|Eukaryota,37ISF@33090|Viridiplantae,3GD6G@35493|Streptophyta,4JNDA@91835|fabids	35493|Streptophyta	S	FLX-like 3	-	-	-	-	-	-	-	-	-	-	-	-	-
CCA0754S0103	3983.cassava4.1_017480m	1.77e-98	288.0	COG5094@1|root,KOG3334@2759|Eukaryota,37RNV@33090|Viridiplantae,3GFQJ@35493|Streptophyta,4JNU2@91835|fabids	35493|Streptophyta	K	Transcription initiation factor TFIID subunit	-	GO:0000123,GO:0000124,GO:0000428,GO:0001067,GO:0001101,GO:0003674,GO:0003676,GO:0003677,GO:0005488,GO:0005515,GO:0005575,GO:0005622,GO:0005623,GO:0005634,GO:0005654,GO:0005667,GO:0005669,GO:0006139,GO:0006325,GO:0006351,GO:0006355,GO:0006357,GO:0006366,GO:0006464,GO:0006473,GO:0006475,GO:0006725,GO:0006807,GO:0006996,GO:0007584,GO:0008134,GO:0008150,GO:0008152,GO:0009058,GO:0009059,GO:0009605,GO:…	-	ko:K03133	ko03022,ko05168,map03022,map05168	-	-	-	ko00000,ko00001,ko03021,ko03036	-	-	-	TFIID-31kDa
CCA0754S0159	29760.VIT_09s0002g00210.t01	1.08e-222	637.0	28N1I@1|root,2QUKG@2759|Eukaryota,37P9F@33090|Viridiplantae,3GAPQ@35493|Streptophyta	35493|Streptophyta	S	NUMOD3 motif (2 copies)	-	-	-	-	-	-	-	-	-	-	-	-	NUMOD3
CCA0754S0090	3641.EOY27233	8.21e-90	277.0	COG5147@1|root,KOG0048@2759|Eukaryota,37TKB@33090|Viridiplantae,3GAZ6@35493|Streptophyta	35493|Streptophyta	K	transcription factor	-	GO:0000981,GO:0000988,GO:0000989,GO:0001067,GO:0001076,GO:0001134,GO:0001135,GO:0003674,GO:0003676,GO:0003677,GO:0003700,GO:0005488,GO:0005575,GO:0005622,GO:0005623,GO:0005634,GO:0006082,GO:0006355,GO:0006357,GO:0006629,GO:0006631,GO:0006633,GO:0006725,GO:0006950,GO:0006970,GO:0008150,GO:0008152,GO:0008610,GO:0009058,GO:0009628,GO:0009698,GO:0009699,GO:0009889,GO:0009987,GO:0010023,GO:0010468,GO:…	-	ko:K09422	-	-	-	-	ko00000,ko03000	-	-	-	Myb_DNA-binding
CCA0754S0063	3983.cassava4.1_023473m	2.3e-22	94.4	2CN34@1|root,2QTN3@2759|Eukaryota,37S1Z@33090|Viridiplantae,3GAK4@35493|Streptophyta,4JHQV@91835|fabids	35493|Streptophyta	B	Telomere repeat-binding factor	-	GO:0000228,GO:0000723,GO:0000781,GO:0000784,GO:0001101,GO:0003674,GO:0003676,GO:0003677,GO:0003690,GO:0003691,GO:0003700,GO:0005488,GO:0005575,GO:0005622,GO:0005623,GO:0005634,GO:0005694,GO:0006139,GO:0006259,GO:0006355,GO:0006725,GO:0006807,GO:0006950,GO:0006970,GO:0006996,GO:0008150,GO:0008152,GO:0009628,GO:0009651,GO:0009719,GO:0009723,GO:0009725,GO:0009733,GO:0009751,GO:0009753,GO:0009889,GO:…	-	ko:K09422	-	-	-	-	ko00000,ko03000	-	-	-	Linker_histone,Myb_DNA-bind_6,Myb_DNA-binding
CCA0754S0112	57918.XP_004303708.1	6.54e-82	247.0	COG0105@1|root,KOG0888@2759|Eukaryota,37US9@33090|Viridiplantae,3GITU@35493|Streptophyta,4JPRB@91835|fabids	35493|Streptophyta	F	Nucleoside diphosphate kinase	-	GO:0003674,GO:0003824,GO:0004550,GO:0005575,GO:0005622,GO:0005623,GO:0006139,GO:0006165,GO:0006725,GO:0006753,GO:0006793,GO:0006796,GO:0006807,GO:0008150,GO:0008152,GO:0009117,GO:0009132,GO:0009987,GO:0016301,GO:0016310,GO:0016740,GO:0016772,GO:0016776,GO:0019205,GO:0019637,GO:0034641,GO:0044237,GO:0044238,GO:0044281,GO:0044464,GO:0046483,GO:0046939,GO:0055086,GO:0071704,GO:1901360	-	ko:K20790	-	-	-	-	ko00000,ko03036	-	-	-	NDK
CCA0754S0177	3983.cassava4.1_010115m	4.57e-211	589.0	KOG0752@1|root,KOG0752@2759|Eukaryota,37IJ4@33090|Viridiplantae,3G753@35493|Streptophyta,4JH58@91835|fabids	35493|Streptophyta	C	Belongs to the mitochondrial carrier (TC 2.A.29) family	-	GO:0003674,GO:0005215,GO:0005575,GO:0005622,GO:0005623,GO:0005737,GO:0005739,GO:0005740,GO:0005743,GO:0006810,GO:0006811,GO:0006820,GO:0006839,GO:0006862,GO:0008150,GO:0015711,GO:0015748,GO:0015780,GO:0015865,GO:0015866,GO:0015868,GO:0015931,GO:0016020,GO:0016021,GO:0019866,GO:0022857,GO:0031090,GO:0031224,GO:0031966,GO:0031967,GO:0031975,GO:0043226,GO:0043227,GO:0043229,GO:0043231,GO:0044422,GO:…	-	ko:K14684	-	-	-	-	ko00000,ko02000	2.A.29.23	-	-	Mito_carr
CCA0754S0032	3656.XP_008447604.1	0.0	894.0	COG0513@1|root,KOG0331@2759|Eukaryota,37JKP@33090|Viridiplantae,3GA1V@35493|Streptophyta,4JGQP@91835|fabids	35493|Streptophyta	A	DEAD-box ATP-dependent RNA helicase	-	GO:0003674,GO:0003724,GO:0003824,GO:0004004,GO:0004386,GO:0005575,GO:0005622,GO:0005623,GO:0005634,GO:0005730,GO:0005737,GO:0005829,GO:0006139,GO:0006725,GO:0006807,GO:0008026,GO:0008150,GO:0008152,GO:0008186,GO:0009987,GO:0010501,GO:0016070,GO:0016462,GO:0016787,GO:0016817,GO:0016818,GO:0016887,GO:0017111,GO:0031974,GO:0031981,GO:0034641,GO:0042623,GO:0043170,GO:0043226,GO:0043227,GO:0043228,GO:…	3.6.4.13	ko:K12823	ko03040,ko05202,ko05205,map03040,map05202,map05205	-	-	-	ko00000,ko00001,ko01000,ko03009,ko03041	-	-	-	DEAD,Helicase_C
CCA0754S0115	981085.XP_010111988.1	6.52e-258	723.0	KOG2568@1|root,KOG2568@2759|Eukaryota,37HZU@33090|Viridiplantae,3G99J@35493|Streptophyta,4JDUT@91835|fabids	35493|Streptophyta	S	Transmembrane protein 87A	-	GO:0000139,GO:0005575,GO:0005622,GO:0005623,GO:0005737,GO:0005794,GO:0005795,GO:0012505,GO:0016020,GO:0031090,GO:0031984,GO:0031985,GO:0032580,GO:0043226,GO:0043227,GO:0043229,GO:0043231,GO:0044422,GO:0044424,GO:0044431,GO:0044444,GO:0044446,GO:0044464,GO:0098588,GO:0098791	-	-	-	-	-	-	-	-	-	-	Lung_7-TM_R
CCA0754S0138	29760.VIT_09s0002g00510.t01	4.75e-171	488.0	28K72@1|root,2RBN6@2759|Eukaryota,37K1I@33090|Viridiplantae,3GBWU@35493|Streptophyta	35493|Streptophyta	S	Belongs to the 'GDSL' lipolytic enzyme family	-	GO:0000160,GO:0001101,GO:0002218,GO:0002252,GO:0002253,GO:0002376,GO:0002682,GO:0002684,GO:0003674,GO:0003824,GO:0005575,GO:0005576,GO:0005615,GO:0006629,GO:0006950,GO:0006952,GO:0006955,GO:0007154,GO:0007165,GO:0008150,GO:0008152,GO:0009605,GO:0009607,GO:0009611,GO:0009617,GO:0009620,GO:0009627,GO:0009682,GO:0009719,GO:0009723,GO:0009725,GO:0009751,GO:0009753,GO:0009755,GO:0009814,GO:0009817,GO:…	-	-	-	-	-	-	-	-	-	-	Lipase_GDSL
CCA0754S0176	102107.XP_008228000.1	7.1e-78	237.0	KOG4197@1|root,KOG4197@2759|Eukaryota,37TSY@33090|Viridiplantae,3GHYR@35493|Streptophyta,4JP8X@91835|fabids	35493|Streptophyta	S	Reticulon-like protein	-	-	-	-	-	-	-	-	-	-	-	-	Reticulon
CCA0754S0030	3694.POPTR_0001s20720.1	2.53e-232	648.0	COG2124@1|root,KOG0157@2759|Eukaryota,37R65@33090|Viridiplantae,3GECR@35493|Streptophyta,4JEVM@91835|fabids	35493|Streptophyta	Q	Belongs to the cytochrome P450 family	-	GO:0000003,GO:0003006,GO:0003674,GO:0003824,GO:0004497,GO:0006629,GO:0006694,GO:0007275,GO:0008150,GO:0008152,GO:0008202,GO:0008610,GO:0009058,GO:0009791,GO:0009908,GO:0010268,GO:0010817,GO:0016125,GO:0016128,GO:0016129,GO:0016131,GO:0016132,GO:0016491,GO:0016705,GO:0016709,GO:0022414,GO:0032501,GO:0032502,GO:0042445,GO:0042446,GO:0042592,GO:0044238,GO:0048366,GO:0048367,GO:0048437,GO:0048438,GO:…	1.14.13.112	ko:K09589,ko:K12638	ko00905,ko01100,ko01110,map00905,map01100,map01110	M00371	R07431,R07444,R07448,R07449,R07786,R07787,R07791,R07792	RC00144,RC02078	ko00000,ko00001,ko00002,ko00199,ko01000	-	-	-	p450
CCA0754S0047	3983.cassava4.1_004983m	4.56e-132	388.0	KOG1721@1|root,KOG1721@2759|Eukaryota,37JSG@33090|Viridiplantae,3GH78@35493|Streptophyta,4JDT1@91835|fabids	35493|Streptophyta	S	ZINC FINGER protein	-	GO:0003674,GO:0003700,GO:0006355,GO:0008150,GO:0009889,GO:0010468,GO:0010556,GO:0019219,GO:0019222,GO:0031323,GO:0031326,GO:0050789,GO:0050794,GO:0051171,GO:0051252,GO:0060255,GO:0065007,GO:0080090,GO:0140110,GO:1903506,GO:2000112,GO:2001141	-	ko:K13210	-	-	-	-	ko00000,ko03019,ko03041	-	-	-	zf-C2H2,zf-C2H2_jaz
CCA0754S0055	3983.cassava4.1_033056m	5.71e-126	373.0	COG5147@1|root,KOG0048@2759|Eukaryota,37SVC@33090|Viridiplantae,3GH5G@35493|Streptophyta,4JHMD@91835|fabids	35493|Streptophyta	K	Myb-related protein	-	GO:0000981,GO:0000988,GO:0000989,GO:0001067,GO:0001076,GO:0001101,GO:0001134,GO:0001135,GO:0003674,GO:0003676,GO:0003677,GO:0003700,GO:0005488,GO:0005575,GO:0005622,GO:0005623,GO:0005634,GO:0006355,GO:0006357,GO:0008150,GO:0009719,GO:0009725,GO:0009739,GO:0009832,GO:0009834,GO:0009889,GO:0009987,GO:0010033,GO:0010468,GO:0010556,GO:0019219,GO:0019222,GO:0030154,GO:0031323,GO:0031326,GO:0032502,GO:…	-	ko:K09422	-	-	-	-	ko00000,ko03000	-	-	-	Myb_DNA-binding
CCA0754S0077	71139.XP_010033753.1	0.0	1148.0	KOG2369@1|root,KOG2369@2759|Eukaryota,37QFQ@33090|Viridiplantae,3G95G@35493|Streptophyta	35493|Streptophyta	I	Phospholipid diacylglycerol acyltransferase	-	GO:0003674,GO:0003824,GO:0005575,GO:0005622,GO:0005623,GO:0005737,GO:0005773,GO:0005783,GO:0006629,GO:0006638,GO:0006639,GO:0006641,GO:0008080,GO:0008150,GO:0008152,GO:0008610,GO:0009058,GO:0009987,GO:0012505,GO:0016407,GO:0016410,GO:0016740,GO:0016746,GO:0016747,GO:0019432,GO:0043226,GO:0043227,GO:0043229,GO:0043231,GO:0044237,GO:0044238,GO:0044249,GO:0044255,GO:0044424,GO:0044444,GO:0044464,GO:…	2.3.1.158	ko:K00679	ko00561,map00561	-	R05333	RC00037,RC00041	ko00000,ko00001,ko01000	-	-	-	LCAT
CCA0754S0117	3641.EOY27298	2.84e-228	659.0	2CMT2@1|root,2QRTV@2759|Eukaryota,37R1F@33090|Viridiplantae,3G7UI@35493|Streptophyta	35493|Streptophyta	T	inactive leucine-rich repeat receptor-like protein kinase	-	-	-	-	-	-	-	-	-	-	-	-	LRRNT_2,LRR_1,LRR_8,Pkinase,Pkinase_Tyr
CCA0823S0001	2711.XP_006480007.1	1.32e-32	117.0	COG2147@1|root,KOG1696@2759|Eukaryota,37M2R@33090|Viridiplantae,3GC4Q@35493|Streptophyta	35493|Streptophyta	J	Belongs to the eukaryotic ribosomal protein eL19 family	-	-	-	ko:K02885	ko03010,map03010	M00177,M00179	-	-	br01610,ko00000,ko00001,ko00002,ko03011	-	-	-	Ribosomal_L19e
CCA1205S0001	57918.XP_004303222.1	4.8e-72	230.0	KOG1339@1|root,KOG1339@2759|Eukaryota,37SZN@33090|Viridiplantae,3GDVP@35493|Streptophyta,4JNKA@91835|fabids	35493|Streptophyta	O	Belongs to the peptidase A1 family	-	-	-	-	-	-	-	-	-	-	-	-	TAXi_C,TAXi_N
CCA1120S0056	29730.Gorai.008G101600.1	2.56e-114	331.0	KOG0394@1|root,KOG0394@2759|Eukaryota,37Y48@33090|Viridiplantae,3GGRD@35493|Streptophyta	35493|Streptophyta	U	Ras-related protein	-	-	-	ko:K07897,ko:K07976	ko04137,ko04138,ko04140,ko04144,ko04145,ko05132,ko05146,ko05152,map04137,map04138,map04140,map04144,map04145,map05132,map05146,map05152	-	-	-	ko00000,ko00001,ko04031,ko04131,ko04147	-	-	-	Ras
CCA1120S0055	3760.EMJ07208	7.8e-94	276.0	COG0316@1|root,KOG1120@2759|Eukaryota,37TVN@33090|Viridiplantae,3GHWZ@35493|Streptophyta,4JP46@91835|fabids	35493|Streptophyta	P	Iron-sulfur assembly protein IscA	-	GO:0003674,GO:0005198,GO:0005488,GO:0005506,GO:0005575,GO:0005622,GO:0005623,GO:0005737,GO:0005739,GO:0005759,GO:0006790,GO:0006807,GO:0008150,GO:0008152,GO:0008198,GO:0009507,GO:0009532,GO:0009536,GO:0009570,GO:0009987,GO:0010467,GO:0016043,GO:0016226,GO:0019538,GO:0022607,GO:0031163,GO:0031974,GO:0043167,GO:0043169,GO:0043170,GO:0043226,GO:0043227,GO:0043229,GO:0043231,GO:0043233,GO:0044085,GO:…	-	ko:K22063	-	-	-	-	ko00000,ko03029	-	-	-	Fe-S_biosyn
CCA1120S0069	3847.GLYMA05G31710.1	2.79e-91	274.0	29X29@1|root,2RXQW@2759|Eukaryota,37U35@33090|Viridiplantae,3GI8T@35493|Streptophyta,4JNW6@91835|fabids	35493|Streptophyta	S	Stress enhanced protein 2	-	GO:0003674,GO:0005488,GO:0005575,GO:0005622,GO:0005623,GO:0005737,GO:0006091,GO:0006950,GO:0008150,GO:0008152,GO:0009314,GO:0009411,GO:0009416,GO:0009507,GO:0009534,GO:0009535,GO:0009536,GO:0009579,GO:0009611,GO:0009628,GO:0009642,GO:0009644,GO:0009765,GO:0009987,GO:0015979,GO:0016020,GO:0016168,GO:0019684,GO:0031976,GO:0031984,GO:0034357,GO:0034644,GO:0042651,GO:0043167,GO:0043168,GO:0043226,GO:…	-	-	-	-	-	-	-	-	-	-	Chloroa_b-bind
CCA1120S0008	3988.XP_002517235.1	3.75e-104	310.0	28JB2@1|root,2RGTB@2759|Eukaryota,37SC0@33090|Viridiplantae,3GH3N@35493|Streptophyta,4JPBN@91835|fabids	35493|Streptophyta	S	PDDEXK-like family of unknown function	-	-	-	-	-	-	-	-	-	-	-	-	PDDEXK_6
CCA1120S0076	3827.XP_004504025.1	1.26e-194	546.0	28SUS@1|root,2QZIQ@2759|Eukaryota,37MJX@33090|Viridiplantae,3G8E6@35493|Streptophyta,4JMMH@91835|fabids	35493|Streptophyta	-	-	-	GO:0005575,GO:0005622,GO:0005623,GO:0005634,GO:0005694,GO:0005730,GO:0006950,GO:0007088,GO:0007346,GO:0008150,GO:0009266,GO:0009408,GO:0009628,GO:0009893,GO:0010286,GO:0010369,GO:0010468,GO:0010564,GO:0010604,GO:0010628,GO:0019222,GO:0031974,GO:0031981,GO:0033043,GO:0033044,GO:0033045,GO:0033047,GO:0043226,GO:0043227,GO:0043228,GO:0043229,GO:0043231,GO:0043232,GO:0043233,GO:0044422,GO:0044424,GO:…	-	-	-	-	-	-	-	-	-	-	-
CCA1120S0001	264402.Cagra.9553s0001.1.p	3.53e-65	211.0	KOG1172@1|root,KOG1172@2759|Eukaryota,37II0@33090|Viridiplantae,3G8ZQ@35493|Streptophyta	35493|Streptophyta	P	Boron transporter	-	GO:0003674,GO:0005215,GO:0005575,GO:0005622,GO:0005623,GO:0005737,GO:0005768,GO:0005773,GO:0005886,GO:0005887,GO:0006810,GO:0006811,GO:0006820,GO:0006873,GO:0006885,GO:0007275,GO:0008150,GO:0008509,GO:0009987,GO:0010036,GO:0012505,GO:0015075,GO:0016020,GO:0016021,GO:0019725,GO:0022622,GO:0022857,GO:0030003,GO:0030004,GO:0030641,GO:0031224,GO:0031226,GO:0031410,GO:0031982,GO:0032501,GO:0032502,GO:…	-	-	-	-	-	-	-	-	-	-	HCO3_cotransp
CCA1120S0066	3641.EOX92273	4e-293	810.0	COG2124@1|root,KOG0156@2759|Eukaryota,37HWJ@33090|Viridiplantae,3GBZ0@35493|Streptophyta	35493|Streptophyta	Q	cytochrome P450	-	GO:0003674,GO:0003824,GO:0004497,GO:0005575,GO:0008150,GO:0008152,GO:0009058,GO:0016020,GO:0016491,GO:0016705,GO:0016709,GO:0019748,GO:0022603,GO:0040034,GO:0044550,GO:0050789,GO:0050793,GO:0055114,GO:0065007,GO:0090709,GO:1905428	-	ko:K20619	-	-	-	-	ko00000,ko00199	-	-	-	p450
CCA1120S0041	3760.EMJ22744	4.38e-248	690.0	KOG2811@1|root,KOG2811@2759|Eukaryota,37MD2@33090|Viridiplantae,3GEK1@35493|Streptophyta,4JH7W@91835|fabids	35493|Streptophyta	S	tRNA m(4)X modification enzyme TRM13 homolog	-	GO:0001510,GO:0003674,GO:0003824,GO:0005575,GO:0005622,GO:0005623,GO:0005634,GO:0005737,GO:0006139,GO:0006396,GO:0006399,GO:0006400,GO:0006725,GO:0006807,GO:0006950,GO:0006970,GO:0008033,GO:0008150,GO:0008152,GO:0008168,GO:0008173,GO:0008175,GO:0009451,GO:0009628,GO:0009651,GO:0009987,GO:0010467,GO:0016070,GO:0016740,GO:0016741,GO:0030488,GO:0032259,GO:0034470,GO:0034641,GO:0034660,GO:0043170,GO:…	2.1.1.225	ko:K15446	-	-	-	-	ko00000,ko01000,ko03016	-	-	-	TRM13,zf-TRM13_CCCH,zf-U11-48K
CCA1120S0035	3649.evm.model.supercontig_72.55	6.65e-52	193.0	COG1841@1|root,KOG0600@1|root,KOG0600@2759|Eukaryota,KOG3184@2759|Eukaryota,37SAM@33090|Viridiplantae,3G981@35493|Streptophyta,3HQ2M@3699|Brassicales	35493|Streptophyta	T	Serine threonine-protein kinase	-	GO:0003674,GO:0003824,GO:0004672,GO:0004674,GO:0004693,GO:0005575,GO:0005622,GO:0005623,GO:0005634,GO:0005886,GO:0006464,GO:0006468,GO:0006793,GO:0006796,GO:0006807,GO:0008150,GO:0008152,GO:0009987,GO:0016020,GO:0016301,GO:0016310,GO:0016740,GO:0016772,GO:0016773,GO:0019538,GO:0036211,GO:0043170,GO:0043226,GO:0043227,GO:0043229,GO:0043231,GO:0043412,GO:0044237,GO:0044238,GO:0044260,GO:0044267,GO:…	2.7.11.22,2.7.11.23	ko:K08819	-	-	-	-	ko00000,ko01000,ko01001	-	-	-	Pkinase
CCA1120S0031	3641.EOX92343	1.86e-13	66.2	2C0G5@1|root,2SFNR@2759|Eukaryota,37Y00@33090|Viridiplantae	33090|Viridiplantae	-	-	-	-	-	-	-	-	-	-	-	-	-	-	-
CCA1120S0043	2711.XP_006466113.1	4.39e-188	527.0	KOG0768@1|root,KOG0768@2759|Eukaryota,37KH0@33090|Viridiplantae,3G7KW@35493|Streptophyta	35493|Streptophyta	C	Belongs to the mitochondrial carrier (TC 2.A.29) family	-	-	-	ko:K15111	-	-	-	-	ko00000,ko02000	2.A.29.18	-	-	Mito_carr
CCA1120S0022	29760.VIT_07s0031g02030.t01	3.88e-288	791.0	KOG1190@1|root,KOG1190@2759|Eukaryota,37KRF@33090|Viridiplantae,3G8V7@35493|Streptophyta	35493|Streptophyta	A	Polypyrimidine tract-binding protein homolog	-	GO:0000932,GO:0003674,GO:0003676,GO:0003723,GO:0003729,GO:0005488,GO:0005575,GO:0005622,GO:0005623,GO:0005634,GO:0005737,GO:0006417,GO:0008150,GO:0009889,GO:0010468,GO:0010556,GO:0010608,GO:0019219,GO:0019222,GO:0031323,GO:0031326,GO:0032268,GO:0032991,GO:0034248,GO:0035770,GO:0036464,GO:0043226,GO:0043227,GO:0043228,GO:0043229,GO:0043231,GO:0043232,GO:0043484,GO:0044424,GO:0044444,GO:0044464,GO:…	-	ko:K14948	-	-	-	-	ko00000,ko03041	-	-	-	RRM_1,RRM_5
CCA1120S0032	3847.GLYMA05G32001.1	1.41e-15	72.4	2C0G5@1|root,2SFNR@2759|Eukaryota,37Y00@33090|Viridiplantae,3GMHC@35493|Streptophyta	35493|Streptophyta	-	-	-	-	-	-	-	-	-	-	-	-	-	-	-
CCA1120S0007	57918.XP_004289408.1	2.91e-53	177.0	2BZ6W@1|root,2S2J0@2759|Eukaryota,37V6K@33090|Viridiplantae,3GJSP@35493|Streptophyta,4JPZA@91835|fabids	35493|Streptophyta	S	VQ motif	-	GO:0002218,GO:0002253,GO:0002376,GO:0002682,GO:0002684,GO:0005575,GO:0005622,GO:0005623,GO:0005634,GO:0007154,GO:0007165,GO:0008150,GO:0009870,GO:0009987,GO:0023052,GO:0031347,GO:0031349,GO:0043226,GO:0043227,GO:0043229,GO:0043231,GO:0044424,GO:0044464,GO:0045088,GO:0045089,GO:0048518,GO:0048583,GO:0048584,GO:0050776,GO:0050778,GO:0050789,GO:0050794,GO:0050896,GO:0051716,GO:0065007,GO:0080134	-	ko:K20725	ko04016,map04016	-	-	-	ko00000,ko00001	-	-	-	VQ
CCA1120S0028	981085.XP_010096465.1	1.34e-222	621.0	COG5071@1|root,KOG1498@2759|Eukaryota,37KRM@33090|Viridiplantae,3GFXT@35493|Streptophyta,4JNT6@91835|fabids	35493|Streptophyta	O	26S proteasome non-ATPase regulatory subunit	-	GO:0000502,GO:0005575,GO:0005622,GO:0005623,GO:0005634,GO:0005737,GO:0005838,GO:0006508,GO:0006511,GO:0006807,GO:0007275,GO:0008150,GO:0008152,GO:0008541,GO:0009056,GO:0009057,GO:0009987,GO:0010498,GO:0019538,GO:0019941,GO:0022624,GO:0030163,GO:0031595,GO:0031974,GO:0031981,GO:0032501,GO:0032502,GO:0032991,GO:0043161,GO:0043170,GO:0043226,GO:0043227,GO:0043229,GO:0043231,GO:0043233,GO:0043632,GO:…	-	ko:K03035	ko03050,ko05169,map03050,map05169	M00341	-	-	ko00000,ko00001,ko00002,ko03051	-	-	-	PCI
CCA1120S0061	3694.POPTR_0005s08690.1	8.41e-88	258.0	COG5250@1|root,KOG2351@2759|Eukaryota,37TQ3@33090|Viridiplantae,3GI7Z@35493|Streptophyta,4JNZA@91835|fabids	35493|Streptophyta	K	DNA-directed RNA polymerase II subunit	-	GO:0000288,GO:0000428,GO:0000932,GO:0000956,GO:0003674,GO:0003824,GO:0003899,GO:0005488,GO:0005515,GO:0005575,GO:0005622,GO:0005623,GO:0005634,GO:0005654,GO:0005665,GO:0005737,GO:0005829,GO:0006139,GO:0006351,GO:0006352,GO:0006366,GO:0006367,GO:0006396,GO:0006397,GO:0006401,GO:0006402,GO:0006403,GO:0006405,GO:0006406,GO:0006417,GO:0006446,GO:0006611,GO:0006725,GO:0006807,GO:0006810,GO:0006886,GO:…	-	ko:K03012	ko00230,ko00240,ko01100,ko03020,ko05016,ko05169,map00230,map00240,map01100,map03020,map05016,map05169	M00180	R00435,R00441,R00442,R00443	RC02795	br01611,ko00000,ko00001,ko00002,ko03021,ko03400	-	-	-	RNA_pol_Rpb4
CCA1120S0070	71139.XP_010030390.1	1.32e-118	345.0	2CIVD@1|root,2QSCG@2759|Eukaryota,37R5C@33090|Viridiplantae,3GG6I@35493|Streptophyta	35493|Streptophyta	S	mizu-kussei	-	-	-	-	-	-	-	-	-	-	-	-	DUF617
CCA1120S0044	3641.EOX92314	2.63e-293	811.0	2CNB1@1|root,2QUXT@2759|Eukaryota,37R86@33090|Viridiplantae,3GCD5@35493|Streptophyta	35493|Streptophyta	S	Violaxanthin	-	-	-	-	-	-	-	-	-	-	-	-	DUF3479
CCA1120S0015	3641.EOX92591	1.89e-118	350.0	28IVU@1|root,2QTFQ@2759|Eukaryota,37MP0@33090|Viridiplantae,3G8UR@35493|Streptophyta	35493|Streptophyta	K	mediator of RNA polymerase II transcription subunit	-	GO:0005575,GO:0005622,GO:0005623,GO:0005634,GO:0005654,GO:0005737,GO:0005829,GO:0006139,GO:0006351,GO:0006354,GO:0006366,GO:0006368,GO:0006725,GO:0006807,GO:0008023,GO:0008150,GO:0008152,GO:0009058,GO:0009059,GO:0009987,GO:0010467,GO:0016070,GO:0018130,GO:0019438,GO:0031974,GO:0031981,GO:0032774,GO:0032991,GO:0034641,GO:0034645,GO:0034654,GO:0043170,GO:0043226,GO:0043227,GO:0043229,GO:0043231,GO:…	-	-	-	-	-	-	-	-	-	-	Med26
CCA1120S0033	3988.XP_002530262.1	1.69e-33	117.0	2DZGQ@1|root,2S70R@2759|Eukaryota,37WQX@33090|Viridiplantae,3GKTH@35493|Streptophyta,4JQYQ@91835|fabids	35493|Streptophyta	S	Domain of unknown function (DUF3511)	-	-	-	-	-	-	-	-	-	-	-	-	DUF3511
CCA1120S0005	29760.VIT_04s0044g00870.t01	4.25e-193	548.0	28M3U@1|root,2QTKN@2759|Eukaryota,37I26@33090|Viridiplantae,3GEM2@35493|Streptophyta	35493|Streptophyta	H	RING-type E3 ubiquitin transferase	-	GO:0003674,GO:0003824,GO:0004842,GO:0005102,GO:0005488,GO:0005515,GO:0005575,GO:0005911,GO:0006464,GO:0006807,GO:0008150,GO:0008152,GO:0009506,GO:0009987,GO:0010033,GO:0010200,GO:0010243,GO:0016567,GO:0016740,GO:0019538,GO:0019787,GO:0030054,GO:0032446,GO:0033612,GO:0036211,GO:0042221,GO:0042493,GO:0043170,GO:0043412,GO:0044237,GO:0044238,GO:0044260,GO:0044267,GO:0050896,GO:0055044,GO:0070647,GO:…	-	-	-	-	-	-	-	-	-	-	U-box
CCA1120S0018	3641.EOX92363	7.57e-51	164.0	2CHJP@1|root,2S3PF@2759|Eukaryota,37VYB@33090|Viridiplantae,3GKFX@35493|Streptophyta	35493|Streptophyta	S	Egg cell-secreted protein	-	-	-	-	-	-	-	-	-	-	-	-	Prolamin_like
CCA1120S0078	981085.XP_010099890.1	0.0	2017.0	KOG2242@1|root,KOG4692@1|root,KOG2242@2759|Eukaryota,KOG4692@2759|Eukaryota,37KFB@33090|Viridiplantae,3GB7T@35493|Streptophyta,4JK97@91835|fabids	35493|Streptophyta	O	E3 ubiquitin-protein ligase	-	GO:0003674,GO:0003824,GO:0004842,GO:0006464,GO:0006807,GO:0008150,GO:0008152,GO:0009056,GO:0009057,GO:0009605,GO:0009607,GO:0009615,GO:0009987,GO:0016567,GO:0016740,GO:0019538,GO:0019787,GO:0030163,GO:0032446,GO:0036211,GO:0043170,GO:0043207,GO:0043412,GO:0044237,GO:0044238,GO:0044260,GO:0044267,GO:0050789,GO:0050794,GO:0050896,GO:0051704,GO:0051707,GO:0051726,GO:0060154,GO:0065007,GO:0070647,GO:…	2.3.2.27	ko:K12169	-	-	-	-	ko00000,ko01000,ko04121	-	-	-	SPRY,Ufd2P_core,zf-C3HC4_3
CCA1120S0086	3656.XP_008465597.1	3.15e-29	116.0	COG0013@1|root,KOG0188@2759|Eukaryota,37Q0V@33090|Viridiplantae,3GDU7@35493|Streptophyta,4JM9N@91835|fabids	35493|Streptophyta	J	Catalyzes the attachment of alanine to tRNA(Ala) in a two-step reaction alanine is first activated by ATP to form Ala- AMP and then transferred to the acceptor end of tRNA(Ala). Also edits incorrectly charged tRNA(Ala) via its editing domain	-	GO:0000049,GO:0003674,GO:0003676,GO:0003723,GO:0003824,GO:0004812,GO:0004813,GO:0005488,GO:0005575,GO:0005622,GO:0005623,GO:0005737,GO:0005739,GO:0005829,GO:0006082,GO:0006139,GO:0006396,GO:0006399,GO:0006400,GO:0006412,GO:0006418,GO:0006419,GO:0006518,GO:0006520,GO:0006725,GO:0006807,GO:0008033,GO:0008150,GO:0008152,GO:0009058,GO:0009059,GO:0009451,GO:0009507,GO:0009536,GO:0009987,GO:0010035,GO:…	6.1.1.7	ko:K01872	ko00970,map00970	M00359,M00360	R03038	RC00055,RC00523	ko00000,ko00001,ko00002,ko01000,ko01007,ko03016	-	-	-	DHHA1,tRNA-synt_2c,tRNA_SAD
CCA1120S0016	2711.XP_006464865.1	1.26e-114	335.0	2CN1Q@1|root,2QTBJ@2759|Eukaryota,37UBQ@33090|Viridiplantae,3GHXQ@35493|Streptophyta	35493|Streptophyta	S	Citrate-binding protein-like	-	-	-	-	-	-	-	-	-	-	-	-	Alginate_lyase2
CCA1120S0012	29760.VIT_04s0044g01080.t01	1.57e-269	747.0	KOG4197@1|root,KOG4197@2759|Eukaryota,37HR2@33090|Viridiplantae,3GGTT@35493|Streptophyta	35493|Streptophyta	S	Pentatricopeptide repeat-containing protein	-	-	-	-	-	-	-	-	-	-	-	-	PPR
CCA1120S0065	3885.XP_007137593.1	2.93e-259	711.0	COG1163@1|root,KOG1487@2759|Eukaryota,37RND@33090|Viridiplantae,3GCY1@35493|Streptophyta,4JEIX@91835|fabids	35493|Streptophyta	T	Developmentally-regulated GTP-binding protein	-	GO:0000166,GO:0001882,GO:0001883,GO:0003674,GO:0003824,GO:0003924,GO:0005488,GO:0005515,GO:0005525,GO:0005575,GO:0005622,GO:0005623,GO:0005634,GO:0005654,GO:0005737,GO:0005829,GO:0005844,GO:0006139,GO:0006351,GO:0006725,GO:0006807,GO:0007275,GO:0008134,GO:0008150,GO:0008152,GO:0009058,GO:0009059,GO:0009987,GO:0010467,GO:0016070,GO:0016462,GO:0016604,GO:0016787,GO:0016817,GO:0016818,GO:0017076,GO:…	-	ko:K06944	-	-	-	-	ko00000	-	-	-	MMR_HSR1,MMR_HSR1_Xtn,TGS
CCA1120S0027	3641.EOX92346	2.41e-69	230.0	2A1JU@1|root,2RY0Z@2759|Eukaryota,37TXG@33090|Viridiplantae,3GI45@35493|Streptophyta	35493|Streptophyta	K	ethylene-responsive transcription factor	-	GO:0001101,GO:0003674,GO:0003700,GO:0006355,GO:0006950,GO:0006952,GO:0006970,GO:0008150,GO:0009605,GO:0009607,GO:0009620,GO:0009628,GO:0009719,GO:0009725,GO:0009737,GO:0009743,GO:0009746,GO:0009749,GO:0009787,GO:0009788,GO:0009889,GO:0009966,GO:0009968,GO:0010033,GO:0010468,GO:0010556,GO:0010646,GO:0010648,GO:0019219,GO:0019222,GO:0023051,GO:0023057,GO:0031323,GO:0031326,GO:0033993,GO:0034284,GO:…	-	-	-	-	-	-	-	-	-	-	AP2
CCA1120S0017	218851.Aquca_023_00158.1	6.06e-41	140.0	2CHJP@1|root,2S3PF@2759|Eukaryota,37VYB@33090|Viridiplantae,3GK1K@35493|Streptophyta	35493|Streptophyta	S	Egg cell-secreted protein	-	-	-	-	-	-	-	-	-	-	-	-	Prolamin_like
CCA1120S0036	3641.EOX92333	1.46e-127	385.0	28MTV@1|root,2QUC4@2759|Eukaryota,37SBV@33090|Viridiplantae,3GBEY@35493|Streptophyta	35493|Streptophyta	S	TSL-kinase interacting protein	-	-	-	ko:K02150	ko00190,ko01100,ko04145,ko04150,ko04721,ko04966,ko05110,ko05120,ko05323,map00190,map01100,map04145,map04150,map04721,map04966,map05110,map05120,map05323	M00160	-	-	ko00000,ko00001,ko00002	3.A.2.2	-	-	-
CCA1120S0074	3641.EOX92258	1.94e-86	276.0	28MQS@1|root,2QU8R@2759|Eukaryota,37S91@33090|Viridiplantae,3GFV0@35493|Streptophyta	35493|Streptophyta	-	-	-	GO:0000003,GO:0000902,GO:0000904,GO:0002376,GO:0003006,GO:0005575,GO:0005622,GO:0005623,GO:0005634,GO:0006950,GO:0006952,GO:0006955,GO:0007154,GO:0007165,GO:0007275,GO:0007568,GO:0008150,GO:0009314,GO:0009416,GO:0009605,GO:0009607,GO:0009627,GO:0009628,GO:0009648,GO:0009653,GO:0009743,GO:0009756,GO:0009791,GO:0009814,GO:0009888,GO:0009987,GO:0010026,GO:0010033,GO:0010090,GO:0010150,GO:0010182,GO:…	-	-	-	-	-	-	-	-	-	-	-
CCA1120S0046	29760.VIT_07s0031g01740.t01	3.81e-144	409.0	2CMT9@1|root,2QRUU@2759|Eukaryota,37QAI@33090|Viridiplantae,3GC0F@35493|Streptophyta	35493|Streptophyta	S	ATP synthase 24 kDa subunit	-	GO:0003674,GO:0005488,GO:0005507,GO:0005575,GO:0005622,GO:0005623,GO:0005634,GO:0005730,GO:0005737,GO:0005739,GO:0005740,GO:0005743,GO:0005753,GO:0007275,GO:0008150,GO:0008270,GO:0009507,GO:0009536,GO:0009555,GO:0016020,GO:0016469,GO:0019866,GO:0031090,GO:0031966,GO:0031967,GO:0031974,GO:0031975,GO:0031981,GO:0032501,GO:0032502,GO:0032991,GO:0043167,GO:0043169,GO:0043226,GO:0043227,GO:0043228,GO:…	-	-	-	-	-	-	-	-	-	-	Mt_ATP_synt
CCA1120S0067	29760.VIT_07s0031g01560.t01	4.58e-192	537.0	28PSE@1|root,2QWEW@2759|Eukaryota,37HT5@33090|Viridiplantae,3GFMK@35493|Streptophyta	35493|Streptophyta	-	-	-	-	-	-	-	-	-	-	-	-	-	-	-
CCA1120S0013	225117.XP_009354489.1	1.7e-30	123.0	COG5068@1|root,KOG0014@2759|Eukaryota,37WBM@33090|Viridiplantae,3GK6I@35493|Streptophyta,4JQKB@91835|fabids	35493|Streptophyta	K	MADS-box protein	-	GO:0000003,GO:0003006,GO:0003674,GO:0003700,GO:0005575,GO:0005622,GO:0005623,GO:0005634,GO:0006355,GO:0007275,GO:0008150,GO:0009790,GO:0009791,GO:0009793,GO:0009889,GO:0010154,GO:0010468,GO:0010556,GO:0019219,GO:0019222,GO:0022414,GO:0031323,GO:0031326,GO:0032501,GO:0032502,GO:0042995,GO:0043226,GO:0043227,GO:0043229,GO:0043231,GO:0044424,GO:0044464,GO:0048316,GO:0048608,GO:0048731,GO:0048856,GO:…	-	-	-	-	-	-	-	-	-	-	SRF-TF
CCA1120S0059	225117.XP_009348413.1	2.79e-65	199.0	2AXUF@1|root,2S01Q@2759|Eukaryota,37UED@33090|Viridiplantae,3GIV4@35493|Streptophyta,4JPH1@91835|fabids	35493|Streptophyta	S	At5g64816-like	-	-	-	-	-	-	-	-	-	-	-	-	-
CCA1120S0089	102107.XP_008241622.1	1.87e-49	169.0	28I12@1|root,2QVAQ@2759|Eukaryota,37QT8@33090|Viridiplantae,3GXA4@35493|Streptophyta,4JH06@91835|fabids	35493|Streptophyta	S	UPF0496 protein	-	GO:0005575,GO:0005622,GO:0005623,GO:0005737,GO:0005777,GO:0042579,GO:0043226,GO:0043227,GO:0043229,GO:0043231,GO:0044424,GO:0044444,GO:0044464	-	-	-	-	-	-	-	-	-	-	DUF677
CCA1120S0063	3760.EMJ07380	1.4e-46	151.0	2CF4V@1|root,2S3HV@2759|Eukaryota,37V9C@33090|Viridiplantae,3GKHQ@35493|Streptophyta,4JQNW@91835|fabids	35493|Streptophyta	-	-	-	-	-	-	-	-	-	-	-	-	-	-	AvrRpt-cleavage
CCA1120S0058	3988.XP_002533618.1	7.09e-212	588.0	2CN0E@1|root,2QT3S@2759|Eukaryota,37R3Y@33090|Viridiplantae,3G7H1@35493|Streptophyta,4JGX9@91835|fabids	35493|Streptophyta	U	GTP-BINDING protein	-	GO:0003674,GO:0003824,GO:0003924,GO:0005575,GO:0005622,GO:0005623,GO:0005634,GO:0005737,GO:0007275,GO:0007623,GO:0008150,GO:0009314,GO:0009416,GO:0009628,GO:0009639,GO:0009640,GO:0009791,GO:0010468,GO:0016462,GO:0016787,GO:0016817,GO:0016818,GO:0017111,GO:0019222,GO:0032501,GO:0032502,GO:0032922,GO:0043226,GO:0043227,GO:0043229,GO:0043231,GO:0044424,GO:0044464,GO:0048511,GO:0048856,GO:0050789,GO:…	-	ko:K07933,ko:K07976	-	-	-	-	ko00000,ko04031	-	-	-	Ras,Roc
CCA1120S0011	3988.XP_002517252.1	1.22e-11	67.0	29JGB@1|root,2RSQP@2759|Eukaryota,37TK4@33090|Viridiplantae,3GHSD@35493|Streptophyta,4JPQ4@91835|fabids	35493|Streptophyta	S	proline-rich receptor-like protein kinase	-	-	-	-	-	-	-	-	-	-	-	-	-
CCA1120S0037	3641.EOX92330	3.14e-95	283.0	2CCPC@1|root,2QQY0@2759|Eukaryota,37R6U@33090|Viridiplantae,3G7HY@35493|Streptophyta	35493|Streptophyta	S	conserved protein UCP009193	-	-	-	-	-	-	-	-	-	-	-	-	DUF4588
CCA1120S0072	3988.XP_002528664.1	1.95e-85	259.0	COG2036@1|root,KOG0869@2759|Eukaryota,37TY1@33090|Viridiplantae,3GHKX@35493|Streptophyta,4JNX6@91835|fabids	35493|Streptophyta	K	Nuclear transcription factor Y subunit	-	GO:0001558,GO:0003674,GO:0003700,GO:0005575,GO:0005622,GO:0005623,GO:0005634,GO:0005737,GO:0006355,GO:0008150,GO:0009889,GO:0010468,GO:0010556,GO:0019219,GO:0019222,GO:0022603,GO:0022604,GO:0030307,GO:0031323,GO:0031326,GO:0040008,GO:0043226,GO:0043227,GO:0043229,GO:0043231,GO:0044424,GO:0044464,GO:0045927,GO:0048518,GO:0048519,GO:0048522,GO:0048579,GO:0048580,GO:0048581,GO:0048583,GO:0048585,GO:…	-	ko:K08065	ko04612,ko05152,ko05166,map04612,map05152,map05166	-	-	-	ko00000,ko00001,ko03000	-	-	-	CBFD_NFYB_HMF
CCA1120S0024	3641.EOX92354	6.78e-156	440.0	COG2928@1|root,2QQ9F@2759|Eukaryota,37PVF@33090|Viridiplantae,3G87A@35493|Streptophyta	35493|Streptophyta	S	Protein of unknown function (DUF502)	-	-	-	-	-	-	-	-	-	-	-	-	DUF502
CCA1120S0014	102107.XP_008242362.1	0.0	1030.0	28KR3@1|root,2QT74@2759|Eukaryota,37KHZ@33090|Viridiplantae,3G9ES@35493|Streptophyta,4JFU9@91835|fabids	35493|Streptophyta	S	NYN domain	-	-	-	-	-	-	-	-	-	-	-	-	NYN,OHA,OST-HTH
CCA1120S0006	29760.VIT_04s0044g00880.t01	1.83e-244	697.0	KOG0283@1|root,KOG0283@2759|Eukaryota,37HPU@33090|Viridiplantae,3GDF7@35493|Streptophyta	35493|Streptophyta	L	WD repeat-containing protein	-	GO:0005575,GO:0005622,GO:0005623,GO:0005737,GO:0005768,GO:0005794,GO:0005802,GO:0005829,GO:0010008,GO:0012505,GO:0016020,GO:0031090,GO:0031410,GO:0031982,GO:0031984,GO:0043226,GO:0043227,GO:0043229,GO:0043231,GO:0044422,GO:0044424,GO:0044431,GO:0044433,GO:0044440,GO:0044444,GO:0044446,GO:0044464,GO:0048471,GO:0097708,GO:0098588,GO:0098791,GO:0098805	-	ko:K20241	-	-	-	-	ko00000,ko04131	-	-	-	WD40
CCA1120S0068	3750.XP_008342851.1	0.0	961.0	COG1640@1|root,2QU40@2759|Eukaryota,37QV5@33090|Viridiplantae,3G7Z8@35493|Streptophyta,4JEYB@91835|fabids	35493|Streptophyta	G	4-alpha-glucanotransferase	DPE1	GO:0000023,GO:0000025,GO:0000272,GO:0003674,GO:0003824,GO:0004133,GO:0004134,GO:0005575,GO:0005622,GO:0005623,GO:0005737,GO:0005975,GO:0005976,GO:0005977,GO:0005982,GO:0005983,GO:0005984,GO:0005996,GO:0006006,GO:0006073,GO:0006091,GO:0006112,GO:0008150,GO:0008152,GO:0009056,GO:0009057,GO:0009251,GO:0009311,GO:0009313,GO:0009501,GO:0009507,GO:0009536,GO:0009987,GO:0015980,GO:0016052,GO:0016740,GO:…	2.4.1.25	ko:K00705	ko00500,ko01100,map00500,map01100	-	R05196	RC00049	ko00000,ko00001,ko01000	-	GH77	-	Glyco_hydro_77
CCA1120S0062	3760.EMJ06578	5.07e-177	504.0	KOG2061@1|root,KOG2061@2759|Eukaryota,37NQU@33090|Viridiplantae,3GGK3@35493|Streptophyta,4JFRB@91835|fabids	35493|Streptophyta	S	Programmed cell death protein 2-like	-	-	-	ko:K14801	-	-	-	-	ko00000,ko03009	-	-	-	PDCD2_C
CCA1120S0009	981085.XP_010090867.1	0.0	1028.0	COG5597@1|root,KOG1950@2759|Eukaryota,37MU5@33090|Viridiplantae,3G977@35493|Streptophyta,4JGK1@91835|fabids	35493|Streptophyta	G	Belongs to the glycosyltransferase 8 family	-	GO:0000271,GO:0000323,GO:0001775,GO:0002252,GO:0002263,GO:0002274,GO:0002275,GO:0002283,GO:0002366,GO:0002376,GO:0002443,GO:0002444,GO:0002446,GO:0003674,GO:0003824,GO:0005575,GO:0005576,GO:0005622,GO:0005623,GO:0005737,GO:0005764,GO:0005773,GO:0005775,GO:0005794,GO:0005829,GO:0005975,GO:0005976,GO:0005977,GO:0005978,GO:0006073,GO:0006091,GO:0006112,GO:0006810,GO:0006887,GO:0006955,GO:0008150,GO:…	-	ko:K20890	-	-	-	-	ko00000,ko01000,ko01003	-	GT8	-	Glyco_transf_8
CCA1120S0019	3641.EOX92363	2.89e-54	173.0	2CHJP@1|root,2S3PF@2759|Eukaryota,37VYB@33090|Viridiplantae,3GKFX@35493|Streptophyta	35493|Streptophyta	S	Egg cell-secreted protein	-	-	-	-	-	-	-	-	-	-	-	-	Prolamin_like
CCA1120S0042	3760.EMJ07224	7.38e-74	225.0	KOG3173@1|root,KOG3173@2759|Eukaryota,37VQD@33090|Viridiplantae,3GJMC@35493|Streptophyta,4JUC2@91835|fabids	35493|Streptophyta	S	AN1-like Zinc finger	-	-	-	-	-	-	-	-	-	-	-	-	zf-A20,zf-AN1
CCA1120S0038	3988.XP_002533887.1	9.26e-197	550.0	KOG1441@1|root,KOG1441@2759|Eukaryota,37ISK@33090|Viridiplantae,3GE7Q@35493|Streptophyta,4JVJG@91835|fabids	35493|Streptophyta	EG	Triose-phosphate Transporter family	-	-	-	ko:K15285	-	-	-	-	ko00000,ko02000	-	-	-	TPT
CCA1120S0039	3641.EOX92323	0.0	1075.0	COG4886@1|root,2QRF2@2759|Eukaryota,37J1A@33090|Viridiplantae,3GC7Y@35493|Streptophyta	35493|Streptophyta	T	Belongs to the protein kinase superfamily. Ser Thr protein kinase family	BRI1	GO:0000003,GO:0000226,GO:0001578,GO:0003006,GO:0003674,GO:0003824,GO:0004672,GO:0004674,GO:0005488,GO:0005496,GO:0005515,GO:0005575,GO:0005622,GO:0005623,GO:0005737,GO:0005768,GO:0005886,GO:0006464,GO:0006468,GO:0006793,GO:0006796,GO:0006807,GO:0006996,GO:0007010,GO:0007017,GO:0007154,GO:0007165,GO:0007275,GO:0008150,GO:0008152,GO:0008289,GO:0009314,GO:0009411,GO:0009416,GO:0009555,GO:0009593,GO:…	2.7.10.1,2.7.11.1	ko:K13415	ko04075,map04075	-	-	-	ko00000,ko00001,ko01000,ko01001	-	-	-	LRRNT_2,LRR_1,LRR_4,LRR_6,LRR_8,Pkinase
CCA1120S0040	29760.VIT_07s0031g01840.t01	1.15e-113	332.0	28JIG@1|root,2QUMX@2759|Eukaryota,37JQX@33090|Viridiplantae,3GAE0@35493|Streptophyta	35493|Streptophyta	K	WRKY Transcription Factor	WRKY13	GO:0000976,GO:0000977,GO:0000978,GO:0000987,GO:0001012,GO:0001067,GO:0003674,GO:0003676,GO:0003677,GO:0003690,GO:0003700,GO:0005488,GO:0006355,GO:0008150,GO:0009889,GO:0009891,GO:0009893,GO:0010468,GO:0010556,GO:0010557,GO:0010604,GO:0010628,GO:0019219,GO:0019222,GO:0031323,GO:0031325,GO:0031326,GO:0031328,GO:0043455,GO:0043565,GO:0044212,GO:0045595,GO:0045597,GO:0045893,GO:0045935,GO:0048518,GO:…	-	-	-	-	-	-	-	-	-	-	WRKY
CCA1120S0075	29760.VIT_07s0031g01470.t01	2.9e-89	280.0	28MQS@1|root,2QU8R@2759|Eukaryota,37S91@33090|Viridiplantae,3GFV0@35493|Streptophyta	35493|Streptophyta	-	-	-	GO:0000003,GO:0000902,GO:0000904,GO:0002376,GO:0003006,GO:0005575,GO:0005622,GO:0005623,GO:0005634,GO:0006950,GO:0006952,GO:0006955,GO:0007154,GO:0007165,GO:0007275,GO:0007568,GO:0008150,GO:0009314,GO:0009416,GO:0009605,GO:0009607,GO:0009627,GO:0009628,GO:0009648,GO:0009653,GO:0009743,GO:0009756,GO:0009791,GO:0009814,GO:0009888,GO:0009987,GO:0010026,GO:0010033,GO:0010090,GO:0010150,GO:0010182,GO:…	-	-	-	-	-	-	-	-	-	-	-
CCA1120S0064	3641.EOX92278	0.0	1116.0	KOG4197@1|root,KOG4197@2759|Eukaryota,37RF7@33090|Viridiplantae,3G97D@35493|Streptophyta	35493|Streptophyta	S	Pentatricopeptide repeat-containing protein	-	GO:0003674,GO:0003676,GO:0003723,GO:0003824,GO:0004518,GO:0004519,GO:0005488,GO:0005575,GO:0005622,GO:0005623,GO:0006139,GO:0006725,GO:0006807,GO:0008150,GO:0008152,GO:0009451,GO:0009987,GO:0016070,GO:0016787,GO:0016788,GO:0034641,GO:0043170,GO:0043226,GO:0043227,GO:0043229,GO:0043231,GO:0043412,GO:0044237,GO:0044238,GO:0044424,GO:0044464,GO:0046483,GO:0071704,GO:0090304,GO:0090305,GO:0097159,GO:…	-	-	-	-	-	-	-	-	-	-	DYW_deaminase,PPR,PPR_2
CCA1120S0023	102107.XP_008231785.1	2.57e-206	593.0	KOG0147@1|root,KOG0147@2759|Eukaryota,37HQC@33090|Viridiplantae,3GA90@35493|Streptophyta,4JGHU@91835|fabids	35493|Streptophyta	A	RNA-binding protein	-	GO:0003674,GO:0003712,GO:0003713,GO:0005575,GO:0005622,GO:0005623,GO:0005634,GO:0005654,GO:0005815,GO:0005856,GO:0006139,GO:0006351,GO:0006725,GO:0006807,GO:0008150,GO:0008152,GO:0009058,GO:0009059,GO:0009889,GO:0009891,GO:0009893,GO:0009987,GO:0010467,GO:0010556,GO:0010557,GO:0010604,GO:0015630,GO:0016070,GO:0016604,GO:0016607,GO:0018130,GO:0019219,GO:0019222,GO:0019438,GO:0031323,GO:0031325,GO:…	-	ko:K13091	-	-	-	-	ko00000,ko03041	-	-	-	RBM39linker,RRM_1
CCA1120S0080	3983.cassava4.1_002195m	0.0	1132.0	COG0661@1|root,KOG1235@2759|Eukaryota,37PWH@33090|Viridiplantae,3G9ZN@35493|Streptophyta,4JJCU@91835|fabids	35493|Streptophyta	S	aarF domain-containing protein kinase At1g79600	-	-	-	-	-	-	-	-	-	-	-	-	ABC1
CCA1120S0020	3649.evm.model.supercontig_72.37	0.0	2029.0	COG1215@1|root,2QQGG@2759|Eukaryota,37Q1B@33090|Viridiplantae,3GB09@35493|Streptophyta,3HRQW@3699|Brassicales	35493|Streptophyta	G	Belongs to the glycosyltransferase 2 family. Plant cellulose synthase subfamily	-	GO:0000003,GO:0000226,GO:0000271,GO:0000278,GO:0000281,GO:0000910,GO:0003006,GO:0003674,GO:0003824,GO:0005575,GO:0005622,GO:0005623,GO:0005737,GO:0005794,GO:0005886,GO:0005887,GO:0005975,GO:0005976,GO:0006073,GO:0006996,GO:0007010,GO:0007017,GO:0007049,GO:0007275,GO:0008150,GO:0008152,GO:0009058,GO:0009059,GO:0009250,GO:0009791,GO:0009825,GO:0009832,GO:0009833,GO:0009987,GO:0010154,GO:0010191,GO:…	2.4.1.12	ko:K10999	-	-	-	-	ko00000,ko01000,ko01003,ko02000	4.D.3.1.4,4.D.3.1.7	GT2	-	Cellulose_synt,zf-UDP
CCA1120S0026	29730.Gorai.002G149900.1	0.0	1546.0	COG0209@1|root,KOG1112@2759|Eukaryota,37QHP@33090|Viridiplantae,3GE9N@35493|Streptophyta	35493|Streptophyta	F	Provides the precursors necessary for DNA synthesis. Catalyzes the biosynthesis of deoxyribonucleotides from the corresponding ribonucleotides	-	GO:0003674,GO:0003824,GO:0004748,GO:0006139,GO:0006259,GO:0006260,GO:0006725,GO:0006753,GO:0006793,GO:0006796,GO:0006807,GO:0008150,GO:0008152,GO:0009058,GO:0009059,GO:0009117,GO:0009141,GO:0009142,GO:0009165,GO:0009200,GO:0009202,GO:0009262,GO:0009263,GO:0009987,GO:0010035,GO:0010038,GO:0016491,GO:0016725,GO:0016728,GO:0018130,GO:0019438,GO:0019637,GO:0034641,GO:0034645,GO:0034654,GO:0042221,GO:…	1.17.4.1	ko:K10807	ko00230,ko00240,ko00480,ko00983,ko01100,map00230,map00240,map00480,map00983,map01100	M00053	R02017,R02019,R02024,R08363,R08364,R11893	RC00613,RC01003	ko00000,ko00001,ko00002,ko01000,ko03400	-	-	-	ATP-cone,Ribonuc_red_lgC,Ribonuc_red_lgN
CCA1120S0077	981085.XP_010106284.1	8.57e-129	384.0	2CMAJ@1|root,2QPT4@2759|Eukaryota,37PPF@33090|Viridiplantae,3GDJ2@35493|Streptophyta,4JDAD@91835|fabids	35493|Streptophyta	S	Protein SCAI	-	-	-	-	-	-	-	-	-	-	-	-	SCAI
CCA1120S0071	981085.XP_010099887.1	7.77e-18	83.2	2DCKS@1|root,2S5K9@2759|Eukaryota,37WI7@33090|Viridiplantae,3GKEB@35493|Streptophyta,4JR28@91835|fabids	35493|Streptophyta	-	-	-	-	-	-	-	-	-	-	-	-	-	-	DUF5306
CCA1120S0045	29760.VIT_07s0031g01750.t01	0.0	1741.0	COG1444@1|root,KOG2036@2759|Eukaryota,37P7K@33090|Viridiplantae,3G84Q@35493|Streptophyta	35493|Streptophyta	H	RNA cytidine acetyltransferase with specificity toward both 18S rRNA and tRNAs. Catalyzes the formation of N(4)- acetylcytidine (ac4C) in 18S rRNA. Required for early nucleolar cleavages of precursor rRNA at sites A0, A1 and A2 during 18S rRNA synthesis.	-	GO:0000049,GO:0000154,GO:0002097,GO:0002101,GO:0003674,GO:0003676,GO:0003723,GO:0003824,GO:0005488,GO:0005575,GO:0005622,GO:0005623,GO:0005634,GO:0005730,GO:0006139,GO:0006364,GO:0006396,GO:0006399,GO:0006400,GO:0006725,GO:0006807,GO:0008033,GO:0008080,GO:0008150,GO:0008152,GO:0009451,GO:0009987,GO:0010467,GO:0016070,GO:0016072,GO:0016407,GO:0016410,GO:0016740,GO:0016746,GO:0016747,GO:0022613,GO:…	-	ko:K14521	ko03008,map03008	-	-	-	ko00000,ko00001,ko01000,ko03009	-	-	-	DUF1726,GNAT_acetyltr_2,Helicase_RecD,tRNA_bind_2
CCA1120S0057	3694.POPTR_0007s06720.1	1.62e-64	205.0	28JIG@1|root,2S01U@2759|Eukaryota,37VBB@33090|Viridiplantae,3GIZP@35493|Streptophyta,4JQD6@91835|fabids	35493|Streptophyta	K	WRKY transcription factor	-	GO:0001101,GO:0003674,GO:0003700,GO:0006355,GO:0006950,GO:0006952,GO:0007154,GO:0007165,GO:0008150,GO:0009605,GO:0009607,GO:0009617,GO:0009620,GO:0009719,GO:0009725,GO:0009753,GO:0009755,GO:0009867,GO:0009889,GO:0009987,GO:0010033,GO:0010468,GO:0010556,GO:0019219,GO:0019222,GO:0023052,GO:0031323,GO:0031326,GO:0032870,GO:0042221,GO:0042742,GO:0043207,GO:0050789,GO:0050794,GO:0050832,GO:0050896,GO:…	-	-	-	-	-	-	-	-	-	-	WRKY
CCA0678S0163	3760.EMJ28243	6.57e-312	885.0	28IIN@1|root,2QQVN@2759|Eukaryota,37KSV@33090|Viridiplantae,3GC1H@35493|Streptophyta,4JGAS@91835|fabids	35493|Streptophyta	S	BEST Arabidopsis thaliana protein match is	-	-	-	-	-	-	-	-	-	-	-	-	-
CCA0678S0147	4565.Traes_3B_9FD27C382.1	1.13e-24	97.4	29XXM@1|root,2RXST@2759|Eukaryota,37U45@33090|Viridiplantae,3GHW8@35493|Streptophyta,3M02P@4447|Liliopsida,3IGTM@38820|Poales	35493|Streptophyta	S	Dirigent proteins impart stereoselectivity on the phenoxy radical-coupling reaction, yielding optically active lignans from two molecules of coniferyl alcohol in the biosynthesis of lignans, flavonolignans, and alkaloids and thus plays a central role in p	-	-	-	-	-	-	-	-	-	-	-	-	Dirigent
CCA0678S0069	3983.cassava4.1_001152m	0.0	1044.0	KOG2136@1|root,KOG2136@2759|Eukaryota,37QM7@33090|Viridiplantae,3GCVY@35493|Streptophyta,4JEPQ@91835|fabids	35493|Streptophyta	K	PAX3- and PAX7-binding protein	-	GO:0000122,GO:0000375,GO:0000377,GO:0000398,GO:0000976,GO:0000977,GO:0000978,GO:0000981,GO:0000982,GO:0000987,GO:0001012,GO:0001067,GO:0001078,GO:0001227,GO:0003674,GO:0003676,GO:0003677,GO:0003690,GO:0003700,GO:0005488,GO:0005575,GO:0005622,GO:0005623,GO:0005634,GO:0006139,GO:0006259,GO:0006260,GO:0006261,GO:0006355,GO:0006357,GO:0006396,GO:0006397,GO:0006417,GO:0006725,GO:0006807,GO:0007049,GO:…	-	ko:K13211	-	-	-	-	ko00000,ko03041	-	-	-	GCFC,NTR2
CCA0678S0011	2711.XP_006479938.1	1.78e-76	235.0	KOG3158@1|root,KOG3158@2759|Eukaryota,37JDD@33090|Viridiplantae,3GE8A@35493|Streptophyta	35493|Streptophyta	O	negative regulation of cytokinin-activated signaling pathway	-	GO:0005575,GO:0005622,GO:0005623,GO:0005634,GO:0005737,GO:0005829,GO:0005886,GO:0005911,GO:0007275,GO:0008150,GO:0009506,GO:0009888,GO:0009893,GO:0009966,GO:0009968,GO:0010449,GO:0010468,GO:0010604,GO:0010628,GO:0010646,GO:0010648,GO:0010817,GO:0016020,GO:0019222,GO:0022622,GO:0023051,GO:0023057,GO:0030054,GO:0032501,GO:0032502,GO:0032879,GO:0035266,GO:0040007,GO:0043226,GO:0043227,GO:0043229,GO:…	5.3.99.3	ko:K15730	ko00590,ko01100,map00590,map01100	-	R02265	RC00672	ko00000,ko00001,ko01000	-	-	-	CS
CCA0678S0055	3760.EMJ28353	2.79e-85	258.0	28N1M@1|root,2QUKI@2759|Eukaryota,37NJX@33090|Viridiplantae,3G732@35493|Streptophyta,4JRQR@91835|fabids	35493|Streptophyta	S	GEM-like protein	-	-	-	-	-	-	-	-	-	-	-	-	GRAM
CCA0678S0063	3694.POPTR_0008s11460.1	5.59e-21	92.0	COG5134@1|root,KOG2990@2759|Eukaryota,37RCS@33090|Viridiplantae,3G7VE@35493|Streptophyta,4JH7Y@91835|fabids	35493|Streptophyta	S	Coiled-coil domain-containing protein 130-like	-	-	-	ko:K13115	-	-	-	-	ko00000,ko03041	-	-	-	DUF572
CCA0678S0142	71139.XP_010063852.1	8.34e-23	97.1	2BPZB@1|root,2S1T2@2759|Eukaryota,37VP5@33090|Viridiplantae,3GJHE@35493|Streptophyta	35493|Streptophyta	S	Abscisic stress-ripening protein	-	-	-	-	-	-	-	-	-	-	-	-	ABA_WDS
CCA0678S0005	3983.cassava4.1_015767m	2.13e-43	152.0	COG5183@1|root,KOG1609@2759|Eukaryota,37K95@33090|Viridiplantae,3GCDA@35493|Streptophyta,4JFWS@91835|fabids	35493|Streptophyta	A	E3 ubiquitin-protein ligase	-	GO:0002376,GO:0002520,GO:0003674,GO:0003824,GO:0004842,GO:0005575,GO:0005622,GO:0005623,GO:0005737,GO:0005783,GO:0006464,GO:0006807,GO:0007275,GO:0008150,GO:0008152,GO:0009987,GO:0012505,GO:0016567,GO:0016740,GO:0019538,GO:0019787,GO:0030097,GO:0031410,GO:0031982,GO:0032446,GO:0032501,GO:0032502,GO:0036211,GO:0043170,GO:0043226,GO:0043227,GO:0043229,GO:0043231,GO:0043412,GO:0044237,GO:0044238,GO:…	-	-	-	-	-	-	-	-	-	-	DUF3675,RINGv
CCA0678S0081	29760.VIT_01s0011g03230.t01	5.29e-202	569.0	2CNHP@1|root,2QWDU@2759|Eukaryota,37M1Q@33090|Viridiplantae,3GDIC@35493|Streptophyta	35493|Streptophyta	K	Transcription factor	-	GO:0003674,GO:0003676,GO:0003677,GO:0003700,GO:0005488,GO:0005575,GO:0005622,GO:0005623,GO:0005634,GO:0006355,GO:0008150,GO:0009889,GO:0009909,GO:0010468,GO:0010556,GO:0019219,GO:0019222,GO:0031323,GO:0031326,GO:0043226,GO:0043227,GO:0043229,GO:0043231,GO:0044424,GO:0044464,GO:0048580,GO:0048831,GO:0050789,GO:0050793,GO:0050794,GO:0051171,GO:0051239,GO:0051252,GO:0060255,GO:0065007,GO:0080090,GO:…	-	ko:K14431	ko04075,map04075	-	-	-	ko00000,ko00001,ko03000	-	-	-	DOG1,bZIP_1,bZIP_2
CCA0678S0166	3988.XP_002516899.1	0.0	1423.0	COG5647@1|root,KOG2166@2759|Eukaryota,37NXT@33090|Viridiplantae,3GAB6@35493|Streptophyta,4JF8U@91835|fabids	35493|Streptophyta	D	Belongs to the cullin family	CUL1	GO:0000003,GO:0000151,GO:0000228,GO:0000793,GO:0000794,GO:0001101,GO:0003006,GO:0003674,GO:0005488,GO:0005515,GO:0005575,GO:0005622,GO:0005623,GO:0005634,GO:0005694,GO:0005737,GO:0005819,GO:0005829,GO:0005856,GO:0007154,GO:0007165,GO:0007275,GO:0008150,GO:0009524,GO:0009719,GO:0009725,GO:0009733,GO:0009753,GO:0009755,GO:0009790,GO:0009791,GO:0009793,GO:0009867,GO:0009888,GO:0009987,GO:0010033,GO:…	-	ko:K03347	ko04110,ko04111,ko04114,ko04120,ko04141,ko04310,ko04340,ko04341,ko04350,ko04710,ko05168,ko05200,map04110,map04111,map04114,map04120,map04141,map04310,map04340,map04341,map04350,map04710,map05168,map05200	M00379,M00380,M00381,M00382,M00387,M00407,M00411	-	-	ko00000,ko00001,ko00002,ko04121	-	-	-	Cullin,Cullin_Nedd8
CCA0678S0126	3983.cassava4.1_008306m	1.77e-256	709.0	COG5273@1|root,KOG1311@2759|Eukaryota,37J6G@33090|Viridiplantae,3G93S@35493|Streptophyta,4JJIT@91835|fabids	35493|Streptophyta	S	Belongs to the DHHC palmitoyltransferase family	-	GO:0005575,GO:0005623,GO:0005886,GO:0016020,GO:0044464,GO:0071944	2.3.1.225	ko:K16675	ko04391,map04391	-	-	-	ko00000,ko00001,ko01000	-	-	-	DHHC
CCA0678S0061	2711.XP_006484401.1	1.2e-27	105.0	2CZC3@1|root,2S9MQ@2759|Eukaryota,37XAU@33090|Viridiplantae,3GX95@35493|Streptophyta	35493|Streptophyta	-	-	-	-	-	-	-	-	-	-	-	-	-	-	-
CCA0678S0109	3760.EMJ02395	1.55e-313	872.0	KOG0123@1|root,KOG0123@2759|Eukaryota,37JBH@33090|Viridiplantae,3GBIT@35493|Streptophyta,4JIFZ@91835|fabids	35493|Streptophyta	A	Binds the poly(A) tail of mRNA	-	GO:0000288,GO:0000289,GO:0000956,GO:0003674,GO:0003676,GO:0003723,GO:0003727,GO:0005488,GO:0005575,GO:0005622,GO:0005623,GO:0005634,GO:0005737,GO:0005829,GO:0006139,GO:0006396,GO:0006397,GO:0006401,GO:0006402,GO:0006412,GO:0006413,GO:0006518,GO:0006725,GO:0006807,GO:0008143,GO:0008150,GO:0008152,GO:0009056,GO:0009057,GO:0009058,GO:0009059,GO:0009892,GO:0009894,GO:0009987,GO:0010467,GO:0010468,GO:…	-	ko:K13126	ko03013,ko03015,ko03018,map03013,map03015,map03018	-	-	-	ko00000,ko00001,ko03019,ko03041	-	-	-	PABP,RRM_1
CCA0678S0018	71139.XP_010062216.1	0.0	951.0	COG0028@1|root,KOG1185@2759|Eukaryota,37MQ2@33090|Viridiplantae,3GAYK@35493|Streptophyta	35493|Streptophyta	EH	Belongs to the TPP enzyme family	-	GO:0005575,GO:0005622,GO:0005623,GO:0005737,GO:0005829,GO:0044424,GO:0044444,GO:0044464	-	ko:K12261	ko04146,map04146	-	-	-	ko00000,ko00001,ko01000	-	-	-	TPP_enzyme_C,TPP_enzyme_M,TPP_enzyme_N
CCA0678S0186	3988.XP_002516880.1	0.0	902.0	COG0515@1|root,KOG1187@2759|Eukaryota,37QKR@33090|Viridiplantae,3GD5J@35493|Streptophyta,4JI8J@91835|fabids	35493|Streptophyta	T	Serine threonine-protein kinase	-	GO:0000187,GO:0001932,GO:0001934,GO:0002218,GO:0002221,GO:0002253,GO:0002376,GO:0002682,GO:0002684,GO:0002757,GO:0002758,GO:0002764,GO:0002831,GO:0002833,GO:0003674,GO:0003824,GO:0004672,GO:0004674,GO:0004675,GO:0004888,GO:0005575,GO:0005623,GO:0005886,GO:0006464,GO:0006468,GO:0006793,GO:0006796,GO:0006807,GO:0006950,GO:0006952,GO:0006955,GO:0007154,GO:0007165,GO:0007166,GO:0007167,GO:0007178,GO:…	-	-	-	-	-	-	-	-	-	-	Pkinase,Pkinase_Tyr
CCA0678S0122	3760.EMJ00820	1.75e-38	150.0	KOG0600@1|root,KOG0600@2759|Eukaryota,37JWP@33090|Viridiplantae,3G988@35493|Streptophyta,4JIBR@91835|fabids	35493|Streptophyta	T	Serine threonine-protein kinase	-	GO:0003674,GO:0003824,GO:0004672,GO:0004674,GO:0004693,GO:0005575,GO:0005622,GO:0005623,GO:0005634,GO:0005886,GO:0006464,GO:0006468,GO:0006793,GO:0006796,GO:0006807,GO:0008150,GO:0008152,GO:0009987,GO:0016020,GO:0016301,GO:0016310,GO:0016740,GO:0016772,GO:0016773,GO:0019538,GO:0036211,GO:0043170,GO:0043226,GO:0043227,GO:0043229,GO:0043231,GO:0043412,GO:0044237,GO:0044238,GO:0044260,GO:0044267,GO:…	2.7.11.22,2.7.11.23	ko:K08819	-	-	-	-	ko00000,ko01000,ko01001	-	-	-	Pkinase
CCA0678S0205	3983.cassava4.1_018393m	1.88e-83	248.0	COG1051@1|root,2S3YT@2759|Eukaryota,37UJ9@33090|Viridiplantae,3GIRK@35493|Streptophyta,4JTV8@91835|fabids	35493|Streptophyta	F	NUDIX domain	-	GO:0003674,GO:0003824,GO:0005575,GO:0005622,GO:0005623,GO:0005737,GO:0005829,GO:0006139,GO:0006163,GO:0006195,GO:0006203,GO:0006725,GO:0006753,GO:0006793,GO:0006796,GO:0006807,GO:0006950,GO:0006974,GO:0008150,GO:0008152,GO:0008413,GO:0009056,GO:0009058,GO:0009117,GO:0009141,GO:0009143,GO:0009144,GO:0009146,GO:0009151,GO:0009155,GO:0009166,GO:0009200,GO:0009204,GO:0009215,GO:0009217,GO:0009262,GO:…	3.6.1.55,3.6.1.68	ko:K03574,ko:K20986	ko00902,ko01110,map00902,map01110	-	R11551	RC00002	ko00000,ko00001,ko01000,ko03400	-	-	-	NUDIX
CCA0678S0054	3988.XP_002513126.1	1.75e-169	478.0	KOG0724@1|root,KOG0724@2759|Eukaryota,37HPS@33090|Viridiplantae,3GF0Q@35493|Streptophyta,4JFSD@91835|fabids	35493|Streptophyta	K	Transcription factor	-	-	-	-	-	-	-	-	-	-	-	-	Myb_DNA-binding
CCA0678S0100	102107.XP_008237434.1	4.13e-163	459.0	COG3000@1|root,KOG0874@2759|Eukaryota,37PP9@33090|Viridiplantae,3GC5F@35493|Streptophyta,4JEMV@91835|fabids	35493|Streptophyta	I	Belongs to the sterol desaturase family	-	-	1.14.18.5	ko:K04713	ko00600,ko01100,map00600,map01100	-	R06525,R06526	RC00773	ko00000,ko00001,ko01000	-	-	-	FA_hydroxylase
CCA0678S0200	29760.VIT_06s0080g00470.t01	2.12e-49	172.0	KOG0117@1|root,KOG0117@2759|Eukaryota,37IR6@33090|Viridiplantae,3G761@35493|Streptophyta	35493|Streptophyta	A	heterogeneous nuclear ribonucleoprotein	-	GO:0000375,GO:0000377,GO:0000398,GO:0002376,GO:0005575,GO:0005622,GO:0005623,GO:0005634,GO:0005681,GO:0005737,GO:0006139,GO:0006396,GO:0006397,GO:0006417,GO:0006725,GO:0006807,GO:0006950,GO:0006952,GO:0006955,GO:0008150,GO:0008152,GO:0008380,GO:0009889,GO:0009890,GO:0009892,GO:0009893,GO:0009894,GO:0009895,GO:0009987,GO:0010033,GO:0010467,GO:0010468,GO:0010556,GO:0010558,GO:0010604,GO:0010605,GO:…	-	ko:K13161	-	-	-	-	ko00000,ko03041	-	-	-	RRM_1,bZIP_2
CCA0678S0187	3983.cassava4.1_000702m	0.0	1855.0	COG0553@1|root,KOG0385@2759|Eukaryota,37QUZ@33090|Viridiplantae,3G9F8@35493|Streptophyta,4JJJU@91835|fabids	35493|Streptophyta	K	chromatin-remodeling complex ATPase	-	GO:0005575,GO:0005622,GO:0005623,GO:0005634,GO:0006323,GO:0006325,GO:0006333,GO:0006996,GO:0007275,GO:0008150,GO:0009553,GO:0009561,GO:0009987,GO:0016043,GO:0016584,GO:0022607,GO:0031497,GO:0032501,GO:0032502,GO:0034728,GO:0040034,GO:0043226,GO:0043227,GO:0043229,GO:0043231,GO:0043933,GO:0044085,GO:0044424,GO:0044464,GO:0048229,GO:0048506,GO:0048509,GO:0048510,GO:0048518,GO:0048522,GO:0048583,GO:…	-	ko:K11654	-	-	-	-	ko00000,ko01000,ko03021,ko03036	-	-	-	DBINO,HAND,Helicase_C,SLIDE,SNF2_N
CCA0678S0108	102107.XP_008237448.1	5.32e-113	331.0	2C4VQ@1|root,2QTGN@2759|Eukaryota,37QJB@33090|Viridiplantae,3G746@35493|Streptophyta,4JJNG@91835|fabids	35493|Streptophyta	S	Protein of unknown function (DUF1475)	-	-	-	-	-	-	-	-	-	-	-	-	DUF1475
CCA0678S0110	981085.XP_010089424.1	2.15e-297	842.0	COG0513@1|root,KOG0331@2759|Eukaryota,37KU0@33090|Viridiplantae,3GBB1@35493|Streptophyta,4JN7F@91835|fabids	35493|Streptophyta	A	DEAD-box ATP-dependent RNA helicase	-	GO:0003674,GO:0003676,GO:0003723,GO:0003724,GO:0003824,GO:0004004,GO:0004386,GO:0005488,GO:0005575,GO:0005622,GO:0005623,GO:0005634,GO:0005730,GO:0005737,GO:0006139,GO:0006364,GO:0006396,GO:0006725,GO:0006807,GO:0008026,GO:0008150,GO:0008152,GO:0008186,GO:0009507,GO:0009536,GO:0009987,GO:0010467,GO:0010501,GO:0016043,GO:0016070,GO:0016072,GO:0016462,GO:0016787,GO:0016817,GO:0016818,GO:0016887,GO:…	-	-	-	-	-	-	-	-	-	-	DEAD,Helicase_C
CCA0678S0168	102107.XP_008223174.1	0.0	1279.0	2CN5H@1|root,2QTZC@2759|Eukaryota,37PMH@33090|Viridiplantae,3G7CS@35493|Streptophyta,4JHWS@91835|fabids	35493|Streptophyta	S	CW-type Zinc Finger	-	-	-	-	-	-	-	-	-	-	-	-	zf-CW
CCA0678S0136	102107.XP_008231912.1	1.06e-19	84.0	2CHJP@1|root,2S3PF@2759|Eukaryota,37VYB@33090|Viridiplantae,3GK1K@35493|Streptophyta	35493|Streptophyta	S	Egg cell-secreted protein	-	-	-	-	-	-	-	-	-	-	-	-	Prolamin_like
CCA0678S0148	102107.XP_008235175.1	2.36e-82	260.0	COG0436@1|root,KOG0257@2759|Eukaryota,37IWM@33090|Viridiplantae,3GD6D@35493|Streptophyta,4JI5U@91835|fabids	35493|Streptophyta	E	DegT/DnrJ/EryC1/StrS aminotransferase family	-	GO:0003674,GO:0003824,GO:0005488,GO:0005515,GO:0005575,GO:0005622,GO:0005623,GO:0005634,GO:0005654,GO:0005737,GO:0005829,GO:0006082,GO:0006520,GO:0006558,GO:0006559,GO:0006568,GO:0006569,GO:0006575,GO:0006576,GO:0006586,GO:0006725,GO:0006807,GO:0008150,GO:0008152,GO:0008483,GO:0008652,GO:0009056,GO:0009058,GO:0009063,GO:0009072,GO:0009074,GO:0009308,GO:0009310,GO:0009987,GO:0016053,GO:0016054,GO:…	-	-	-	-	-	-	-	-	-	-	Aminotran_1_2
CCA0678S0112	3649.evm.model.supercontig_26.113	6.3e-262	773.0	COG4886@1|root,2QUMP@2759|Eukaryota,37P29@33090|Viridiplantae,3GAF0@35493|Streptophyta	35493|Streptophyta	T	Belongs to the protein kinase superfamily. Ser Thr protein kinase family	-	-	-	-	-	-	-	-	-	-	-	-	LRRNT_2,LRR_1,LRR_6,LRR_8,Pkinase,Pkinase_Tyr
CCA0678S0175	3641.EOY06447	7.28e-146	421.0	2CMKG@1|root,2QQPC@2759|Eukaryota,37NZ8@33090|Viridiplantae,3GE57@35493|Streptophyta	35493|Streptophyta	K	ethylene-responsive transcription factor	-	GO:0000003,GO:0001067,GO:0003006,GO:0003674,GO:0003676,GO:0003677,GO:0003700,GO:0005488,GO:0005575,GO:0005622,GO:0005623,GO:0005634,GO:0006355,GO:0007275,GO:0008150,GO:0009653,GO:0009791,GO:0009888,GO:0009889,GO:0009891,GO:0009893,GO:0009908,GO:0010015,GO:0010022,GO:0010073,GO:0010101,GO:0010102,GO:0010432,GO:0010451,GO:0010468,GO:0010556,GO:0010557,GO:0010582,GO:0010604,GO:0010628,GO:0019219,GO:…	-	-	-	-	-	-	-	-	-	-	AP2
CCA0678S0076	102107.XP_008243186.1	0.0	1037.0	2CMPT@1|root,2QR8W@2759|Eukaryota,37KDT@33090|Viridiplantae,3G864@35493|Streptophyta,4JJB1@91835|fabids	35493|Streptophyta	S	mediator of RNA polymerase II transcription subunit	-	-	-	ko:K15168	-	-	-	-	ko00000,ko03021	-	-	-	Med25_VWA
CCA0678S0191	225117.XP_009369109.1	3.55e-168	472.0	KOG1940@1|root,KOG1940@2759|Eukaryota,37JMN@33090|Viridiplantae,3G98E@35493|Streptophyta,4JJN1@91835|fabids	35493|Streptophyta	O	RING finger and CHY zinc finger domain-containing protein	-	GO:0000151,GO:0000731,GO:0002039,GO:0002831,GO:0002832,GO:0003674,GO:0003824,GO:0004842,GO:0005488,GO:0005515,GO:0005575,GO:0005622,GO:0005623,GO:0005634,GO:0005654,GO:0005737,GO:0005829,GO:0006139,GO:0006259,GO:0006281,GO:0006301,GO:0006464,GO:0006508,GO:0006511,GO:0006725,GO:0006807,GO:0006950,GO:0006974,GO:0008134,GO:0008150,GO:0008152,GO:0008270,GO:0009056,GO:0009057,GO:0009058,GO:0009059,GO:…	2.3.2.27	ko:K10144	ko04115,ko04120,ko05162,map04115,map04120,map05162	-	-	-	ko00000,ko00001,ko01000,ko04121	-	-	-	zf-C3HC4,zf-CHY,zf-RING_2,zf-RING_UBOX,zinc_ribbon_6
CCA0678S0143	3750.XP_008381471.1	6.54e-145	434.0	2CN1Y@1|root,2QTE7@2759|Eukaryota,37S2S@33090|Viridiplantae,3G8UQ@35493|Streptophyta,4JFIZ@91835|fabids	35493|Streptophyta	S	Protein SET DOMAIN GROUP	-	-	-	ko:K11426	-	-	-	-	ko00000,ko03036	-	-	-	SET
CCA0678S0105	981085.XP_010089430.1	4.7e-96	285.0	29UPJ@1|root,2RXJ5@2759|Eukaryota,37TVX@33090|Viridiplantae,3GHV7@35493|Streptophyta,4JPAE@91835|fabids	35493|Streptophyta	-	-	-	-	-	-	-	-	-	-	-	-	-	-	-
CCA0678S0006	3885.XP_007137524.1	1.71e-117	343.0	KOG1623@1|root,KOG1623@2759|Eukaryota,37I7C@33090|Viridiplantae,3G79V@35493|Streptophyta,4JFCG@91835|fabids	35493|Streptophyta	U	Mediates both low-affinity uptake and efflux of sugar across the membrane	-	GO:0003674,GO:0005215,GO:0005575,GO:0005622,GO:0005623,GO:0005737,GO:0005783,GO:0005789,GO:0005886,GO:0005887,GO:0006810,GO:0008150,GO:0008643,GO:0009987,GO:0012505,GO:0015144,GO:0016020,GO:0016021,GO:0016043,GO:0022607,GO:0022857,GO:0031224,GO:0031226,GO:0031984,GO:0034219,GO:0042175,GO:0043226,GO:0043227,GO:0043229,GO:0043231,GO:0043933,GO:0044085,GO:0044422,GO:0044424,GO:0044425,GO:0044432,GO:…	-	ko:K15382	-	-	-	-	ko00000,ko02000	9.A.58.1	-	-	MtN3_slv
CCA0678S0067	3641.EOY02147	1e-182	517.0	28ISK@1|root,2QR3U@2759|Eukaryota,37HFK@33090|Viridiplantae,3GAQH@35493|Streptophyta	35493|Streptophyta	S	leucoanthocyanidin	LAR1	-	1.17.1.3	ko:K13081	ko00941,ko01110,map00941,map01110	-	R06532,R06533,R06615	RC01552	ko00000,ko00001,ko01000	-	-	-	NmrA
CCA0678S0046	3694.POPTR_0004s08700.1	1.96e-23	96.7	2DZCT@1|root,2S6X9@2759|Eukaryota,37X1V@33090|Viridiplantae,3GKFR@35493|Streptophyta,4JUTG@91835|fabids	35493|Streptophyta	-	-	-	-	-	-	-	-	-	-	-	-	-	-	-
CCA0678S0023	29760.VIT_14s0006g02080.t01	3.36e-182	514.0	KOG1271@1|root,KOG1271@2759|Eukaryota,37Q6P@33090|Viridiplantae,3GBXY@35493|Streptophyta	35493|Streptophyta	J	S-adenosyl-L-methionine-dependent protein-lysine N- methyltransferase that methylates elongation factor 1-alpha	-	-	-	-	-	-	-	-	-	-	-	-	Methyltransf_31
CCA0678S0103	225117.XP_009350820.1	3.77e-171	479.0	KOG3174@1|root,KOG3174@2759|Eukaryota,37PE1@33090|Viridiplantae,3GC4K@35493|Streptophyta,4JMIE@91835|fabids	35493|Streptophyta	Z	F-actin-capping protein subunit	-	-	-	ko:K10365	ko04144,map04144	-	-	-	ko00000,ko00001,ko04131,ko04147,ko04812	-	-	-	F_actin_cap_B
CCA0678S0158	3641.EOY06487	2.72e-105	309.0	COG0625@1|root,KOG0867@2759|Eukaryota,37I4E@33090|Viridiplantae,3GIHJ@35493|Streptophyta	35493|Streptophyta	O	Belongs to the GST superfamily	-	-	2.5.1.18	ko:K00799	ko00480,ko00980,ko00982,ko00983,ko01524,ko05200,ko05204,ko05225,ko05418,map00480,map00980,map00982,map00983,map01524,map05200,map05204,map05225,map05418	-	R03522,R07002,R07003,R07004,R07023,R07024,R07025,R07026,R07069,R07070,R07083,R07084,R07091,R07092,R07093,R07094,R07100,R07113,R07116,R08280,R09409,R11905	RC00004,RC00069,RC00840,RC00948,RC01704,RC01705,RC01706,RC01758,RC01759,RC01765,RC01767,RC01769,RC02243,RC02527,RC02939,RC02940,RC02942,RC02943,RC02944	ko00000,ko00001,ko01000,ko02000	1.A.12.2.2,1.A.12.3.2	-	-	GST_C,GST_N
CCA0678S0101	29760.VIT_18s0001g01940.t01	1.93e-79	243.0	KOG3158@1|root,KOG3158@2759|Eukaryota,37UHF@33090|Viridiplantae,3GIT8@35493|Streptophyta	35493|Streptophyta	O	CS domain	-	-	5.3.99.3	ko:K15730	ko00590,ko01100,map00590,map01100	-	R02265	RC00672	ko00000,ko00001,ko01000	-	-	-	CS
CCA0678S0131	29760.VIT_18s0072g00330.t01	2.04e-95	288.0	KOG2567@1|root,KOG2567@2759|Eukaryota,37MQY@33090|Viridiplantae,3GEIG@35493|Streptophyta	35493|Streptophyta	S	Ribonuclease P protein subunit p25-like	-	-	3.1.26.5	ko:K14525	ko03008,ko03013,map03008,map03013	-	-	-	ko00000,ko00001,ko01000,ko03009,ko03016,ko03029	-	-	-	Alba
CCA0678S0117	3641.EOY16828	0.0	1945.0	28MP6@1|root,2QU75@2759|Eukaryota,37JQA@33090|Viridiplantae,3GBE2@35493|Streptophyta	35493|Streptophyta	S	Gigantea-like	GI	GO:0000003,GO:0000302,GO:0003006,GO:0005575,GO:0005622,GO:0005623,GO:0005634,GO:0005654,GO:0005737,GO:0006355,GO:0006950,GO:0006979,GO:0007275,GO:0007623,GO:0008150,GO:0009266,GO:0009314,GO:0009409,GO:0009416,GO:0009628,GO:0009636,GO:0009637,GO:0009639,GO:0009791,GO:0009889,GO:0009908,GO:0010035,GO:0010218,GO:0010378,GO:0010468,GO:0010556,GO:0019219,GO:0019222,GO:0022414,GO:0031323,GO:0031326,GO:…	-	ko:K12124	ko04712,map04712	-	-	-	ko00000,ko00001	-	-	-	-
CCA0678S0128	29760.VIT_18s0072g00260.t01	8.29e-85	273.0	28NI5@1|root,2QV3S@2759|Eukaryota,37PGQ@33090|Viridiplantae,3GGZB@35493|Streptophyta	35493|Streptophyta	K	transcription factor	-	GO:0001101,GO:0003674,GO:0003700,GO:0006355,GO:0006950,GO:0006952,GO:0006970,GO:0008150,GO:0009605,GO:0009607,GO:0009620,GO:0009628,GO:0009719,GO:0009725,GO:0009737,GO:0009743,GO:0009746,GO:0009749,GO:0009787,GO:0009788,GO:0009889,GO:0009891,GO:0009893,GO:0009966,GO:0009968,GO:0010033,GO:0010468,GO:0010556,GO:0010557,GO:0010604,GO:0010628,GO:0010646,GO:0010648,GO:0019219,GO:0019222,GO:0023051,GO:…	-	-	-	-	-	-	-	-	-	-	AP2
CCA0678S0042	102107.XP_008229231.1	8.42e-72	224.0	COG5147@1|root,KOG0048@2759|Eukaryota,37SRH@33090|Viridiplantae,3GH2C@35493|Streptophyta,4JS0G@91835|fabids	35493|Streptophyta	K	SANT SWI3, ADA2, N-CoR and TFIIIB'' DNA-binding domains	-	-	-	ko:K09422	-	-	-	-	ko00000,ko03000	-	-	-	Myb_DNA-binding
CCA0678S0192	3983.cassava4.1_028267m	2e-54	178.0	28I6W@1|root,2RZNK@2759|Eukaryota,37UEE@33090|Viridiplantae,3GIZR@35493|Streptophyta,4JPFI@91835|fabids	35493|Streptophyta	S	Belongs to the Casparian strip membrane proteins (CASP) family	-	GO:0003674,GO:0005488,GO:0005515,GO:0005575,GO:0005623,GO:0005886,GO:0005911,GO:0009506,GO:0016020,GO:0019899,GO:0019900,GO:0019901,GO:0030054,GO:0043424,GO:0044464,GO:0048037,GO:0051536,GO:0051540,GO:0055044,GO:0071944	-	-	-	-	-	-	-	-	-	-	DUF588
CCA0678S0045	29760.VIT_14s0006g01580.t01	4.16e-46	148.0	2CSUM@1|root,2S4AA@2759|Eukaryota,37VYP@33090|Viridiplantae,3GK7F@35493|Streptophyta	35493|Streptophyta	-	-	-	-	-	-	-	-	-	-	-	-	-	-	-
CCA0678S0140	3750.XP_008342497.1	6.29e-174	504.0	KOG1192@1|root,KOG1192@2759|Eukaryota,37T4N@33090|Viridiplantae,3GHU7@35493|Streptophyta,4JSBE@91835|fabids	35493|Streptophyta	CG	UDP-glycosyltransferase 90A1-like	-	-	-	-	-	-	-	-	-	-	-	-	UDPGT
CCA0678S0013	3760.EMJ00875	0.0	2305.0	COG1132@1|root,KOG0054@2759|Eukaryota,37KV9@33090|Viridiplantae,3GA2M@35493|Streptophyta,4JEK8@91835|fabids	35493|Streptophyta	Q	ABC transporter C family member	-	GO:0000325,GO:0001101,GO:0003674,GO:0003824,GO:0005215,GO:0005575,GO:0005622,GO:0005623,GO:0005737,GO:0005773,GO:0005774,GO:0005794,GO:0005886,GO:0005911,GO:0006810,GO:0006855,GO:0006950,GO:0008150,GO:0009414,GO:0009415,GO:0009506,GO:0009605,GO:0009607,GO:0009611,GO:0009624,GO:0009628,GO:0009987,GO:0010035,GO:0010118,GO:0012505,GO:0015399,GO:0015405,GO:0015893,GO:0016020,GO:0016462,GO:0016787,GO:…	-	ko:K05665,ko:K05666	ko01523,ko01524,ko02010,ko04071,ko04976,ko04977,ko05206,map01523,map01524,map02010,map04071,map04976,map04977,map05206	-	-	-	ko00000,ko00001,ko02000	3.A.1.208.2,3.A.1.208.8	-	-	ABC_membrane,ABC_tran
CCA0678S0031	29760.VIT_14s0006g01930.t01	3.18e-41	142.0	2DK72@1|root,2S629@2759|Eukaryota,37W7H@33090|Viridiplantae,3GK5Q@35493|Streptophyta	35493|Streptophyta	-	-	-	-	-	-	-	-	-	-	-	-	-	-	-
CCA0678S0035	4081.Solyc01g007610.2.1	6.42e-44	159.0	COG0091@1|root,KOG1711@2759|Eukaryota,3842X@33090|Viridiplantae,3GW7N@35493|Streptophyta,44TSR@71274|asterids	35493|Streptophyta	J	Ribosomal protein L22p/L17e	-	GO:0000313,GO:0000315,GO:0002181,GO:0003674,GO:0003735,GO:0005198,GO:0005575,GO:0005622,GO:0005623,GO:0005737,GO:0005739,GO:0005759,GO:0005761,GO:0005762,GO:0005829,GO:0005840,GO:0006412,GO:0006518,GO:0006807,GO:0008150,GO:0008152,GO:0009058,GO:0009059,GO:0009507,GO:0009536,GO:0009987,GO:0010467,GO:0015934,GO:0015935,GO:0019538,GO:0022626,GO:0022627,GO:0031974,GO:0032991,GO:0034641,GO:0034645,GO:…	-	ko:K02982	ko03010,map03010	M00178,M00179	-	-	br01610,ko00000,ko00001,ko00002,ko03011	-	-	-	Ribosomal_L22
CCA0678S0020	85681.XP_006430691.1	0.0	1948.0	COG1236@1|root,COG1793@1|root,KOG0967@2759|Eukaryota,KOG1361@2759|Eukaryota,37NHP@33090|Viridiplantae,3GCHH@35493|Streptophyta	35493|Streptophyta	L	DNA ligase	-	GO:0000003,GO:0000726,GO:0002237,GO:0003006,GO:0003674,GO:0003824,GO:0003909,GO:0003910,GO:0005575,GO:0005622,GO:0005623,GO:0005737,GO:0006139,GO:0006259,GO:0006260,GO:0006261,GO:0006266,GO:0006271,GO:0006273,GO:0006281,GO:0006302,GO:0006303,GO:0006725,GO:0006807,GO:0006950,GO:0006974,GO:0006979,GO:0007275,GO:0008150,GO:0008152,GO:0009058,GO:0009059,GO:0009266,GO:0009314,GO:0009409,GO:0009411,GO:…	6.5.1.1,6.5.1.6,6.5.1.7	ko:K10747	ko03030,ko03410,ko03420,ko03430,map03030,map03410,map03420,map03430	-	R00381,R00382,R10822,R10823	RC00005	ko00000,ko00001,ko01000,ko03032,ko03400	-	-	-	DNA_ligase_A_C,DNA_ligase_A_M,DNA_ligase_A_N,DRMBL
CCA0678S0124	57918.XP_004290489.1	1.8e-189	533.0	2C0PQ@1|root,2QT8W@2759|Eukaryota,37QSI@33090|Viridiplantae,3GBJG@35493|Streptophyta,4JDK4@91835|fabids	35493|Streptophyta	Q	Belongs to the peroxidase family. Classical plant (class III) peroxidase subfamily	-	GO:0003674,GO:0003824,GO:0004601,GO:0005575,GO:0005618,GO:0005622,GO:0005623,GO:0005737,GO:0005773,GO:0005911,GO:0008150,GO:0008152,GO:0009505,GO:0009506,GO:0009636,GO:0009664,GO:0009987,GO:0016020,GO:0016043,GO:0016209,GO:0016491,GO:0016684,GO:0030054,GO:0030312,GO:0042221,GO:0043226,GO:0043227,GO:0043229,GO:0043231,GO:0044424,GO:0044444,GO:0044464,GO:0045229,GO:0050896,GO:0051716,GO:0055044,GO:…	1.11.1.7	ko:K00430	ko00940,ko01100,ko01110,map00940,map01100,map01110	-	R00602,R02596,R03919,R04007,R07443	RC00034	ko00000,ko00001,ko01000	-	-	-	peroxidase
CCA0678S0183	85681.XP_006419645.1	0.0	1012.0	KOG0379@1|root,KOG0379@2759|Eukaryota,37QGY@33090|Viridiplantae,3GBRG@35493|Streptophyta	35493|Streptophyta	S	acyl-CoA-binding domain-containing protein	-	-	-	-	-	-	-	-	-	-	-	-	Kelch_1,Kelch_4,Kelch_5
CCA0678S0161	3694.POPTR_0034s00210.1	2.45e-66	206.0	2A39I@1|root,2RY4S@2759|Eukaryota,37V1X@33090|Viridiplantae,3GI9J@35493|Streptophyta,4JPHT@91835|fabids	35493|Streptophyta	-	-	-	-	-	-	-	-	-	-	-	-	-	-	UPF0240
CCA0678S0152	3983.cassava4.1_016184m	2.71e-52	174.0	28MQU@1|root,2RYSV@2759|Eukaryota,37UCC@33090|Viridiplantae,3GI4K@35493|Streptophyta,4JTTK@91835|fabids	35493|Streptophyta	S	LOB domain-containing protein	-	-	-	-	-	-	-	-	-	-	-	-	LOB
CCA0678S0047	3847.GLYMA11G33880.1	0.0	1043.0	COG0265@1|root,KOG1421@2759|Eukaryota,37M01@33090|Viridiplantae,3G8IE@35493|Streptophyta,4JN34@91835|fabids	35493|Streptophyta	O	protease Do-like	-	GO:0003674,GO:0003824,GO:0005575,GO:0005622,GO:0005623,GO:0005737,GO:0005829,GO:0006508,GO:0006807,GO:0008150,GO:0008152,GO:0008233,GO:0009314,GO:0009416,GO:0009507,GO:0009536,GO:0009628,GO:0009642,GO:0009644,GO:0009892,GO:0010109,GO:0010205,GO:0016787,GO:0019222,GO:0019538,GO:0031323,GO:0031324,GO:0042548,GO:0043155,GO:0043170,GO:0043226,GO:0043227,GO:0043229,GO:0043231,GO:0043467,GO:0044238,GO:…	-	-	-	-	-	-	-	-	-	-	PDZ_1,PDZ_2,Trypsin_2
CCA0678S0129	102107.XP_008237507.1	2.07e-156	449.0	COG0212@1|root,KOG4410@2759|Eukaryota,37HP3@33090|Viridiplantae,3GC8W@35493|Streptophyta,4JF3V@91835|fabids	35493|Streptophyta	H	5-formyltetrahydrofolate cyclo-ligase-like protein COG0212	-	GO:0005575,GO:0005622,GO:0005623,GO:0005737,GO:0006403,GO:0008150,GO:0008298,GO:0009507,GO:0009536,GO:0033036,GO:0043226,GO:0043227,GO:0043229,GO:0043231,GO:0044424,GO:0044444,GO:0044464,GO:0051179,GO:0051641,GO:0070727	6.3.3.2	ko:K01934	ko00670,ko01100,map00670,map01100	-	R02301	RC00183	ko00000,ko00001,ko01000	-	-	-	5-FTHF_cyc-lig
CCA0678S0062	29760.VIT_01s0011g02910.t01	1.62e-31	120.0	COG5134@1|root,KOG2990@2759|Eukaryota,37RCS@33090|Viridiplantae,3G7VE@35493|Streptophyta	35493|Streptophyta	S	Coiled-coil domain-containing protein	-	-	-	ko:K13115	-	-	-	-	ko00000,ko03041	-	-	-	DUF572
CCA0678S0178	3641.EOY30678	7.79e-281	790.0	COG0457@1|root,KOG1126@2759|Eukaryota,37KQ2@33090|Viridiplantae,3GD2S@35493|Streptophyta	35493|Streptophyta	D	Cell division cycle protein 27 homolog	-	GO:0000003,GO:0000151,GO:0000152,GO:0003006,GO:0005575,GO:0005622,GO:0005623,GO:0005634,GO:0005680,GO:0005737,GO:0005819,GO:0005856,GO:0007275,GO:0007346,GO:0008150,GO:0009504,GO:0009653,GO:0009719,GO:0009725,GO:0009733,GO:0009790,GO:0009791,GO:0009793,GO:0009888,GO:0009933,GO:0009987,GO:0010014,GO:0010015,GO:0010033,GO:0010071,GO:0010154,GO:0015630,GO:0022414,GO:0022622,GO:0030154,GO:0031461,GO:…	-	ko:K03350	ko04110,ko04111,ko04113,ko04114,ko04120,ko04914,ko05166,map04110,map04111,map04113,map04114,map04120,map04914,map05166	M00389	-	-	ko00000,ko00001,ko00002,ko01009,ko03036,ko04121	-	-	-	ANAPC3,TPR_1,TPR_16,TPR_19,TPR_2,TPR_8
CCA0678S0156	3694.POPTR_0034s00300.1	3.11e-64	197.0	2BDFH@1|root,2S12G@2759|Eukaryota,37VCM@33090|Viridiplantae,3GJIR@35493|Streptophyta,4JQAC@91835|fabids	35493|Streptophyta	S	Flowering-promoting factor 1-like protein	-	-	-	-	-	-	-	-	-	-	-	-	-
CCA0678S0091	3694.POPTR_0013s12060.1	1.64e-112	327.0	28JP0@1|root,2QS28@2759|Eukaryota,37N0G@33090|Viridiplantae,3GB67@35493|Streptophyta,4JSFZ@91835|fabids	35493|Streptophyta	S	Protein of unknown function (DUF679)	-	-	-	-	-	-	-	-	-	-	-	-	DUF679
CCA0678S0165	3885.XP_007154257.1	1.88e-66	204.0	COG2036@1|root,KOG0869@2759|Eukaryota,37UHX@33090|Viridiplantae,3GIUN@35493|Streptophyta,4JUDM@91835|fabids	35493|Streptophyta	K	Histone-like transcription factor (CBF/NF-Y) and archaeal histone	-	-	-	ko:K08065	ko04612,ko05152,ko05166,map04612,map05152,map05166	-	-	-	ko00000,ko00001,ko03000	-	-	-	CBFD_NFYB_HMF
CCA0678S0125	225117.XP_009349934.1	5.43e-161	463.0	COG0515@1|root,KOG1187@2759|Eukaryota,37MEM@33090|Viridiplantae,3GAUV@35493|Streptophyta,4JJ7I@91835|fabids	35493|Streptophyta	T	Belongs to the protein kinase superfamily	-	GO:0001653,GO:0003674,GO:0005575,GO:0005622,GO:0005623,GO:0005737,GO:0005886,GO:0007154,GO:0007165,GO:0008150,GO:0009507,GO:0009536,GO:0009987,GO:0016020,GO:0023052,GO:0038023,GO:0043226,GO:0043227,GO:0043229,GO:0043231,GO:0044424,GO:0044444,GO:0044464,GO:0050789,GO:0050794,GO:0050896,GO:0051716,GO:0060089,GO:0065007,GO:0071944	2.7.11.1	ko:K04733	ko04010,ko04064,ko04620,ko04621,ko04624,ko04722,ko05133,ko05140,ko05142,ko05145,ko05152,ko05162,ko05164,map04010,map04064,map04620,map04621,map04624,map04722,map05133,map05140,map05142,map05145,map05152,map05162,map05164	M00686	-	-	ko00000,ko00001,ko00002,ko01000,ko01001	-	-	-	Pkinase,Pkinase_Tyr
CCA0678S0171	3641.EOY06469	4.57e-55	178.0	2BEPY@1|root,2S155@2759|Eukaryota,37VTX@33090|Viridiplantae,3GJMV@35493|Streptophyta	35493|Streptophyta	-	-	-	-	-	-	-	-	-	-	-	-	-	-	-
CCA0678S0155	102107.XP_008223166.1	3.98e-99	291.0	COG5143@1|root,KOG0859@2759|Eukaryota,37S0A@33090|Viridiplantae,3G9D4@35493|Streptophyta,4JM7A@91835|fabids	35493|Streptophyta	U	Belongs to the synaptobrevin family	-	GO:0000149,GO:0003674,GO:0005484,GO:0005488,GO:0005515,GO:0005575,GO:0005622,GO:0005623,GO:0005737,GO:0006810,GO:0006887,GO:0006906,GO:0006996,GO:0008150,GO:0009987,GO:0016020,GO:0016043,GO:0016050,GO:0016192,GO:0031201,GO:0032940,GO:0032991,GO:0044424,GO:0044425,GO:0044444,GO:0044464,GO:0046903,GO:0048284,GO:0051179,GO:0051234,GO:0061024,GO:0061025,GO:0071840,GO:0090174,GO:0098796	-	ko:K08511	-	-	-	-	ko00000,ko04131	-	-	-	Longin,Synaptobrevin
CCA0678S0132	981085.XP_010106863.1	4.07e-212	591.0	COG0087@1|root,KOG0746@2759|Eukaryota,37JSY@33090|Viridiplantae,3GDS5@35493|Streptophyta,4JF15@91835|fabids	35493|Streptophyta	J	Belongs to the universal ribosomal protein uL3 family	RPL3	GO:0000027,GO:0003674,GO:0003676,GO:0003723,GO:0003729,GO:0003735,GO:0005198,GO:0005488,GO:0005575,GO:0005618,GO:0005622,GO:0005623,GO:0005634,GO:0005730,GO:0005737,GO:0005773,GO:0005774,GO:0005829,GO:0005840,GO:0005844,GO:0005886,GO:0005911,GO:0006412,GO:0006518,GO:0006807,GO:0006996,GO:0008150,GO:0008152,GO:0009058,GO:0009059,GO:0009506,GO:0009987,GO:0010467,GO:0015934,GO:0016020,GO:0016043,GO:…	-	ko:K02925,ko:K08498,ko:K13339	ko03010,ko04130,ko04146,map03010,map04130,map04146	M00177	-	-	br01610,ko00000,ko00001,ko00002,ko03011,ko04131	3.A.20.1	-	-	Ribosomal_L3
CCA0678S0139	3750.XP_008342497.1	3.54e-182	525.0	KOG1192@1|root,KOG1192@2759|Eukaryota,37T4N@33090|Viridiplantae,3GHU7@35493|Streptophyta,4JSBE@91835|fabids	35493|Streptophyta	CG	UDP-glycosyltransferase 90A1-like	-	-	-	-	-	-	-	-	-	-	-	-	UDPGT
CCA0678S0008	57918.XP_004288336.1	5.11e-76	241.0	28JSQ@1|root,2QSYZ@2759|Eukaryota,37NGK@33090|Viridiplantae,3GFB2@35493|Streptophyta,4JIPY@91835|fabids	35493|Streptophyta	G	GDP-fucose protein O-fucosyltransferase	-	GO:0005575,GO:0005622,GO:0005623,GO:0005634,GO:0005737,GO:0043226,GO:0043227,GO:0043229,GO:0043231,GO:0044424,GO:0044464	-	-	-	-	-	-	-	-	-	-	O-FucT
CCA0678S0135	3983.cassava4.1_034092m	1.4e-76	249.0	COG1215@1|root,2QQGG@2759|Eukaryota,37Q1B@33090|Viridiplantae,3GB09@35493|Streptophyta,4JF9I@91835|fabids	35493|Streptophyta	G	Belongs to the glycosyltransferase 2 family. Plant cellulose synthase subfamily	-	GO:0000003,GO:0000226,GO:0000271,GO:0000278,GO:0000281,GO:0000910,GO:0003006,GO:0003674,GO:0003824,GO:0005575,GO:0005622,GO:0005623,GO:0005737,GO:0005794,GO:0005886,GO:0005887,GO:0005975,GO:0005976,GO:0006073,GO:0006996,GO:0007010,GO:0007017,GO:0007049,GO:0007275,GO:0008150,GO:0008152,GO:0009058,GO:0009059,GO:0009250,GO:0009791,GO:0009825,GO:0009832,GO:0009833,GO:0009987,GO:0010154,GO:0010191,GO:…	2.4.1.12	ko:K10999	-	-	-	-	ko00000,ko01000,ko01003,ko02000	4.D.3.1.4,4.D.3.1.7	GT2	-	Cellulose_synt,zf-UDP
CCA0678S0030	29760.VIT_14s0006g01930.t01	1.38e-40	139.0	2DK72@1|root,2S629@2759|Eukaryota,37W7H@33090|Viridiplantae,3GK5Q@35493|Streptophyta	35493|Streptophyta	-	-	-	-	-	-	-	-	-	-	-	-	-	-	-
CCA0678S0071	3659.XP_004160592.1	1.6e-211	590.0	COG0024@1|root,KOG2738@2759|Eukaryota,37N0K@33090|Viridiplantae,3GG70@35493|Streptophyta,4JK66@91835|fabids	35493|Streptophyta	O	Removes the N-terminal methionine from nascent proteins. The N-terminal methionine is often cleaved when the second residue in the primary sequence is small and uncharged (Met-Ala-, Cys, Gly, Pro, Ser, Thr, or Val)	-	GO:0005575,GO:0005622,GO:0005623,GO:0005737,GO:0005739,GO:0006464,GO:0006807,GO:0008150,GO:0008152,GO:0009507,GO:0009536,GO:0009987,GO:0019538,GO:0031365,GO:0036211,GO:0043170,GO:0043226,GO:0043227,GO:0043229,GO:0043231,GO:0043412,GO:0044237,GO:0044238,GO:0044260,GO:0044267,GO:0044424,GO:0044444,GO:0044464,GO:0071704,GO:1901564	3.4.11.18	ko:K01265	-	-	-	-	ko00000,ko01000,ko01002	-	-	-	Peptidase_M24
CCA0678S0184	3847.GLYMA15G10340.1	6.36e-55	172.0	COG0695@1|root,KOG1752@2759|Eukaryota,37V8V@33090|Viridiplantae,3GJCE@35493|Streptophyta,4JUCS@91835|fabids	35493|Streptophyta	O	Glutaredoxin	-	-	-	ko:K03676	-	-	-	-	ko00000,ko03110	-	-	-	Glutaredoxin
CCA0678S0202	3760.EMJ24049	1.2e-136	391.0	KOG4282@1|root,KOG4282@2759|Eukaryota,37HZB@33090|Viridiplantae,3GDUX@35493|Streptophyta,4JEKB@91835|fabids	35493|Streptophyta	K	Trihelix transcription factor	-	GO:0000981,GO:0003674,GO:0003676,GO:0003677,GO:0003700,GO:0005488,GO:0005515,GO:0005575,GO:0005622,GO:0005623,GO:0005634,GO:0006355,GO:0006357,GO:0008150,GO:0009889,GO:0010468,GO:0010556,GO:0019219,GO:0019222,GO:0031323,GO:0031326,GO:0042802,GO:0043226,GO:0043227,GO:0043229,GO:0043231,GO:0043565,GO:0044424,GO:0044464,GO:0050789,GO:0050794,GO:0051171,GO:0051252,GO:0060255,GO:0065007,GO:0080090,GO:…	-	-	-	-	-	-	-	-	-	-	Myb_DNA-bind_4
CCA0678S0036	29760.VIT_14s0006g01890.t01	1.01e-118	352.0	KOG4795@1|root,KOG4795@2759|Eukaryota,37I51@33090|Viridiplantae,3G91J@35493|Streptophyta	35493|Streptophyta	K	ELL-associated factor	-	-	-	ko:K15186	-	-	-	-	ko00000,ko03021	-	-	-	EAF
CCA0678S0179	3750.XP_008340829.1	2.14e-202	568.0	COG0515@1|root,KOG1187@2759|Eukaryota,37M91@33090|Viridiplantae,3G8TK@35493|Streptophyta,4JTAF@91835|fabids	35493|Streptophyta	T	receptor-like protein kinase	-	GO:0003674,GO:0003824,GO:0004672,GO:0004674,GO:0004675,GO:0004888,GO:0005575,GO:0005623,GO:0005886,GO:0006464,GO:0006468,GO:0006793,GO:0006796,GO:0006807,GO:0007154,GO:0007165,GO:0007166,GO:0007167,GO:0007178,GO:0008150,GO:0008152,GO:0009987,GO:0016020,GO:0016301,GO:0016310,GO:0016740,GO:0016772,GO:0016773,GO:0019199,GO:0019538,GO:0023052,GO:0036211,GO:0038023,GO:0043170,GO:0043412,GO:0044237,GO:…	-	-	-	-	-	-	-	-	-	-	Pkinase_Tyr
CCA0678S0028	3641.EOY04045	5.02e-137	395.0	COG5183@1|root,KOG1609@2759|Eukaryota,37K95@33090|Viridiplantae,3GCDA@35493|Streptophyta	35493|Streptophyta	A	RING FYVE PHD zinc finger superfamily protein	-	GO:0002376,GO:0002520,GO:0003674,GO:0003824,GO:0004842,GO:0005575,GO:0005622,GO:0005623,GO:0005737,GO:0005783,GO:0006464,GO:0006807,GO:0007275,GO:0008150,GO:0008152,GO:0009987,GO:0012505,GO:0016567,GO:0016740,GO:0019538,GO:0019787,GO:0030097,GO:0031410,GO:0031982,GO:0032446,GO:0032501,GO:0032502,GO:0036211,GO:0043170,GO:0043226,GO:0043227,GO:0043229,GO:0043231,GO:0043412,GO:0044237,GO:0044238,GO:…	-	-	-	-	-	-	-	-	-	-	DUF3675,RINGv
CCA0678S0083	3760.EMJ23659	2.09e-311	860.0	KOG4711@1|root,KOG4711@2759|Eukaryota,37SAD@33090|Viridiplantae,3GCE3@35493|Streptophyta,4JSAG@91835|fabids	35493|Streptophyta	S	Aluminum-activated malate transporter	-	GO:0000325,GO:0003674,GO:0005215,GO:0005216,GO:0005253,GO:0005310,GO:0005342,GO:0005575,GO:0005622,GO:0005623,GO:0005737,GO:0005773,GO:0005774,GO:0006810,GO:0006811,GO:0006820,GO:0006835,GO:0008150,GO:0008509,GO:0008514,GO:0009705,GO:0009987,GO:0010118,GO:0015075,GO:0015103,GO:0015140,GO:0015267,GO:0015318,GO:0015556,GO:0015698,GO:0015711,GO:0015740,GO:0015743,GO:0015849,GO:0016020,GO:0022803,GO:…	-	-	-	-	-	-	-	-	-	-	ALMT
CCA0678S0182	29760.VIT_05s0020g01730.t01	0.0	906.0	KOG1174@1|root,KOG1174@2759|Eukaryota,37J05@33090|Viridiplantae,3GB0X@35493|Streptophyta	35493|Streptophyta	DO	Anaphase-promoting complex subunit	-	-	-	ko:K03354	ko04110,ko04111,ko04113,ko04114,ko04120,ko04914,ko05166,map04110,map04111,map04113,map04114,map04120,map04914,map05166	M00389	-	-	ko00000,ko00001,ko00002,ko03036,ko04121	-	-	-	TPR_16,TPR_19,TPR_7,TPR_8
CCA0678S0098	3760.EMJ01495	2.65e-228	647.0	COG0724@1|root,KOG0108@2759|Eukaryota,37RRP@33090|Viridiplantae,3GGNW@35493|Streptophyta,4JE9R@91835|fabids	35493|Streptophyta	A	Cleavage stimulation factor	-	GO:0003674,GO:0003676,GO:0003723,GO:0003729,GO:0005488,GO:0005575,GO:0005622,GO:0005623,GO:0005634,GO:0005654,GO:0005847,GO:0005849,GO:0006139,GO:0006355,GO:0006379,GO:0006396,GO:0006397,GO:0006725,GO:0006807,GO:0008150,GO:0008152,GO:0009889,GO:0009890,GO:0009892,GO:0009987,GO:0010467,GO:0010468,GO:0010556,GO:0010558,GO:0010605,GO:0010629,GO:0016070,GO:0016071,GO:0016458,GO:0016604,GO:0019219,GO:…	-	ko:K14407	ko03015,map03015	-	-	-	ko00000,ko00001,ko03019	-	-	-	CSTF2_hinge,CSTF_C,RRM_1
CCA0678S0153	981085.XP_010098292.1	6.41e-66	216.0	KOG1603@1|root,KOG1603@2759|Eukaryota,37M8C@33090|Viridiplantae,3GIWK@35493|Streptophyta,4JQ50@91835|fabids	35493|Streptophyta	P	Heavy-metal-associated domain	-	-	-	-	-	-	-	-	-	-	-	-	HMA
CCA0678S0138	102107.XP_008229441.1	5.95e-86	268.0	KOG1192@1|root,KOG1192@2759|Eukaryota,37T4N@33090|Viridiplantae,3GHU7@35493|Streptophyta,4JSBE@91835|fabids	35493|Streptophyta	CG	UDP-glycosyltransferase 90A1-like	-	-	-	-	-	-	-	-	-	-	-	-	UDPGT
CCA0678S0019	3847.GLYMA06G00450.1	2.58e-113	327.0	COG5137@1|root,KOG3265@2759|Eukaryota,37M0U@33090|Viridiplantae,3GBDM@35493|Streptophyta,4JDNQ@91835|fabids	35493|Streptophyta	BK	Histone chaperone	ASF1B	GO:0000075,GO:0000228,GO:0000278,GO:0000724,GO:0000725,GO:0000785,GO:0000790,GO:0000902,GO:0000904,GO:0005575,GO:0005622,GO:0005623,GO:0005634,GO:0005694,GO:0005730,GO:0005737,GO:0006139,GO:0006259,GO:0006281,GO:0006302,GO:0006310,GO:0006725,GO:0006807,GO:0006950,GO:0006974,GO:0007049,GO:0007093,GO:0007346,GO:0008150,GO:0008152,GO:0008361,GO:0009292,GO:0009294,GO:0009653,GO:0009888,GO:0009987,GO:…	-	ko:K10753	-	-	-	-	ko00000,ko03036	-	-	-	ASF1_hist_chap
CCA0678S0173	29760.VIT_05s0020g01640.t01	5.3e-96	299.0	KOG1267@1|root,KOG1267@2759|Eukaryota,37PC7@33090|Viridiplantae,3GABJ@35493|Streptophyta	35493|Streptophyta	K	Mitochondrial transcription termination factor family protein	-	-	-	ko:K15032	-	-	-	-	ko00000,ko03012,ko03029	-	-	-	mTERF
CCA0678S0029	29760.VIT_14s0006g01970.t01	5.4e-226	635.0	COG0679@1|root,KOG2722@2759|Eukaryota,37HNS@33090|Viridiplantae,3GERD@35493|Streptophyta	35493|Streptophyta	J	Auxin Efflux Carrier family protein	-	-	-	-	-	-	-	-	-	-	-	-	Mem_trans
CCA0678S0190	225117.XP_009352326.1	6.3e-16	82.4	2D51P@1|root,2SX1C@2759|Eukaryota,3827W@33090|Viridiplantae,3GMWG@35493|Streptophyta,4JVC7@91835|fabids	35493|Streptophyta	-	-	-	-	-	-	-	-	-	-	-	-	-	-	-
CCA0678S0106	3988.XP_002519397.1	0.0	1215.0	COG0696@1|root,KOG1914@2759|Eukaryota,37QPZ@33090|Viridiplantae,3GDGF@35493|Streptophyta,4JEQX@91835|fabids	35493|Streptophyta	A	Cleavage stimulation factor subunit	-	GO:0000375,GO:0000377,GO:0000398,GO:0003674,GO:0003676,GO:0003723,GO:0003729,GO:0005488,GO:0005575,GO:0005622,GO:0005623,GO:0005634,GO:0005654,GO:0006139,GO:0006351,GO:0006353,GO:0006366,GO:0006369,GO:0006378,GO:0006379,GO:0006396,GO:0006397,GO:0006725,GO:0006807,GO:0008150,GO:0008152,GO:0008380,GO:0009058,GO:0009059,GO:0009987,GO:0010467,GO:0016070,GO:0016071,GO:0018130,GO:0019438,GO:0031123,GO:…	-	ko:K14408	ko03015,map03015	-	-	-	ko00000,ko00001,ko03019	-	-	-	Suf,TPR_14
CCA0678S0102	3827.XP_004515953.1	0.0	885.0	KOG4197@1|root,KOG4197@2759|Eukaryota,37I9M@33090|Viridiplantae,3GBBI@35493|Streptophyta,4JE7F@91835|fabids	35493|Streptophyta	S	Pentatricopeptide repeat-containing protein	-	GO:0000959,GO:0003674,GO:0003676,GO:0003723,GO:0003824,GO:0004518,GO:0004519,GO:0005488,GO:0005575,GO:0005622,GO:0005623,GO:0005737,GO:0005739,GO:0006139,GO:0006725,GO:0006807,GO:0008150,GO:0008152,GO:0009451,GO:0009987,GO:0016070,GO:0016071,GO:0016556,GO:0016787,GO:0016788,GO:0034641,GO:0043170,GO:0043226,GO:0043227,GO:0043229,GO:0043231,GO:0043412,GO:0044237,GO:0044238,GO:0044424,GO:0044444,GO:…	-	-	-	-	-	-	-	-	-	-	DYW_deaminase,PPR,PPR_2,ThiC_Rad_SAM
CCA0678S0037	29760.VIT_14s0006g01880.t01	1.62e-158	467.0	COG0740@1|root,KOG0840@2759|Eukaryota,37I01@33090|Viridiplantae,3GCS9@35493|Streptophyta	35493|Streptophyta	O	ATP-dependent Clp protease proteolytic subunit	-	GO:0005575,GO:0005622,GO:0005623,GO:0005737,GO:0009368,GO:0009507,GO:0009526,GO:0009532,GO:0009534,GO:0009536,GO:0009570,GO:0009579,GO:0009840,GO:0009941,GO:0031967,GO:0031975,GO:0031976,GO:0031984,GO:0032991,GO:0043226,GO:0043227,GO:0043229,GO:0043231,GO:0044422,GO:0044424,GO:0044434,GO:0044435,GO:0044444,GO:0044446,GO:0044464	3.4.21.92	ko:K01358	ko04112,ko04212,map04112,map04212	-	-	-	ko00000,ko00001,ko01000,ko01002	-	-	-	CLP_protease
CCA0678S0203	2711.XP_006484033.1	2.32e-139	394.0	KOG3285@1|root,KOG3285@2759|Eukaryota,37PM1@33090|Viridiplantae,3GEVJ@35493|Streptophyta	35493|Streptophyta	DZ	Mitotic spindle checkpoint protein	-	GO:0000075,GO:0000278,GO:0000775,GO:0000776,GO:0005575,GO:0005622,GO:0005623,GO:0005634,GO:0005635,GO:0005694,GO:0005737,GO:0005819,GO:0005828,GO:0005856,GO:0005874,GO:0005876,GO:0007049,GO:0007088,GO:0007093,GO:0007094,GO:0007346,GO:0008150,GO:0009987,GO:0010369,GO:0010564,GO:0010639,GO:0010948,GO:0010965,GO:0012505,GO:0015630,GO:0022402,GO:0030071,GO:0031577,GO:0031967,GO:0031975,GO:0032991,GO:…	-	ko:K02537	ko04110,ko04111,ko04113,ko04114,ko04914,ko05166,map04110,map04111,map04113,map04114,map04914,map05166	-	-	-	ko00000,ko00001,ko03036	-	-	-	HORMA
CCA0678S0123	3694.POPTR_0005s21760.1	1.34e-31	114.0	2DEB9@1|root,2S5PU@2759|Eukaryota,37W32@33090|Viridiplantae,3GKFJ@35493|Streptophyta,4JUFZ@91835|fabids	35493|Streptophyta	S	Domain of unknown function (DUF3511)	-	-	-	-	-	-	-	-	-	-	-	-	DUF3511
CCA0678S0027	29760.VIT_14s0006g01990.t01	6.18e-220	619.0	COG1601@1|root,KOG2767@2759|Eukaryota,37HVJ@33090|Viridiplantae,3GA9X@35493|Streptophyta	35493|Streptophyta	J	eukaryotic translation initiation factor	EIF5	-	-	ko:K03262	ko03013,ko04214,map03013,map04214	-	-	-	ko00000,ko00001,ko03012	-	-	-	W2,eIF-5_eIF-2B
CCA0678S0130	3656.XP_008463064.1	3.99e-79	248.0	KOG1190@1|root,KOG1190@2759|Eukaryota,37KRF@33090|Viridiplantae,3G8V7@35493|Streptophyta,4JJVF@91835|fabids	35493|Streptophyta	A	Polypyrimidine tract-binding protein homolog	-	GO:0000932,GO:0003674,GO:0003676,GO:0003723,GO:0003729,GO:0005488,GO:0005575,GO:0005622,GO:0005623,GO:0005634,GO:0005737,GO:0006417,GO:0008150,GO:0009889,GO:0010468,GO:0010556,GO:0010608,GO:0019219,GO:0019222,GO:0031323,GO:0031326,GO:0032268,GO:0032991,GO:0034248,GO:0035770,GO:0036464,GO:0043226,GO:0043227,GO:0043228,GO:0043229,GO:0043231,GO:0043232,GO:0043484,GO:0044424,GO:0044444,GO:0044464,GO:…	-	ko:K14948	-	-	-	-	ko00000,ko03041	-	-	-	RRM_1,RRM_5
CCA0678S0044	29760.VIT_14s0006g01600.t01	1.27e-28	109.0	2CICP@1|root,2S9UR@2759|Eukaryota,37X6C@33090|Viridiplantae,3GK69@35493|Streptophyta	35493|Streptophyta	-	-	-	-	-	-	-	-	-	-	-	-	-	-	-
CCA0678S0039	102107.XP_008229335.1	3.9e-87	258.0	KOG1603@1|root,KOG1603@2759|Eukaryota,37U81@33090|Viridiplantae,3GJ82@35493|Streptophyta,4JP1G@91835|fabids	35493|Streptophyta	P	Heavy metal-associated isoprenylated plant protein	-	-	-	-	-	-	-	-	-	-	-	-	HMA
CCA0678S0145	102107.XP_008237848.1	3.91e-81	244.0	COG0526@1|root,KOG0910@2759|Eukaryota,37UFW@33090|Viridiplantae,3GIWR@35493|Streptophyta,4JPEK@91835|fabids	35493|Streptophyta	O	Thioredoxin Y1	-	GO:0003674,GO:0003824,GO:0004791,GO:0005575,GO:0005622,GO:0005623,GO:0005737,GO:0006950,GO:0006979,GO:0008047,GO:0008150,GO:0008152,GO:0009507,GO:0009532,GO:0009536,GO:0009570,GO:0009636,GO:0009987,GO:0015035,GO:0015036,GO:0016209,GO:0016491,GO:0016651,GO:0016667,GO:0016668,GO:0016671,GO:0019725,GO:0030234,GO:0033554,GO:0034599,GO:0042221,GO:0042592,GO:0043085,GO:0043226,GO:0043227,GO:0043229,GO:…	-	-	-	-	-	-	-	-	-	-	Thioredoxin
CCA0678S0052	3656.XP_008465207.1	1.09e-34	127.0	2E2Z9@1|root,2SA50@2759|Eukaryota,37VY0@33090|Viridiplantae,3GK3E@35493|Streptophyta,4JR1T@91835|fabids	35493|Streptophyta	-	-	-	-	-	-	-	-	-	-	-	-	-	-	-
CCA0678S0172	3641.EOY06452	0.0	1401.0	KOG1019@1|root,KOG1019@2759|Eukaryota,37KSW@33090|Viridiplantae,3G9MC@35493|Streptophyta	35493|Streptophyta	K	Protein ALWAYS EARLY	-	-	-	ko:K21773	ko04218,map04218	-	-	-	ko00000,ko00001	-	-	-	DIRP,Myb_DNA-binding
CCA0678S0010	102107.XP_008235056.1	1.61e-78	237.0	KOG3293@1|root,KOG3293@2759|Eukaryota,37TQ9@33090|Viridiplantae,3GI7G@35493|Streptophyta,4JP42@91835|fabids	35493|Streptophyta	A	U6 snRNA-associated Sm-like protein	-	GO:0000245,GO:0000375,GO:0000377,GO:0000387,GO:0000398,GO:0000932,GO:0000956,GO:0003674,GO:0003676,GO:0003723,GO:0005488,GO:0005575,GO:0005622,GO:0005623,GO:0005634,GO:0005688,GO:0005737,GO:0006139,GO:0006396,GO:0006397,GO:0006401,GO:0006402,GO:0006725,GO:0006807,GO:0006996,GO:0008150,GO:0008152,GO:0008380,GO:0009056,GO:0009057,GO:0009892,GO:0009987,GO:0010467,GO:0010468,GO:0010605,GO:0010629,GO:…	-	ko:K12623	ko03018,ko03040,map03018,map03040	M00354,M00396,M00397	-	-	ko00000,ko00001,ko00002,ko03019,ko03041	-	-	-	LSM
CCA0678S0092	102107.XP_008237350.1	3.81e-166	487.0	KOG1267@1|root,KOG1267@2759|Eukaryota,37KE1@33090|Viridiplantae,3GAQF@35493|Streptophyta,4JI3U@91835|fabids	35493|Streptophyta	K	mTERF	-	-	-	ko:K15032	-	-	-	-	ko00000,ko03012,ko03029	-	-	-	mTERF
CCA0678S0160	3760.EMJ23778	7.99e-211	585.0	KOG0752@1|root,KOG0752@2759|Eukaryota,37JBN@33090|Viridiplantae,3GE2E@35493|Streptophyta,4JMFF@91835|fabids	35493|Streptophyta	C	Belongs to the mitochondrial carrier (TC 2.A.29) family	-	GO:0003674,GO:0005215,GO:0005575,GO:0005622,GO:0005623,GO:0005737,GO:0005739,GO:0005740,GO:0005743,GO:0006810,GO:0006811,GO:0006812,GO:0006820,GO:0006839,GO:0006855,GO:0008150,GO:0008324,GO:0008509,GO:0008514,GO:0015075,GO:0015101,GO:0015234,GO:0015238,GO:0015605,GO:0015695,GO:0015711,GO:0015748,GO:0015893,GO:0016020,GO:0016021,GO:0019866,GO:0022857,GO:0030974,GO:0031090,GO:0031224,GO:0031300,GO:…	-	ko:K15108	-	-	-	-	ko00000,ko02000	2.A.29.16,2.A.29.28	-	-	Mito_carr
CCA0678S0149	3649.evm.TU.contig_43728.1	4.8e-56	186.0	COG1215@1|root,2QU14@2759|Eukaryota,37KTG@33090|Viridiplantae,3G7YN@35493|Streptophyta,3HZPH@3699|Brassicales	35493|Streptophyta	G	Belongs to the glycosyltransferase 2 family	-	GO:0000030,GO:0000139,GO:0003674,GO:0003824,GO:0005575,GO:0005622,GO:0005623,GO:0005737,GO:0005768,GO:0005783,GO:0005794,GO:0005802,GO:0005886,GO:0006950,GO:0007275,GO:0008150,GO:0008152,GO:0009266,GO:0009409,GO:0009628,GO:0009653,GO:0009888,GO:0009987,GO:0010015,GO:0010053,GO:0010054,GO:0012505,GO:0016020,GO:0016021,GO:0016049,GO:0016740,GO:0016757,GO:0016758,GO:0019187,GO:0021700,GO:0022622,GO:…	-	ko:K20924	-	-	-	-	ko00000,ko01000,ko01003,ko02000	4.D.3.1.9	GT2	-	Cellulose_synt,zf-RING_4
CCA0678S0075	3760.EMJ24415	1.86e-153	445.0	28HVJ@1|root,2QQ6G@2759|Eukaryota,37Q90@33090|Viridiplantae,3GAAW@35493|Streptophyta,4JGIS@91835|fabids	35493|Streptophyta	S	BRO1-like domain	-	-	-	-	-	-	-	-	-	-	-	-	BRO1
CCA0678S0016	3641.EOY04082	4.66e-218	616.0	COG0534@1|root,KOG1347@2759|Eukaryota,37QAX@33090|Viridiplantae,3GC8J@35493|Streptophyta	35493|Streptophyta	V	Belongs to the multi antimicrobial extrusion (MATE) (TC 2.A.66.1) family	-	-	-	ko:K03327	-	-	-	-	ko00000,ko02000	2.A.66.1	-	-	MatE
CCA0678S0141	225117.XP_009376580.1	2.83e-46	154.0	2CHJP@1|root,2S3PF@2759|Eukaryota,37VYB@33090|Viridiplantae,3GK1K@35493|Streptophyta,4JQIS@91835|fabids	35493|Streptophyta	S	Egg cell-secreted protein	-	-	-	-	-	-	-	-	-	-	-	-	Prolamin_like
CCA0678S0114	3659.XP_004140952.1	0.0	892.0	COG5411@1|root,KOG0565@2759|Eukaryota,37SE5@33090|Viridiplantae,3GHEF@35493|Streptophyta,4JEFN@91835|fabids	35493|Streptophyta	U	Type I inositol 1,4,5-trisphosphate 5-phosphatase	IP5PI	GO:0003674,GO:0003824,GO:0004439,GO:0004445,GO:0005975,GO:0006066,GO:0006629,GO:0006644,GO:0006650,GO:0006793,GO:0006796,GO:0007275,GO:0008150,GO:0008152,GO:0009056,GO:0009791,GO:0009845,GO:0009987,GO:0016311,GO:0016787,GO:0016788,GO:0016791,GO:0019637,GO:0019751,GO:0030258,GO:0032501,GO:0032502,GO:0032957,GO:0034485,GO:0034593,GO:0034594,GO:0034595,GO:0042578,GO:0043647,GO:0044237,GO:0044238,GO:…	3.1.3.36	ko:K02945,ko:K20279	ko00562,ko01100,ko03010,ko04070,map00562,map01100,map03010,map04070	M00178	R04404,R09827	RC00078	br01610,ko00000,ko00001,ko00002,ko01000,ko03011,ko04131	-	-	-	Exo_endo_phos
CCA0678S0051	71139.XP_010030020.1	0.0	2088.0	COG5181@1|root,KOG0213@2759|Eukaryota,37IBH@33090|Viridiplantae,3GAFQ@35493|Streptophyta	35493|Streptophyta	A	Splicing factor 3B subunit	-	-	-	ko:K12828	ko03040,map03040	M00352	-	-	ko00000,ko00001,ko00002,ko03036,ko03041	-	-	-	SF3b1
CCA0678S0094	3760.EMJ02904	5.31e-222	630.0	KOG2027@1|root,KOG2027@2759|Eukaryota,37HY4@33090|Viridiplantae,3GBV9@35493|Streptophyta,4JEDD@91835|fabids	35493|Streptophyta	Z	Regulator of Vps4 activity in the MVB pathway	-	-	-	ko:K19476	ko04144,map04144	-	-	-	ko00000,ko00001	-	-	-	Ist1
CCA0678S0099	102107.XP_008237396.1	1.36e-212	609.0	2CN1B@1|root,2QT9T@2759|Eukaryota,37NWB@33090|Viridiplantae,3GAD0@35493|Streptophyta,4JMVT@91835|fabids	35493|Streptophyta	G	NAC domain-containing protein	-	GO:0003674,GO:0003700,GO:0005575,GO:0005622,GO:0005623,GO:0005634,GO:0005737,GO:0006355,GO:0008150,GO:0009314,GO:0009416,GO:0009628,GO:0009642,GO:0009644,GO:0009889,GO:0009891,GO:0009893,GO:0009962,GO:0010468,GO:0010556,GO:0010557,GO:0010604,GO:0010628,GO:0019219,GO:0019222,GO:0031323,GO:0031325,GO:0031326,GO:0031328,GO:0043226,GO:0043227,GO:0043229,GO:0043231,GO:0044424,GO:0044464,GO:0045893,GO:…	-	-	-	-	-	-	-	-	-	-	NAM
CCA0678S0150	3983.cassava4.1_001504m	1.37e-93	297.0	COG1215@1|root,2QU14@2759|Eukaryota,37KTG@33090|Viridiplantae,3G7YN@35493|Streptophyta,4JEP7@91835|fabids	35493|Streptophyta	G	Belongs to the glycosyltransferase 2 family	-	GO:0000030,GO:0000139,GO:0003674,GO:0003824,GO:0005575,GO:0005622,GO:0005623,GO:0005737,GO:0005768,GO:0005783,GO:0005794,GO:0005802,GO:0005886,GO:0006950,GO:0007275,GO:0008150,GO:0008152,GO:0009266,GO:0009409,GO:0009628,GO:0009653,GO:0009888,GO:0009987,GO:0010015,GO:0010053,GO:0010054,GO:0012505,GO:0016020,GO:0016021,GO:0016049,GO:0016740,GO:0016757,GO:0016758,GO:0019187,GO:0021700,GO:0022622,GO:…	-	ko:K20924	-	-	-	-	ko00000,ko01000,ko01003,ko02000	4.D.3.1.9	GT2	-	Cellulose_synt,zf-RING_4
CCA0678S0009	3988.XP_002523056.1	0.0	1178.0	COG0323@1|root,KOG1978@2759|Eukaryota,37KRE@33090|Viridiplantae,3GCMU@35493|Streptophyta,4JFY2@91835|fabids	35493|Streptophyta	L	mismatch repair	-	GO:0000003,GO:0002200,GO:0002376,GO:0002377,GO:0002440,GO:0002520,GO:0002566,GO:0003006,GO:0003674,GO:0003676,GO:0003677,GO:0003690,GO:0003697,GO:0003824,GO:0004518,GO:0004519,GO:0005488,GO:0005575,GO:0005622,GO:0005623,GO:0005634,GO:0005654,GO:0005737,GO:0005829,GO:0005856,GO:0005886,GO:0006139,GO:0006259,GO:0006281,GO:0006298,GO:0006310,GO:0006725,GO:0006807,GO:0006950,GO:0006974,GO:0007275,GO:…	-	ko:K10858	ko03430,ko03460,map03430,map03460	M00295	-	-	ko00000,ko00001,ko00002,ko03400	-	-	-	DNA_mis_repair,HATPase_c_3,MutL_C
CCA0678S0121	3750.XP_008348774.1	7.29e-81	252.0	29MMU@1|root,2RUXZ@2759|Eukaryota,37QB7@33090|Viridiplantae,3GBGI@35493|Streptophyta,4JDWC@91835|fabids	35493|Streptophyta	-	-	-	-	-	-	-	-	-	-	-	-	-	-	-
CCA0678S0151	3847.GLYMA15G15800.1	5.9e-36	123.0	KOG3486@1|root,KOG3486@2759|Eukaryota,37W1V@33090|Viridiplantae,3GK6W@35493|Streptophyta,4JQN6@91835|fabids	35493|Streptophyta	J	Belongs to the eukaryotic ribosomal protein eS21 family	-	GO:0000447,GO:0000460,GO:0000461,GO:0000462,GO:0000466,GO:0000469,GO:0000478,GO:0000479,GO:0003674,GO:0003735,GO:0005198,GO:0005575,GO:0005622,GO:0005623,GO:0005634,GO:0005737,GO:0005829,GO:0005840,GO:0005844,GO:0006139,GO:0006364,GO:0006396,GO:0006725,GO:0006807,GO:0006996,GO:0008150,GO:0008152,GO:0009657,GO:0009658,GO:0009987,GO:0010467,GO:0015935,GO:0016043,GO:0016070,GO:0016072,GO:0022613,GO:…	-	ko:K02971	ko03010,map03010	M00177	-	-	br01610,ko00000,ko00001,ko00002,ko03011	-	-	-	Ribosomal_S21e
CCA0678S0033	102107.XP_008229327.1	2.46e-50	165.0	2DK72@1|root,2S629@2759|Eukaryota,37W7H@33090|Viridiplantae,3GJZ9@35493|Streptophyta,4JUQ0@91835|fabids	35493|Streptophyta	-	-	-	-	-	-	-	-	-	-	-	-	-	-	-
CCA0678S0021	4098.XP_009599422.1	3.3e-71	220.0	2AW1J@1|root,2RZXP@2759|Eukaryota,37UXY@33090|Viridiplantae,3GJ8A@35493|Streptophyta,44SXP@71274|asterids	35493|Streptophyta	S	Domain of unknown function (DUF4228)	-	-	-	-	-	-	-	-	-	-	-	-	DUF4228
CCA0678S0078	3988.XP_002529148.1	2.4e-138	394.0	COG2119@1|root,KOG2881@2759|Eukaryota,37K8U@33090|Viridiplantae,3GC4P@35493|Streptophyta,4JHH7@91835|fabids	35493|Streptophyta	S	GDT1-like protein	-	GO:0008150,GO:0009628,GO:0050896,GO:0080167	-	-	-	-	-	-	-	-	-	-	UPF0016
CCA0678S0177	3702.AT5G20160.2	1.93e-19	84.3	COG1358@1|root,KOG3387@2759|Eukaryota,37ZND@33090|Viridiplantae,3GPHE@35493|Streptophyta	35493|Streptophyta	AJ	Ribosomal protein L7Ae/L30e/S12e/Gadd45 family	-	-	-	ko:K12845	ko03008,ko03040,map03008,map03040	M00354	-	-	ko00000,ko00001,ko00002,ko03009,ko03041	-	-	-	Ribosomal_L7Ae
CCA0678S0185	3983.cassava4.1_026496m	5.02e-63	193.0	COG0695@1|root,KOG1752@2759|Eukaryota,37V7R@33090|Viridiplantae,3GJM2@35493|Streptophyta,4JQ2H@91835|fabids	35493|Streptophyta	O	Monothiol glutaredoxin-S10-like	-	-	-	ko:K03676	-	-	-	-	ko00000,ko03110	-	-	-	Glutaredoxin
CCA0678S0189	2711.XP_006489127.1	6.9e-199	558.0	KOG4569@1|root,KOG4569@2759|Eukaryota,37PRZ@33090|Viridiplantae,3GD0H@35493|Streptophyta	35493|Streptophyta	G	Lipase-like	-	-	-	-	-	-	-	-	-	-	-	-	Lipase_3
CCA0678S0059	2711.XP_006484400.1	9.16e-212	597.0	COG0003@1|root,2QT59@2759|Eukaryota,37RM3@33090|Viridiplantae,3G983@35493|Streptophyta	35493|Streptophyta	P	protein At1g26090, chloroplastic	-	GO:0005575,GO:0005622,GO:0005623,GO:0005737,GO:0009507,GO:0009532,GO:0009536,GO:0009570,GO:0010287,GO:0043226,GO:0043227,GO:0043229,GO:0043231,GO:0044422,GO:0044424,GO:0044434,GO:0044435,GO:0044444,GO:0044446,GO:0044464	-	-	-	-	-	-	-	-	-	-	ArsA_ATPase
CCA0678S0196	29760.VIT_07s0031g03150.t01	1.61e-51	181.0	COG1062@1|root,KOG0022@2759|Eukaryota,37MA7@33090|Viridiplantae,3G8YI@35493|Streptophyta	35493|Streptophyta	Q	alcohol dehydrogenase	-	-	-	-	-	-	-	-	-	-	-	-	ADH_N,ADH_zinc_N
CCA0678S0111	3694.POPTR_0005s22000.1	1.82e-59	190.0	2CMFC@1|root,2S3XZ@2759|Eukaryota,37W2K@33090|Viridiplantae,3GKBR@35493|Streptophyta,4JQIR@91835|fabids	35493|Streptophyta	-	-	-	-	-	-	-	-	-	-	-	-	-	-	-
CCA0678S0056	3641.EOY02177	2.46e-115	353.0	COG4886@1|root,KOG0619@2759|Eukaryota,37QME@33090|Viridiplantae,3GFIY@35493|Streptophyta	35493|Streptophyta	S	Piriformospora indica-insensitive protein	-	-	-	-	-	-	-	-	-	-	-	-	LRR_1,LRR_8
CCA0678S0041	57918.XP_004307038.1	2.9e-164	474.0	28K14@1|root,2QSFI@2759|Eukaryota,37SF5@33090|Viridiplantae,3GDP5@35493|Streptophyta,4JGQ1@91835|fabids	35493|Streptophyta	-	-	-	-	-	-	-	-	-	-	-	-	-	-	-
CCA0678S0176	3760.EMJ26784	9.36e-314	874.0	COG0536@1|root,KOG1489@2759|Eukaryota,37MTF@33090|Viridiplantae,3GBBM@35493|Streptophyta,4JFK4@91835|fabids	35493|Streptophyta	S	GTP-binding protein OBGC	-	GO:0000003,GO:0003006,GO:0003674,GO:0003824,GO:0003924,GO:0005575,GO:0005622,GO:0005623,GO:0005737,GO:0006139,GO:0006364,GO:0006396,GO:0006725,GO:0006807,GO:0006996,GO:0007275,GO:0008150,GO:0008152,GO:0009314,GO:0009416,GO:0009507,GO:0009526,GO:0009528,GO:0009532,GO:0009536,GO:0009570,GO:0009628,GO:0009657,GO:0009658,GO:0009668,GO:0009706,GO:0009790,GO:0009791,GO:0009793,GO:0009941,GO:0009987,GO:…	-	ko:K03979	-	-	-	-	ko00000,ko01000,ko03009	-	-	-	DUF1967,GTP1_OBG,MMR_HSR1
CCA0678S0004	3750.XP_008340461.1	1.37e-308	861.0	COG5038@1|root,KOG1012@2759|Eukaryota,37JDH@33090|Viridiplantae,3GFJI@35493|Streptophyta,4JJ3M@91835|fabids	35493|Streptophyta	S	Protein kinase C conserved region 2 (CalB)	-	GO:0003674,GO:0005488,GO:0005515,GO:0005575,GO:0005622,GO:0005623,GO:0005737,GO:0005783,GO:0005789,GO:0005886,GO:0012505,GO:0016020,GO:0016021,GO:0030176,GO:0031224,GO:0031227,GO:0031984,GO:0042175,GO:0042802,GO:0043226,GO:0043227,GO:0043229,GO:0043231,GO:0044232,GO:0044422,GO:0044424,GO:0044425,GO:0044432,GO:0044444,GO:0044446,GO:0044464,GO:0071944,GO:0098827	-	-	-	-	-	-	-	-	-	-	C2
CCA0678S0058	29760.VIT_01s0011g02860.t01	0.0	997.0	2CMQV@1|root,2QRH7@2759|Eukaryota,37JH5@33090|Viridiplantae,3GFZI@35493|Streptophyta	35493|Streptophyta	S	Protein CHUP1, chloroplastic-like	-	-	-	-	-	-	-	-	-	-	-	-	-
CCA0678S0104	3760.EMJ00585	0.0	1083.0	KOG0403@1|root,KOG0403@2759|Eukaryota,37NWQ@33090|Viridiplantae,3GFQ2@35493|Streptophyta,4JND2@91835|fabids	35493|Streptophyta	T	Programmed cell death protein	-	-	-	ko:K16865	ko05205,ko05206,map05205,map05206	-	-	-	ko00000,ko00001	-	-	-	MA3
CCA0678S0043	3641.EOY04003	1.48e-98	292.0	2BWBQ@1|root,2RP95@2759|Eukaryota,37ME1@33090|Viridiplantae,3GGDP@35493|Streptophyta	35493|Streptophyta	S	At1g66480-like	-	GO:0005575,GO:0005623,GO:0005886,GO:0016020,GO:0044464,GO:0071944	-	-	-	-	-	-	-	-	-	-	DUF4228
CCA0678S0038	2711.XP_006482157.1	2.69e-134	392.0	COG0223@1|root,KOG3082@2759|Eukaryota,37JW3@33090|Viridiplantae,3GFAJ@35493|Streptophyta	35493|Streptophyta	J	methionyl-tRNA formyltransferase	-	-	2.1.2.9	ko:K00604	ko00670,ko00970,map00670,map00970	-	R03940	RC00026,RC00165	ko00000,ko00001,ko01000	-	-	-	Formyl_trans_C,Formyl_trans_N
CCA0678S0024	29760.VIT_14s0006g02070.t01	2.69e-31	113.0	2E2A8@1|root,2S9I7@2759|Eukaryota,37X0F@33090|Viridiplantae,3GKJC@35493|Streptophyta	35493|Streptophyta	-	-	-	-	-	-	-	-	-	-	-	-	-	-	-
CCA0678S0144	102107.XP_008237847.1	1.79e-81	266.0	2CN1Y@1|root,2QTE7@2759|Eukaryota,37S2S@33090|Viridiplantae,3G8UQ@35493|Streptophyta,4JFIZ@91835|fabids	35493|Streptophyta	S	Protein SET DOMAIN GROUP	-	-	-	ko:K11426	-	-	-	-	ko00000,ko03036	-	-	-	SET
CCA0678S0095	3847.GLYMA20G31320.1	0.0	991.0	28HWD@1|root,2QQ7B@2759|Eukaryota,37KVY@33090|Viridiplantae,3GF6D@35493|Streptophyta,4JIGR@91835|fabids	35493|Streptophyta	T	Belongs to the protein kinase superfamily. Ser Thr protein kinase family	SERK1	GO:0000003,GO:0002682,GO:0002684,GO:0002831,GO:0003006,GO:0003674,GO:0003824,GO:0004672,GO:0004674,GO:0004675,GO:0004888,GO:0005102,GO:0005488,GO:0005515,GO:0005575,GO:0005622,GO:0005623,GO:0005737,GO:0005783,GO:0005789,GO:0005886,GO:0006464,GO:0006468,GO:0006793,GO:0006796,GO:0006807,GO:0006996,GO:0007030,GO:0007049,GO:0007154,GO:0007165,GO:0007166,GO:0007167,GO:0007178,GO:0007275,GO:0008150,GO:…	2.7.10.1,2.7.11.1	ko:K13418	-	-	-	-	ko00000,ko01000,ko01001	-	-	-	LRRNT_2,LRR_1,LRR_8,Pkinase,Pkinase_Tyr
CCA0678S0207	85681.XP_006437760.1	3.52e-84	249.0	COG1051@1|root,2S3YT@2759|Eukaryota,37UJ9@33090|Viridiplantae,3GIRK@35493|Streptophyta	35493|Streptophyta	F	Nudix hydrolase	-	GO:0003674,GO:0003824,GO:0005575,GO:0005622,GO:0005623,GO:0005737,GO:0005829,GO:0006139,GO:0006163,GO:0006195,GO:0006203,GO:0006725,GO:0006753,GO:0006793,GO:0006796,GO:0006807,GO:0006950,GO:0006974,GO:0008150,GO:0008152,GO:0008413,GO:0009056,GO:0009058,GO:0009117,GO:0009141,GO:0009143,GO:0009144,GO:0009146,GO:0009151,GO:0009155,GO:0009166,GO:0009200,GO:0009204,GO:0009215,GO:0009217,GO:0009262,GO:…	3.6.1.55,3.6.1.68	ko:K03574,ko:K20986	ko00902,ko01110,map00902,map01110	-	R11551	RC00002	ko00000,ko00001,ko01000,ko03400	-	-	-	NUDIX
CCA0678S0164	3641.EOY06480	8.93e-238	664.0	28KS7@1|root,2QT8C@2759|Eukaryota,37QF4@33090|Viridiplantae,3GC0W@35493|Streptophyta	35493|Streptophyta	S	BAHD family acyltransferase, clade V	-	-	2.3.1.188	ko:K15400	ko00073,map00073	-	R09106	RC00004,RC00041	ko00000,ko00001,ko01000	-	-	-	Transferase
CCA0678S0070	29760.VIT_01s0011g03070.t01	6.61e-189	534.0	28JGD@1|root,2QRVI@2759|Eukaryota,37RAH@33090|Viridiplantae,3GA43@35493|Streptophyta	35493|Streptophyta	K	AP2 ERF and B3 domain-containing transcription	RAV1	GO:0000003,GO:0001067,GO:0003006,GO:0003674,GO:0003676,GO:0003677,GO:0003700,GO:0005488,GO:0005575,GO:0005622,GO:0005623,GO:0005634,GO:0006355,GO:0007275,GO:0008150,GO:0009314,GO:0009416,GO:0009628,GO:0009648,GO:0009719,GO:0009725,GO:0009741,GO:0009791,GO:0009889,GO:0009890,GO:0009892,GO:0009909,GO:0009910,GO:0010033,GO:0010228,GO:0010468,GO:0010556,GO:0010558,GO:0010605,GO:0010629,GO:0014070,GO:…	-	ko:K09287	-	-	-	-	ko00000,ko03000	-	-	-	AP2,B3
CCA0678S0050	29760.VIT_10s0071g00770.t01	8.83e-243	680.0	KOG1339@1|root,KOG1339@2759|Eukaryota,37NQN@33090|Viridiplantae,3G9X0@35493|Streptophyta	35493|Streptophyta	O	Belongs to the peptidase A1 family	-	GO:0003674,GO:0003824,GO:0004175,GO:0004190,GO:0006508,GO:0006807,GO:0008150,GO:0008152,GO:0008233,GO:0009056,GO:0009057,GO:0016787,GO:0019538,GO:0030163,GO:0043170,GO:0044238,GO:0070001,GO:0070011,GO:0071704,GO:0140096,GO:1901564,GO:1901565,GO:1901575	-	-	-	-	-	-	-	-	-	-	TAXi_C,TAXi_N
CCA0678S0072	29760.VIT_01s0011g03100.t01	6.79e-138	396.0	KOG1721@1|root,KOG1721@2759|Eukaryota,37R3Z@33090|Viridiplantae,3G7F1@35493|Streptophyta	35493|Streptophyta	S	Protein TRANSPARENT TESTA	-	GO:0000003,GO:0003002,GO:0003006,GO:0003674,GO:0003700,GO:0005575,GO:0005622,GO:0005623,GO:0005634,GO:0006355,GO:0007275,GO:0007389,GO:0008150,GO:0008152,GO:0009058,GO:0009653,GO:0009790,GO:0009791,GO:0009793,GO:0009812,GO:0009813,GO:0009888,GO:0009889,GO:0009965,GO:0010016,GO:0010051,GO:0010087,GO:0010154,GO:0010305,GO:0010468,GO:0010556,GO:0010588,GO:0019219,GO:0019222,GO:0022414,GO:0022622,GO:…	-	-	-	-	-	-	-	-	-	-	zf-C2H2,zf-met
CCA0678S0116	102107.XP_008237467.1	6.01e-155	443.0	COG0510@1|root,KOG2686@2759|Eukaryota,37NWX@33090|Viridiplantae,3GCRP@35493|Streptophyta,4JKPR@91835|fabids	35493|Streptophyta	M	Choline ethanolamine	-	GO:0003674,GO:0003824,GO:0004103,GO:0004305,GO:0005575,GO:0005622,GO:0005623,GO:0005737,GO:0005829,GO:0006629,GO:0006644,GO:0006646,GO:0006650,GO:0006656,GO:0006657,GO:0006793,GO:0006796,GO:0006807,GO:0006950,GO:0008150,GO:0008152,GO:0008610,GO:0008654,GO:0009058,GO:0009611,GO:0009987,GO:0016301,GO:0016310,GO:0016740,GO:0016772,GO:0016773,GO:0019637,GO:0044237,GO:0044238,GO:0044249,GO:0044255,GO:…	2.7.1.32,2.7.1.82	ko:K14156	ko00564,ko01100,ko05231,map00564,map01100,map05231	M00090,M00092	R01021,R01468	RC00002,RC00017	ko00000,ko00001,ko00002,ko01000	-	-	-	Choline_kin_N,Choline_kinase
CCA0678S0174	29760.VIT_05s0020g01650.t01	7.11e-147	442.0	COG5063@1|root,KOG1677@2759|Eukaryota,37RPU@33090|Viridiplantae,3G783@35493|Streptophyta	35493|Streptophyta	K	zinc finger CCCH domain-containing protein	-	GO:0003674,GO:0003676,GO:0003723,GO:0003729,GO:0005488,GO:0097159,GO:1901363	-	-	-	-	-	-	-	-	-	-	zf-CCCH
CCA0678S0204	3641.EOY00818	0.0	2132.0	COG1132@1|root,KOG0054@2759|Eukaryota,37JSS@33090|Viridiplantae,3G9WI@35493|Streptophyta	35493|Streptophyta	Q	ABC transporter C family member	-	GO:0000325,GO:0003674,GO:0003824,GO:0005215,GO:0005575,GO:0005576,GO:0005622,GO:0005623,GO:0005737,GO:0005773,GO:0005774,GO:0005911,GO:0006810,GO:0008150,GO:0009506,GO:0010290,GO:0015399,GO:0015405,GO:0015431,GO:0016020,GO:0016462,GO:0016787,GO:0016817,GO:0016818,GO:0016887,GO:0017111,GO:0022804,GO:0022857,GO:0030054,GO:0031090,GO:0042623,GO:0042626,GO:0043226,GO:0043227,GO:0043229,GO:0043231,GO:…	-	ko:K05665,ko:K05666	ko01523,ko01524,ko02010,ko04071,ko04976,ko04977,ko05206,map01523,map01524,map02010,map04071,map04976,map04977,map05206	-	-	-	ko00000,ko00001,ko02000	3.A.1.208.2,3.A.1.208.8	-	-	ABC_membrane,ABC_tran
CCA0678S0097	29760.VIT_18s0001g01730.t01	5.29e-110	329.0	COG0703@1|root,2QTKR@2759|Eukaryota,37SH5@33090|Viridiplantae,3GCFN@35493|Streptophyta	35493|Streptophyta	F	Shikimate kinase	-	GO:0000287,GO:0003674,GO:0003824,GO:0004765,GO:0005488,GO:0005575,GO:0005622,GO:0005623,GO:0005737,GO:0006082,GO:0006520,GO:0006725,GO:0006793,GO:0006796,GO:0006807,GO:0008150,GO:0008152,GO:0008652,GO:0009058,GO:0009072,GO:0009073,GO:0009507,GO:0009536,GO:0009987,GO:0016053,GO:0016301,GO:0016310,GO:0016740,GO:0016772,GO:0016773,GO:0019438,GO:0019632,GO:0019752,GO:0032787,GO:0043167,GO:0043169,GO:…	2.7.1.71	ko:K00891	ko00400,ko01100,ko01110,ko01130,ko01230,map00400,map01100,map01110,map01130,map01230	M00022	R02412	RC00002,RC00078	ko00000,ko00001,ko00002,ko01000	-	-	-	SKI
CCA0678S0085	3649.evm.model.supercontig_66.106	2.82e-195	562.0	28JHM@1|root,2QRWU@2759|Eukaryota,37N2Q@33090|Viridiplantae,3GFTK@35493|Streptophyta,3HMP5@3699|Brassicales	35493|Streptophyta	S	Plant organelle RNA recognition domain	-	-	-	-	-	-	-	-	-	-	-	-	PORR
CCA0678S0107	3988.XP_002527104.1	1.4e-139	395.0	KOG0394@1|root,KOG0394@2759|Eukaryota,37R7D@33090|Viridiplantae,3G8FV@35493|Streptophyta,4JE9W@91835|fabids	35493|Streptophyta	U	Ras-related protein	-	GO:0000166,GO:0001882,GO:0001883,GO:0003674,GO:0005488,GO:0005525,GO:0005575,GO:0005622,GO:0005623,GO:0005737,GO:0005773,GO:0008150,GO:0008219,GO:0009888,GO:0009893,GO:0009894,GO:0009896,GO:0009987,GO:0010087,GO:0010089,GO:0010506,GO:0010508,GO:0010623,GO:0012501,GO:0017076,GO:0019001,GO:0019222,GO:0030154,GO:0031323,GO:0031325,GO:0031329,GO:0031331,GO:0032502,GO:0032549,GO:0032550,GO:0032553,GO:…	-	ko:K07897	ko04137,ko04138,ko04140,ko04144,ko04145,ko05132,ko05146,ko05152,map04137,map04138,map04140,map04144,map04145,map05132,map05146,map05152	-	-	-	ko00000,ko00001,ko04031,ko04131,ko04147	-	-	-	Ras
CCA0678S0113	29760.VIT_18s0157g00210.t01	0.0	887.0	COG5411@1|root,KOG0565@2759|Eukaryota,37SE5@33090|Viridiplantae,3GHEF@35493|Streptophyta	35493|Streptophyta	U	Type I inositol 1,4,5-trisphosphate 5-phosphatase	IP5PI	GO:0003674,GO:0003824,GO:0004439,GO:0004445,GO:0005975,GO:0006066,GO:0006629,GO:0006644,GO:0006650,GO:0006793,GO:0006796,GO:0007275,GO:0008150,GO:0008152,GO:0009056,GO:0009791,GO:0009845,GO:0009987,GO:0016311,GO:0016787,GO:0016788,GO:0016791,GO:0019637,GO:0019751,GO:0030258,GO:0032501,GO:0032502,GO:0032957,GO:0034485,GO:0034593,GO:0034594,GO:0034595,GO:0042578,GO:0043647,GO:0044237,GO:0044238,GO:…	3.1.3.36	ko:K02945,ko:K20279	ko00562,ko01100,ko03010,ko04070,map00562,map01100,map03010,map04070	M00178	R04404,R09827	RC00078	br01610,ko00000,ko00001,ko00002,ko01000,ko03011,ko04131	-	-	-	Exo_endo_phos
CCA0678S0053	3885.XP_007142746.1	4.65e-65	212.0	KOG4223@1|root,KOG4223@2759|Eukaryota,37P9Z@33090|Viridiplantae,3GF36@35493|Streptophyta,4JDTW@91835|fabids	35493|Streptophyta	TU	EF hand	-	GO:0003674,GO:0005488,GO:0005509,GO:0005575,GO:0005622,GO:0005623,GO:0005737,GO:0005783,GO:0005788,GO:0005794,GO:0006464,GO:0006807,GO:0008150,GO:0008152,GO:0009987,GO:0012505,GO:0019538,GO:0031974,GO:0036211,GO:0043167,GO:0043169,GO:0043170,GO:0043226,GO:0043227,GO:0043229,GO:0043231,GO:0043233,GO:0043412,GO:0043687,GO:0044237,GO:0044238,GO:0044260,GO:0044267,GO:0044422,GO:0044424,GO:0044432,GO:…	-	ko:K06944	-	-	-	-	ko00000	-	-	-	EF-hand_5,EF-hand_7,EF-hand_8
CCA0678S0157	3649.evm.model.supercontig_16.164	8.1e-125	359.0	COG1374@1|root,KOG3492@2759|Eukaryota,37KS7@33090|Viridiplantae,3G95K@35493|Streptophyta,3HSJM@3699|Brassicales	35493|Streptophyta	J	60S ribosome subunit biogenesis protein NIP7 homolog	-	GO:0005575,GO:0005622,GO:0005623,GO:0005634,GO:0005730,GO:0008150,GO:0022613,GO:0030684,GO:0030687,GO:0031974,GO:0031981,GO:0032991,GO:0042254,GO:0042273,GO:0043226,GO:0043227,GO:0043228,GO:0043229,GO:0043231,GO:0043232,GO:0043233,GO:0044085,GO:0044422,GO:0044424,GO:0044428,GO:0044446,GO:0044464,GO:0070013,GO:0071840,GO:1990904	-	ko:K07565	-	-	-	-	ko00000,ko03009	-	-	-	UPF0113
CCA0678S0040	2711.XP_006482148.1	7.8e-207	576.0	COG2240@1|root,KOG2599@2759|Eukaryota,37NXM@33090|Viridiplantae,3GFRA@35493|Streptophyta	35493|Streptophyta	H	Pyridoxal kinase	-	GO:0003674,GO:0003824,GO:0005575,GO:0005622,GO:0005623,GO:0005737,GO:0005829,GO:0006081,GO:0006725,GO:0006732,GO:0006766,GO:0006767,GO:0006793,GO:0006796,GO:0006807,GO:0006950,GO:0006970,GO:0006972,GO:0007275,GO:0008150,GO:0008152,GO:0008478,GO:0008614,GO:0008615,GO:0009058,GO:0009108,GO:0009110,GO:0009443,GO:0009628,GO:0009651,GO:0009653,GO:0009888,GO:0009987,GO:0010015,GO:0010053,GO:0010054,GO:…	2.7.1.35	ko:K00868	ko00750,ko01100,map00750,map01100	-	R00174,R01909,R02493	RC00002,RC00017	ko00000,ko00001,ko01000	-	-	-	Phos_pyr_kin
CCA0678S0134	102107.XP_008237530.1	0.0	1703.0	COG1215@1|root,2QQGG@2759|Eukaryota,37Q1B@33090|Viridiplantae,3GB09@35493|Streptophyta,4JICX@91835|fabids	35493|Streptophyta	G	Belongs to the glycosyltransferase 2 family. Plant cellulose synthase subfamily	-	GO:0000226,GO:0000271,GO:0000278,GO:0000281,GO:0000910,GO:0003674,GO:0003824,GO:0005575,GO:0005622,GO:0005623,GO:0005737,GO:0005794,GO:0005886,GO:0005887,GO:0005975,GO:0005976,GO:0006073,GO:0006996,GO:0007010,GO:0007017,GO:0007049,GO:0008150,GO:0008152,GO:0009058,GO:0009059,GO:0009250,GO:0009825,GO:0009832,GO:0009833,GO:0009987,GO:0010330,GO:0012505,GO:0016020,GO:0016021,GO:0016043,GO:0016049,GO:…	2.4.1.12	ko:K10999	-	-	-	-	ko00000,ko01000,ko01003,ko02000	4.D.3.1.4,4.D.3.1.7	GT2	-	Cellulose_synt,zf-UDP
CCA0678S0170	3847.GLYMA09G05190.1	2.75e-273	756.0	COG0517@1|root,KOG1616@1|root,KOG1616@2759|Eukaryota,KOG1764@2759|Eukaryota,37IKE@33090|Viridiplantae,3GC4H@35493|Streptophyta,4JEK0@91835|fabids	35493|Streptophyta	CG	Sucrose nonfermenting 4-like	-	GO:0000003,GO:0000266,GO:0001932,GO:0001934,GO:0003674,GO:0003824,GO:0004672,GO:0004674,GO:0006464,GO:0006468,GO:0006793,GO:0006796,GO:0006807,GO:0006810,GO:0006833,GO:0006950,GO:0006996,GO:0007005,GO:0007031,GO:0007154,GO:0008047,GO:0008150,GO:0008152,GO:0009267,GO:0009605,GO:0009856,GO:0009859,GO:0009875,GO:0009893,GO:0009987,GO:0009991,GO:0010562,GO:0010604,GO:0016043,GO:0016301,GO:0016310,GO:…	-	ko:K07200	ko04068,ko04152,ko04211,ko04213,ko04371,ko04530,ko04710,ko04714,ko04910,ko04920,ko04921,ko04922,ko04931,ko04932,ko05410,map04068,map04152,map04211,map04213,map04371,map04530,map04710,map04714,map04910,map04920,map04921,map04922,map04931,map04932,map05410	-	-	-	ko00000,ko00001	-	-	-	AMPK1_CBM,CBS
CCA0678S0197	981085.XP_010100280.1	0.0	898.0	KOG2376@1|root,KOG2376@2759|Eukaryota,37KI0@33090|Viridiplantae,3G8VG@35493|Streptophyta,4JF81@91835|fabids	35493|Streptophyta	U	Signal-recognition-particle assembly has a crucial role in targeting secretory proteins to the rough endoplasmic reticulum membrane	-	GO:0003674,GO:0003676,GO:0003723,GO:0005047,GO:0005488,GO:0005515,GO:0005575,GO:0005622,GO:0005623,GO:0005737,GO:0005783,GO:0005786,GO:0005829,GO:0006605,GO:0006612,GO:0006613,GO:0006614,GO:0006616,GO:0006810,GO:0006886,GO:0008104,GO:0008150,GO:0008312,GO:0012505,GO:0015031,GO:0015833,GO:0019904,GO:0030911,GO:0032991,GO:0033036,GO:0033365,GO:0034613,GO:0042221,GO:0042493,GO:0042886,GO:0043021,GO:…	-	ko:K03108	ko03060,map03060	-	-	-	ko00000,ko00001,ko02044	3.A.5.9	-	-	SRP72,SRP_TPR_like
CCA0678S0181	4096.XP_009770683.1	4.12e-31	119.0	KOG2562@1|root,KOG2562@2759|Eukaryota,37NAK@33090|Viridiplantae,3G7NS@35493|Streptophyta,44HX6@71274|asterids	35493|Streptophyta	A	serine threonine-protein phosphatase 2A regulatory subunit B'' subunit TON2	-	GO:0000226,GO:0000278,GO:0000281,GO:0000902,GO:0000910,GO:0000911,GO:0000913,GO:0005575,GO:0005622,GO:0005623,GO:0005634,GO:0005737,GO:0005819,GO:0005856,GO:0006996,GO:0007010,GO:0007017,GO:0007049,GO:0008150,GO:0009524,GO:0009653,GO:0009826,GO:0009987,GO:0015630,GO:0016043,GO:0016049,GO:0022402,GO:0022607,GO:0030865,GO:0032502,GO:0032506,GO:0032989,GO:0040007,GO:0043226,GO:0043227,GO:0043228,GO:…	-	ko:K11583	ko03015,ko04071,ko04151,ko04152,ko04261,ko04728,ko05165,map03015,map04071,map04151,map04152,map04261,map04728,map05165	-	-	-	ko00000,ko00001,ko01009,ko03036	-	-	-	EF-hand_7
CCA0678S0127	3750.XP_008370626.1	5.29e-48	160.0	2CZ0Q@1|root,2S7NT@2759|Eukaryota,37X8S@33090|Viridiplantae,3GKGH@35493|Streptophyta,4JQZV@91835|fabids	35493|Streptophyta	S	Plant invertase/pectin methylesterase inhibitor	-	-	-	-	-	-	-	-	-	-	-	-	PMEI
CCA0678S0065	3641.EOY02151	4.95e-58	207.0	28N51@1|root,2QUQ6@2759|Eukaryota,37SXE@33090|Viridiplantae,3GCHJ@35493|Streptophyta	35493|Streptophyta	K	Transcription factor	-	-	-	-	-	-	-	-	-	-	-	-	TCP
CCA0678S0077	3750.XP_008367083.1	4.77e-36	129.0	COG0814@1|root,KOG1303@2759|Eukaryota,37KZ1@33090|Viridiplantae,3GEUK@35493|Streptophyta,4JJGQ@91835|fabids	35493|Streptophyta	E	Lysine histidine	-	GO:0003333,GO:0003674,GO:0005215,GO:0005342,GO:0005575,GO:0005623,GO:0005886,GO:0006810,GO:0006811,GO:0006820,GO:0006865,GO:0008150,GO:0008509,GO:0008514,GO:0015075,GO:0015171,GO:0015318,GO:0015711,GO:0015849,GO:0016020,GO:0022857,GO:0034220,GO:0044464,GO:0046942,GO:0046943,GO:0051179,GO:0051234,GO:0055085,GO:0071702,GO:0071705,GO:0071944,GO:0098656,GO:1903825,GO:1905039	-	-	-	-	-	-	-	-	-	-	Aa_trans
CCA0678S0154	3641.EOY06494	3.23e-40	137.0	2C663@1|root,2S2ZF@2759|Eukaryota,37VC8@33090|Viridiplantae,3GK0I@35493|Streptophyta	35493|Streptophyta	S	CAP-Gly domain-containing linker protein	-	-	-	-	-	-	-	-	-	-	-	-	-
CCA0678S0074	29760.VIT_01s0011g03120.t01	1.14e-184	520.0	COG2220@1|root,2QQUU@2759|Eukaryota,37MMH@33090|Viridiplantae,3GCQ1@35493|Streptophyta	35493|Streptophyta	S	Metallo-hydrolase oxidoreductase superfamily protein	-	-	-	-	-	-	-	-	-	-	-	-	Lactamase_B_3
CCA0678S0032	29760.VIT_14s0006g01930.t01	4.42e-48	159.0	2DK72@1|root,2S629@2759|Eukaryota,37W7H@33090|Viridiplantae,3GK5Q@35493|Streptophyta	35493|Streptophyta	-	-	-	-	-	-	-	-	-	-	-	-	-	-	-
CCA0678S0073	102107.XP_008243179.1	4.64e-101	311.0	28J99@1|root,2QSXV@2759|Eukaryota,37RQ3@33090|Viridiplantae,3GBJD@35493|Streptophyta,4JD28@91835|fabids	35493|Streptophyta	K	transcription factor	NIGT1	GO:0000156,GO:0000160,GO:0001101,GO:0001763,GO:0003674,GO:0003676,GO:0003677,GO:0003700,GO:0005488,GO:0005575,GO:0005622,GO:0005623,GO:0005634,GO:0006355,GO:0006950,GO:0007154,GO:0007165,GO:0007275,GO:0008150,GO:0009267,GO:0009414,GO:0009415,GO:0009605,GO:0009628,GO:0009653,GO:0009719,GO:0009725,GO:0009735,GO:0009736,GO:0009737,GO:0009755,GO:0009787,GO:0009788,GO:0009888,GO:0009889,GO:0009890,GO:…	-	-	-	-	-	-	-	-	-	-	Myb_DNA-binding
CCA0678S0118	71139.XP_010063827.1	4.02e-104	301.0	COG0099@1|root,KOG3311@2759|Eukaryota,37Q2K@33090|Viridiplantae,3GA1U@35493|Streptophyta	35493|Streptophyta	J	Belongs to the universal ribosomal protein uS13 family	-	GO:0003674,GO:0003676,GO:0003723,GO:0003729,GO:0003735,GO:0005198,GO:0005488,GO:0005575,GO:0005618,GO:0005622,GO:0005623,GO:0005634,GO:0005730,GO:0005737,GO:0005773,GO:0005774,GO:0005829,GO:0005840,GO:0005886,GO:0005911,GO:0006412,GO:0006413,GO:0006518,GO:0006807,GO:0008150,GO:0008152,GO:0009058,GO:0009059,GO:0009506,GO:0009987,GO:0010467,GO:0015935,GO:0016020,GO:0019538,GO:0022613,GO:0022626,GO:…	-	ko:K02964	ko03010,map03010	M00177	-	-	br01610,ko00000,ko00001,ko00002,ko03011	-	-	-	Ribosomal_S13
CCA0678S0120	3750.XP_008386362.1	9.57e-94	280.0	2CCPC@1|root,2QQY0@2759|Eukaryota,37R6U@33090|Viridiplantae,3G7HY@35493|Streptophyta,4JKX7@91835|fabids	35493|Streptophyta	S	conserved protein UCP009193	-	-	-	-	-	-	-	-	-	-	-	-	DUF4588
CCA0678S0167	3988.XP_002516897.1	1.89e-222	617.0	COG3491@1|root,KOG0143@2759|Eukaryota,37IUR@33090|Viridiplantae,3GBPQ@35493|Streptophyta,4JKCW@91835|fabids	35493|Streptophyta	Q	Belongs to the iron ascorbate-dependent oxidoreductase family	-	GO:0003674,GO:0003824,GO:0007275,GO:0007568,GO:0008150,GO:0008152,GO:0010150,GO:0016491,GO:0016679,GO:0016682,GO:0032501,GO:0032502,GO:0048366,GO:0048367,GO:0048731,GO:0048827,GO:0048856,GO:0055114,GO:0090693,GO:0099402	-	-	-	-	-	-	-	-	-	-	2OG-FeII_Oxy,DIOX_N
CCA0678S0084	29760.VIT_01s0011g03350.t01	9.84e-315	908.0	KOG0667@1|root,KOG0670@2759|Eukaryota,37P0V@33090|Viridiplantae,3GF9U@35493|Streptophyta	35493|Streptophyta	T	serine threonine-protein kinase	-	GO:0005575,GO:0005622,GO:0005623,GO:0005634,GO:0006464,GO:0006468,GO:0006793,GO:0006796,GO:0006807,GO:0008150,GO:0008152,GO:0009987,GO:0016310,GO:0019538,GO:0036211,GO:0043170,GO:0043226,GO:0043227,GO:0043229,GO:0043231,GO:0043412,GO:0044237,GO:0044238,GO:0044260,GO:0044267,GO:0044424,GO:0044464,GO:0071704,GO:1901564	2.7.11.1	ko:K08827	-	-	-	-	ko00000,ko01000,ko01001,ko03041	-	-	-	Pkinase
CCA0678S0007	3760.EMJ02963	0.0	1659.0	COG0464@1|root,KOG0737@2759|Eukaryota,37IUV@33090|Viridiplantae,3G8DY@35493|Streptophyta,4JK3P@91835|fabids	35493|Streptophyta	O	Holliday junction DNA helicase ruvB N-terminus	-	GO:0002090,GO:0002092,GO:0003008,GO:0003674,GO:0003824,GO:0005575,GO:0005622,GO:0005623,GO:0005634,GO:0005886,GO:0007610,GO:0007611,GO:0007612,GO:0007613,GO:0008150,GO:0009893,GO:0010604,GO:0010646,GO:0010648,GO:0016020,GO:0016462,GO:0016787,GO:0016817,GO:0016818,GO:0016887,GO:0017111,GO:0019222,GO:0023051,GO:0023057,GO:0030100,GO:0031323,GO:0031325,GO:0032501,GO:0032879,GO:0043226,GO:0043227,GO:…	-	-	-	-	-	-	-	-	-	-	AAA,FHA
CCA0678S0199	3656.XP_008444417.1	2.9e-171	489.0	290G3@1|root,2R7B6@2759|Eukaryota,37QTY@33090|Viridiplantae,3GGQU@35493|Streptophyta,4JD9J@91835|fabids	35493|Streptophyta	S	YqaJ-like viral recombinase domain	-	-	-	ko:K18173	ko04714,map04714	-	-	-	ko00000,ko00001,ko03029	-	-	-	YqaJ
CCA0678S0119	981085.XP_010097649.1	8.45e-141	405.0	KOG1441@1|root,KOG1441@2759|Eukaryota,37ISK@33090|Viridiplantae,3GE7Q@35493|Streptophyta,4JIDM@91835|fabids	35493|Streptophyta	EG	UDP-galactose transporter 2-like	-	GO:0003674,GO:0005215,GO:0005575,GO:0005622,GO:0005623,GO:0005737,GO:0005794,GO:0005886,GO:0006810,GO:0008150,GO:0012505,GO:0015291,GO:0015297,GO:0015780,GO:0015931,GO:0016020,GO:0022804,GO:0022857,GO:0043226,GO:0043227,GO:0043229,GO:0043231,GO:0044424,GO:0044444,GO:0044464,GO:0051179,GO:0051234,GO:0055085,GO:0071702,GO:0071705,GO:0071944,GO:0090480,GO:1901264	-	ko:K15285	-	-	-	-	ko00000,ko02000	-	-	-	TPT
CCA0678S0193	57918.XP_004296796.1	1.53e-71	222.0	2CY8X@1|root,2S2UF@2759|Eukaryota,37VF9@33090|Viridiplantae,3GIKG@35493|Streptophyta,4JPU2@91835|fabids	35493|Streptophyta	S	Belongs to the Casparian strip membrane proteins (CASP) family	-	GO:0003674,GO:0005488,GO:0005575,GO:0005623,GO:0005886,GO:0016020,GO:0044464,GO:0048037,GO:0051536,GO:0051540,GO:0071944	-	-	-	-	-	-	-	-	-	-	DUF588
CCA0678S0079	3760.EMJ28692	3.52e-286	790.0	KOG1362@1|root,KOG1362@2759|Eukaryota,37MFX@33090|Viridiplantae,3G83V@35493|Streptophyta,4JFU5@91835|fabids	35493|Streptophyta	I	Belongs to the CTL (choline transporter-like) family	-	-	-	-	-	-	-	-	-	-	-	-	Choline_transpo
CCA0678S0137	3750.XP_008342497.1	6.63e-84	264.0	KOG1192@1|root,KOG1192@2759|Eukaryota,37T4N@33090|Viridiplantae,3GHU7@35493|Streptophyta,4JSBE@91835|fabids	35493|Streptophyta	CG	UDP-glycosyltransferase 90A1-like	-	-	-	-	-	-	-	-	-	-	-	-	UDPGT
CCA0678S0086	29760.VIT_18s0086g00190.t01	1e-201	564.0	KOG2922@1|root,KOG2922@2759|Eukaryota,37SVE@33090|Viridiplantae,3GEFX@35493|Streptophyta	35493|Streptophyta	P	Acts as a Mg(2 ) transporter. Can also transport other divalent cations such as Fe(2 ), Sr(2 ), Ba(2 ), Mn(2 ) and Co(2 ) but to a much less extent than Mg(2 )	-	-	-	-	-	-	-	-	-	-	-	-	Mg_trans_NIPA
CCA0678S0087	3988.XP_002517950.1	0.0	982.0	COG0515@1|root,2QRWA@2759|Eukaryota,37KU2@33090|Viridiplantae,3GEHJ@35493|Streptophyta,4JDQF@91835|fabids	35493|Streptophyta	T	G-type lectin S-receptor-like serine threonine-protein kinase	-	GO:0003674,GO:0003824,GO:0004672,GO:0004674,GO:0005488,GO:0005515,GO:0005516,GO:0005575,GO:0005623,GO:0005886,GO:0006464,GO:0006468,GO:0006793,GO:0006796,GO:0006807,GO:0008150,GO:0008152,GO:0009987,GO:0016020,GO:0016301,GO:0016310,GO:0016740,GO:0016772,GO:0016773,GO:0019538,GO:0036211,GO:0043170,GO:0043412,GO:0044237,GO:0044238,GO:0044260,GO:0044267,GO:0044464,GO:0071704,GO:0071944,GO:0140096,GO:…	-	-	-	-	-	-	-	-	-	-	B_lectin,PAN_2,Pkinase,S_locus_glycop
CCA0678S0034	3659.XP_004166187.1	9.87e-64	197.0	2BDDZ@1|root,2S12C@2759|Eukaryota,37VFG@33090|Viridiplantae,3GJJB@35493|Streptophyta,4JPY3@91835|fabids	35493|Streptophyta	-	-	-	-	-	-	-	-	-	-	-	-	-	-	-
CCA0678S0026	4432.XP_010245067.1	2.23e-16	75.5	2908J@1|root,2SFNY@2759|Eukaryota,37XF6@33090|Viridiplantae,3GMSH@35493|Streptophyta	35493|Streptophyta	-	-	-	-	-	-	-	-	-	-	-	-	-	-	-
CCA0678S0057	3983.cassava4.1_004072m	3.79e-258	727.0	KOG1073@1|root,KOG1073@2759|Eukaryota,37RN4@33090|Viridiplantae,3G9JN@35493|Streptophyta,4JN75@91835|fabids	35493|Streptophyta	U	Decapping 5-like	-	GO:0000932,GO:0000956,GO:0003674,GO:0003676,GO:0003723,GO:0003729,GO:0005488,GO:0005515,GO:0005575,GO:0005622,GO:0005623,GO:0005737,GO:0005829,GO:0006139,GO:0006401,GO:0006402,GO:0006417,GO:0006725,GO:0006807,GO:0006996,GO:0008150,GO:0008152,GO:0009056,GO:0009057,GO:0009889,GO:0009890,GO:0009892,GO:0009987,GO:0010468,GO:0010556,GO:0010558,GO:0010603,GO:0010605,GO:0010606,GO:0010608,GO:0010629,GO:…	-	ko:K18749	-	-	-	-	ko00000,ko03019	-	-	-	FDF,LSM14
CCA0678S0159	4432.XP_010269468.1	8.36e-55	185.0	28N3T@1|root,2QUNY@2759|Eukaryota,37I48@33090|Viridiplantae,3GGQZ@35493|Streptophyta	35493|Streptophyta	S	Protein kinase C conserved region 2 (CalB)	-	-	2.7.7.6	ko:K03006	ko00230,ko00240,ko01100,ko03020,ko05016,ko05168,ko05169,map00230,map00240,map01100,map03020,map05016,map05168,map05169	M00180	R00435,R00441,R00442,R00443	RC02795	br01611,ko00000,ko00001,ko00002,ko01000,ko03021,ko03400	-	-	-	C2
CCA0678S0066	3694.POPTR_0010s14010.1	2.01e-170	485.0	28JI6@1|root,2QRXD@2759|Eukaryota,37IM4@33090|Viridiplantae,3G8KP@35493|Streptophyta,4JT0Y@91835|fabids	35493|Streptophyta	K	transcription factor	-	-	-	-	-	-	-	-	-	-	-	-	HLH
CCA0678S0146	3694.POPTR_0005s21540.1	1.03e-261	722.0	KOG3058@1|root,KOG3058@2759|Eukaryota,37INF@33090|Viridiplantae,3G9RA@35493|Streptophyta,4JK0U@91835|fabids	35493|Streptophyta	S	PAP2 superfamily C-terminal	-	-	-	ko:K11426	-	-	-	-	ko00000,ko03036	-	-	-	PAP2_C
CCA0678S0049	102107.XP_008221091.1	0.0	1324.0	COG0553@1|root,KOG1001@2759|Eukaryota,37KHS@33090|Viridiplantae,3GF5F@35493|Streptophyta,4JGTX@91835|fabids	35493|Streptophyta	L	recombinational repair	-	GO:0000228,GO:0000278,GO:0000724,GO:0000725,GO:0000785,GO:0000790,GO:0003674,GO:0003678,GO:0003824,GO:0004003,GO:0004386,GO:0004842,GO:0005488,GO:0005575,GO:0005622,GO:0005623,GO:0005634,GO:0005694,GO:0005737,GO:0006139,GO:0006259,GO:0006260,GO:0006261,GO:0006281,GO:0006302,GO:0006304,GO:0006305,GO:0006306,GO:0006310,GO:0006464,GO:0006725,GO:0006807,GO:0006950,GO:0006974,GO:0006996,GO:0007049,GO:…	-	ko:K15083,ko:K15173	ko04918,map04918	-	-	-	ko00000,ko00001,ko01000,ko03021,ko03400	-	-	-	Helicase_C,SNF2_N,zf-C3HC4,zf-C3HC4_2,zf-C3HC4_3
CCA0678S0115	3760.EMJ01818	1.55e-195	548.0	COG0510@1|root,KOG2686@2759|Eukaryota,37NWX@33090|Viridiplantae,3GCRP@35493|Streptophyta,4JKPR@91835|fabids	35493|Streptophyta	M	Choline ethanolamine	-	GO:0003674,GO:0003824,GO:0004103,GO:0004305,GO:0005575,GO:0005622,GO:0005623,GO:0005737,GO:0005829,GO:0006629,GO:0006644,GO:0006646,GO:0006650,GO:0006656,GO:0006657,GO:0006793,GO:0006796,GO:0006807,GO:0006950,GO:0008150,GO:0008152,GO:0008610,GO:0008654,GO:0009058,GO:0009611,GO:0009987,GO:0016301,GO:0016310,GO:0016740,GO:0016772,GO:0016773,GO:0019637,GO:0044237,GO:0044238,GO:0044249,GO:0044255,GO:…	2.7.1.32,2.7.1.82	ko:K14156	ko00564,ko01100,ko05231,map00564,map01100,map05231	M00090,M00092	R01021,R01468	RC00002,RC00017	ko00000,ko00001,ko00002,ko01000	-	-	-	Choline_kin_N,Choline_kinase
CCA0678S0096	4155.Migut.N02930.1.p	5.04e-59	187.0	COG0071@1|root,KOG0710@2759|Eukaryota,37V7F@33090|Viridiplantae,3GJVD@35493|Streptophyta,44JX0@71274|asterids	35493|Streptophyta	O	Belongs to the small heat shock protein (HSP20) family	-	-	-	ko:K13993	ko04141,map04141	-	-	-	ko00000,ko00001,ko03110	-	-	-	HSP20
CCA0678S0090	981085.XP_010094839.1	2.5e-267	742.0	KOG1021@1|root,KOG1021@2759|Eukaryota,37MF8@33090|Viridiplantae,3G7VI@35493|Streptophyta,4JNF0@91835|fabids	35493|Streptophyta	GMW	Exostosin family	-	-	-	-	-	-	-	-	-	-	-	-	Exostosin
CCA0255S0001	4113.PGSC0003DMT400018498	2.22e-27	107.0	COG2124@1|root,KOG0156@2759|Eukaryota,37N5Y@33090|Viridiplantae,3GGFD@35493|Streptophyta,44R10@71274|asterids	35493|Streptophyta	Q	P-coumaroyl quinate shikimate 3'-hydroxylase	-	GO:0003674,GO:0003824,GO:0004497,GO:0005488,GO:0005515,GO:0005575,GO:0005622,GO:0005623,GO:0005737,GO:0005739,GO:0005783,GO:0005886,GO:0006725,GO:0008150,GO:0008152,GO:0009058,GO:0009698,GO:0009699,GO:0009804,GO:0009805,GO:0009808,GO:0009809,GO:0009812,GO:0009813,GO:0009987,GO:0012505,GO:0016020,GO:0016491,GO:0016705,GO:0016709,GO:0018130,GO:0019438,GO:0019748,GO:0042802,GO:0043226,GO:0043227,GO:…	1.14.13.36	ko:K09754	ko00940,ko00941,ko00945,ko01100,ko01110,map00940,map00941,map00945,map01100,map01110	M00039	R04342,R06582	RC00046	ko00000,ko00001,ko00002,ko00199,ko01000	-	-	-	p450
CCA0976S0001	3988.XP_002512057.1	9.17e-52	172.0	arCOG06245@1|root,2QSDP@2759|Eukaryota,37P8P@33090|Viridiplantae,3GAX4@35493|Streptophyta,4JSB0@91835|fabids	35493|Streptophyta	S	Alpha-1,4-glucan-protein synthase UDP-forming	-	GO:0003674,GO:0003824,GO:0005575,GO:0005622,GO:0005623,GO:0005737,GO:0005794,GO:0005829,GO:0005911,GO:0006139,GO:0006725,GO:0006793,GO:0006807,GO:0008150,GO:0008152,GO:0009225,GO:0009506,GO:0009832,GO:0009987,GO:0012505,GO:0016020,GO:0016853,GO:0016866,GO:0030054,GO:0033356,GO:0034641,GO:0042546,GO:0043226,GO:0043227,GO:0043229,GO:0043231,GO:0044085,GO:0044237,GO:0044238,GO:0044281,GO:0044424,GO:…	5.4.99.30	ko:K13379	ko00520,map00520	-	R09009	RC02396	ko00000,ko00001,ko01000,ko01003	-	GT75	-	RGP
CCA1001S0001	3641.EOY07975	1e-60	197.0	KOG0080@1|root,KOG0080@2759|Eukaryota,37S6E@33090|Viridiplantae,3GAJF@35493|Streptophyta	35493|Streptophyta	U	Ras-related protein	-	GO:0003674,GO:0005488,GO:0005515,GO:0005575,GO:0005622,GO:0005623,GO:0005737,GO:0005777,GO:0005794,GO:0008092,GO:0012505,GO:0017022,GO:0030742,GO:0032029,GO:0032036,GO:0042579,GO:0043226,GO:0043227,GO:0043229,GO:0043231,GO:0044424,GO:0044444,GO:0044464,GO:0080115	-	ko:K07910,ko:K07976	-	-	-	-	ko00000,ko04031,ko04131	-	-	-	Ras
CCA0220S0001	29760.VIT_03s0063g00980.t01	8.17e-63	198.0	2BF86@1|root,2S16H@2759|Eukaryota,37VP1@33090|Viridiplantae,3GJTN@35493|Streptophyta	35493|Streptophyta	-	-	-	-	-	-	-	-	-	-	-	-	-	-	Cu_bind_like
CCA0072S0001	3659.XP_004134387.1	2.77e-82	259.0	KOG0799@1|root,KOG0799@2759|Eukaryota,37QV2@33090|Viridiplantae,3GFG0@35493|Streptophyta,4JM3F@91835|fabids	35493|Streptophyta	G	Xylosyltransferase 1-like	-	GO:0000139,GO:0005575,GO:0005622,GO:0005623,GO:0005737,GO:0005794,GO:0006029,GO:0006807,GO:0007275,GO:0007399,GO:0008150,GO:0008152,GO:0009058,GO:0009059,GO:0009100,GO:0009101,GO:0009987,GO:0010033,GO:0010721,GO:0010975,GO:0010977,GO:0012505,GO:0016020,GO:0019538,GO:0022008,GO:0030154,GO:0030166,GO:0031090,GO:0031344,GO:0031345,GO:0031984,GO:0032101,GO:0032102,GO:0032501,GO:0032502,GO:0034097,GO:…	-	ko:K20891	-	-	-	-	ko00000,ko01000,ko01003	-	GT14	-	Branch
CCA0072S0002	3659.XP_004134387.1	9.42e-68	224.0	KOG0799@1|root,KOG0799@2759|Eukaryota,37QV2@33090|Viridiplantae,3GFG0@35493|Streptophyta,4JM3F@91835|fabids	35493|Streptophyta	G	Xylosyltransferase 1-like	-	GO:0000139,GO:0005575,GO:0005622,GO:0005623,GO:0005737,GO:0005794,GO:0006029,GO:0006807,GO:0007275,GO:0007399,GO:0008150,GO:0008152,GO:0009058,GO:0009059,GO:0009100,GO:0009101,GO:0009987,GO:0010033,GO:0010721,GO:0010975,GO:0010977,GO:0012505,GO:0016020,GO:0019538,GO:0022008,GO:0030154,GO:0030166,GO:0031090,GO:0031344,GO:0031345,GO:0031984,GO:0032101,GO:0032102,GO:0032501,GO:0032502,GO:0034097,GO:…	-	ko:K20891	-	-	-	-	ko00000,ko01000,ko01003	-	GT14	-	Branch
CCA0072S0003	3988.XP_002527516.1	1.34e-25	96.3	COG1996@1|root,KOG3507@2759|Eukaryota,37WZQ@33090|Viridiplantae,3GKYA@35493|Streptophyta,4JQZ1@91835|fabids	35493|Streptophyta	K	DNA-directed RNA polymerases I, II, and III	-	GO:0000418,GO:0000419,GO:0000428,GO:0005575,GO:0005622,GO:0005623,GO:0005634,GO:0005654,GO:0005665,GO:0005666,GO:0005730,GO:0005736,GO:0006139,GO:0006351,GO:0006360,GO:0006366,GO:0006383,GO:0006725,GO:0006807,GO:0008150,GO:0008152,GO:0009058,GO:0009059,GO:0009987,GO:0010467,GO:0016070,GO:0016591,GO:0018130,GO:0019438,GO:0030880,GO:0031974,GO:0031981,GO:0032774,GO:0032991,GO:0034641,GO:0034645,GO:…	-	ko:K03009	ko00230,ko00240,ko01100,ko03020,ko04623,ko05016,ko05169,map00230,map00240,map01100,map03020,map04623,map05016,map05169	M00180,M00181,M00182	R00435,R00441,R00442,R00443	RC02795	br01611,ko00000,ko00001,ko00002,ko03021,ko03400	-	-	-	DNA_RNApol_7kD
CCA0752S0001	3641.EOY23510	1.27e-310	907.0	COG0069@1|root,KOG0399@2759|Eukaryota,37RTT@33090|Viridiplantae,3G7BE@35493|Streptophyta	35493|Streptophyta	E	glutamate synthase	GLT1	GO:0003674,GO:0003824,GO:0005575,GO:0005622,GO:0005623,GO:0005737,GO:0006082,GO:0006520,GO:0006536,GO:0006537,GO:0006541,GO:0006807,GO:0008150,GO:0008152,GO:0008652,GO:0009058,GO:0009064,GO:0009084,GO:0009507,GO:0009532,GO:0009536,GO:0009570,GO:0009719,GO:0009725,GO:0009735,GO:0009987,GO:0010033,GO:0010035,GO:0010038,GO:0015930,GO:0016040,GO:0016053,GO:0016491,GO:0016638,GO:0016639,GO:0019676,GO:…	1.4.1.13,1.4.1.14	ko:K00264	ko00250,ko00910,ko01100,ko01110,ko01120,ko01130,ko01230,map00250,map00910,map01100,map01110,map01120,map01130,map01230	-	R00093,R00114,R00248	RC00006,RC00010,RC02799	ko00000,ko00001,ko01000	-	-	-	Fer4_20,GATase_2,GXGXG,Glu_syn_central,Glu_synthase,Pyr_redox_2
CCA1033S0036	3988.XP_002515541.1	5.15e-61	204.0	2CXK1@1|root,2RY48@2759|Eukaryota,37TVD@33090|Viridiplantae,3GAE2@35493|Streptophyta,4JTST@91835|fabids	35493|Streptophyta	S	Plant protein of unknown function	-	-	-	-	-	-	-	-	-	-	-	-	DUF247
CCA1033S0017	225117.XP_009366768.1	2.71e-183	521.0	COG3621@1|root,KOG0513@2759|Eukaryota,37JKH@33090|Viridiplantae,3G7E9@35493|Streptophyta,4JJ87@91835|fabids	35493|Streptophyta	I	Lipolytic acyl hydrolase (LAH)	-	GO:0003674,GO:0003824,GO:0004620,GO:0005575,GO:0005622,GO:0005623,GO:0005737,GO:0016020,GO:0016298,GO:0016787,GO:0016788,GO:0044424,GO:0044464,GO:0047372,GO:0052689	-	-	-	-	-	-	-	-	-	-	Patatin
CCA1033S0047	2711.XP_006475508.1	8e-220	612.0	KOG0581@1|root,KOG0581@2759|Eukaryota,37IHU@33090|Viridiplantae,3G81G@35493|Streptophyta	35493|Streptophyta	T	belongs to the protein kinase superfamily	-	-	2.7.12.2	ko:K20603	ko04016,map04016	-	-	-	ko00000,ko00001,ko01000,ko01001	-	-	-	Pkinase
CCA1033S0013	2711.XP_006466643.1	1.13e-176	499.0	28WHY@1|root,2R3A0@2759|Eukaryota,37SAI@33090|Viridiplantae,3GD9E@35493|Streptophyta	35493|Streptophyta	Q	Belongs to the peroxidase family. Classical plant (class III) peroxidase subfamily	-	-	1.11.1.7	ko:K00430	ko00940,ko01100,ko01110,map00940,map01100,map01110	-	R00602,R02596,R03919,R04007,R07443	RC00034	ko00000,ko00001,ko01000	-	-	-	peroxidase
CCA1033S0022	3641.EOX91347	1.89e-92	286.0	COG0588@1|root,KOG0235@2759|Eukaryota,37J1U@33090|Viridiplantae,3GEKA@35493|Streptophyta	35493|Streptophyta	G	phosphoglycerate	-	GO:0003674,GO:0003824,GO:0005575,GO:0005622,GO:0005623,GO:0005737,GO:0005829,GO:0006793,GO:0006796,GO:0008150,GO:0008152,GO:0009987,GO:0016311,GO:0016787,GO:0016788,GO:0016791,GO:0042578,GO:0044237,GO:0044424,GO:0044444,GO:0044464	5.4.2.12	ko:K15634	ko00010,ko00260,ko00680,ko01100,ko01110,ko01120,ko01130,ko01200,ko01230,map00010,map00260,map00680,map01100,map01110,map01120,map01130,map01200,map01230	M00001,M00002,M00003	R01518	RC00536	ko00000,ko00001,ko00002,ko01000	-	-	-	His_Phos_1
CCA1033S0043	981085.XP_010090105.1	0.0	2362.0	COG5022@1|root,KOG0160@2759|Eukaryota,37MUF@33090|Viridiplantae,3G8Q6@35493|Streptophyta,4JEDB@91835|fabids	35493|Streptophyta	Z	Belongs to the TRAFAC class myosin-kinesin ATPase superfamily. Myosin family	-	GO:0000003,GO:0000146,GO:0000166,GO:0000331,GO:0000902,GO:0000904,GO:0003006,GO:0003674,GO:0003774,GO:0003779,GO:0003824,GO:0005488,GO:0005515,GO:0005524,GO:0005575,GO:0005622,GO:0005623,GO:0005737,GO:0005773,GO:0005856,GO:0005911,GO:0006928,GO:0007275,GO:0008092,GO:0008144,GO:0008150,GO:0009506,GO:0009653,GO:0009791,GO:0009826,GO:0009888,GO:0009908,GO:0009932,GO:0009987,GO:0010015,GO:0010026,GO:…	-	ko:K10357	-	-	-	-	ko00000,ko03019,ko03029,ko04131,ko04812	-	-	-	DIL,IQ,Myosin_N,Myosin_head
CCA1033S0004	3983.cassava4.1_010353m	1.39e-223	620.0	KOG0583@1|root,KOG0583@2759|Eukaryota,37HYW@33090|Viridiplantae,3GDRB@35493|Streptophyta,4JHVF@91835|fabids	35493|Streptophyta	T	Belongs to the protein kinase superfamily	-	-	2.7.11.1	ko:K14498	ko04016,ko04075,map04016,map04075	-	-	-	ko00000,ko00001,ko01000,ko01001	-	-	-	Pkinase
CCA1033S0028	102107.XP_008241515.1	0.0	1503.0	28I7W@1|root,2QQI7@2759|Eukaryota,388HE@33090|Viridiplantae,3GX9B@35493|Streptophyta,4JK0T@91835|fabids	35493|Streptophyta	S	Transmembrane protein 131-like	-	-	-	-	-	-	-	-	-	-	-	-	TMEM131_like
CCA1033S0014	4432.XP_010268554.1	4.87e-239	659.0	COG0652@1|root,KOG0546@2759|Eukaryota,37JX7@33090|Viridiplantae,3G7G7@35493|Streptophyta	35493|Streptophyta	O	Peptidyl-prolyl cis-trans isomerase	-	GO:0000003,GO:0000413,GO:0003006,GO:0003674,GO:0003755,GO:0003824,GO:0005575,GO:0005622,GO:0005623,GO:0005737,GO:0005829,GO:0006464,GO:0006807,GO:0007275,GO:0008150,GO:0008152,GO:0009791,GO:0009888,GO:0009908,GO:0009987,GO:0010022,GO:0010050,GO:0010073,GO:0010582,GO:0016853,GO:0016859,GO:0018193,GO:0018208,GO:0019538,GO:0022414,GO:0032501,GO:0032502,GO:0036211,GO:0043170,GO:0043412,GO:0044237,GO:…	5.2.1.8	ko:K05864	ko04217,ko04218,map04217,map04218	-	-	-	ko00000,ko00001,ko01000,ko03110	-	-	-	Pro_isomerase,TPR_1,TPR_2
CCA1033S0024	3641.EOX91351	1.77e-151	430.0	COG0300@1|root,KOG1014@2759|Eukaryota,37M7D@33090|Viridiplantae,3GG85@35493|Streptophyta	35493|Streptophyta	Q	reductase	-	-	-	-	-	-	-	-	-	-	-	-	adh_short
CCA1033S0055	29760.VIT_11s0016g01890.t01	7.04e-123	358.0	2CN34@1|root,2QTN3@2759|Eukaryota,37S1Z@33090|Viridiplantae,3GAK4@35493|Streptophyta	35493|Streptophyta	B	Telomere repeat-binding factor	-	GO:0000785,GO:0003674,GO:0003676,GO:0003677,GO:0003690,GO:0003691,GO:0003697,GO:0005488,GO:0005515,GO:0005575,GO:0005622,GO:0005623,GO:0005634,GO:0005694,GO:0005730,GO:0031974,GO:0031981,GO:0042162,GO:0042802,GO:0042803,GO:0043047,GO:0043226,GO:0043227,GO:0043228,GO:0043229,GO:0043231,GO:0043232,GO:0043233,GO:0043565,GO:0044422,GO:0044424,GO:0044427,GO:0044428,GO:0044446,GO:0044464,GO:0046983,GO:…	-	ko:K09422	-	-	-	-	ko00000,ko03000	-	-	-	Linker_histone,Myb_DNA-bind_6,Myb_DNA-binding
CCA1033S0054	3983.cassava4.1_005406m	9.95e-219	616.0	28KQ1@1|root,2QT61@2759|Eukaryota,37JJJ@33090|Viridiplantae,3GB8Y@35493|Streptophyta,4JDHR@91835|fabids	35493|Streptophyta	S	Lycopene epsilon cyclase	-	GO:0003674,GO:0003824,GO:0006629,GO:0006720,GO:0006721,GO:0008150,GO:0008152,GO:0008299,GO:0008610,GO:0009058,GO:0009975,GO:0009987,GO:0016108,GO:0016109,GO:0016114,GO:0016116,GO:0016117,GO:0016122,GO:0016123,GO:0016853,GO:0016860,GO:0042440,GO:0044237,GO:0044238,GO:0044249,GO:0044255,GO:0045435,GO:0046148,GO:0071704,GO:1901576	5.5.1.18	ko:K06444	ko00906,ko01100,ko01110,map00906,map01100,map01110	-	R06960,R06963,R07840	RC01612	ko00000,ko00001,ko01000	-	-	-	Lycopene_cycl
CCA1033S0027	102107.XP_008241517.1	2.1e-291	812.0	28IMD@1|root,2R9AE@2759|Eukaryota,37NSD@33090|Viridiplantae,3GCHV@35493|Streptophyta,4JJQE@91835|fabids	35493|Streptophyta	S	Leucine-zipper of ternary complex factor MIP1	-	-	-	-	-	-	-	-	-	-	-	-	DUF547,Lzipper-MIP1
CCA1033S0057	4432.XP_010262044.1	1.49e-288	794.0	KOG1164@1|root,KOG1164@2759|Eukaryota,37IWJ@33090|Viridiplantae,3GD7N@35493|Streptophyta	35493|Streptophyta	T	belongs to the protein kinase superfamily	-	GO:0003674,GO:0003824,GO:0004672,GO:0004674,GO:0005575,GO:0005622,GO:0005623,GO:0005634,GO:0005737,GO:0005911,GO:0006464,GO:0006468,GO:0006793,GO:0006796,GO:0006807,GO:0006810,GO:0006897,GO:0008150,GO:0008152,GO:0008360,GO:0009506,GO:0009987,GO:0016192,GO:0016301,GO:0016310,GO:0016740,GO:0016772,GO:0016773,GO:0018105,GO:0018193,GO:0018209,GO:0019538,GO:0022603,GO:0022604,GO:0030054,GO:0036211,GO:…	2.7.11.1	ko:K02218	ko04011,ko04392,map04011,map04392	-	-	-	ko00000,ko00001,ko01000,ko01001	-	-	-	Pkinase
CCA1033S0002	225117.XP_009366552.1	3.4e-136	421.0	COG4886@1|root,2QSSA@2759|Eukaryota,37R4B@33090|Viridiplantae,3GC2G@35493|Streptophyta,4JMFC@91835|fabids	35493|Streptophyta	S	disease resistance	-	-	-	ko:K19613	ko04014,map04014	-	-	-	ko00000,ko00001	-	-	-	NB-ARC,RPW8
CCA1033S0041	102107.XP_008242192.1	8.24e-173	501.0	COG0666@1|root,KOG0504@2759|Eukaryota,37QU5@33090|Viridiplantae,3GHHV@35493|Streptophyta,4JVQM@91835|fabids	35493|Streptophyta	S	ankyrin repeat-containing protein	-	-	-	-	-	-	-	-	-	-	-	-	Ank_2,Ank_4,Ank_5,PGG
CCA1033S0023	102107.XP_008241522.1	0.0	1016.0	KOG0032@1|root,KOG0032@2759|Eukaryota,37JQ3@33090|Viridiplantae,3GBFT@35493|Streptophyta,4JDEH@91835|fabids	35493|Streptophyta	T	CDPK-related kinase	-	GO:0001101,GO:0003674,GO:0003824,GO:0004672,GO:0004674,GO:0004683,GO:0005488,GO:0005515,GO:0005516,GO:0005575,GO:0005622,GO:0005623,GO:0005634,GO:0005737,GO:0005886,GO:0006464,GO:0006468,GO:0006793,GO:0006796,GO:0006807,GO:0007154,GO:0007165,GO:0008150,GO:0008152,GO:0009719,GO:0009725,GO:0009737,GO:0009738,GO:0009755,GO:0009931,GO:0009987,GO:0010033,GO:0010857,GO:0016020,GO:0016301,GO:0016310,GO:…	-	ko:K00924	-	-	-	-	ko00000,ko01000	-	-	-	Pkinase
CCA1033S0050	29760.VIT_13s0067g03060.t01	2.27e-187	531.0	COG0143@1|root,KOG2241@2759|Eukaryota,37N3U@33090|Viridiplantae,3G8ZU@35493|Streptophyta	35493|Streptophyta	J	Putative tRNA binding domain	-	-	-	ko:K15437	-	-	-	-	ko00000,ko03016	-	-	-	GST_C,tRNA_bind
CCA1033S0011	57918.XP_004288063.1	2.02e-118	345.0	COG1825@1|root,2QV9D@2759|Eukaryota,37RRT@33090|Viridiplantae,3GF0N@35493|Streptophyta,4JSZ5@91835|fabids	35493|Streptophyta	J	Ribosomal protein TL5, C-terminal domain	-	-	-	ko:K02897	ko03010,map03010	M00178	-	-	ko00000,ko00001,ko00002,ko03011	-	-	-	Ribosomal_L25p,Ribosomal_TL5_C
CCA1033S0035	3880.AES73677	2.45e-35	134.0	2CXK1@1|root,2RY48@2759|Eukaryota,37TVD@33090|Viridiplantae,3GAE2@35493|Streptophyta,4JPMY@91835|fabids	35493|Streptophyta	S	Plant protein of unknown function	-	-	-	-	-	-	-	-	-	-	-	-	DUF247
CCA1033S0006	3983.cassava4.1_010485m	1.87e-92	286.0	28J99@1|root,2R6EG@2759|Eukaryota,37QD3@33090|Viridiplantae,3GGW8@35493|Streptophyta,4JDZI@91835|fabids	35493|Streptophyta	K	Myb-like DNA-binding domain	-	GO:0005575,GO:0005622,GO:0005623,GO:0005634,GO:0043226,GO:0043227,GO:0043229,GO:0043231,GO:0044424,GO:0044464	-	-	-	-	-	-	-	-	-	-	Myb_DNA-binding
CCA1033S0053	3641.EOY30379	1.97e-301	845.0	COG0515@1|root,2QQ92@2759|Eukaryota,37M00@33090|Viridiplantae,3GBK0@35493|Streptophyta	35493|Streptophyta	T	U-box domain-containing protein	-	-	-	-	-	-	-	-	-	-	-	-	Pkinase,Pkinase_Tyr,U-box,Usp
CCA1033S0056	102107.XP_008242379.1	1.48e-242	680.0	COG5056@1|root,KOG0380@2759|Eukaryota,37KI3@33090|Viridiplantae,3GEXH@35493|Streptophyta,4JIZH@91835|fabids	35493|Streptophyta	I	O-acyltransferase	DGAT	GO:0000003,GO:0001101,GO:0003006,GO:0003674,GO:0003824,GO:0004144,GO:0005575,GO:0005622,GO:0005623,GO:0005737,GO:0005783,GO:0005789,GO:0005811,GO:0005975,GO:0006629,GO:0006638,GO:0006639,GO:0006641,GO:0006950,GO:0006970,GO:0007275,GO:0007568,GO:0008150,GO:0008152,GO:0008374,GO:0008610,GO:0009058,GO:0009266,GO:0009409,GO:0009507,GO:0009526,GO:0009536,GO:0009628,GO:0009651,GO:0009719,GO:0009725,GO:…	2.3.1.20,2.3.1.75,2.3.1.76	ko:K11155	ko00561,ko00830,ko01100,ko04975,map00561,map00830,map01100,map04975	M00089	R02251,R02366,R02367,R08381	RC00004,RC00041	ko00000,ko00001,ko00002,ko01000	-	-	-	MBOAT
CCA1033S0045	3988.XP_002509510.1	8.99e-63	201.0	COG1678@1|root,KOG1567@2759|Eukaryota,37KRP@33090|Viridiplantae,3GC18@35493|Streptophyta,4JEH8@91835|fabids	35493|Streptophyta	F	Ribonucleoside-diphosphate reductase small	-	GO:0006139,GO:0006259,GO:0006260,GO:0006281,GO:0006725,GO:0006807,GO:0006950,GO:0006974,GO:0007275,GO:0008150,GO:0008152,GO:0008219,GO:0009058,GO:0009059,GO:0009987,GO:0012501,GO:0032501,GO:0032502,GO:0033554,GO:0034641,GO:0034645,GO:0043170,GO:0044237,GO:0044238,GO:0044249,GO:0044260,GO:0046483,GO:0048856,GO:0050789,GO:0050794,GO:0050896,GO:0051716,GO:0051726,GO:0065007,GO:0071704,GO:0090304,GO:…	1.17.4.1	ko:K10808	ko00230,ko00240,ko00480,ko00983,ko01100,ko04115,map00230,map00240,map00480,map00983,map01100,map04115	M00053	R02017,R02019,R02024,R08363,R08364,R11893	RC00613,RC01003	ko00000,ko00001,ko00002,ko01000,ko03400	-	-	-	Ribonuc_red_sm
CCA1033S0046	3983.cassava4.1_018653m	5.98e-65	201.0	2APB0@1|root,2RZGD@2759|Eukaryota,37UQ9@33090|Viridiplantae,3GIU6@35493|Streptophyta,4JPS4@91835|fabids	35493|Streptophyta	S	60S ribosomal protein L18a-like protein	-	GO:0003674,GO:0003676,GO:0003723,GO:0003735,GO:0005198,GO:0005488,GO:0005575,GO:0005622,GO:0005623,GO:0005737,GO:0005829,GO:0005840,GO:0005911,GO:0006412,GO:0006518,GO:0006807,GO:0008150,GO:0008152,GO:0009058,GO:0009059,GO:0009506,GO:0009987,GO:0010467,GO:0015934,GO:0019538,GO:0022625,GO:0022626,GO:0030054,GO:0032991,GO:0034641,GO:0034645,GO:0043043,GO:0043170,GO:0043226,GO:0043228,GO:0043229,GO:…	-	-	-	-	-	-	-	-	-	-	-
CCA1033S0009	3641.EOX91321	2.73e-309	860.0	KOG2530@1|root,KOG2530@2759|Eukaryota,37RYJ@33090|Viridiplantae,3GA4E@35493|Streptophyta	35493|Streptophyta	Z	Protein misato homolog	-	-	-	-	-	-	-	-	-	-	-	-	Misat_Tub_SegII,Tubulin_3
CCA1033S0026	225117.XP_009366849.1	0.0	2651.0	2CD2S@1|root,2QPK8@2759|Eukaryota,37SUN@33090|Viridiplantae,3GEKM@35493|Streptophyta,4JIRK@91835|fabids	35493|Streptophyta	S	WD40 repeats	-	-	-	-	-	-	-	-	-	-	-	-	COPI_C
CCA1033S0058	29760.VIT_11s0016g01970.t01	1.21e-61	208.0	28J6G@1|root,2QRWH@2759|Eukaryota,37KP4@33090|Viridiplantae,3G7JP@35493|Streptophyta	35493|Streptophyta	S	Calmodulin-binding protein	-	-	-	-	-	-	-	-	-	-	-	-	-
CCA1033S0010	3983.cassava4.1_027088m	2.52e-82	258.0	28KBI@1|root,2QSSJ@2759|Eukaryota,37JNG@33090|Viridiplantae,3GHJK@35493|Streptophyta,4JG6Y@91835|fabids	35493|Streptophyta	S	LOB domain-containing protein	-	-	-	-	-	-	-	-	-	-	-	-	LOB
CCA1033S0052	3641.EOY30376	2.94e-252	705.0	KOG4585@1|root,KOG4585@2759|Eukaryota,37KD8@33090|Viridiplantae,3G8UF@35493|Streptophyta	35493|Streptophyta	L	nuclease HARBI1	-	-	-	-	-	-	-	-	-	-	-	-	DDE_Tnp_4
CCA1033S0059	3880.AES71864	2.27e-18	84.3	28J6G@1|root,2QRIN@2759|Eukaryota,37PUH@33090|Viridiplantae,3G9BQ@35493|Streptophyta,4JHNQ@91835|fabids	35493|Streptophyta	S	calmodulin-binding family	-	-	-	-	-	-	-	-	-	-	-	-	-
CCA1033S0051	102107.XP_008242177.1	0.0	1685.0	2C29V@1|root,2QQJ5@2759|Eukaryota,37JVA@33090|Viridiplantae,3GF5V@35493|Streptophyta,4JF43@91835|fabids	35493|Streptophyta	S	isoform X1	-	-	-	-	-	-	-	-	-	-	-	-	Ada3
CCA1033S0012	981085.XP_010109901.1	1.41e-156	472.0	KOG0198@1|root,KOG0198@2759|Eukaryota,37QT0@33090|Viridiplantae,3G76H@35493|Streptophyta,4JKQ0@91835|fabids	35493|Streptophyta	T	Mitogen-activated protein kinase kinase kinase	-	GO:0000165,GO:0000186,GO:0000187,GO:0001932,GO:0001934,GO:0002682,GO:0002831,GO:0003674,GO:0003824,GO:0004672,GO:0004674,GO:0004709,GO:0005575,GO:0005622,GO:0005623,GO:0005737,GO:0005829,GO:0005886,GO:0006464,GO:0006468,GO:0006793,GO:0006796,GO:0006807,GO:0006950,GO:0006979,GO:0007154,GO:0007165,GO:0007346,GO:0008150,GO:0008152,GO:0009719,GO:0009893,GO:0009966,GO:0009967,GO:0009987,GO:0010033,GO:…	2.7.11.25	ko:K04421	ko04010,ko04722,ko04912,ko05166,map04010,map04722,map04912,map05166	M00688,M00689,M00690	-	-	ko00000,ko00001,ko00002,ko01000,ko01001	-	-	-	Pkinase
CCA1033S0015	29730.Gorai.008G074000.1	3.86e-20	90.1	2BU4X@1|root,2S22E@2759|Eukaryota,37VIX@33090|Viridiplantae,3GIGG@35493|Streptophyta	35493|Streptophyta	-	-	-	-	-	-	-	-	-	-	-	-	-	-	WEMBL
CCA1033S0021	3641.EOX91346	2.95e-192	544.0	COG3621@1|root,KOG0513@2759|Eukaryota,37JKH@33090|Viridiplantae,3G7E9@35493|Streptophyta	35493|Streptophyta	I	lipolytic acyl hydrolase (LAH)	-	GO:0003674,GO:0003824,GO:0004620,GO:0005575,GO:0005622,GO:0005623,GO:0005737,GO:0016020,GO:0016298,GO:0016787,GO:0016788,GO:0044424,GO:0044464,GO:0047372,GO:0052689	-	-	-	-	-	-	-	-	-	-	Patatin
CCA1033S0016	225117.XP_009366768.1	1.64e-199	564.0	COG3621@1|root,KOG0513@2759|Eukaryota,37JKH@33090|Viridiplantae,3G7E9@35493|Streptophyta,4JJ87@91835|fabids	35493|Streptophyta	I	Lipolytic acyl hydrolase (LAH)	-	GO:0003674,GO:0003824,GO:0004620,GO:0005575,GO:0005622,GO:0005623,GO:0005737,GO:0016020,GO:0016298,GO:0016787,GO:0016788,GO:0044424,GO:0044464,GO:0047372,GO:0052689	-	-	-	-	-	-	-	-	-	-	Patatin
CCA1033S0042	981085.XP_010090106.1	3.28e-221	616.0	KOG2895@1|root,KOG2895@2759|Eukaryota,37PE0@33090|Viridiplantae,3GBSE@35493|Streptophyta,4JMCC@91835|fabids	35493|Streptophyta	S	membrane protein C776.05-like	-	-	-	-	-	-	-	-	-	-	-	-	DUF2838
CCA1033S0032	3760.EMJ24201	3e-54	180.0	KOG4197@1|root,KOG4197@2759|Eukaryota,37HVG@33090|Viridiplantae,3G96K@35493|Streptophyta,4JMV8@91835|fabids	35493|Streptophyta	S	Pentatricopeptide repeat-containing protein	-	GO:0003674,GO:0003676,GO:0003723,GO:0003824,GO:0004518,GO:0004519,GO:0005488,GO:0005575,GO:0005622,GO:0005623,GO:0006139,GO:0006725,GO:0006807,GO:0008150,GO:0008152,GO:0009451,GO:0009987,GO:0016070,GO:0016787,GO:0016788,GO:0034641,GO:0043170,GO:0043226,GO:0043227,GO:0043229,GO:0043231,GO:0043412,GO:0044237,GO:0044238,GO:0044424,GO:0044464,GO:0046483,GO:0071704,GO:0090304,GO:0090305,GO:0097159,GO:…	-	-	-	-	-	-	-	-	-	-	PPR,PPR_2,PPR_3
CCA1033S0005	3656.XP_008457882.1	5.76e-127	373.0	COG5531@1|root,KOG1946@2759|Eukaryota,37Q9W@33090|Viridiplantae,3GDB0@35493|Streptophyta,4JHHP@91835|fabids	35493|Streptophyta	K	Upstream activation factor subunit	-	GO:0000120,GO:0000500,GO:0005575,GO:0005622,GO:0005623,GO:0005634,GO:0005667,GO:0005730,GO:0006355,GO:0006356,GO:0008150,GO:0009889,GO:0009891,GO:0009893,GO:0010468,GO:0010556,GO:0010557,GO:0010604,GO:0010628,GO:0019219,GO:0019222,GO:0031323,GO:0031325,GO:0031326,GO:0031328,GO:0031974,GO:0031981,GO:0032991,GO:0043226,GO:0043227,GO:0043228,GO:0043229,GO:0043231,GO:0043232,GO:0043233,GO:0044422,GO:…	-	ko:K15223	-	-	-	-	ko00000,ko03021	-	-	-	DEK_C,SWIB
CCA1033S0037	3760.EMJ27965	1.43e-21	104.0	28JSW@1|root,2SJ4F@2759|Eukaryota,37Y6T@33090|Viridiplantae	33090|Viridiplantae	S	Sieve element occlusion	-	-	-	-	-	-	-	-	-	-	-	-	SEO_C,SEO_N
CCA1254S0001	3750.XP_008367282.1	5.29e-49	174.0	28P1Z@1|root,2QVNF@2759|Eukaryota,37NWM@33090|Viridiplantae,3GGY4@35493|Streptophyta,4JK0J@91835|fabids	35493|Streptophyta	S	Plant protein of unknown function (DUF639)	-	-	-	-	-	-	-	-	-	-	-	-	DUF639
CCA0892S0014	102107.XP_008219239.1	3.45e-86	254.0	COG2036@1|root,KOG1745@2759|Eukaryota,37TRG@33090|Viridiplantae,3GI60@35493|Streptophyta,4JEG6@91835|fabids	35493|Streptophyta	B	Histone H3	-	-	-	ko:K11253	ko05034,ko05202,ko05322,map05034,map05202,map05322	-	-	-	ko00000,ko00001,ko03036,ko04147	-	-	-	Histone
CCA0892S0016	3694.POPTR_0003s15560.1	1.6e-186	526.0	2CNFK@1|root,2QVXU@2759|Eukaryota,37HYH@33090|Viridiplantae,3G8I1@35493|Streptophyta,4JFRH@91835|fabids	35493|Streptophyta	S	purine permease	-	GO:0003674,GO:0005215,GO:0005345,GO:0005575,GO:0006810,GO:0006863,GO:0008150,GO:0015205,GO:0015851,GO:0016020,GO:0022857,GO:0051179,GO:0051234,GO:0055085,GO:0071702,GO:0071705,GO:0072530,GO:1904823	-	-	-	-	-	-	-	-	-	-	PUNUT
CCA0892S0007	225117.XP_009364713.1	0.0	1423.0	2CNF9@1|root,2QVV1@2759|Eukaryota,37S8F@33090|Viridiplantae,3GFTF@35493|Streptophyta,4JFJK@91835|fabids	35493|Streptophyta	S	Multiple C2 and transmembrane domain-containing protein	-	GO:0003674,GO:0005488,GO:0005509,GO:0005575,GO:0005622,GO:0005623,GO:0005634,GO:0005654,GO:0005737,GO:0005783,GO:0005829,GO:0007154,GO:0007165,GO:0008150,GO:0009987,GO:0012505,GO:0016020,GO:0016021,GO:0019722,GO:0019932,GO:0023052,GO:0031224,GO:0031974,GO:0031981,GO:0035556,GO:0043167,GO:0043169,GO:0043226,GO:0043227,GO:0043229,GO:0043231,GO:0043233,GO:0044422,GO:0044424,GO:0044425,GO:0044428,GO:…	-	-	-	-	-	-	-	-	-	-	C2,PRT_C
CCA0892S0011	981085.XP_010091991.1	2.42e-12	67.0	2E9IF@1|root,2SFW5@2759|Eukaryota,37XQ1@33090|Viridiplantae,3GMJ4@35493|Streptophyta,4JR8A@91835|fabids	35493|Streptophyta	-	-	-	-	-	-	-	-	-	-	-	-	-	-	-
CCA0892S0046	3760.EMJ13096	5.79e-24	98.6	2AZ2P@1|root,2S04U@2759|Eukaryota,37V15@33090|Viridiplantae,3GIZA@35493|Streptophyta,4JQMP@91835|fabids	35493|Streptophyta	-	-	-	-	-	-	-	-	-	-	-	-	-	-	PPR
CCA0892S0005	3847.GLYMA10G40480.1	6.5e-20	87.0	KOG1944@1|root,KOG1944@2759|Eukaryota,37MM8@33090|Viridiplantae,3GCA3@35493|Streptophyta,4JFDR@91835|fabids	35493|Streptophyta	S	Belongs to the peroxisomal membrane protein PXMP2 4 family	-	GO:0005575,GO:0005622,GO:0005623,GO:0005737,GO:0044424,GO:0044464	-	ko:K13348	ko04146,map04146	-	-	-	ko00000,ko00001	-	-	-	Mpv17_PMP22
CCA0892S0022	71139.XP_010058071.1	2.52e-51	162.0	2CV33@1|root,2S4FE@2759|Eukaryota,37W0Y@33090|Viridiplantae,3GK9T@35493|Streptophyta	35493|Streptophyta	-	-	-	-	-	-	-	-	-	-	-	-	-	-	-
CCA0892S0026	3694.POPTR_0001s12240.1	3.74e-118	350.0	COG5147@1|root,KOG0048@2759|Eukaryota,37QFE@33090|Viridiplantae,3G8I4@35493|Streptophyta,4JTPR@91835|fabids	35493|Streptophyta	K	Transcription factor	-	GO:0000981,GO:0000988,GO:0000989,GO:0001067,GO:0001076,GO:0001134,GO:0001135,GO:0003674,GO:0003676,GO:0003677,GO:0003700,GO:0005488,GO:0005575,GO:0005622,GO:0005623,GO:0005634,GO:0006355,GO:0006357,GO:0008150,GO:0009889,GO:0009987,GO:0010468,GO:0010556,GO:0019219,GO:0019222,GO:0030154,GO:0031323,GO:0031326,GO:0032502,GO:0043226,GO:0043227,GO:0043229,GO:0043231,GO:0043565,GO:0044212,GO:0044424,GO:…	-	ko:K09422	-	-	-	-	ko00000,ko03000	-	-	-	Myb_DNA-binding
CCA0892S0033	85681.XP_006448586.1	6.45e-110	321.0	COG0545@1|root,KOG0549@2759|Eukaryota,37TGJ@33090|Viridiplantae,3GJ26@35493|Streptophyta	35493|Streptophyta	O	Peptidyl-prolyl cis-trans isomerase	-	GO:0000413,GO:0003674,GO:0003755,GO:0003824,GO:0005488,GO:0005527,GO:0005528,GO:0005575,GO:0005622,GO:0005623,GO:0005737,GO:0006457,GO:0006464,GO:0006807,GO:0008144,GO:0008150,GO:0008152,GO:0009507,GO:0009536,GO:0009579,GO:0009987,GO:0016853,GO:0016859,GO:0018193,GO:0018208,GO:0019538,GO:0031977,GO:0036211,GO:0043170,GO:0043226,GO:0043227,GO:0043229,GO:0043231,GO:0043412,GO:0044237,GO:0044238,GO:…	5.2.1.8	ko:K01802	-	-	-	-	ko00000,ko01000	-	-	-	FKBP_C
CCA0892S0037	2711.XP_006468586.1	0.0	1117.0	28IHJ@1|root,2QQUF@2759|Eukaryota,37NPD@33090|Viridiplantae,3GCQB@35493|Streptophyta	35493|Streptophyta	S	Vacuolar-sorting receptor	-	-	-	-	-	-	-	-	-	-	-	-	PA,cEGF
CCA0892S0018	3760.EMJ13018	5.65e-293	809.0	KOG4735@1|root,KOG4735@2759|Eukaryota,37P5X@33090|Viridiplantae,3G8IG@35493|Streptophyta,4JN2U@91835|fabids	35493|Streptophyta	S	Glycosyl transferase family 2	-	GO:0005575,GO:0005622,GO:0005623,GO:0005737,GO:0005773,GO:0008150,GO:0009987,GO:0042546,GO:0043226,GO:0043227,GO:0043229,GO:0043231,GO:0044085,GO:0044424,GO:0044444,GO:0044464,GO:0071554,GO:0071840	-	-	-	-	-	-	-	-	-	-	Glyco_transf_92
CCA0892S0015	3641.EOY32564	7.89e-263	731.0	2CNCD@1|root,2QV6U@2759|Eukaryota,37HME@33090|Viridiplantae,3G8YR@35493|Streptophyta	35493|Streptophyta	-	-	-	-	-	-	-	-	-	-	-	-	-	-	-
CCA0892S0039	4565.Traes_2BS_94D352775.2	3.85e-25	105.0	KOG4197@1|root,KOG4197@2759|Eukaryota,37IRU@33090|Viridiplantae,3GGD3@35493|Streptophyta,3KQYE@4447|Liliopsida,3I2V8@38820|Poales	35493|Streptophyta	L	DYW family of nucleic acid deaminases	-	GO:0003674,GO:0003676,GO:0003723,GO:0003824,GO:0004518,GO:0004519,GO:0005488,GO:0005575,GO:0005622,GO:0005623,GO:0006139,GO:0006725,GO:0006807,GO:0008150,GO:0008152,GO:0009451,GO:0009987,GO:0016070,GO:0016787,GO:0016788,GO:0034641,GO:0043170,GO:0043226,GO:0043227,GO:0043229,GO:0043231,GO:0043412,GO:0044237,GO:0044238,GO:0044424,GO:0044464,GO:0046483,GO:0071704,GO:0090304,GO:0090305,GO:0097159,GO:…	-	-	-	-	-	-	-	-	-	-	DYW_deaminase,PPR,PPR_2
CCA0892S0012	3694.POPTR_0001s05390.1	2.62e-197	560.0	KOG2132@1|root,KOG2132@2759|Eukaryota,37RJP@33090|Viridiplantae,3G7BU@35493|Streptophyta,4JMQ2@91835|fabids	35493|Streptophyta	BT	lysine-specific demethylase	-	GO:0000086,GO:0000278,GO:0003674,GO:0003682,GO:0003700,GO:0003824,GO:0005488,GO:0005575,GO:0005622,GO:0005623,GO:0005634,GO:0005654,GO:0005737,GO:0005829,GO:0006325,GO:0006355,GO:0006464,GO:0006479,GO:0006482,GO:0006807,GO:0006996,GO:0007049,GO:0007623,GO:0008150,GO:0008152,GO:0008168,GO:0008170,GO:0008213,GO:0008214,GO:0008276,GO:0008757,GO:0009889,GO:0009891,GO:0009893,GO:0009987,GO:0010452,GO:…	1.14.11.27	ko:K10277	-	-	-	-	ko00000,ko01000,ko03036	-	-	-	Cupin_8
CCA0892S0038	3760.EMJ13096	2.37e-94	284.0	2AZ2P@1|root,2S04U@2759|Eukaryota,37V15@33090|Viridiplantae,3GIZA@35493|Streptophyta,4JQMP@91835|fabids	35493|Streptophyta	-	-	-	-	-	-	-	-	-	-	-	-	-	-	PPR
CCA0892S0036	3760.EMJ13441	1.43e-40	138.0	2CHNU@1|root,2S3PP@2759|Eukaryota,37WGG@33090|Viridiplantae,3GKC6@35493|Streptophyta,4JQKT@91835|fabids	35493|Streptophyta	-	-	-	-	-	-	-	-	-	-	-	-	-	-	-
CCA0892S0024	57918.XP_004295528.1	2.7e-220	624.0	KOG2695@1|root,KOG2695@2759|Eukaryota,37RTQ@33090|Viridiplantae,3GBN8@35493|Streptophyta,4JE82@91835|fabids	35493|Streptophyta	S	DDB1- and CUL4-associated factor	-	GO:0000151,GO:0003674,GO:0003676,GO:0003723,GO:0005488,GO:0005575,GO:0005622,GO:0005623,GO:0005634,GO:0005654,GO:0005681,GO:0005682,GO:0006139,GO:0006396,GO:0006464,GO:0006725,GO:0006807,GO:0008150,GO:0008152,GO:0008380,GO:0009987,GO:0010467,GO:0016070,GO:0019538,GO:0030532,GO:0031461,GO:0031974,GO:0031981,GO:0032991,GO:0034641,GO:0036211,GO:0043170,GO:0043226,GO:0043227,GO:0043229,GO:0043231,GO:…	-	ko:K11799	-	-	-	-	ko00000,ko04121	-	-	-	WD40
CCA0892S0001	2711.XP_006494720.1	0.0	1370.0	28IFU@1|root,2QQSP@2759|Eukaryota,37IPE@33090|Viridiplantae,3GE0G@35493|Streptophyta	35493|Streptophyta	E	Plant lipoxygenase may be involved in a number of diverse aspects of plant physiology including growth and development, pest resistance, and senescence or responses to wounding	-	-	1.13.11.12	ko:K00454	ko00591,ko00592,ko01100,ko01110,map00591,map00592,map01100,map01110	M00113	R03626,R07864,R07869	RC00561	ko00000,ko00001,ko00002,ko01000	-	-	-	Lipoxygenase,PLAT
CCA0892S0009	3983.cassava4.1_020910m	0.0	3605.0	COG0318@1|root,KOG3628@2759|Eukaryota,37IHD@33090|Viridiplantae,3GEG9@35493|Streptophyta,4JHBB@91835|fabids	35493|Streptophyta	IQ	Phosphopantetheine attachment site	-	-	-	-	-	-	-	-	-	-	-	-	AMP-binding,Amino_oxidase,Catalase,Hexapep,NAD_binding_8,PP-binding
CCA0892S0040	4565.Traes_2BS_94D352775.2	1.38e-24	103.0	KOG4197@1|root,KOG4197@2759|Eukaryota,37IRU@33090|Viridiplantae,3GGD3@35493|Streptophyta,3KQYE@4447|Liliopsida,3I2V8@38820|Poales	35493|Streptophyta	L	DYW family of nucleic acid deaminases	-	GO:0003674,GO:0003676,GO:0003723,GO:0003824,GO:0004518,GO:0004519,GO:0005488,GO:0005575,GO:0005622,GO:0005623,GO:0006139,GO:0006725,GO:0006807,GO:0008150,GO:0008152,GO:0009451,GO:0009987,GO:0016070,GO:0016787,GO:0016788,GO:0034641,GO:0043170,GO:0043226,GO:0043227,GO:0043229,GO:0043231,GO:0043412,GO:0044237,GO:0044238,GO:0044424,GO:0044464,GO:0046483,GO:0071704,GO:0090304,GO:0090305,GO:0097159,GO:…	-	-	-	-	-	-	-	-	-	-	DYW_deaminase,PPR,PPR_2
CCA0892S0006	3988.XP_002513445.1	5.17e-219	608.0	COG0673@1|root,KOG2742@2759|Eukaryota,37MM9@33090|Viridiplantae,3GD1J@35493|Streptophyta,4JDPB@91835|fabids	35493|Streptophyta	KL	Oxidoreductase family, C-terminal alpha/beta domain	-	GO:0003674,GO:0003824,GO:0006139,GO:0006725,GO:0006732,GO:0006733,GO:0006739,GO:0006740,GO:0006753,GO:0006793,GO:0006796,GO:0006807,GO:0008150,GO:0008152,GO:0009117,GO:0009987,GO:0016491,GO:0019362,GO:0019637,GO:0034641,GO:0044237,GO:0044238,GO:0044281,GO:0046483,GO:0046496,GO:0051186,GO:0055086,GO:0055114,GO:0071704,GO:0072524,GO:1901360,GO:1901564	-	-	-	-	-	-	-	-	-	-	GFO_IDH_MocA,GFO_IDH_MocA_C
CCA0892S0013	102107.XP_008243611.1	0.0	936.0	28JMF@1|root,2QS0M@2759|Eukaryota,37T5J@33090|Viridiplantae,3GCYJ@35493|Streptophyta,4JD55@91835|fabids	35493|Streptophyta	-	-	-	-	-	-	-	-	-	-	-	-	-	-	-
CCA0892S0042	3641.EOY08456	0.0	996.0	KOG2344@1|root,KOG2344@2759|Eukaryota,37NDF@33090|Viridiplantae,3G8SS@35493|Streptophyta	35493|Streptophyta	U	exocyst complex component	-	-	-	ko:K07195	ko04910,map04910	-	-	-	ko00000,ko00001,ko03036,ko04131	-	-	-	Exo70
CCA0892S0023	3694.POPTR_0003s15470.1	1.12e-20	87.8	2D0EG@1|root,2SDX3@2759|Eukaryota,37XNT@33090|Viridiplantae,3GMKU@35493|Streptophyta,4JR9R@91835|fabids	35493|Streptophyta	-	-	-	-	-	-	-	-	-	-	-	-	-	-	-
CCA0892S0017	3694.POPTR_0003s15540.1	7.67e-52	179.0	28PY5@1|root,2QWKR@2759|Eukaryota,37R3X@33090|Viridiplantae,3GGPP@35493|Streptophyta,4JJF1@91835|fabids	35493|Streptophyta	S	BEST Arabidopsis thaliana protein match is	-	-	-	-	-	-	-	-	-	-	-	-	-
CCA0892S0029	4432.XP_010260794.1	2.49e-161	469.0	KOG4197@1|root,KOG4197@2759|Eukaryota,37SE0@33090|Viridiplantae,3G89F@35493|Streptophyta	35493|Streptophyta	S	Pentatricopeptide repeat-containing protein	-	-	-	-	-	-	-	-	-	-	-	-	PPR,PPR_2
CCA0892S0010	3760.EMJ09505	1.07e-277	777.0	2CCFI@1|root,2QQCD@2759|Eukaryota,37S37@33090|Viridiplantae,3GB42@35493|Streptophyta,4JJG8@91835|fabids	35493|Streptophyta	S	ETHYLENE INSENSITIVE 3-like 3	-	GO:0000160,GO:0003674,GO:0003676,GO:0003677,GO:0003700,GO:0005488,GO:0006355,GO:0007154,GO:0007165,GO:0008150,GO:0009719,GO:0009723,GO:0009725,GO:0009755,GO:0009873,GO:0009889,GO:0009987,GO:0010033,GO:0010035,GO:0010038,GO:0010039,GO:0010468,GO:0010556,GO:0019219,GO:0019222,GO:0023052,GO:0031323,GO:0031326,GO:0032870,GO:0035556,GO:0042221,GO:0042762,GO:0050789,GO:0050794,GO:0050896,GO:0051171,GO:…	-	ko:K14514	ko04016,ko04075,map04016,map04075	-	-	-	ko00000,ko00001,ko03000	-	-	-	EIN3
CCA1790S0002	29760.VIT_12s0057g00860.t01	1.17e-161	501.0	COG4886@1|root,KOG0619@2759|Eukaryota,37IH3@33090|Viridiplantae,3GGP1@35493|Streptophyta	35493|Streptophyta	B	receptor-like protein 12	-	-	-	-	-	-	-	-	-	-	-	-	LRRNT_2,LRR_1,LRR_6,LRR_8
CCA1790S0003	3694.POPTR_0018s11470.1	1.04e-14	75.1	COG2939@1|root,KOG1282@2759|Eukaryota,37HX9@33090|Viridiplantae,3G7G8@35493|Streptophyta,4JFEZ@91835|fabids	35493|Streptophyta	O	Belongs to the peptidase S10 family	-	GO:0003674,GO:0003824,GO:0004180,GO:0004185,GO:0005575,GO:0005576,GO:0005615,GO:0006508,GO:0006807,GO:0007154,GO:0007165,GO:0008150,GO:0008152,GO:0008233,GO:0008236,GO:0008238,GO:0009056,GO:0009057,GO:0009719,GO:0009725,GO:0009741,GO:0009742,GO:0009755,GO:0009987,GO:0010033,GO:0014070,GO:0016787,GO:0017171,GO:0019538,GO:0023052,GO:0030163,GO:0032870,GO:0033993,GO:0042221,GO:0043170,GO:0043401,GO:…	-	ko:K16297	-	-	-	-	ko00000,ko01000,ko01002	-	-	-	Peptidase_S10
CCA1790S0007	2711.XP_006478724.1	2.14e-134	384.0	28KNM@1|root,2QQIU@2759|Eukaryota,37SC6@33090|Viridiplantae,3GAKH@35493|Streptophyta	35493|Streptophyta	S	Zinc finger protein	-	GO:0000003,GO:0000988,GO:0000989,GO:0003006,GO:0003674,GO:0003676,GO:0003677,GO:0003700,GO:0003712,GO:0005488,GO:0005575,GO:0005622,GO:0005623,GO:0005634,GO:0006355,GO:0007275,GO:0008150,GO:0009314,GO:0009416,GO:0009628,GO:0009648,GO:0009791,GO:0009889,GO:0010099,GO:0010100,GO:0010228,GO:0010468,GO:0010556,GO:0019219,GO:0019222,GO:0022414,GO:0031323,GO:0031326,GO:0032501,GO:0032502,GO:0043226,GO:…	-	-	-	-	-	-	-	-	-	-	zf-B_box
CCA1790S0004	3750.XP_008363735.1	9.16e-266	731.0	COG1185@1|root,KOG1520@2759|Eukaryota,37IRN@33090|Viridiplantae,3GGYT@35493|Streptophyta,4JIQ6@91835|fabids	35493|Streptophyta	J	Strictosidine synthase	-	GO:0003674,GO:0003824,GO:0005575,GO:0005622,GO:0005623,GO:0005737,GO:0005783,GO:0007275,GO:0008150,GO:0009555,GO:0009653,GO:0009987,GO:0010208,GO:0010584,GO:0010927,GO:0012505,GO:0016020,GO:0016043,GO:0016787,GO:0016788,GO:0022607,GO:0030198,GO:0032501,GO:0032502,GO:0032989,GO:0043062,GO:0043226,GO:0043227,GO:0043229,GO:0043231,GO:0044085,GO:0044424,GO:0044444,GO:0044464,GO:0045229,GO:0048229,GO:…	-	ko:K21407	-	-	-	-	ko00000,ko04131	-	-	-	Str_synth
CCA1790S0005	981085.XP_010101608.1	4.3e-169	475.0	KOG2632@1|root,KOG2632@2759|Eukaryota,37R1N@33090|Viridiplantae,3G8CS@35493|Streptophyta,4JK40@91835|fabids	35493|Streptophyta	S	Rhomboid protein	-	-	-	-	-	-	-	-	-	-	-	-	Rhomboid
CCA1790S0001	102107.XP_008222598.1	9.8e-65	219.0	COG2440@1|root,KOG2415@2759|Eukaryota,37HMK@33090|Viridiplantae,3GEJF@35493|Streptophyta,4JEWK@91835|fabids	35493|Streptophyta	C	Electron transfer flavoprotein-ubiquinone oxidoreductase	ETFQO	GO:0000166,GO:0003674,GO:0003824,GO:0004174,GO:0005488,GO:0005575,GO:0005622,GO:0005623,GO:0005737,GO:0005739,GO:0005740,GO:0005743,GO:0005759,GO:0006082,GO:0006091,GO:0006520,GO:0006551,GO:0006552,GO:0006629,GO:0006631,GO:0006635,GO:0006807,GO:0006950,GO:0006979,GO:0008150,GO:0008152,GO:0009055,GO:0009056,GO:0009062,GO:0009063,GO:0009081,GO:0009083,GO:0009314,GO:0009416,GO:0009628,GO:0009642,GO:…	1.5.5.1	ko:K00311	-	-	-	-	ko00000,ko01000	-	-	-	ETF_QO,FAD_binding_2,NAD_binding_8
CCA1790S0012	3760.EMJ17006	1.01e-182	509.0	COG5197@1|root,KOG3094@2759|Eukaryota,37QM1@33090|Viridiplantae,3G9EW@35493|Streptophyta,4JIZP@91835|fabids	35493|Streptophyta	S	YIF1	-	-	-	ko:K20362	-	-	-	-	ko00000,ko04131	-	-	-	YIF1
CCA1485S0001	3983.cassava4.1_007332m	6.02e-75	239.0	KOG0598@1|root,KOG0598@2759|Eukaryota,37MXE@33090|Viridiplantae,3GC8K@35493|Streptophyta,4JK9D@91835|fabids	35493|Streptophyta	T	Serine threonine-protein kinase	-	GO:0003674,GO:0003824,GO:0004672,GO:0004674,GO:0005575,GO:0005622,GO:0005623,GO:0005634,GO:0005737,GO:0006417,GO:0006464,GO:0006468,GO:0006793,GO:0006796,GO:0006807,GO:0006950,GO:0006970,GO:0007154,GO:0007165,GO:0008150,GO:0008152,GO:0009266,GO:0009408,GO:0009409,GO:0009628,GO:0009651,GO:0009889,GO:0009891,GO:0009893,GO:0009987,GO:0010468,GO:0010556,GO:0010557,GO:0010604,GO:0010608,GO:0010628,GO:…	2.7.11.1	ko:K04688	ko01521,ko01522,ko04012,ko04066,ko04140,ko04150,ko04151,ko04152,ko04211,ko04212,ko04213,ko04350,ko04371,ko04666,ko04714,ko04910,ko04931,ko05165,ko05200,ko05205,ko05210,ko05212,ko05221,ko05224,ko05225,ko05226,ko05231,map01521,map01522,map04012,map04066,map	-	-	-	ko00000,ko00001,ko01000,ko01001	-	-	-	Pkinase,Pkinase_C
CCA1704S0014	57918.XP_004292202.1	1.69e-53	183.0	COG3491@1|root,KOG0143@2759|Eukaryota,37S4R@33090|Viridiplantae,3GEB9@35493|Streptophyta,4JSBV@91835|fabids	35493|Streptophyta	Q	Belongs to the iron ascorbate-dependent oxidoreductase family	-	-	-	-	-	-	-	-	-	-	-	-	2OG-FeII_Oxy,DIOX_N
CCA1704S0008	3694.POPTR_0002s04200.1	5.87e-98	291.0	28KBI@1|root,2QUV3@2759|Eukaryota,37NHX@33090|Viridiplantae,3GHSG@35493|Streptophyta,4JECX@91835|fabids	35493|Streptophyta	S	LOB domain-containing protein	-	GO:0003674,GO:0005488,GO:0005515,GO:0005575,GO:0005622,GO:0005623,GO:0005634,GO:0007275,GO:0008150,GO:0009653,GO:0009791,GO:0010015,GO:0010101,GO:0010102,GO:0010311,GO:0022622,GO:0032501,GO:0032502,GO:0042802,GO:0042803,GO:0043226,GO:0043227,GO:0043229,GO:0043231,GO:0044424,GO:0044464,GO:0046983,GO:0048364,GO:0048527,GO:0048528,GO:0048646,GO:0048731,GO:0048830,GO:0048856,GO:0090696,GO:0090697,GO:…	-	ko:K13945	-	-	-	-	ko00000,ko03000	-	-	-	LOB
CCA1704S0022	3641.EOX94471	2.48e-91	276.0	290FS@1|root,2RBAX@2759|Eukaryota,37TAK@33090|Viridiplantae,3GFW9@35493|Streptophyta	35493|Streptophyta	K	ethylene-responsive transcription factor	-	GO:0000160,GO:0003674,GO:0003700,GO:0005575,GO:0005622,GO:0005623,GO:0005737,GO:0006355,GO:0007154,GO:0007165,GO:0008150,GO:0009507,GO:0009536,GO:0009719,GO:0009723,GO:0009725,GO:0009755,GO:0009873,GO:0009889,GO:0009987,GO:0010033,GO:0010200,GO:0010243,GO:0010468,GO:0010556,GO:0019219,GO:0019222,GO:0023052,GO:0031323,GO:0031326,GO:0032870,GO:0035556,GO:0042221,GO:0042493,GO:0043226,GO:0043227,GO:…	-	ko:K14516	ko04016,ko04075,map04016,map04075	-	-	-	ko00000,ko00001,ko03000	-	-	-	AP2
CCA1704S0021	3760.EMJ00303	3.28e-52	169.0	2C7ZM@1|root,2S1PQ@2759|Eukaryota,37VKI@33090|Viridiplantae,3GJQI@35493|Streptophyta,4JQ64@91835|fabids	35493|Streptophyta	K	transcription factor	-	GO:0000160,GO:0003674,GO:0003700,GO:0006355,GO:0007154,GO:0007165,GO:0008150,GO:0009719,GO:0009723,GO:0009725,GO:0009755,GO:0009873,GO:0009889,GO:0009987,GO:0010033,GO:0010200,GO:0010243,GO:0010468,GO:0010556,GO:0019219,GO:0019222,GO:0023052,GO:0031323,GO:0031326,GO:0032870,GO:0035556,GO:0042221,GO:0042493,GO:0050789,GO:0050794,GO:0050896,GO:0051171,GO:0051252,GO:0051716,GO:0060255,GO:0065007,GO:…	-	-	-	-	-	-	-	-	-	-	AP2
CCA1704S0020	102107.XP_008235696.1	9.81e-154	442.0	COG3491@1|root,KOG0143@2759|Eukaryota,37S4R@33090|Viridiplantae,3GEB9@35493|Streptophyta,4JK3I@91835|fabids	35493|Streptophyta	Q	Belongs to the iron ascorbate-dependent oxidoreductase family	-	-	-	-	-	-	-	-	-	-	-	-	2OG-FeII_Oxy,DIOX_N
CCA1704S0016	3641.EOX94481	0.0	1393.0	KOG2173@1|root,KOG2173@2759|Eukaryota,37P4R@33090|Viridiplantae,3G95J@35493|Streptophyta	35493|Streptophyta	U	Involved in autophagy and cytoplasm to vacuole transport (Cvt) vesicle formation. Plays a key role in the organization of the preautophagosomal structure phagophore assembly site (PAS), the nucleating site for formation of the sequestering vesicle	ATG9	GO:0000045,GO:0000407,GO:0000422,GO:0005575,GO:0005622,GO:0005623,GO:0005737,GO:0005773,GO:0005776,GO:0006914,GO:0006950,GO:0006952,GO:0006996,GO:0007005,GO:0007033,GO:0008104,GO:0008150,GO:0008152,GO:0009056,GO:0009605,GO:0009607,GO:0009620,GO:0009987,GO:0016043,GO:0016236,GO:0022411,GO:0022607,GO:0033036,GO:0034497,GO:0034613,GO:0043207,GO:0043226,GO:0043227,GO:0043229,GO:0043231,GO:0044085,GO:…	-	ko:K17907	ko04136,ko04137,ko04138,ko04140,map04136,map04137,map04138,map04140	-	-	-	ko00000,ko00001,ko02000,ko03029,ko04131	9.A.15.1	-	-	APG9
CCA1704S0002	29760.VIT_05s0049g00070.t01	8.94e-33	124.0	28MY2@1|root,2RXP0@2759|Eukaryota,37U4H@33090|Viridiplantae,3GI90@35493|Streptophyta	35493|Streptophyta	S	transcriptional regulator	-	-	-	-	-	-	-	-	-	-	-	-	zf-C2H2_6
CCA1704S0007	102107.XP_008235713.1	2.67e-98	291.0	28KBI@1|root,2QRSE@2759|Eukaryota,37J9U@33090|Viridiplantae,3GG6J@35493|Streptophyta,4JP29@91835|fabids	35493|Streptophyta	S	LOB domain-containing protein	-	GO:0005575,GO:0005622,GO:0005623,GO:0005634,GO:0006355,GO:0007275,GO:0008150,GO:0009653,GO:0009791,GO:0009889,GO:0009891,GO:0009893,GO:0010015,GO:0010101,GO:0010102,GO:0010311,GO:0010468,GO:0010556,GO:0010557,GO:0010604,GO:0010628,GO:0019219,GO:0019222,GO:0022622,GO:0031323,GO:0031325,GO:0031326,GO:0031328,GO:0032501,GO:0032502,GO:0043226,GO:0043227,GO:0043229,GO:0043231,GO:0044424,GO:0044464,GO:…	-	ko:K13944	-	-	-	-	ko00000,ko03000	-	-	-	LOB
CCA1704S0012	57918.XP_004289923.1	8.12e-149	428.0	COG3491@1|root,KOG0143@2759|Eukaryota,37RIG@33090|Viridiplantae,3GH5K@35493|Streptophyta,4JIIU@91835|fabids	35493|Streptophyta	Q	Belongs to the iron ascorbate-dependent oxidoreductase family	-	-	-	-	-	-	-	-	-	-	-	-	2OG-FeII_Oxy,DIOX_N
CCA1704S0017	3649.evm.model.supercontig_50.32	0.0	915.0	COG0457@1|root,KOG1840@2759|Eukaryota,37RSN@33090|Viridiplantae,3GC3B@35493|Streptophyta,3HTDE@3699|Brassicales	35493|Streptophyta	Z	Tetratricopeptide repeat	-	GO:0005575,GO:0005623,GO:0005929,GO:0006996,GO:0008150,GO:0009966,GO:0009968,GO:0009987,GO:0010646,GO:0010648,GO:0016043,GO:0022603,GO:0022607,GO:0023051,GO:0023057,GO:0030030,GO:0030031,GO:0030111,GO:0030178,GO:0042995,GO:0043226,GO:0044085,GO:0044464,GO:0044782,GO:0048519,GO:0048523,GO:0048583,GO:0048585,GO:0050789,GO:0050793,GO:0050794,GO:0051239,GO:0060271,GO:0060828,GO:0065007,GO:0070925,GO:…	-	-	-	-	-	-	-	-	-	-	TPR_10,TPR_12,TPR_8
CCA1704S0013	981085.XP_010111900.1	0.0	901.0	28K1Y@1|root,2QSH7@2759|Eukaryota,37N97@33090|Viridiplantae,3G8AJ@35493|Streptophyta,4JE1U@91835|fabids	35493|Streptophyta	K	Transcription factor	-	GO:0003674,GO:0003700,GO:0005575,GO:0005622,GO:0005623,GO:0005634,GO:0006355,GO:0007275,GO:0008150,GO:0009889,GO:0010468,GO:0010556,GO:0019219,GO:0019222,GO:0022622,GO:0031323,GO:0031326,GO:0032501,GO:0032502,GO:0043226,GO:0043227,GO:0043229,GO:0043231,GO:0044424,GO:0044464,GO:0048364,GO:0048731,GO:0048856,GO:0050789,GO:0050794,GO:0051171,GO:0051252,GO:0060255,GO:0065007,GO:0080090,GO:0099402,GO:…	-	-	-	-	-	-	-	-	-	-	bHLH-MYC_N
CCA1704S0003	3641.EOX94522	3e-48	162.0	2E1A5@1|root,2S8N0@2759|Eukaryota,37WZZ@33090|Viridiplantae,3GKT7@35493|Streptophyta	35493|Streptophyta	S	Transcriptional regulator	-	GO:0003674,GO:0003700,GO:0005575,GO:0005622,GO:0005623,GO:0005634,GO:0006355,GO:0008150,GO:0009889,GO:0009891,GO:0009893,GO:0010468,GO:0010556,GO:0010557,GO:0010604,GO:0019219,GO:0019222,GO:0031323,GO:0031325,GO:0031326,GO:0031328,GO:0043085,GO:0043226,GO:0043227,GO:0043229,GO:0043231,GO:0044093,GO:0044424,GO:0044464,GO:0045935,GO:0048518,GO:0048522,GO:0050789,GO:0050790,GO:0050794,GO:0051052,GO:…	-	-	-	-	-	-	-	-	-	-	zf-C2H2_6
CCA1704S0011	3760.EMJ01608	3.86e-84	251.0	2C0HV@1|root,2RXPQ@2759|Eukaryota,37UCW@33090|Viridiplantae,3GI7Q@35493|Streptophyta,4JPDX@91835|fabids	35493|Streptophyta	S	HR-like lesion-inducing	-	-	-	-	-	-	-	-	-	-	-	-	HR_lesion
CCA1704S0004	3694.POPTR_0005s24300.1	2.63e-68	208.0	KOG3385@1|root,KOG3385@2759|Eukaryota,37UQ6@33090|Viridiplantae,3GIYF@35493|Streptophyta,4JPSH@91835|fabids	35493|Streptophyta	U	Bet1-like SNARE	-	GO:0005575,GO:0005622,GO:0005623,GO:0005634,GO:0005886,GO:0016020,GO:0043226,GO:0043227,GO:0043229,GO:0043231,GO:0044424,GO:0044464,GO:0071944	-	ko:K08504	ko04130,map04130	-	-	-	ko00000,ko00001,ko04131	-	-	-	-
CCA1704S0015	3983.cassava4.1_003843m	4.18e-182	536.0	KOG4762@1|root,KOG4762@2759|Eukaryota,37KNV@33090|Viridiplantae,3GCPG@35493|Streptophyta,4JIW0@91835|fabids	35493|Streptophyta	L	CDT1-like protein	-	GO:0000075,GO:0000076,GO:0003674,GO:0003824,GO:0004672,GO:0004674,GO:0004693,GO:0005488,GO:0005515,GO:0005575,GO:0005622,GO:0005623,GO:0005634,GO:0005737,GO:0006139,GO:0006259,GO:0006260,GO:0006464,GO:0006468,GO:0006725,GO:0006793,GO:0006796,GO:0006807,GO:0006996,GO:0007275,GO:0008150,GO:0008152,GO:0009058,GO:0009059,GO:0009507,GO:0009536,GO:0009657,GO:0009658,GO:0009987,GO:0016043,GO:0016301,GO:…	-	ko:K10727	-	-	-	-	ko00000,ko03032,ko03036	-	-	-	CDT1,CDT1_C
CCA1704S0009	225117.XP_009354926.1	2.23e-27	111.0	KOG2088@1|root,KOG2088@2759|Eukaryota,37RRZ@33090|Viridiplantae,3GDU4@35493|Streptophyta,4JJ0Q@91835|fabids	35493|Streptophyta	IOT	Lipase (class 3)	-	GO:0001505,GO:0001676,GO:0003674,GO:0003824,GO:0005575,GO:0005623,GO:0005886,GO:0006082,GO:0006629,GO:0006631,GO:0006638,GO:0006639,GO:0006690,GO:0008150,GO:0008152,GO:0009056,GO:0009058,GO:0009987,GO:0016020,GO:0016042,GO:0016298,GO:0016787,GO:0016788,GO:0019369,GO:0019752,GO:0032787,GO:0033559,GO:0042133,GO:0042136,GO:0043436,GO:0044237,GO:0044238,GO:0044242,GO:0044248,GO:0044249,GO:0044255,GO:…	-	ko:K13806	ko04723,ko04745,ko04925,map04723,map04745,map04925	-	-	-	ko00000,ko00001,ko01000	-	-	-	Lipase_3
CCA1704S0005	102107.XP_008235714.1	0.0	1572.0	KOG1037@1|root,KOG1037@2759|Eukaryota,37KUG@33090|Viridiplantae,3G71C@35493|Streptophyta,4JFF2@91835|fabids	35493|Streptophyta	KLO	poly ADP-ribose polymerase	PARP1	GO:0001101,GO:0003674,GO:0003824,GO:0003909,GO:0003910,GO:0003950,GO:0005575,GO:0005622,GO:0005623,GO:0005737,GO:0006139,GO:0006259,GO:0006260,GO:0006261,GO:0006266,GO:0006271,GO:0006273,GO:0006281,GO:0006464,GO:0006471,GO:0006725,GO:0006807,GO:0006950,GO:0006974,GO:0006979,GO:0008150,GO:0008152,GO:0009058,GO:0009059,GO:0009719,GO:0009725,GO:0009737,GO:0009987,GO:0010033,GO:0016070,GO:0016740,GO:…	2.4.2.30	ko:K10798	ko03410,ko04210,ko04212,ko04214,ko04217,map03410,map04210,map04212,map04214,map04217	M00296	-	-	ko00000,ko00001,ko00002,ko01000,ko03032,ko03036,ko03400	-	-	-	BRCT,PADR1,PARP,PARP_reg,WGR,zf-PARP
CCA1704S0018	3694.POPTR_0002s04080.1	7.56e-127	373.0	KOG0800@1|root,KOG0800@2759|Eukaryota,37I71@33090|Viridiplantae,3GDCH@35493|Streptophyta,4JETM@91835|fabids	35493|Streptophyta	O	RING-H2 finger protein	-	GO:0003674,GO:0003824,GO:0004842,GO:0006464,GO:0006508,GO:0006511,GO:0006807,GO:0008150,GO:0008152,GO:0009056,GO:0009057,GO:0009987,GO:0010498,GO:0016567,GO:0016740,GO:0019538,GO:0019787,GO:0019941,GO:0030163,GO:0032446,GO:0036211,GO:0043161,GO:0043170,GO:0043412,GO:0043632,GO:0044237,GO:0044238,GO:0044248,GO:0044257,GO:0044260,GO:0044265,GO:0044267,GO:0051603,GO:0061630,GO:0061659,GO:0070647,GO:…	2.3.2.27	ko:K19041	-	-	-	-	ko00000,ko01000,ko04121	-	-	-	zf-RING_2
CCA1739S0007	3659.XP_004144917.1	0.0	1310.0	2CMP8@1|root,2QR60@2759|Eukaryota,37MJT@33090|Viridiplantae,3GCW2@35493|Streptophyta,4JIIG@91835|fabids	35493|Streptophyta	S	Translocase of chloroplast	-	GO:0003674,GO:0004888,GO:0005488,GO:0005515,GO:0005575,GO:0005622,GO:0005623,GO:0005737,GO:0006605,GO:0006810,GO:0006886,GO:0007154,GO:0007165,GO:0008104,GO:0008150,GO:0009507,GO:0009526,GO:0009527,GO:0009536,GO:0009707,GO:0009941,GO:0009987,GO:0015031,GO:0015833,GO:0016020,GO:0019867,GO:0019899,GO:0023052,GO:0031090,GO:0031967,GO:0031968,GO:0031969,GO:0031975,GO:0033036,GO:0033365,GO:0034613,GO:…	-	-	-	-	-	-	-	-	-	-	AIG1,TOC159_MAD
CCA1739S0006	3760.EMJ02790	5.82e-276	774.0	KOG4197@1|root,KOG4197@2759|Eukaryota,37I56@33090|Viridiplantae,3GD6T@35493|Streptophyta,4JHAT@91835|fabids	35493|Streptophyta	S	Pentatricopeptide repeat-containing protein	-	GO:0003674,GO:0003676,GO:0003723,GO:0003824,GO:0004518,GO:0004519,GO:0005488,GO:0005575,GO:0005622,GO:0005623,GO:0006139,GO:0006725,GO:0006807,GO:0008150,GO:0008152,GO:0009451,GO:0009987,GO:0016070,GO:0016787,GO:0016788,GO:0034641,GO:0043170,GO:0043226,GO:0043227,GO:0043229,GO:0043231,GO:0043412,GO:0044237,GO:0044238,GO:0044424,GO:0044464,GO:0046483,GO:0071704,GO:0090304,GO:0090305,GO:0097159,GO:…	-	-	-	-	-	-	-	-	-	-	PPR,PPR_2
CCA1739S0020	29730.Gorai.008G034300.1	5.31e-206	573.0	KOG2922@1|root,KOG2922@2759|Eukaryota,37J5Y@33090|Viridiplantae,3GGWS@35493|Streptophyta	35493|Streptophyta	P	Acts as a Mg(2 ) transporter. Can also transport other divalent cations such as Fe(2 ), Sr(2 ), Ba(2 ), Mn(2 ) and Co(2 ) but to a much less extent than Mg(2 )	-	GO:0002252,GO:0002376,GO:0003674,GO:0005488,GO:0005515,GO:0005575,GO:0005622,GO:0005623,GO:0005737,GO:0005768,GO:0005769,GO:0005783,GO:0005886,GO:0006810,GO:0006811,GO:0006812,GO:0006950,GO:0006952,GO:0008150,GO:0009605,GO:0009607,GO:0009615,GO:0012505,GO:0015693,GO:0016020,GO:0030001,GO:0031410,GO:0031982,GO:0043207,GO:0043226,GO:0043227,GO:0043229,GO:0043231,GO:0043621,GO:0044424,GO:0044444,GO:…	-	-	-	-	-	-	-	-	-	-	Mg_trans_NIPA
CCA1739S0024	29760.VIT_03s0038g01820.t01	4.31e-143	408.0	KOG1631@1|root,KOG1631@2759|Eukaryota,37K41@33090|Viridiplantae,3GCKB@35493|Streptophyta	35493|Streptophyta	U	Translocon-associated protein subunit	-	GO:0005575,GO:0005622,GO:0005623,GO:0005737,GO:0005773,GO:0005774,GO:0005783,GO:0005789,GO:0005794,GO:0005886,GO:0006605,GO:0006612,GO:0006613,GO:0006810,GO:0006886,GO:0008104,GO:0008150,GO:0009507,GO:0009534,GO:0009535,GO:0009536,GO:0009579,GO:0012505,GO:0015031,GO:0015833,GO:0016020,GO:0031090,GO:0031976,GO:0031984,GO:0033036,GO:0034357,GO:0034613,GO:0042175,GO:0042651,GO:0042886,GO:0043226,GO:…	-	ko:K13249	ko04141,map04141	M00402	-	-	ko00000,ko00001,ko00002	-	-	-	TRAP_alpha
CCA1739S0009	3641.EOX97735	1.45e-95	282.0	29XXM@1|root,2RY4Y@2759|Eukaryota,37TUX@33090|Viridiplantae,3GIDX@35493|Streptophyta	35493|Streptophyta	S	Dirigent proteins impart stereoselectivity on the phenoxy radical-coupling reaction, yielding optically active lignans from two molecules of coniferyl alcohol in the biosynthesis of lignans, flavonolignans, and alkaloids and thus plays a central role in p	-	-	-	-	-	-	-	-	-	-	-	-	Dirigent
CCA1739S0010	3827.XP_004504390.1	7.44e-236	664.0	COG0154@1|root,KOG1211@2759|Eukaryota,37JFQ@33090|Viridiplantae,3GBRU@35493|Streptophyta,4JI76@91835|fabids	35493|Streptophyta	J	Amidase	-	GO:0003674,GO:0003824,GO:0016787,GO:0016810,GO:0016811	3.5.1.4	ko:K01426	ko00330,ko00360,ko00380,ko00627,ko00643,ko01120,map00330,map00360,map00380,map00627,map00643,map01120	-	R02540,R03096,R03180,R03909,R05551,R05590	RC00010,RC00100,RC00950,RC01025	ko00000,ko00001,ko01000	-	-	-	Amidase
CCA1739S0017	3649.evm.model.supercontig_107.37	1.59e-19	82.8	29XXM@1|root,2SMHG@2759|Eukaryota,37Z8K@33090|Viridiplantae,3GI3N@35493|Streptophyta	35493|Streptophyta	S	Dirigent proteins impart stereoselectivity on the phenoxy radical-coupling reaction, yielding optically active lignans from two molecules of coniferyl alcohol in the biosynthesis of lignans, flavonolignans, and alkaloids and thus plays a central role in p	-	-	-	-	-	-	-	-	-	-	-	-	Dirigent
CCA1739S0011	29760.VIT_03s0038g02040.t01	1.91e-42	152.0	COG0154@1|root,KOG1211@2759|Eukaryota,37JFQ@33090|Viridiplantae,3GBRU@35493|Streptophyta	35493|Streptophyta	J	amidase C869.01	-	GO:0003674,GO:0003824,GO:0016787,GO:0016810,GO:0016811	3.5.1.4	ko:K01426	ko00330,ko00360,ko00380,ko00627,ko00643,ko01120,map00330,map00360,map00380,map00627,map00643,map01120	-	R02540,R03096,R03180,R03909,R05551,R05590	RC00010,RC00100,RC00950,RC01025	ko00000,ko00001,ko01000	-	-	-	Amidase
CCA1739S0012	3885.XP_007158660.1	5.74e-178	513.0	COG0154@1|root,KOG1211@2759|Eukaryota,37JFQ@33090|Viridiplantae,3GBRU@35493|Streptophyta,4JI76@91835|fabids	35493|Streptophyta	J	Amidase	-	GO:0003674,GO:0003824,GO:0016787,GO:0016810,GO:0016811	3.5.1.4	ko:K01426	ko00330,ko00360,ko00380,ko00627,ko00643,ko01120,map00330,map00360,map00380,map00627,map00643,map01120	-	R02540,R03096,R03180,R03909,R05551,R05590	RC00010,RC00100,RC00950,RC01025	ko00000,ko00001,ko01000	-	-	-	Amidase
CCA1739S0018	981085.XP_010090296.1	6.47e-151	436.0	2C1KS@1|root,2QWKA@2759|Eukaryota,37IPB@33090|Viridiplantae,3GAJZ@35493|Streptophyta,4JE4B@91835|fabids	35493|Streptophyta	S	Pollen proteins Ole e I like	-	-	-	-	-	-	-	-	-	-	-	-	Pollen_Ole_e_I
CCA1739S0023	3694.POPTR_0004s17590.1	1.69e-79	265.0	28KYQ@1|root,2QTFH@2759|Eukaryota,37JIR@33090|Viridiplantae,3GATE@35493|Streptophyta,4JHQD@91835|fabids	35493|Streptophyta	S	Proline-rich protein	-	GO:0005575,GO:0005618,GO:0005623,GO:0008150,GO:0009664,GO:0009987,GO:0016043,GO:0030312,GO:0044464,GO:0045229,GO:0071554,GO:0071555,GO:0071669,GO:0071840,GO:0071944	-	-	-	-	-	-	-	-	-	-	Pollen_Ole_e_I
CCA1739S0003	4432.XP_010268660.1	5.73e-49	163.0	COG0484@1|root,KOG0712@2759|Eukaryota,37VM1@33090|Viridiplantae,3GK61@35493|Streptophyta	35493|Streptophyta	O	Chaperone protein dnaJ 11	-	GO:0005575,GO:0005622,GO:0005623,GO:0005634,GO:0005737,GO:0009507,GO:0009536,GO:0043226,GO:0043227,GO:0043229,GO:0043231,GO:0044424,GO:0044444,GO:0044464	-	-	-	-	-	-	-	-	-	-	DnaJ
CCA1739S0016	3760.EMJ02356	1.83e-72	236.0	COG0154@1|root,KOG1211@2759|Eukaryota,37JFQ@33090|Viridiplantae,3GBRU@35493|Streptophyta,4JESB@91835|fabids	35493|Streptophyta	J	Amidase	-	GO:0003674,GO:0003824,GO:0016787,GO:0016810,GO:0016811	3.5.1.4	ko:K01426	ko00330,ko00360,ko00380,ko00627,ko00643,ko01120,map00330,map00360,map00380,map00627,map00643,map01120	-	R02540,R03096,R03180,R03909,R05551,R05590	RC00010,RC00100,RC00950,RC01025	ko00000,ko00001,ko01000	-	-	-	Amidase
CCA1739S0021	57918.XP_004289844.1	1.02e-119	342.0	COG0652@1|root,KOG0865@2759|Eukaryota,37M44@33090|Viridiplantae,3GA4N@35493|Streptophyta,4JS7G@91835|fabids	35493|Streptophyta	O	PPIases accelerate the folding of proteins. It catalyzes the cis-trans isomerization of proline imidic peptide bonds in oligopeptides	-	GO:0000413,GO:0003674,GO:0003755,GO:0003824,GO:0005488,GO:0005575,GO:0005622,GO:0005623,GO:0005737,GO:0006464,GO:0006807,GO:0008144,GO:0008150,GO:0008152,GO:0009987,GO:0016018,GO:0016853,GO:0016859,GO:0018193,GO:0018208,GO:0019538,GO:0033218,GO:0036211,GO:0042277,GO:0043170,GO:0043412,GO:0044237,GO:0044238,GO:0044260,GO:0044267,GO:0044424,GO:0044464,GO:0071704,GO:0140096,GO:1901564	5.2.1.8	ko:K01802	-	-	-	-	ko00000,ko01000	-	-	-	Pro_isomerase
CCA1739S0002	3641.EOX97723	0.0	967.0	2CNHU@1|root,2QWEP@2759|Eukaryota,37PJV@33090|Viridiplantae,3GDRG@35493|Streptophyta	35493|Streptophyta	S	Armadillo beta-catenin repeat family protein	-	-	-	-	-	-	-	-	-	-	-	-	Arm
CCA1739S0005	3988.XP_002528284.1	6.9e-210	582.0	KOG4306@1|root,KOG4306@2759|Eukaryota,37IGN@33090|Viridiplantae,3GC8Y@35493|Streptophyta,4JI71@91835|fabids	35493|Streptophyta	T	PI-PLC X-box domain-containing protein DDB_G0293730-like	-	GO:0005575,GO:0005576,GO:0005622,GO:0005623,GO:0005737,GO:0044424,GO:0044464	-	-	-	-	-	-	-	-	-	-	PI-PLC-X
CCA1739S0001	3847.GLYMA08G25930.1	1.35e-35	124.0	28NYV@1|root,2S7UW@2759|Eukaryota,37WNG@33090|Viridiplantae,3GKVM@35493|Streptophyta,4JQUT@91835|fabids	35493|Streptophyta	-	-	-	-	-	-	-	-	-	-	-	-	-	-	-
CCA1739S0019	3847.GLYMA11G11240.1	5.86e-105	321.0	28P38@1|root,2QWFU@2759|Eukaryota,37STT@33090|Viridiplantae,3GA36@35493|Streptophyta,4JF5X@91835|fabids	35493|Streptophyta	S	Plant specific eukaryotic initiation factor 4B	-	GO:0003674,GO:0003676,GO:0003723,GO:0003729,GO:0005488,GO:0005515,GO:0042802,GO:0042803,GO:0046983,GO:0097159,GO:1901363	-	-	-	-	-	-	-	-	-	-	eIF-4B
CCA1739S0014	981085.XP_010090298.1	1.18e-280	778.0	COG0154@1|root,KOG1211@2759|Eukaryota,37JFQ@33090|Viridiplantae,3GBRU@35493|Streptophyta,4JDE0@91835|fabids	35493|Streptophyta	J	Amidase	-	GO:0003674,GO:0003824,GO:0016787,GO:0016810,GO:0016811	3.5.1.4	ko:K01426	ko00330,ko00360,ko00380,ko00627,ko00643,ko01120,map00330,map00360,map00380,map00627,map00643,map01120	-	R02540,R03096,R03180,R03909,R05551,R05590	RC00010,RC00100,RC00950,RC01025	ko00000,ko00001,ko01000	-	-	-	Amidase
CCA1739S0008	3983.cassava4.1_027734m	1.25e-49	166.0	29XXM@1|root,2RY4Y@2759|Eukaryota,37TUX@33090|Viridiplantae,3GIDX@35493|Streptophyta,4JP2G@91835|fabids	35493|Streptophyta	S	Dirigent proteins impart stereoselectivity on the phenoxy radical-coupling reaction, yielding optically active lignans from two molecules of coniferyl alcohol in the biosynthesis of lignans, flavonolignans, and alkaloids and thus plays a central role in p	-	-	-	-	-	-	-	-	-	-	-	-	Dirigent
CCA0418S0001	4565.Traes_6BL_BA7A4C690.2	1.13e-22	89.0	COG1524@1|root,KOG2124@2759|Eukaryota	2759|Eukaryota	KLT	mannose-ethanolamine phosphotransferase activity	PIGN	GO:0000322,GO:0000323,GO:0000324,GO:0003674,GO:0003824,GO:0005575,GO:0005618,GO:0005622,GO:0005623,GO:0005737,GO:0005773,GO:0005783,GO:0005789,GO:0005829,GO:0005886,GO:0006464,GO:0006497,GO:0006505,GO:0006506,GO:0006629,GO:0006643,GO:0006644,GO:0006650,GO:0006661,GO:0006664,GO:0006793,GO:0006796,GO:0006807,GO:0006810,GO:0006811,GO:0006820,GO:0006862,GO:0008150,GO:0008152,GO:0008610,GO:0008654,GO:…	-	ko:K05285,ko:K06626	ko00563,ko01100,ko04110,ko04114,ko04115,ko04151,ko04218,ko04391,ko04934,ko05161,ko05162,ko05165,ko05200,ko05203,ko05206,ko05215,ko05222,ko05226,map00563,map01100,map04110,map04114,map04115,map04151,map04218,map04391,map04934,map05161,map05162,map05165,map	M00065,M00692	R05920	RC00017	ko00000,ko00001,ko00002,ko01000,ko03032,ko03036	-	-	-	Phosphodiest,PigN,Sulfatase
CCA1619S0013	3641.EOX96845	4.73e-190	538.0	KOG2893@1|root,KOG2893@2759|Eukaryota,37PP4@33090|Viridiplantae,3GD51@35493|Streptophyta	35493|Streptophyta	S	Protein SUPPRESSOR OF FRI	-	GO:0003674,GO:0003676,GO:0003677,GO:0003700,GO:0005488,GO:0005575,GO:0005622,GO:0005623,GO:0005634,GO:0006355,GO:0008150,GO:0009889,GO:0009909,GO:0009910,GO:0010468,GO:0010556,GO:0019219,GO:0019222,GO:0031323,GO:0031326,GO:0043226,GO:0043227,GO:0043229,GO:0043231,GO:0044424,GO:0044464,GO:0048519,GO:0048580,GO:0048581,GO:0048831,GO:0050789,GO:0050793,GO:0050794,GO:0051093,GO:0051171,GO:0051239,GO:…	-	-	-	-	-	-	-	-	-	-	-
CCA1619S0014	3641.EOY14132	1.17e-33	123.0	COG4886@1|root,2QPYS@2759|Eukaryota,37Q18@33090|Viridiplantae,3GA2W@35493|Streptophyta	35493|Streptophyta	T	Belongs to the protein kinase superfamily. Ser Thr protein kinase family	-	-	2.7.11.1	ko:K04733,ko:K13420	ko04010,ko04016,ko04064,ko04620,ko04621,ko04624,ko04626,ko04722,ko05133,ko05140,ko05142,ko05145,ko05152,ko05162,ko05164,map04010,map04016,map04064,map04620,map04621,map04624,map04626,map04722,map05133,map05140,map05142,map05145,map05152,map05162,map05164	M00686	-	-	ko00000,ko00001,ko00002,ko01000,ko01001	-	-	-	LRRNT_2,LRR_1,LRR_8,Pkinase,Pkinase_Tyr
CCA1619S0002	4113.PGSC0003DMT400019694	1.72e-32	126.0	2ENJ6@1|root,2SRZ5@2759|Eukaryota,386IY@33090|Viridiplantae,3GQA7@35493|Streptophyta	35493|Streptophyta	-	-	-	-	-	-	-	-	-	-	-	-	-	-	LRRNT_2,Pkinase_Tyr
CCA1619S0001	3641.EOY27507	1.41e-55	197.0	COG0666@1|root,KOG0504@2759|Eukaryota,37HEY@33090|Viridiplantae,3G9UH@35493|Streptophyta	35493|Streptophyta	O	Ankyrin repeat-containing protein	-	-	-	ko:K15503	-	-	-	-	ko00000,ko01009,ko03400	-	-	-	Ank_2,PGG
CCA0538S0001	3641.EOY33082	0.0	875.0	COG5256@1|root,KOG0052@2759|Eukaryota,37KSK@33090|Viridiplantae,3GAB2@35493|Streptophyta	35493|Streptophyta	J	This protein promotes the GTP-dependent binding of aminoacyl-tRNA to the A-site of ribosomes during protein biosynthesis	-	-	-	ko:K03231	ko03013,ko05134,map03013,map05134	-	-	-	ko00000,ko00001,ko03012,ko03016,ko03019,ko04131,ko04147	-	-	-	GTP_EFTU,GTP_EFTU_D2,GTP_EFTU_D3
CCA0313S0001	981085.XP_010099916.1	8.16e-127	379.0	COG0405@1|root,KOG2410@2759|Eukaryota,37HV8@33090|Viridiplantae,3G7AM@35493|Streptophyta,4JI3D@91835|fabids	35493|Streptophyta	E	Gamma-glutamyltranspeptidase	-	GO:0003674,GO:0003824,GO:0005575,GO:0005576,GO:0005618,GO:0005623,GO:0005886,GO:0005911,GO:0006508,GO:0006518,GO:0006575,GO:0006749,GO:0006751,GO:0006790,GO:0006807,GO:0006810,GO:0006811,GO:0006820,GO:0006857,GO:0006950,GO:0006979,GO:0008150,GO:0008152,GO:0008233,GO:0008238,GO:0008242,GO:0009056,GO:0009505,GO:0009506,GO:0009636,GO:0009987,GO:0015711,GO:0015833,GO:0016020,GO:0016740,GO:0016746,GO:…	2.3.2.2,3.4.19.13,3.4.19.14	ko:K00681,ko:K18592	ko00430,ko00460,ko00480,ko00590,ko01100,map00430,map00460,map00480,map00590,map01100	-	R00494,R01262,R01687,R03867,R03916,R03970,R03971,R04935,R09875	RC00064,RC00090,RC00096	ko00000,ko00001,ko01000,ko01002,ko04090	-	-	-	G_glu_transpept
CCA1076S0001	4006.Lus10019599	1.62e-29	111.0	COG3325@1|root,KOG2806@2759|Eukaryota,37JGR@33090|Viridiplantae,3GBEE@35493|Streptophyta,4JT52@91835|fabids	35493|Streptophyta	T	Cysteine-rich receptor-like protein kinase	-	GO:0003674,GO:0003824,GO:0004672,GO:0004674,GO:0005488,GO:0005515,GO:0005516,GO:0005575,GO:0005623,GO:0005886,GO:0006464,GO:0006468,GO:0006793,GO:0006796,GO:0006807,GO:0008150,GO:0008152,GO:0009987,GO:0016020,GO:0016301,GO:0016310,GO:0016740,GO:0016772,GO:0016773,GO:0019538,GO:0036211,GO:0043170,GO:0043412,GO:0044237,GO:0044238,GO:0044260,GO:0044267,GO:0044464,GO:0071704,GO:0071944,GO:0140096,GO:…	3.2.1.14	ko:K01183	ko00520,ko01100,map00520,map01100	-	R01206,R02334	RC00467	ko00000,ko00001,ko01000	-	GH18	-	Glyco_hydro_18,Pkinase,Pkinase_Tyr
CCA1015S0016	29760.VIT_08s0058g00110.t01	2.96e-49	162.0	2CCVI@1|root,2S37F@2759|Eukaryota,37VIV@33090|Viridiplantae,3GXGK@35493|Streptophyta	35493|Streptophyta	K	Helix-loop-helix DNA-binding domain	-	GO:0006355,GO:0008150,GO:0009889,GO:0009891,GO:0009893,GO:0010468,GO:0010556,GO:0010557,GO:0010604,GO:0010628,GO:0019219,GO:0019222,GO:0022603,GO:0031323,GO:0031325,GO:0031326,GO:0031328,GO:0045893,GO:0045935,GO:0048518,GO:0048522,GO:0048831,GO:0050789,GO:0050793,GO:0050794,GO:0051171,GO:0051173,GO:0051239,GO:0051252,GO:0051254,GO:0060255,GO:0060688,GO:0065007,GO:0080090,GO:1900618,GO:1902680,GO:…	-	-	-	-	-	-	-	-	-	-	HLH
CCA1015S0017	85681.XP_006429449.1	5.79e-101	296.0	COG1881@1|root,2RXGS@2759|Eukaryota,37TTX@33090|Viridiplantae,3GHW9@35493|Streptophyta	35493|Streptophyta	S	UPF0098 protein	-	-	-	ko:K06910	-	-	-	-	ko00000	-	-	-	PBP
CCA1015S0116	29760.VIT_00s0317g00100.t01	0.0	2279.0	KOG1898@1|root,KOG1898@2759|Eukaryota,37HQ4@33090|Viridiplantae,3G8S8@35493|Streptophyta	35493|Streptophyta	A	Splicing factor 3B subunit	-	-	-	ko:K12830	ko03040,map03040	M00352	-	-	ko00000,ko00001,ko00002,ko03021,ko03036,ko03041	-	-	-	CPSF_A,MMS1_N
CCA1015S0052	3641.EOY18602	2.07e-206	589.0	28P0B@1|root,2QVKX@2759|Eukaryota,37HTG@33090|Viridiplantae,3GHD5@35493|Streptophyta	35493|Streptophyta	G	May be involved in modulation of pathogen defense and leaf cell death	-	GO:0002376,GO:0005575,GO:0005623,GO:0005886,GO:0006950,GO:0006952,GO:0006955,GO:0007275,GO:0007568,GO:0008150,GO:0009605,GO:0009607,GO:0009620,GO:0009814,GO:0009817,GO:0010150,GO:0016020,GO:0032501,GO:0032502,GO:0043207,GO:0044464,GO:0045087,GO:0048366,GO:0048367,GO:0048731,GO:0048827,GO:0048856,GO:0050832,GO:0050896,GO:0051704,GO:0051707,GO:0071944,GO:0090693,GO:0098542,GO:0099402	-	ko:K08472	-	-	-	-	ko00000,ko04030	-	-	-	Mlo
CCA1015S0109	3760.EMJ19373	1.4e-156	451.0	295ZV@1|root,2RCYF@2759|Eukaryota,37MIM@33090|Viridiplantae,3G9ZD@35493|Streptophyta,4JH2Z@91835|fabids	35493|Streptophyta	S	membrane-associated kinase regulator	-	GO:0005575,GO:0005911,GO:0009506,GO:0030054,GO:0055044	-	-	-	-	-	-	-	-	-	-	-
CCA1015S0080	3641.EOY18508	4.75e-149	439.0	28UNB@1|root,2QVRS@2759|Eukaryota,37S7W@33090|Viridiplantae,3GETJ@35493|Streptophyta	35493|Streptophyta	K	Transcription factor	-	GO:0000003,GO:0003002,GO:0003006,GO:0003674,GO:0003700,GO:0005575,GO:0005622,GO:0005623,GO:0005634,GO:0006355,GO:0007275,GO:0007389,GO:0008150,GO:0009653,GO:0009791,GO:0009888,GO:0009889,GO:0009908,GO:0010073,GO:0010093,GO:0010154,GO:0010468,GO:0010556,GO:0019219,GO:0019222,GO:0022414,GO:0031323,GO:0031326,GO:0032501,GO:0032502,GO:0035670,GO:0043226,GO:0043227,GO:0043229,GO:0043231,GO:0044424,GO:…	-	ko:K09284	-	-	-	-	ko00000,ko03000	-	-	-	AP2
CCA1015S0108	225117.XP_009344895.1	4.91e-115	345.0	28IU6@1|root,2QR5P@2759|Eukaryota,37MZ6@33090|Viridiplantae,3G8P9@35493|Streptophyta,4JIM3@91835|fabids	35493|Streptophyta	G	Belongs to the chalcone isomerase family	CHI	GO:0003674,GO:0003824,GO:0005575,GO:0005622,GO:0005623,GO:0005737,GO:0005783,GO:0008150,GO:0008152,GO:0009058,GO:0009628,GO:0009812,GO:0009813,GO:0012505,GO:0016853,GO:0016872,GO:0043226,GO:0043227,GO:0043229,GO:0043231,GO:0044424,GO:0044444,GO:0044464,GO:0045430,GO:0050896,GO:0071704,GO:0080167,GO:1901576	5.5.1.6	ko:K01859	ko00941,ko01100,ko01110,map00941,map01100,map01110	M00137	R02446,R06556,R07990,R07995	RC00718	ko00000,ko00001,ko00002,ko01000	-	-	-	Chalcone
CCA1015S0107	3694.POPTR_0010s22010.1	0.0	1099.0	COG0515@1|root,KOG1187@2759|Eukaryota,37K57@33090|Viridiplantae,3G8GM@35493|Streptophyta,4JMPF@91835|fabids	35493|Streptophyta	T	receptor-like protein kinase	-	GO:0000902,GO:0003674,GO:0003824,GO:0004672,GO:0005575,GO:0005623,GO:0005886,GO:0005911,GO:0006464,GO:0006468,GO:0006793,GO:0006796,GO:0006807,GO:0008150,GO:0008152,GO:0009506,GO:0009653,GO:0009719,GO:0009725,GO:0009741,GO:0009826,GO:0009987,GO:0010033,GO:0014070,GO:0016020,GO:0016043,GO:0016049,GO:0016301,GO:0016310,GO:0016740,GO:0016772,GO:0016773,GO:0019538,GO:0030054,GO:0032502,GO:0032989,GO:…	2.7.11.1	ko:K04733	ko04010,ko04064,ko04620,ko04621,ko04624,ko04722,ko05133,ko05140,ko05142,ko05145,ko05152,ko05162,ko05164,map04010,map04064,map04620,map04621,map04624,map04722,map05133,map05140,map05142,map05145,map05152,map05162,map05164	M00686	-	-	ko00000,ko00001,ko00002,ko01000,ko01001	-	-	-	Malectin_like,Pkinase_Tyr
CCA1015S0099	2711.XP_006485979.1	4.36e-100	307.0	KOG0107@1|root,KOG0107@2759|Eukaryota,37NC1@33090|Viridiplantae,3GCUV@35493|Streptophyta	35493|Streptophyta	A	Serine arginine-rich splicing factor	-	GO:0002244,GO:0002376,GO:0002520,GO:0003674,GO:0003676,GO:0003723,GO:0003729,GO:0005488,GO:0005575,GO:0005622,GO:0005623,GO:0005634,GO:0005654,GO:0007275,GO:0008150,GO:0009892,GO:0009987,GO:0010468,GO:0010605,GO:0010629,GO:0016604,GO:0016607,GO:0019219,GO:0019222,GO:0030097,GO:0030154,GO:0031323,GO:0031324,GO:0031974,GO:0031981,GO:0032501,GO:0032502,GO:0033119,GO:0043226,GO:0043227,GO:0043229,GO:…	-	ko:K12896	ko03040,ko05168,map03040,map05168	-	-	-	ko00000,ko00001,ko03041	-	-	-	RRM_1,zf-CCHC
[truncated: 29,248 more rows]

## Sheet: S4 cluster1 GO 
Table S4：The GO enrichment analysis results of the DEGs in Cluster 1.
ID	Description	GeneRatio	BgRatio	pvalue	p#adjust	qvalue	geneID	Count
GO:0005506	iron ion binding	15/120	393/16213	2.09642e-07	4.54129e-05	3.92025e-05	CCA1707S0006/CCA0721S0020/CCA1163S0006/XLOC_034599/CCA1528S0039/CCA1073S0032/CCA1403S0030/XLOC_045766/CCA0700S0061/CCA0691S0117/XLOC_005267/CCA0763S0035/XLOC_031670/CCA0810S0021/CCA0704S0116	15
[truncated: 238 more rows]

## Sheet: S5 cluster1 KEGG
Table S5：The KEGG enrichment analysis results of the DEGs in Cluster 1.
[truncated: 39 more rows]

[truncated: 14 more sheets: S6 KEGG intersection data, S7 splicing events, S8 Cc_P_D vs Cc_P_W GO experss, S9 Cc_P_D vs Cc_P_W GO locate, S10 Cc_M_D vs Cc_M_W GO express, S11 Cc_M_D vs Cc_M_W GO locate, S12 Cc_A_D vs Cc_A_W GO express, S13 Cc_A_D vs Cc_A_W GO locate, S14 Cc_P_DvsCc_P_W KEGG express, S15 Cc_P_DvsCc_P_W KEGG locate, S16 Cc_M_DvsCc_M_W KEGG express, S17 Cc_M_DvsCc_M_W KEGG locate, S18 Cc_A_DvsCc_A_W KEGG express, S19 Cc_A_DvsCc_A_W KEGG locate]
