# Supplementary material for: Mechanisms of Chinese Hickory Resistance to Dry Rot Disease by Botryosphaeria dothidea: A Comprehensive Analysis from Gene Expression to Non-Coding RNAs
Source: Plants (Basel). 2025 Mar 4;14(5):793. doi: 10.3390/plants14050793 (PMC11901809; doi:10.3390/plants14050793)
Supplement: Supplementary file 1 [file plants-14-00793-s001.zip › S20 mRNA-gene_description.xls]

## Sheet: gene_description
																																															Table S20：The specific information of mRNA description.
mRNA_Gene_ID	mRNA_ID	mRNA_Gene_Name	Gene_description	Gene_Type	Status	Chromosome	Start	End	Strand	Exon_number	Length	ORF	Cc_P_W_1	Cc_P_D_2	Cc_P_W_2	Cc_P_D_3	Cc_P_W_3	Cc_M_D_1	Cc_M_W_1	Cc_M_D_2	Cc_M_W_2	Cc_M_D_3	Cc_M_W_3	Cc_A_D_1	Cc_A_W_1	Cc_A_D_2	Cc_A_W_2	Cc_A_D_3	Cc_A_W_3	Cc_P_D_FPKM	Cc_P_W_FPKM	log2FoldChange	pvalue	padj	Cc_M_D_FPKM	Cc_M_W_FPKM	log2FoldChange	pvalue	padj	Cc_A_D_FPKM	Cc_A_W_FPKM	log2FoldChange	pvalue	padj	Cc_M_D_FPKM	Cc_P_D_FPKM	log2FoldChange	pvalue	padj
XLOC_000001	TCONS_00000001	XLOC_000001	-	novel	Novel_mRNA	scaffold1	44684	46131	+	1	1448	482	0	1.7513	0	0.715193	0.000257	4.53339	0.880658	0.153872	0.27712	0.601898	0.503359	1.77307	0.224698	0.017388	3.65608	0.771737	0.409946	1.23325	8.56666666666667e-05	7.60986531814085	4.42306806827524e-07	9.46849505247624e-06	1.76305	0.553712333333333	1.90600193169367	0.125237040431911	0.447095109121433	0.854064	1.43024166666667	-0.84621	0.535296694431734	1	1.76305	1.23325	0.416370147022192	0.823703214608362	1
XLOC_000097	TCONS_00000189	XLOC_000097	-	novel	Novel_mRNA	scaffold1022	63425	67816	+	3	2313	728	0.289696	0.026107	0.955887	0.066544	0.691015	1.59867	7.53785	0.36415	2.13676	0.132219	10.8421	2.96132	0.602632	0.011686	1.69046	3.50212	0.18223	0.0463255	0.645532666666667	-3.31787	0.00572816392631734	0.0378974047428321	0.698344666666667	6.83891333333333	-2.91209	0.00325114065550102	0.0380055377480663	2.15837566666667	0.825107	1.42000546260616	0.267121905985065	1	0.698344666666667	0.0463255	3.5542698885296	0.0374982005792841	1
XLOC_000097	TCONS_00000190	XLOC_000097	-	novel	Novel_mRNA	scaffold1022	63439	67670	+	3	2879	695	0.289696	0.026107	0.955887	0.066544	0.691015	1.59867	7.53785	0.36415	2.13676	0.132219	10.8421	2.96132	0.602632	0.011686	1.69046	3.50212	0.18223	0.0463255	0.645532666666667	-3.31787	0.00572816392631734	0.0378974047428321	0.698344666666667	6.83891333333333	-2.91209	0.00325114065550102	0.0380055377480663	2.15837566666667	0.825107	1.42000546260616	0.267121905985065	1	0.698344666666667	0.0463255	3.5542698885296	0.0374982005792841	1
XLOC_000105	TCONS_00000199	XLOC_000105	-	novel	Novel_mRNA	scaffold10234	1	1397	-	2	1047	347	1.09865	0	1.70304	0	0.080084	0	0	0	0.118077	0	0	0.075793	0.163772	0	0	0	0	0	0.960591333333333	-8.4958	0.00073973562381259	0.00692210613549549	0	0.039359	-4.45201	0.260950821772382	0.643230380560238	0.0252643333333333	0.0545906666666667	-0.962905	0.793666737655361	1	--	--	--	--	--
XLOC_000107	TCONS_00000201	XLOC_000107	-	novel	Novel_mRNA	scaffold10255	172	2363	+	2	1136	176	0.048663	21.8464	0	5.99058	0	5.10203	0	6.53431	0	1.23684	0	0.442996	0	1.64665	0	0.101458	0	13.9185	0.016221	9.39450017406461	1.34623703413636e-15	1.077283448884e-13	4.29106033333333	0	11.1895317333045	2.50203406125213e-09	4.66740945491982e-07	0.730367666666667	0	8.43405822927786	0.000303990349918697	0.0573227208481824	4.29106033333333	13.9185	-1.22071	0.21706222112152	1
XLOC_000129	TCONS_00000233	XLOC_000129	-	novel	Novel_mRNA	scaffold10458	1	1241	+	1	1241	180	0.694349	0.643262	0.953233	0.533884	0.825529	0.573612	0.949863	0.733085	1.3304	0.558031	1.83911	1.06798	1.7874	0.473946	1.97027	0.927585	0.481477	0.588573	0.824370333333333	-0.27932	0.808363867012369	0.936970686412646	0.621576	1.37312	-0.824444	0.414938143163008	0.77324853912969	0.82317	1.41305	-0.935462	0.362377477310018	1	0.621576	0.588573	0.101196190713511	0.992364431605256	1
XLOC_000133	TCONS_00000244	XLOC_000133	-	novel	Novel_mRNA	scaffold10470	1	2133	+	1	2133	395	1.05875	0.272213	0.259977	0.089817	0.098275	0.084438	0.879249	0.105158	0.742018	13.3494	0.432113	3.15653	0.712981	0.126188	1.2269	0.970977	0.258835	0.181015	0.472333666666667	-1.10521	0.415014355917978	0.706166956886298	4.51301	0.68446	3.13374118084066	0.0346204415562448	0.201171194032733	1.41789866666667	0.732903666666667	0.812129582470624	0.476665625149359	1	4.51301	0.181015	4.75589300193753	0.0236536901182629	0.869196116822708
XLOC_000137	TCONS_00000248	XLOC_000137	-	novel	Novel_mRNA	scaffold10524	1	2312	-	6	1405	457	0.039743	0	0.265047	0	0.146563	0.863854	4.0677	0	0.340152	0.07216	2.31691	1.92034	0.182555	1.32232	1.02661	0.553585	0	0	0.150451	-6.31742	0.0499099091953742	0.195903111167193	0.312004666666667	2.24158733333333	-2.56859	0.0921339159772278	0.373861215016255	1.26541466666667	0.403053666666667	1.69961260884259	0.232000084726635	1	0.312004666666667	0	7.64179474517011	0.0642627334401326	1
XLOC_000159	TCONS_00000284	XLOC_000159	-	novel	Novel_mRNA	scaffold10758	3	2309	-	1	2307	642	0.241315	1.82254	0.507159	2.18127	0.626224	0.024603	0.693817	1.89646	0.113873	0.216376	0.742815	0.342657	0.433008	0.080162	0.650478	0.021432	0	2.0019	0.458232666666667	2.29967756534253	0.00499271285592025	0.033904883346038	0.71248	0.516835	0.855763885495182	0.531109315961983	0.85122004762453	0.148083666666667	0.361162	-1.24544	0.438281331805123	1	0.71248	2.0019	-1.42972	0.293160744949446	1
XLOC_000171	TCONS_00000296	XLOC_000171	-	novel	Novel_mRNA	scaffold10841	8574	13283	-	3	2657	330	0.898198	0.014144	0.684877	0.262047	0.378583	0.846048	1.45657	0.305792	0.276955	0.058751	0.641846	1.56069	2.04709	1.35742	1.0987	1.83704	2.01274	0.138096	0.653886	-2.03902	0.10695712712432	0.326448304378003	0.403530333333333	0.791791666666667	-0.90723	0.424176860006183	0.780834306067975	1.58505133333333	1.71951	-0.694217	0.428667269688838	1	0.403530333333333	0.138096	1.31007399025566	0.476307139654866	1
XLOC_000171	TCONS_00000297	XLOC_000171	-	novel	Novel_mRNA	scaffold10841	9019	13078	-	4	2046	330	0.898198	0.014144	0.684877	0.262047	0.378583	0.846048	1.45657	0.305792	0.276955	0.058751	0.641846	1.56069	2.04709	1.35742	1.0987	1.83704	2.01274	0.138096	0.653886	-2.03902	0.10695712712432	0.326448304378003	0.403530333333333	0.791791666666667	-0.90723	0.424176860006183	0.780834306067975	1.58505133333333	1.71951	-0.694217	0.428667269688838	1	0.403530333333333	0.138096	1.31007399025566	0.476307139654866	1
XLOC_000173	TCONS_00000299	XLOC_000173	-	novel	Novel_mRNA	scaffold10853	1	908	-	1	908	302	0.336796	0.31028	2.37308	0.80552	0.092344	0.066266	0.109818	0.03529	0	0.082776	0.063301	0	0	0.361274	0.149101	0.065343	0	0.5579	0.934074	-0.544101	0.744599868556827	0.904611838688337	0.061444	0.0577063333333333	0.575988135355454	0.795594646387186	0.951104793481317	0.142205666666667	0.0497003333333333	1.58828756550417	0.514162020792675	1	0.061444	0.5579	-2.86953	0.0858059360053368	1
XLOC_000244	TCONS_00000417	XLOC_000244	-	novel	Novel_mRNA	scaffold11355	1	495	+	1	495	134	0.253625	0	0	0	0.296432	0	9.22164	0	13.254	0	2.59479	25.8727	3.37627	0.033985	12.5302	6.33764	1.54863	0	0.183352333333333	-5.16454	0.267633543926081	0.569373823392147	0	8.35681566666667	-10.7316	3.34117688926222e-08	4.17479001628758e-06	10.7481056666667	5.81837	0.788695501812792	0.55964029809947	1	--	--	--	--	--
XLOC_000247	TCONS_00000438	XLOC_000247	-	novel	Novel_mRNA	scaffold11362	68	4388	+	10	3296	789	7.17017	9.10345	7.32127	8.99372	10.0123	11.1172	7.16647	9.75891	6.97145	8.96307	9.22001	4.56353	4.26124	6.82733	4.63786	8.81	5.91924	9.04858	8.16792	0.339372478937691	0.44677031169998	0.723991218304882	9.94639566666667	7.78597466666667	0.66159657076619	0.257004815579027	0.640601552111979	6.73361866666667	4.93944933333333	0.205821955454465	0.748773950901575	1	9.94639566666667	9.04858	0.163267071478749	0.850719820590608	1
XLOC_000247	TCONS_00000439	XLOC_000247	-	novel	Novel_mRNA	scaffold11362	620	4211	+	10	2462	754	7.17017	9.10345	7.32127	8.99372	10.0123	11.1172	7.16647	9.75891	6.97145	8.96307	9.22001	4.56353	4.26124	6.82733	4.63786	8.81	5.91924	9.04858	8.16792	0.339372478937691	0.44677031169998	0.723991218304882	9.94639566666667	7.78597466666667	0.66159657076619	0.257004815579027	0.640601552111979	6.73361866666667	4.93944933333333	0.205821955454465	0.748773950901575	1	9.94639566666667	9.04858	0.163267071478749	0.850719820590608	1
XLOC_000292	TCONS_00000503	XLOC_000292	-	novel	Novel_mRNA	scaffold11602	1	1075	+	1	1075	281	0.408273	0	0.613985	0.323856	0.155086	0	0	0	0	4.42809	0.041503	0	0	0.031297	0	0	0	0.161928	0.392448	-1.08501	0.591488227076275	0.816649275566076	1.47603	0.0138343333333333	6.97079859315136	0.0132322908957784	0.104257752618057	0.0104323333333333	0	3.00117214162911	0.566343188262942	1	1.47603	0.161928	3.40061969298897	0.299395166556731	1
XLOC_000313	TCONS_00000535	XLOC_000313	-	novel	Novel_mRNA	scaffold11851	25	7490	-	3	6484	267	4.62376	0.084042	3.71933	0.009849	0.720738	0	0.927416	0.009744	0.037116	0.040468	0.671078	0.408389	1.86361	0.015567	1.39993	0.005084	0.032645	0.0469455	3.02128	-5.75081	5.3872450487267e-07	1.13399258904069e-05	0.0167373333333333	0.545203333333333	-4.46031	0.00451099635348404	0.0480793801258945	0.143013333333333	1.09873	-2.93621	0.0455897085685978	0.907626988795304	0.0167373333333333	0.0469455	-1.30259	0.513441506786238	1
XLOC_000337	TCONS_00000577	XLOC_000337	-	novel	Novel_mRNA	scaffold11938	39090	43653	+	2	4150	838	12.6501	0.954231	12.4254	6.6839	2.26079	10.4948	12.2339	5.26952	4.69368	0.019622	31.4426	76.0068	91.0588	28.2021	28.2475	72.3871	4.39837	3.81907	9.11208066666667	-1.05286	0.196512446809987	0.476123002060169	5.26130566666667	16.1233956666667	-1.33587	0.248177009744224	0.630365125719498	58.8653386666667	41.2349076666667	0.434638729335265	0.572724866002928	1	5.26130566666667	3.81907	0.440667750004467	0.799353466430269	1
CCA0448S0001	TCONS_00000593	CCA0448S0001	- && - && -	protein_coding	Novel_mRNA	scaffold11966	1	11127	+	2	11045	553	193.15485099999998	130.438	243.362	185.457	209.937	183.41525199999998	202.81418499999998	126.96069299999999	213.40456600000002	49.869251000000006	219.92619299999998	128.636	168.56677399999998	181.785	125.781	131.454	72.9667	157.947	215.484585333333	-0.891464	0.0470962798999419	0.187852918655326	120.082	212.048314666667	-0.261671	0.68247831991512	0.913121110696944	147.291746666667	122.438200333333	0.0896187398400383	0.877486770526271	1	120.082	157.947	-0.0702985	0.899408530627403	1
CCA0448S0001	trans_id_CCA0448S0001	CCA0448S0001	- && - && -	protein_coding	Annotated_mRNA	scaffold11966	74	403	-	1	330	109	193.15485099999998	130.438	243.362	185.457	209.937	183.41525199999998	202.81418499999998	126.96069299999999	213.40456600000002	49.869251000000006	219.92619299999998	128.636	168.56677399999998	181.785	125.781	131.454	72.9667	157.947	215.484585333333	-0.891464	0.0470962798999419	0.187852918655326	120.082	212.048314666667	-0.261671	0.68247831991512	0.913121110696944	147.291746666667	122.438200333333	0.0896187398400383	0.877486770526271	1	120.082	157.947	-0.0702985	0.899408530627403	1
CCA0448S0005	TCONS_00000594	CCA0448S0005	- && - && -	protein_coding	Novel_mRNA	scaffold11966	1	21360	+	2	21278	553	14.723417999999999	3.31975	16.693	7.65014	16.3285	2.61891	5.49138	3.61712	5.69642	5.634200999999999	10.095056999999999	5.8781289999999995	7.95652	11.963080999999999	4.19907	6.7927	3.39936	5.48494	15.9149726666667	-0.638545	0.249578508295738	0.546072306085576	3.95674433333333	7.09429	0.240774416205636	0.704295057705135	0.915143733767625	8.2113	5.18498366666667	0.551707963862928	0.37237449492487	1	3.95674433333333	5.48494	-1.16268	0.12522617875857	1
CCA0448S0005	trans_id_CCA0448S0005	CCA0448S0005	- && - && -	protein_coding	Annotated_mRNA	scaffold11966	13964	17958	-	4	889	217	14.723417999999999	3.31975	16.693	7.65014	16.3285	2.61891	5.49138	3.61712	5.69642	5.634200999999999	10.095056999999999	5.8781289999999995	7.95652	11.963080999999999	4.19907	6.7927	3.39936	5.48494	15.9149726666667	-0.638545	0.249578508295738	0.546072306085576	3.95674433333333	7.09429	0.240774416205636	0.704295057705135	0.915143733767625	8.2113	5.18498366666667	0.551707963862928	0.37237449492487	1	3.95674433333333	5.48494	-1.16268	0.12522617875857	1
CCA0087S0001	TCONS_00000621	CCA0087S0001	- && - && -	protein_coding	Novel_mRNA	scaffold1209	61	12607	+	4	4352	958	10.393135000000001	1.56983	8.059576999999999	3.26766	6.4533	2.3049	9.06983	2.7516819999999997	9.472643999999999	2.1704	7.20157	8.38274	7.07467	6.81637	7.40784	6.499389000000001	2.5456380000000003	2.41875	8.30200266666667	-1.57352	0.00340684107707687	0.0248465293814805	2.40899266666667	8.58134533333333	-1.67274	0.00885875777297255	0.0786770280953878	7.23283366666667	5.67604933333333	0.17895361001643	0.763164784251095	1	2.40899266666667	2.41875	-0.0773073	0.900811888944687	1
CCA0087S0001	TCONS_00000622	CCA0087S0001	- && - && -	protein_coding	Novel_mRNA	scaffold1209	67	12425	+	4	5112	565	10.393135000000001	1.56983	8.059576999999999	3.26766	6.4533	2.3049	9.06983	2.7516819999999997	9.472643999999999	2.1704	7.20157	8.38274	7.07467	6.81637	7.40784	6.499389000000001	2.5456380000000003	2.41875	8.30200266666667	-1.57352	0.00340684107707687	0.0248465293814805	2.40899266666667	8.58134533333333	-1.67274	0.00885875777297255	0.0786770280953878	7.23283366666667	5.67604933333333	0.17895361001643	0.763164784251095	1	2.40899266666667	2.41875	-0.0773073	0.900811888944687	1
CCA0087S0001	TCONS_00000623	CCA0087S0001	- && - && -	protein_coding	Novel_mRNA	scaffold1209	101	14037	+	4	2618	493	10.393135000000001	1.56983	8.059576999999999	3.26766	6.4533	2.3049	9.06983	2.7516819999999997	9.472643999999999	2.1704	7.20157	8.38274	7.07467	6.81637	7.40784	6.499389000000001	2.5456380000000003	2.41875	8.30200266666667	-1.57352	0.00340684107707687	0.0248465293814805	2.40899266666667	8.58134533333333	-1.67274	0.00885875777297255	0.0786770280953878	7.23283366666667	5.67604933333333	0.17895361001643	0.763164784251095	1	2.40899266666667	2.41875	-0.0773073	0.900811888944687	1
CCA0087S0001	TCONS_00000624	CCA0087S0001	- && - && -	protein_coding	Novel_mRNA	scaffold1209	120	21528	+	4	4344	522	10.393135000000001	1.56983	8.059576999999999	3.26766	6.4533	2.3049	9.06983	2.7516819999999997	9.472643999999999	2.1704	7.20157	8.38274	7.07467	6.81637	7.40784	6.499389000000001	2.5456380000000003	2.41875	8.30200266666667	-1.57352	0.00340684107707687	0.0248465293814805	2.40899266666667	8.58134533333333	-1.67274	0.00885875777297255	0.0786770280953878	7.23283366666667	5.67604933333333	0.17895361001643	0.763164784251095	1	2.40899266666667	2.41875	-0.0773073	0.900811888944687	1
CCA0087S0001	TCONS_00000625	CCA0087S0001	- && - && -	protein_coding	Novel_mRNA	scaffold1209	176	12455	+	5	3976	958	10.393135000000001	1.56983	8.059576999999999	3.26766	6.4533	2.3049	9.06983	2.7516819999999997	9.472643999999999	2.1704	7.20157	8.38274	7.07467	6.81637	7.40784	6.499389000000001	2.5456380000000003	2.41875	8.30200266666667	-1.57352	0.00340684107707687	0.0248465293814805	2.40899266666667	8.58134533333333	-1.67274	0.00885875777297255	0.0786770280953878	7.23283366666667	5.67604933333333	0.17895361001643	0.763164784251095	1	2.40899266666667	2.41875	-0.0773073	0.900811888944687	1
CCA0087S0001	trans_id_CCA0087S0001	CCA0087S0001	- && - && -	protein_coding	Annotated_mRNA	scaffold1209	842	1218	-	2	182	59	10.393135000000001	1.56983	8.059576999999999	3.26766	6.4533	2.3049	9.06983	2.7516819999999997	9.472643999999999	2.1704	7.20157	8.38274	7.07467	6.81637	7.40784	6.499389000000001	2.5456380000000003	2.41875	8.30200266666667	-1.57352	0.00340684107707687	0.0248465293814805	2.40899266666667	8.58134533333333	-1.67274	0.00885875777297255	0.0786770280953878	7.23283366666667	5.67604933333333	0.17895361001643	0.763164784251095	1	2.40899266666667	2.41875	-0.0773073	0.900811888944687	1
XLOC_000384	TCONS_00000647	XLOC_000384	-	novel	Novel_mRNA	scaffold12305	60	3474	+	1	3415	496	1.26811	1.34702	1.59129	3.85055	1.01606	2.56396	7.24435	2.41426	1.62628	1.61174	6.8452	6.38764	4.05499	0.811579	4.7211	2.55855	0.614871	2.59879	1.29181866666667	1.19340938709244	0.0849958469677806	0.280337545310562	2.19665633333333	5.23861033333333	-0.902205	0.23829448867387	0.620839273668489	3.25259	3.13032	-0.0315919	0.971982192530202	1	2.19665633333333	2.59879	-0.196435	0.804893897447238	1
XLOC_000400	TCONS_00000664	XLOC_000400	-	novel	Novel_mRNA	scaffold1242	30243	84914	-	3	7893	542	50.3638	6.06856	22.6777	18.2092	20.3724	5.65381	57.185	2.74761	10.7186	39.686	34.489	17.3841	23.2177	52.6133	31.9863	8.86081	4.92622	12.1389	31.138	-0.960245	0.0384796716789743	0.162624294088307	16.0291	34.1308696666667	-1.1681	0.173620134213342	0.530386896729786	26.2860923333333	20.0434	0.253731303197042	0.706038200051919	1	16.0291	12.1389	-0.0373705	0.93427792161426	1
XLOC_000400	TCONS_00000665	XLOC_000400	-	novel	Novel_mRNA	scaffold1242	31072	84851	-	3	7076	367	50.3638	6.06856	22.6777	18.2092	20.3724	5.65381	57.185	2.74761	10.7186	39.686	34.489	17.3841	23.2177	52.6133	31.9863	8.86081	4.92622	12.1389	31.138	-0.960245	0.0384796716789743	0.162624294088307	16.0291	34.1308696666667	-1.1681	0.173620134213342	0.530386896729786	26.2860923333333	20.0434	0.253731303197042	0.706038200051919	1	16.0291	12.1389	-0.0373705	0.93427792161426	1
XLOC_000400	TCONS_00000667	XLOC_000400	-	novel	Novel_mRNA	scaffold1242	34500	84853	-	3	2958	349	50.3638	6.06856	22.6777	18.2092	20.3724	5.65381	57.185	2.74761	10.7186	39.686	34.489	17.3841	23.2177	52.6133	31.9863	8.86081	4.92622	12.1389	31.138	-0.960245	0.0384796716789743	0.162624294088307	16.0291	34.1308696666667	-1.1681	0.173620134213342	0.530386896729786	26.2860923333333	20.0434	0.253731303197042	0.706038200051919	1	16.0291	12.1389	-0.0373705	0.93427792161426	1
XLOC_000400	TCONS_00000666	XLOC_000400	-	novel	Novel_mRNA	scaffold1242	34500	84853	-	4	4264	431	50.3638	6.06856	22.6777	18.2092	20.3724	5.65381	57.185	2.74761	10.7186	39.686	34.489	17.3841	23.2177	52.6133	31.9863	8.86081	4.92622	12.1389	31.138	-0.960245	0.0384796716789743	0.162624294088307	16.0291	34.1308696666667	-1.1681	0.173620134213342	0.530386896729786	26.2860923333333	20.0434	0.253731303197042	0.706038200051919	1	16.0291	12.1389	-0.0373705	0.93427792161426	1
XLOC_000400	TCONS_00000669	XLOC_000400	-	novel	Novel_mRNA	scaffold1242	34593	84914	-	3	2926	370	50.3638	6.06856	22.6777	18.2092	20.3724	5.65381	57.185	2.74761	10.7186	39.686	34.489	17.3841	23.2177	52.6133	31.9863	8.86081	4.92622	12.1389	31.138	-0.960245	0.0384796716789743	0.162624294088307	16.0291	34.1308696666667	-1.1681	0.173620134213342	0.530386896729786	26.2860923333333	20.0434	0.253731303197042	0.706038200051919	1	16.0291	12.1389	-0.0373705	0.93427792161426	1
XLOC_000400	TCONS_00000668	XLOC_000400	-	novel	Novel_mRNA	scaffold1242	34593	84914	-	2	3752	342	50.3638	6.06856	22.6777	18.2092	20.3724	5.65381	57.185	2.74761	10.7186	39.686	34.489	17.3841	23.2177	52.6133	31.9863	8.86081	4.92622	12.1389	31.138	-0.960245	0.0384796716789743	0.162624294088307	16.0291	34.1308696666667	-1.1681	0.173620134213342	0.530386896729786	26.2860923333333	20.0434	0.253731303197042	0.706038200051919	1	16.0291	12.1389	-0.0373705	0.93427792161426	1
XLOC_000400	TCONS_00000671	XLOC_000400	-	novel	Novel_mRNA	scaffold1242	35652	84897	-	2	3001	336	50.3638	6.06856	22.6777	18.2092	20.3724	5.65381	57.185	2.74761	10.7186	39.686	34.489	17.3841	23.2177	52.6133	31.9863	8.86081	4.92622	12.1389	31.138	-0.960245	0.0384796716789743	0.162624294088307	16.0291	34.1308696666667	-1.1681	0.173620134213342	0.530386896729786	26.2860923333333	20.0434	0.253731303197042	0.706038200051919	1	16.0291	12.1389	-0.0373705	0.93427792161426	1
XLOC_000400	TCONS_00000672	XLOC_000400	-	novel	Novel_mRNA	scaffold1242	35668	84851	-	3	2128	522	50.3638	6.06856	22.6777	18.2092	20.3724	5.65381	57.185	2.74761	10.7186	39.686	34.489	17.3841	23.2177	52.6133	31.9863	8.86081	4.92622	12.1389	31.138	-0.960245	0.0384796716789743	0.162624294088307	16.0291	34.1308696666667	-1.1681	0.173620134213342	0.530386896729786	26.2860923333333	20.0434	0.253731303197042	0.706038200051919	1	16.0291	12.1389	-0.0373705	0.93427792161426	1
XLOC_000400	TCONS_00000674	XLOC_000400	-	novel	Novel_mRNA	scaffold1242	35676	84851	-	3	3172	321	50.3638	6.06856	22.6777	18.2092	20.3724	5.65381	57.185	2.74761	10.7186	39.686	34.489	17.3841	23.2177	52.6133	31.9863	8.86081	4.92622	12.1389	31.138	-0.960245	0.0384796716789743	0.162624294088307	16.0291	34.1308696666667	-1.1681	0.173620134213342	0.530386896729786	26.2860923333333	20.0434	0.253731303197042	0.706038200051919	1	16.0291	12.1389	-0.0373705	0.93427792161426	1
XLOC_000400	TCONS_00000673	XLOC_000400	-	novel	Novel_mRNA	scaffold1242	35676	84851	-	3	2127	273	50.3638	6.06856	22.6777	18.2092	20.3724	5.65381	57.185	2.74761	10.7186	39.686	34.489	17.3841	23.2177	52.6133	31.9863	8.86081	4.92622	12.1389	31.138	-0.960245	0.0384796716789743	0.162624294088307	16.0291	34.1308696666667	-1.1681	0.173620134213342	0.530386896729786	26.2860923333333	20.0434	0.253731303197042	0.706038200051919	1	16.0291	12.1389	-0.0373705	0.93427792161426	1
XLOC_000400	TCONS_00000676	XLOC_000400	-	novel	Novel_mRNA	scaffold1242	35724	84876	-	3	2124	360	50.3638	6.06856	22.6777	18.2092	20.3724	5.65381	57.185	2.74761	10.7186	39.686	34.489	17.3841	23.2177	52.6133	31.9863	8.86081	4.92622	12.1389	31.138	-0.960245	0.0384796716789743	0.162624294088307	16.0291	34.1308696666667	-1.1681	0.173620134213342	0.530386896729786	26.2860923333333	20.0434	0.253731303197042	0.706038200051919	1	16.0291	12.1389	-0.0373705	0.93427792161426	1
XLOC_000400	TCONS_00000675	XLOC_000400	-	novel	Novel_mRNA	scaffold1242	35724	84876	-	4	2081	529	50.3638	6.06856	22.6777	18.2092	20.3724	5.65381	57.185	2.74761	10.7186	39.686	34.489	17.3841	23.2177	52.6133	31.9863	8.86081	4.92622	12.1389	31.138	-0.960245	0.0384796716789743	0.162624294088307	16.0291	34.1308696666667	-1.1681	0.173620134213342	0.530386896729786	26.2860923333333	20.0434	0.253731303197042	0.706038200051919	1	16.0291	12.1389	-0.0373705	0.93427792161426	1
XLOC_000400	TCONS_00000678	XLOC_000400	-	novel	Novel_mRNA	scaffold1242	35740	84852	-	3	2654	374	50.3638	6.06856	22.6777	18.2092	20.3724	5.65381	57.185	2.74761	10.7186	39.686	34.489	17.3841	23.2177	52.6133	31.9863	8.86081	4.92622	12.1389	31.138	-0.960245	0.0384796716789743	0.162624294088307	16.0291	34.1308696666667	-1.1681	0.173620134213342	0.530386896729786	26.2860923333333	20.0434	0.253731303197042	0.706038200051919	1	16.0291	12.1389	-0.0373705	0.93427792161426	1
XLOC_000400	TCONS_00000679	XLOC_000400	-	novel	Novel_mRNA	scaffold1242	36092	84852	-	5	1808	330	50.3638	6.06856	22.6777	18.2092	20.3724	5.65381	57.185	2.74761	10.7186	39.686	34.489	17.3841	23.2177	52.6133	31.9863	8.86081	4.92622	12.1389	31.138	-0.960245	0.0384796716789743	0.162624294088307	16.0291	34.1308696666667	-1.1681	0.173620134213342	0.530386896729786	26.2860923333333	20.0434	0.253731303197042	0.706038200051919	1	16.0291	12.1389	-0.0373705	0.93427792161426	1
XLOC_000400	TCONS_00000680	XLOC_000400	-	novel	Novel_mRNA	scaffold1242	36092	84885	-	4	1266	340	50.3638	6.06856	22.6777	18.2092	20.3724	5.65381	57.185	2.74761	10.7186	39.686	34.489	17.3841	23.2177	52.6133	31.9863	8.86081	4.92622	12.1389	31.138	-0.960245	0.0384796716789743	0.162624294088307	16.0291	34.1308696666667	-1.1681	0.173620134213342	0.530386896729786	26.2860923333333	20.0434	0.253731303197042	0.706038200051919	1	16.0291	12.1389	-0.0373705	0.93427792161426	1
XLOC_000400	TCONS_00000681	XLOC_000400	-	novel	Novel_mRNA	scaffold1242	36659	84956	-	2	1739	356	50.3638	6.06856	22.6777	18.2092	20.3724	5.65381	57.185	2.74761	10.7186	39.686	34.489	17.3841	23.2177	52.6133	31.9863	8.86081	4.92622	12.1389	31.138	-0.960245	0.0384796716789743	0.162624294088307	16.0291	34.1308696666667	-1.1681	0.173620134213342	0.530386896729786	26.2860923333333	20.0434	0.253731303197042	0.706038200051919	1	16.0291	12.1389	-0.0373705	0.93427792161426	1
XLOC_000400	TCONS_00000682	XLOC_000400	-	novel	Novel_mRNA	scaffold1242	36944	84876	-	2	1605	406	50.3638	6.06856	22.6777	18.2092	20.3724	5.65381	57.185	2.74761	10.7186	39.686	34.489	17.3841	23.2177	52.6133	31.9863	8.86081	4.92622	12.1389	31.138	-0.960245	0.0384796716789743	0.162624294088307	16.0291	34.1308696666667	-1.1681	0.173620134213342	0.530386896729786	26.2860923333333	20.0434	0.253731303197042	0.706038200051919	1	16.0291	12.1389	-0.0373705	0.93427792161426	1
XLOC_000400	TCONS_00000683	XLOC_000400	-	novel	Novel_mRNA	scaffold1242	65676	84870	-	2	1261	328	50.3638	6.06856	22.6777	18.2092	20.3724	5.65381	57.185	2.74761	10.7186	39.686	34.489	17.3841	23.2177	52.6133	31.9863	8.86081	4.92622	12.1389	31.138	-0.960245	0.0384796716789743	0.162624294088307	16.0291	34.1308696666667	-1.1681	0.173620134213342	0.530386896729786	26.2860923333333	20.0434	0.253731303197042	0.706038200051919	1	16.0291	12.1389	-0.0373705	0.93427792161426	1
XLOC_000407	TCONS_00000699	XLOC_000407	-	novel	Novel_mRNA	scaffold1246	15	3448	+	3	1837	213	2.26517	2.20206	1.89411	2.33117	2.72513	3.61289	2.1532	3.00299	3.09792	1.68452	1.84041	1.82311	2.55333	2.73859	1.86043	2.35266	1.45912	2.26661	2.29481	0.173929091413016	0.787788328848271	0.925633566603657	2.7668	2.36384	0.477188999450846	0.575676955578204	0.866207753737432	2.30478	1.95762766666667	-0.0602211	0.945683108462927	1	2.7668	2.26661	0.290337564341377	0.819563061196023	1
XLOC_000452	TCONS_00000777	XLOC_000452	-	novel	Novel_mRNA	scaffold12592	3201	9037	+	7	2473	704	2.61502	0.85902	1.86533	2.25644	0.929752	1.82273	2.09463	0.944947	1.11045	0.795671	1.63082	1.56562	0.975047	0.881568	1.21049	1.58026	0.468382	1.55773	1.80336766666667	-0.469222	0.563429354103863	0.796678795370855	1.18778166666667	1.61196833333333	-0.270147	0.75302710598842	0.935641393565884	1.34248333333333	0.88464	0.439182733604034	0.60561853919787	1	1.18778166666667	1.55773	0.181984299984653	0.908384732913543	1
XLOC_000452	TCONS_00000778	XLOC_000452	-	novel	Novel_mRNA	scaffold12592	3205	9083	+	2	5772	437	2.61502	0.85902	1.86533	2.25644	0.929752	1.82273	2.09463	0.944947	1.11045	0.795671	1.63082	1.56562	0.975047	0.881568	1.21049	1.58026	0.468382	1.55773	1.80336766666667	-0.469222	0.563429354103863	0.796678795370855	1.18778166666667	1.61196833333333	-0.270147	0.75302710598842	0.935641393565884	1.34248333333333	0.88464	0.439182733604034	0.60561853919787	1	1.18778166666667	1.55773	0.181984299984653	0.908384732913543	1
XLOC_000459	TCONS_00000788	XLOC_000459	-	novel	Novel_mRNA	scaffold1264	28851	30700	-	2	1765	212	0.062289	0.17034	0.12037	0.043538	0.115994	0.092271	0.630271	0.181911	0	2.37388	0.390344	0.089921	0.121437	1.29839	0.346875	0.484103	0	0.106939	0.099551	0.284104435003389	0.812350884848848	0.939533754217782	0.882688333333333	0.340205	1.86755602644715	0.245991529711212	0.627780862306108	0.624137666666667	0.156104	2.01298175261011	0.183405552414772	1	0.882688333333333	0.106939	3.16254257428436	0.101058254228875	1
XLOC_000460	TCONS_00000789	XLOC_000460	-	novel	Novel_mRNA	scaffold1264	30975	40070	-	2	2891	156	0.162049	0.684656	0.241448	0.483204	0.295122	0.864325	0.370695	1.04754	0.406296	3.35411	0.473865	0.011822	0.121959	2.99279	0.843998	0.086943	0.539875	0.58393	0.232873	1.51485679921969	0.092085851673894	0.295576162662938	1.75532766666667	0.416952	2.37041220719812	0.0170447765084318	0.124335808662756	1.03052	0.501944	0.978703820806396	0.500850812385466	1	1.75532766666667	0.58393	1.61864059212229	0.201239247675638	1
XLOC_000460	TCONS_00000790	XLOC_000460	-	novel	Novel_mRNA	scaffold1264	32310	39743	-	2	925	151	0.162049	0.684656	0.241448	0.483204	0.295122	0.864325	0.370695	1.04754	0.406296	3.35411	0.473865	0.011822	0.121959	2.99279	0.843998	0.086943	0.539875	0.58393	0.232873	1.51485679921969	0.092085851673894	0.295576162662938	1.75532766666667	0.416952	2.37041220719812	0.0170447765084318	0.124335808662756	1.03052	0.501944	0.978703820806396	0.500850812385466	1	1.75532766666667	0.58393	1.61864059212229	0.201239247675638	1
XLOC_000471	TCONS_00000802	XLOC_000471	-	novel	Novel_mRNA	scaffold12736	12	803	-	1	792	230	5.69129	6.09145	4.12413	17.4808	1.03204	0.502909	5.7401	7.56024	0.136322	0.234767	3.74167	1.57241	2.25017	0.374822	4.8812	0.933083	0.05229	11.7861	3.61582266666667	1.91265036990958	0.0185277176045563	0.0949963613919857	2.76597	3.20603166666667	0.184186070726113	0.896061541318095	0.982182353164359	0.960103666666667	2.39455233333333	-1.3248	0.294749425622563	1	2.76597	11.7861	-2.02659	0.120450947814172	1
XLOC_000496	TCONS_00000832	XLOC_000496	-	novel	Novel_mRNA	scaffold1296	5550	13379	+	2	1202	197	0	8.46166	0	5.77674	0	6.22264	0.861877	8.18038	0.075549	5.25676	0.24779	0.90797	0.107801	0.129031	1.35419	0.671941	0	7.1192	0	11.8656078871089	1.75098354541572e-17	1.69757012909042e-15	6.55325933333333	0.395072	4.33043407208346	6.9254321005423e-05	0.00198395904169393	0.569647333333333	0.487329333333333	0.274111021495461	0.86046900395305	1	6.55325933333333	7.1192	-0.113242	0.870357467870796	1
XLOC_000496	TCONS_00000833	XLOC_000496	-	novel	Novel_mRNA	scaffold1296	5550	13432	+	2	1255	197	0	8.46166	0	5.77674	0	6.22264	0.861877	8.18038	0.075549	5.25676	0.24779	0.90797	0.107801	0.129031	1.35419	0.671941	0	7.1192	0	11.8656078871089	1.75098354541572e-17	1.69757012909042e-15	6.55325933333333	0.395072	4.33043407208346	6.9254321005423e-05	0.00198395904169393	0.569647333333333	0.487329333333333	0.274111021495461	0.86046900395305	1	6.55325933333333	7.1192	-0.113242	0.870357467870796	1
XLOC_000496	TCONS_00000834	XLOC_000496	-	novel	Novel_mRNA	scaffold1296	5555	13432	+	2	1251	186	0	8.46166	0	5.77674	0	6.22264	0.861877	8.18038	0.075549	5.25676	0.24779	0.90797	0.107801	0.129031	1.35419	0.671941	0	7.1192	0	11.8656078871089	1.75098354541572e-17	1.69757012909042e-15	6.55325933333333	0.395072	4.33043407208346	6.9254321005423e-05	0.00198395904169393	0.569647333333333	0.487329333333333	0.274111021495461	0.86046900395305	1	6.55325933333333	7.1192	-0.113242	0.870357467870796	1
XLOC_000496	TCONS_00000835	XLOC_000496	-	novel	Novel_mRNA	scaffold1296	5556	13432	+	2	1250	186	0	8.46166	0	5.77674	0	6.22264	0.861877	8.18038	0.075549	5.25676	0.24779	0.90797	0.107801	0.129031	1.35419	0.671941	0	7.1192	0	11.8656078871089	1.75098354541572e-17	1.69757012909042e-15	6.55325933333333	0.395072	4.33043407208346	6.9254321005423e-05	0.00198395904169393	0.569647333333333	0.487329333333333	0.274111021495461	0.86046900395305	1	6.55325933333333	7.1192	-0.113242	0.870357467870796	1
XLOC_000498	TCONS_00000837	XLOC_000498	-	novel	Novel_mRNA	scaffold1296	41289	51066	+	2	5994	1053	6.85202	0.902977	12.1344	0.892452	2.86722	3.64374	9.53621	0.447991	7.02388	0.554681	10.6499	11.87	7.49377	1.19999	4.4726	3.47047	3.93598	0.897714	7.28455	-2.96631	3.61210389483025e-05	0.000490339152414671	1.54880366666667	9.06999333333333	-2.3458	0.00303350056052387	0.0361311983580377	5.51347	5.30079	-0.259174	0.745755632004949	1	1.54880366666667	0.897714	0.934295214313272	0.44448674027618	1
XLOC_000498	TCONS_00000838	XLOC_000498	-	novel	Novel_mRNA	scaffold1296	41289	51262	+	3	5324	1053	6.85202	0.902977	12.1344	0.892452	2.86722	3.64374	9.53621	0.447991	7.02388	0.554681	10.6499	11.87	7.49377	1.19999	4.4726	3.47047	3.93598	0.897714	7.28455	-2.96631	3.61210389483025e-05	0.000490339152414671	1.54880366666667	9.06999333333333	-2.3458	0.00303350056052387	0.0361311983580377	5.51347	5.30079	-0.259174	0.745755632004949	1	1.54880366666667	0.897714	0.934295214313272	0.44448674027618	1
XLOC_000498	TCONS_00000840	XLOC_000498	-	novel	Novel_mRNA	scaffold1296	41289	51361	+	3	5375	1073	6.85202	0.902977	12.1344	0.892452	2.86722	3.64374	9.53621	0.447991	7.02388	0.554681	10.6499	11.87	7.49377	1.19999	4.4726	3.47047	3.93598	0.897714	7.28455	-2.96631	3.61210389483025e-05	0.000490339152414671	1.54880366666667	9.06999333333333	-2.3458	0.00303350056052387	0.0361311983580377	5.51347	5.30079	-0.259174	0.745755632004949	1	1.54880366666667	0.897714	0.934295214313272	0.44448674027618	1
XLOC_000498	TCONS_00000839	XLOC_000498	-	novel	Novel_mRNA	scaffold1296	41289	51361	+	3	5423	1053	6.85202	0.902977	12.1344	0.892452	2.86722	3.64374	9.53621	0.447991	7.02388	0.554681	10.6499	11.87	7.49377	1.19999	4.4726	3.47047	3.93598	0.897714	7.28455	-2.96631	3.61210389483025e-05	0.000490339152414671	1.54880366666667	9.06999333333333	-2.3458	0.00303350056052387	0.0361311983580377	5.51347	5.30079	-0.259174	0.745755632004949	1	1.54880366666667	0.897714	0.934295214313272	0.44448674027618	1
XLOC_000498	TCONS_00000841	XLOC_000498	-	novel	Novel_mRNA	scaffold1296	42506	51262	+	3	4890	552	6.85202	0.902977	12.1344	0.892452	2.86722	3.64374	9.53621	0.447991	7.02388	0.554681	10.6499	11.87	7.49377	1.19999	4.4726	3.47047	3.93598	0.897714	7.28455	-2.96631	3.61210389483025e-05	0.000490339152414671	1.54880366666667	9.06999333333333	-2.3458	0.00303350056052387	0.0361311983580377	5.51347	5.30079	-0.259174	0.745755632004949	1	1.54880366666667	0.897714	0.934295214313272	0.44448674027618	1
XLOC_000498	TCONS_00000842	XLOC_000498	-	novel	Novel_mRNA	scaffold1296	43741	51104	+	4	6314	1073	6.85202	0.902977	12.1344	0.892452	2.86722	3.64374	9.53621	0.447991	7.02388	0.554681	10.6499	11.87	7.49377	1.19999	4.4726	3.47047	3.93598	0.897714	7.28455	-2.96631	3.61210389483025e-05	0.000490339152414671	1.54880366666667	9.06999333333333	-2.3458	0.00303350056052387	0.0361311983580377	5.51347	5.30079	-0.259174	0.745755632004949	1	1.54880366666667	0.897714	0.934295214313272	0.44448674027618	1
XLOC_000498	TCONS_00000843	XLOC_000498	-	novel	Novel_mRNA	scaffold1296	45119	51111	+	2	1581	143	6.85202	0.902977	12.1344	0.892452	2.86722	3.64374	9.53621	0.447991	7.02388	0.554681	10.6499	11.87	7.49377	1.19999	4.4726	3.47047	3.93598	0.897714	7.28455	-2.96631	3.61210389483025e-05	0.000490339152414671	1.54880366666667	9.06999333333333	-2.3458	0.00303350056052387	0.0361311983580377	5.51347	5.30079	-0.259174	0.745755632004949	1	1.54880366666667	0.897714	0.934295214313272	0.44448674027618	1
XLOC_000519	TCONS_00000870	XLOC_000519	-	novel	Novel_mRNA	scaffold1308	254	5013	-	2	1741	181	0	0	0	0	0	0.14375	4.77774	0	0.567018	0	5.87085	0.408289	0	0	0.345309	0.074619	0	--	--	--	--	--	0.0479166666666667	3.73854	-5.95615	0.000315961671928951	0.00648101671481049	0.160969333333333	0.115103	0.505472670236677	0.826135262980105	1	0.0479166666666667	0	5.28153664868674	0.458524214500084	1
XLOC_000519	TCONS_00000869	XLOC_000519	-	novel	Novel_mRNA	scaffold1308	254	5013	-	2	1746	181	0	0	0	0	0	0.14375	4.77774	0	0.567018	0	5.87085	0.408289	0	0	0.345309	0.074619	0	--	--	--	--	--	0.0479166666666667	3.73854	-5.95615	0.000315961671928951	0.00648101671481049	0.160969333333333	0.115103	0.505472670236677	0.826135262980105	1	0.0479166666666667	0	5.28153664868674	0.458524214500084	1
XLOC_000536	TCONS_00000896	XLOC_000536	-	novel	Novel_mRNA	scaffold13385	1	2401	-	1	2401	405	0.899252	0.179793	1.2363	0.026597	2.2545	2.50717	3.33598	0.21887	0.420175	0.014448	1.97719	2.45375	2.22103	0.647567	3.90434	2.01968	0.402986	0.103195	1.46335	-3.5817	0.00199817252762651	0.0160566439951593	0.913495333333333	1.91112	-0.81683	0.53054470495998	0.851168708455164	1.70700033333333	2.17612	-0.432534	0.647201418072071	1	0.913495333333333	0.103195	2.9560141797968	0.134297904789379	1
XLOC_000594	TCONS_00000998	XLOC_000594	-	novel	Novel_mRNA	scaffold13833	4512	6336	+	2	944	195	0	0.139337	0	0	0.98264	1.10831	1.68456	0.03417	0.313865	0.054876	0.728791	1.43516	0.249151	0.285069	0.680584	0.866234	0	0.0696685	0.327546666666667	-2.06954	0.562564747891826	0.796366320506512	0.399118333333333	0.909073333333333	-0.930188	0.50334038124952	0.833070259079637	0.862153666666667	0.309911666666667	1.46581414075103	0.314691627724797	1	0.399118333333333	0.0696685	2.37522960326997	0.383792156803006	1
XLOC_000599	TCONS_00001003	XLOC_000599	-	novel	Novel_mRNA	scaffold13874	2475	3425	-	4	680	158	0.275982	0.625985	0	0.418378	0.924588	0.889119	2.38054	0.273074	0	2.0806	1.70043	0	0.249849	0	0.09291	0	0	0.522181	0.40019	0.540979984830184	0.702137383898003	0.881930388052893	1.08093066666667	1.36032166666667	0.112059318967745	0.941889025950167	0.995915444697884	0	0.114253	-5.06313	0.114433025199297	1	1.08093066666667	0.522181	1.1233234964693	0.515837515644285	1
XLOC_000609	TCONS_00001014	XLOC_000609	-	novel	Novel_mRNA	scaffold13986	83	2353	+	2	2213	355	9.94213	7.15911	11.1508	10.954	2.5664	0.994166	4.14698	1.33356	1.05857	5.92307	4.26121	0.892162	1.29641	0.081287	0.651938	0.505473	0.049904	9.05657	7.88644	0.418728258109126	0.479849693119793	0.751345475243311	2.75026433333333	3.15558466666667	0.245492927465416	0.796105024485151	0.95132746891452	0.492974	0.666085333333333	-0.48676	0.695560396523985	1	2.75026433333333	9.05657	-1.5794	0.104972436673463	1
XLOC_000630	TCONS_00001040	XLOC_000630	-	novel	Novel_mRNA	scaffold14138	23	1283	-	1	1261	222	21.8941	0	30.5134	0	19.8397	0.005925	3.44394	0	0.702403	0	2.72766	0.710011	0.429258	0	0.428554	0.274376	0	0	24.0824	-13.4154	4.04032121933928e-28	1.05129158127208e-25	0.001975	2.29133466666667	-8.30184	1.10098856646141e-06	7.14815027774146e-05	0.328129	0.285937333333333	0.180469387867621	0.932660812885567	1	--	--	--	--	--
XLOC_000637	TCONS_00001051	XLOC_000637	-	novel	Novel_mRNA	scaffold14164	3682	4510	+	1	829	275	1.6498	0.090666	0.290808	0.028695	0.809147	0.344153	1.32979	0.125622	1.2001	0.135926	0.855554	0.346839	0.17926	0	0.05117	0.165007	0.066609	0.0596805	0.916584	-3.34925	0.0270591607136968	0.126310533650938	0.201900333333333	1.12848233333333	-2.1676	0.064534456762557	0.300893229876019	0.170615333333333	0.099013	0.407183838614342	0.820470109125224	1	0.201900333333333	0.0596805	1.40753736331849	0.565749082090054	1
CCA0500S0024	TCONS_00001101	CCA0500S0024	- && - && -	protein_coding	Novel_mRNA	scaffold14356	366582	373891	+	3	4124	134	2.21215	0.578628	1.65632	0.769333	2.34776	1.10876	2.52571	1.19564	2.68684	0.737646	2.99086	8.36521	4.29442	3.01468	3.26004	8.13835	1.55566	0.67398	2.07207	-1.3922	0.0572555121563082	0.215086816391213	1.01401766666667	2.73447	-1.11557	0.149991553230703	0.492243451072029	6.50608	3.03670533333333	0.744017719750443	0.257823163965286	1	1.01401766666667	0.67398	0.663726930053642	0.579967169738836	1
CCA0500S0024	TCONS_00001102	CCA0500S0024	- && - && -	protein_coding	Novel_mRNA	scaffold14356	366582	374156	+	3	4254	134	2.21215	0.578628	1.65632	0.769333	2.34776	1.10876	2.52571	1.19564	2.68684	0.737646	2.99086	8.36521	4.29442	3.01468	3.26004	8.13835	1.55566	0.67398	2.07207	-1.3922	0.0572555121563082	0.215086816391213	1.01401766666667	2.73447	-1.11557	0.149991553230703	0.492243451072029	6.50608	3.03670533333333	0.744017719750443	0.257823163965286	1	1.01401766666667	0.67398	0.663726930053642	0.579967169738836	1
CCA0500S0024	trans_id_CCA0500S0024	CCA0500S0024	- && - && -	protein_coding	Annotated_mRNA	scaffold14356	370312	370822	-	2	243	80	2.21215	0.578628	1.65632	0.769333	2.34776	1.10876	2.52571	1.19564	2.68684	0.737646	2.99086	8.36521	4.29442	3.01468	3.26004	8.13835	1.55566	0.67398	2.07207	-1.3922	0.0572555121563082	0.215086816391213	1.01401766666667	2.73447	-1.11557	0.149991553230703	0.492243451072029	6.50608	3.03670533333333	0.744017719750443	0.257823163965286	1	1.01401766666667	0.67398	0.663726930053642	0.579967169738836	1
XLOC_000695	TCONS_00001143	XLOC_000695	-	novel	Novel_mRNA	scaffold14356	865414	869146	+	1	3733	1085	0	0.120808	0	0.243004	0.011231	0.048193	0.094435	3.09739	0	0	0.01276	0.652152	0.06867	0.06309	0.096389	0.404435	0.029239	0.181906	0.00374366666666667	5.43653525961275	0.00124286570958209	0.0107378420420996	1.04852766666667	0.0357316666666667	5.26277241192785	0.0174397800990518	0.126381948286654	0.373225666666667	0.064766	2.31573520130059	0.0627379876057357	0.999738210798475	1.04852766666667	0.181906	2.55438580763549	0.257034040433962	1
CCA0500S0255	TCONS_00001397	CCA0500S0255	- && sp|Q9SYF0|GLIP2_ARATH GDSL esterase/lipase 2 OS=Arabidopsis thaliana OX=3702 GN=GLIP2 PE=2 SV=1 && PF00657:GDSL-like Lipase/Acylhydrolase	protein_coding	Novel_mRNA	scaffold14356	2776471	2791502	+	3	5371	542	5.70794	184.471	10.0161	101.273	3.40687	7.35618	11.9448	17.4119	9.82285	279.542	11.2983	2.36204	3.60476	1.60495	3.18103	2.41546	0.699817	142.872	6.37696033333333	3.72641552991937	1.0614114396888e-10	4.454504138823e-09	101.437	11.0219683333333	2.40260346242644	0.0174210163042881	0.126315084276384	2.12748166666667	2.49520433333333	-0.0941084	0.908120370752888	1	101.437	142.872	-0.292961	0.760431377683673	1
CCA0500S0255	TCONS_00001398	CCA0500S0255	- && sp|Q9SYF0|GLIP2_ARATH GDSL esterase/lipase 2 OS=Arabidopsis thaliana OX=3702 GN=GLIP2 PE=2 SV=1 && PF00657:GDSL-like Lipase/Acylhydrolase	protein_coding	Novel_mRNA	scaffold14356	2776478	2790293	+	2	4131	542	5.70794	184.471	10.0161	101.273	3.40687	7.35618	11.9448	17.4119	9.82285	279.542	11.2983	2.36204	3.60476	1.60495	3.18103	2.41546	0.699817	142.872	6.37696033333333	3.72641552991937	1.0614114396888e-10	4.454504138823e-09	101.437	11.0219683333333	2.40260346242644	0.0174210163042881	0.126315084276384	2.12748166666667	2.49520433333333	-0.0941084	0.908120370752888	1	101.437	142.872	-0.292961	0.760431377683673	1
CCA0500S0255	TCONS_00001399	CCA0500S0255	- && sp|Q9SYF0|GLIP2_ARATH GDSL esterase/lipase 2 OS=Arabidopsis thaliana OX=3702 GN=GLIP2 PE=2 SV=1 && PF00657:GDSL-like Lipase/Acylhydrolase	protein_coding	Novel_mRNA	scaffold14356	2776488	2792506	+	5	2818	385	5.70794	184.471	10.0161	101.273	3.40687	7.35618	11.9448	17.4119	9.82285	279.542	11.2983	2.36204	3.60476	1.60495	3.18103	2.41546	0.699817	142.872	6.37696033333333	3.72641552991937	1.0614114396888e-10	4.454504138823e-09	101.437	11.0219683333333	2.40260346242644	0.0174210163042881	0.126315084276384	2.12748166666667	2.49520433333333	-0.0941084	0.908120370752888	1	101.437	142.872	-0.292961	0.760431377683673	1
CCA0500S0255	TCONS_00001400	CCA0500S0255	- && sp|Q9SYF0|GLIP2_ARATH GDSL esterase/lipase 2 OS=Arabidopsis thaliana OX=3702 GN=GLIP2 PE=2 SV=1 && PF00657:GDSL-like Lipase/Acylhydrolase	protein_coding	Novel_mRNA	scaffold14356	2776492	2791043	+	3	4750	542	5.70794	184.471	10.0161	101.273	3.40687	7.35618	11.9448	17.4119	9.82285	279.542	11.2983	2.36204	3.60476	1.60495	3.18103	2.41546	0.699817	142.872	6.37696033333333	3.72641552991937	1.0614114396888e-10	4.454504138823e-09	101.437	11.0219683333333	2.40260346242644	0.0174210163042881	0.126315084276384	2.12748166666667	2.49520433333333	-0.0941084	0.908120370752888	1	101.437	142.872	-0.292961	0.760431377683673	1
CCA0500S0255	TCONS_00001401	CCA0500S0255	- && sp|Q9SYF0|GLIP2_ARATH GDSL esterase/lipase 2 OS=Arabidopsis thaliana OX=3702 GN=GLIP2 PE=2 SV=1 && PF00657:GDSL-like Lipase/Acylhydrolase	protein_coding	Novel_mRNA	scaffold14356	2777949	2790153	+	2	2609	542	5.70794	184.471	10.0161	101.273	3.40687	7.35618	11.9448	17.4119	9.82285	279.542	11.2983	2.36204	3.60476	1.60495	3.18103	2.41546	0.699817	142.872	6.37696033333333	3.72641552991937	1.0614114396888e-10	4.454504138823e-09	101.437	11.0219683333333	2.40260346242644	0.0174210163042881	0.126315084276384	2.12748166666667	2.49520433333333	-0.0941084	0.908120370752888	1	101.437	142.872	-0.292961	0.760431377683673	1
CCA0500S0255	TCONS_00001402	CCA0500S0255	- && sp|Q9SYF0|GLIP2_ARATH GDSL esterase/lipase 2 OS=Arabidopsis thaliana OX=3702 GN=GLIP2 PE=2 SV=1 && PF00657:GDSL-like Lipase/Acylhydrolase	protein_coding	Novel_mRNA	scaffold14356	2786254	2790636	+	2	1584	315	5.70794	184.471	10.0161	101.273	3.40687	7.35618	11.9448	17.4119	9.82285	279.542	11.2983	2.36204	3.60476	1.60495	3.18103	2.41546	0.699817	142.872	6.37696033333333	3.72641552991937	1.0614114396888e-10	4.454504138823e-09	101.437	11.0219683333333	2.40260346242644	0.0174210163042881	0.126315084276384	2.12748166666667	2.49520433333333	-0.0941084	0.908120370752888	1	101.437	142.872	-0.292961	0.760431377683673	1
CCA0500S0255	TCONS_00001403	CCA0500S0255	- && sp|Q9SYF0|GLIP2_ARATH GDSL esterase/lipase 2 OS=Arabidopsis thaliana OX=3702 GN=GLIP2 PE=2 SV=1 && PF00657:GDSL-like Lipase/Acylhydrolase	protein_coding	Novel_mRNA	scaffold14356	2814386	2818319	+	5	3015	399	5.70794	184.471	10.0161	101.273	3.40687	7.35618	11.9448	17.4119	9.82285	279.542	11.2983	2.36204	3.60476	1.60495	3.18103	2.41546	0.699817	142.872	6.37696033333333	3.72641552991937	1.0614114396888e-10	4.454504138823e-09	101.437	11.0219683333333	2.40260346242644	0.0174210163042881	0.126315084276384	2.12748166666667	2.49520433333333	-0.0941084	0.908120370752888	1	101.437	142.872	-0.292961	0.760431377683673	1
CCA0500S0255	TCONS_00001405	CCA0500S0255	- && sp|Q9SYF0|GLIP2_ARATH GDSL esterase/lipase 2 OS=Arabidopsis thaliana OX=3702 GN=GLIP2 PE=2 SV=1 && PF00657:GDSL-like Lipase/Acylhydrolase	protein_coding	Novel_mRNA	scaffold14356	2814415	2818233	+	6	2751	399	5.70794	184.471	10.0161	101.273	3.40687	7.35618	11.9448	17.4119	9.82285	279.542	11.2983	2.36204	3.60476	1.60495	3.18103	2.41546	0.699817	142.872	6.37696033333333	3.72641552991937	1.0614114396888e-10	4.454504138823e-09	101.437	11.0219683333333	2.40260346242644	0.0174210163042881	0.126315084276384	2.12748166666667	2.49520433333333	-0.0941084	0.908120370752888	1	101.437	142.872	-0.292961	0.760431377683673	1
CCA0500S0255	TCONS_00001408	CCA0500S0255	- && sp|Q9SYF0|GLIP2_ARATH GDSL esterase/lipase 2 OS=Arabidopsis thaliana OX=3702 GN=GLIP2 PE=2 SV=1 && PF00657:GDSL-like Lipase/Acylhydrolase	protein_coding	Novel_mRNA	scaffold14356	2814523	2818319	+	4	2952	236	5.70794	184.471	10.0161	101.273	3.40687	7.35618	11.9448	17.4119	9.82285	279.542	11.2983	2.36204	3.60476	1.60495	3.18103	2.41546	0.699817	142.872	6.37696033333333	3.72641552991937	1.0614114396888e-10	4.454504138823e-09	101.437	11.0219683333333	2.40260346242644	0.0174210163042881	0.126315084276384	2.12748166666667	2.49520433333333	-0.0941084	0.908120370752888	1	101.437	142.872	-0.292961	0.760431377683673	1
CCA0500S0255	TCONS_00001409	CCA0500S0255	- && sp|Q9SYF0|GLIP2_ARATH GDSL esterase/lipase 2 OS=Arabidopsis thaliana OX=3702 GN=GLIP2 PE=2 SV=1 && PF00657:GDSL-like Lipase/Acylhydrolase	protein_coding	Novel_mRNA	scaffold14356	2814523	2818319	+	6	2022	397	5.70794	184.471	10.0161	101.273	3.40687	7.35618	11.9448	17.4119	9.82285	279.542	11.2983	2.36204	3.60476	1.60495	3.18103	2.41546	0.699817	142.872	6.37696033333333	3.72641552991937	1.0614114396888e-10	4.454504138823e-09	101.437	11.0219683333333	2.40260346242644	0.0174210163042881	0.126315084276384	2.12748166666667	2.49520433333333	-0.0941084	0.908120370752888	1	101.437	142.872	-0.292961	0.760431377683673	1
CCA0500S0255	TCONS_00001406	CCA0500S0255	- && sp|Q9SYF0|GLIP2_ARATH GDSL esterase/lipase 2 OS=Arabidopsis thaliana OX=3702 GN=GLIP2 PE=2 SV=1 && PF00657:GDSL-like Lipase/Acylhydrolase	protein_coding	Novel_mRNA	scaffold14356	2814523	2818319	+	5	2832	243	5.70794	184.471	10.0161	101.273	3.40687	7.35618	11.9448	17.4119	9.82285	279.542	11.2983	2.36204	3.60476	1.60495	3.18103	2.41546	0.699817	142.872	6.37696033333333	3.72641552991937	1.0614114396888e-10	4.454504138823e-09	101.437	11.0219683333333	2.40260346242644	0.0174210163042881	0.126315084276384	2.12748166666667	2.49520433333333	-0.0941084	0.908120370752888	1	101.437	142.872	-0.292961	0.760431377683673	1
CCA0500S0255	TCONS_00001410	CCA0500S0255	- && sp|Q9SYF0|GLIP2_ARATH GDSL esterase/lipase 2 OS=Arabidopsis thaliana OX=3702 GN=GLIP2 PE=2 SV=1 && PF00657:GDSL-like Lipase/Acylhydrolase	protein_coding	Novel_mRNA	scaffold14356	2814564	2817772	+	6	2104	383	5.70794	184.471	10.0161	101.273	3.40687	7.35618	11.9448	17.4119	9.82285	279.542	11.2983	2.36204	3.60476	1.60495	3.18103	2.41546	0.699817	142.872	6.37696033333333	3.72641552991937	1.0614114396888e-10	4.454504138823e-09	101.437	11.0219683333333	2.40260346242644	0.0174210163042881	0.126315084276384	2.12748166666667	2.49520433333333	-0.0941084	0.908120370752888	1	101.437	142.872	-0.292961	0.760431377683673	1
CCA0500S0255	trans_id_CCA0500S0255	CCA0500S0255	- && sp|Q9SYF0|GLIP2_ARATH GDSL esterase/lipase 2 OS=Arabidopsis thaliana OX=3702 GN=GLIP2 PE=2 SV=1 && PF00657:GDSL-like Lipase/Acylhydrolase	protein_coding	Annotated_mRNA	scaffold14356	2762489	2829029	+	5	1323	399	5.70794	184.471	10.0161	101.273	3.40687	7.35618	11.9448	17.4119	9.82285	279.542	11.2983	2.36204	3.60476	1.60495	3.18103	2.41546	0.699817	142.872	6.37696033333333	3.72641552991937	1.0614114396888e-10	4.454504138823e-09	101.437	11.0219683333333	2.40260346242644	0.0174210163042881	0.126315084276384	2.12748166666667	2.49520433333333	-0.0941084	0.908120370752888	1	101.437	142.872	-0.292961	0.760431377683673	1
XLOC_000825	TCONS_00001458	XLOC_000825	-	novel	Novel_mRNA	scaffold14356	3044908	3050356	+	10	1960	201	39.7389	40.1969	43.6244	35.4075	32.5836	45.4149	50.8101	25.6743	36.1877	45.0796	47.1337	20.4378	23.6489	14.8948	30.8731	18.5442	5.424	37.8022	38.6489713333333	0.1279714781046	0.746427845110223	0.905509864271972	38.7229093333333	44.7105013333333	0.0714431723902411	0.903587171576102	0.985435302678548	17.9589483333333	19.9819966666667	-0.174836	0.77634188650225	1	38.7229093333333	37.8022	0.0813102440328401	0.940611288426735	1
XLOC_000825	TCONS_00001459	XLOC_000825	-	novel	Novel_mRNA	scaffold14356	3044908	3112290	+	11	1627	277	39.7389	40.1969	43.6244	35.4075	32.5836	45.4149	50.8101	25.6743	36.1877	45.0796	47.1337	20.4378	23.6489	14.8948	30.8731	18.5442	5.424	37.8022	38.6489713333333	0.1279714781046	0.746427845110223	0.905509864271972	38.7229093333333	44.7105013333333	0.0714431723902411	0.903587171576102	0.985435302678548	17.9589483333333	19.9819966666667	-0.174836	0.77634188650225	1	38.7229093333333	37.8022	0.0813102440328401	0.940611288426735	1
XLOC_000825	TCONS_00001460	XLOC_000825	-	novel	Novel_mRNA	scaffold14356	3044908	3112422	+	12	1860	392	39.7389	40.1969	43.6244	35.4075	32.5836	45.4149	50.8101	25.6743	36.1877	45.0796	47.1337	20.4378	23.6489	14.8948	30.8731	18.5442	5.424	37.8022	38.6489713333333	0.1279714781046	0.746427845110223	0.905509864271972	38.7229093333333	44.7105013333333	0.0714431723902411	0.903587171576102	0.985435302678548	17.9589483333333	19.9819966666667	-0.174836	0.77634188650225	1	38.7229093333333	37.8022	0.0813102440328401	0.940611288426735	1
XLOC_000825	TCONS_00001461	XLOC_000825	-	novel	Novel_mRNA	scaffold14356	3044938	3083723	+	11	1437	320	39.7389	40.1969	43.6244	35.4075	32.5836	45.4149	50.8101	25.6743	36.1877	45.0796	47.1337	20.4378	23.6489	14.8948	30.8731	18.5442	5.424	37.8022	38.6489713333333	0.1279714781046	0.746427845110223	0.905509864271972	38.7229093333333	44.7105013333333	0.0714431723902411	0.903587171576102	0.985435302678548	17.9589483333333	19.9819966666667	-0.174836	0.77634188650225	1	38.7229093333333	37.8022	0.0813102440328401	0.940611288426735	1
XLOC_000825	TCONS_00001463	XLOC_000825	-	novel	Novel_mRNA	scaffold14356	3044938	3112228	+	12	1767	213	39.7389	40.1969	43.6244	35.4075	32.5836	45.4149	50.8101	25.6743	36.1877	45.0796	47.1337	20.4378	23.6489	14.8948	30.8731	18.5442	5.424	37.8022	38.6489713333333	0.1279714781046	0.746427845110223	0.905509864271972	38.7229093333333	44.7105013333333	0.0714431723902411	0.903587171576102	0.985435302678548	17.9589483333333	19.9819966666667	-0.174836	0.77634188650225	1	38.7229093333333	37.8022	0.0813102440328401	0.940611288426735	1
XLOC_000825	TCONS_00001462	XLOC_000825	-	novel	Novel_mRNA	scaffold14356	3044938	3112228	+	11	1485	320	39.7389	40.1969	43.6244	35.4075	32.5836	45.4149	50.8101	25.6743	36.1877	45.0796	47.1337	20.4378	23.6489	14.8948	30.8731	18.5442	5.424	37.8022	38.6489713333333	0.1279714781046	0.746427845110223	0.905509864271972	38.7229093333333	44.7105013333333	0.0714431723902411	0.903587171576102	0.985435302678548	17.9589483333333	19.9819966666667	-0.174836	0.77634188650225	1	38.7229093333333	37.8022	0.0813102440328401	0.940611288426735	1
XLOC_000825	TCONS_00001464	XLOC_000825	-	novel	Novel_mRNA	scaffold14356	3044938	3112290	+	12	1698	392	39.7389	40.1969	43.6244	35.4075	32.5836	45.4149	50.8101	25.6743	36.1877	45.0796	47.1337	20.4378	23.6489	14.8948	30.8731	18.5442	5.424	37.8022	38.6489713333333	0.1279714781046	0.746427845110223	0.905509864271972	38.7229093333333	44.7105013333333	0.0714431723902411	0.903587171576102	0.985435302678548	17.9589483333333	19.9819966666667	-0.174836	0.77634188650225	1	38.7229093333333	37.8022	0.0813102440328401	0.940611288426735	1
XLOC_000825	TCONS_00001465	XLOC_000825	-	novel	Novel_mRNA	scaffold14356	3044938	3151539	+	10	1350	213	39.7389	40.1969	43.6244	35.4075	32.5836	45.4149	50.8101	25.6743	36.1877	45.0796	47.1337	20.4378	23.6489	14.8948	30.8731	18.5442	5.424	37.8022	38.6489713333333	0.1279714781046	0.746427845110223	0.905509864271972	38.7229093333333	44.7105013333333	0.0714431723902411	0.903587171576102	0.985435302678548	17.9589483333333	19.9819966666667	-0.174836	0.77634188650225	1	38.7229093333333	37.8022	0.0813102440328401	0.940611288426735	1
XLOC_000825	TCONS_00001466	XLOC_000825	-	novel	Novel_mRNA	scaffold14356	3044942	3151539	+	12	1366	392	39.7389	40.1969	43.6244	35.4075	32.5836	45.4149	50.8101	25.6743	36.1877	45.0796	47.1337	20.4378	23.6489	14.8948	30.8731	18.5442	5.424	37.8022	38.6489713333333	0.1279714781046	0.746427845110223	0.905509864271972	38.7229093333333	44.7105013333333	0.0714431723902411	0.903587171576102	0.985435302678548	17.9589483333333	19.9819966666667	-0.174836	0.77634188650225	1	38.7229093333333	37.8022	0.0813102440328401	0.940611288426735	1
XLOC_000825	TCONS_00001467	XLOC_000825	-	novel	Novel_mRNA	scaffold14356	3044951	3083749	+	12	1601	392	39.7389	40.1969	43.6244	35.4075	32.5836	45.4149	50.8101	25.6743	36.1877	45.0796	47.1337	20.4378	23.6489	14.8948	30.8731	18.5442	5.424	37.8022	38.6489713333333	0.1279714781046	0.746427845110223	0.905509864271972	38.7229093333333	44.7105013333333	0.0714431723902411	0.903587171576102	0.985435302678548	17.9589483333333	19.9819966666667	-0.174836	0.77634188650225	1	38.7229093333333	37.8022	0.0813102440328401	0.940611288426735	1
XLOC_000825	TCONS_00001468	XLOC_000825	-	novel	Novel_mRNA	scaffold14356	3044952	3050101	+	11	1530	277	39.7389	40.1969	43.6244	35.4075	32.5836	45.4149	50.8101	25.6743	36.1877	45.0796	47.1337	20.4378	23.6489	14.8948	30.8731	18.5442	5.424	37.8022	38.6489713333333	0.1279714781046	0.746427845110223	0.905509864271972	38.7229093333333	44.7105013333333	0.0714431723902411	0.903587171576102	0.985435302678548	17.9589483333333	19.9819966666667	-0.174836	0.77634188650225	1	38.7229093333333	37.8022	0.0813102440328401	0.940611288426735	1
XLOC_000825	TCONS_00001469	XLOC_000825	-	novel	Novel_mRNA	scaffold14356	3044952	3083726	+	12	1578	386	39.7389	40.1969	43.6244	35.4075	32.5836	45.4149	50.8101	25.6743	36.1877	45.0796	47.1337	20.4378	23.6489	14.8948	30.8731	18.5442	5.424	37.8022	38.6489713333333	0.1279714781046	0.746427845110223	0.905509864271972	38.7229093333333	44.7105013333333	0.0714431723902411	0.903587171576102	0.985435302678548	17.9589483333333	19.9819966666667	-0.174836	0.77634188650225	1	38.7229093333333	37.8022	0.0813102440328401	0.940611288426735	1
XLOC_000825	TCONS_00001471	XLOC_000825	-	novel	Novel_mRNA	scaffold14356	3044952	3143021	+	6	1147	195	39.7389	40.1969	43.6244	35.4075	32.5836	45.4149	50.8101	25.6743	36.1877	45.0796	47.1337	20.4378	23.6489	14.8948	30.8731	18.5442	5.424	37.8022	38.6489713333333	0.1279714781046	0.746427845110223	0.905509864271972	38.7229093333333	44.7105013333333	0.0714431723902411	0.903587171576102	0.985435302678548	17.9589483333333	19.9819966666667	-0.174836	0.77634188650225	1	38.7229093333333	37.8022	0.0813102440328401	0.940611288426735	1
XLOC_000825	TCONS_00001472	XLOC_000825	-	novel	Novel_mRNA	scaffold14356	3044952	3151538	+	11	1254	277	39.7389	40.1969	43.6244	35.4075	32.5836	45.4149	50.8101	25.6743	36.1877	45.0796	47.1337	20.4378	23.6489	14.8948	30.8731	18.5442	5.424	37.8022	38.6489713333333	0.1279714781046	0.746427845110223	0.905509864271972	38.7229093333333	44.7105013333333	0.0714431723902411	0.903587171576102	0.985435302678548	17.9589483333333	19.9819966666667	-0.174836	0.77634188650225	1	38.7229093333333	37.8022	0.0813102440328401	0.940611288426735	1
XLOC_000825	TCONS_00001473	XLOC_000825	-	novel	Novel_mRNA	scaffold14356	3044952	3151539	+	11	1487	213	39.7389	40.1969	43.6244	35.4075	32.5836	45.4149	50.8101	25.6743	36.1877	45.0796	47.1337	20.4378	23.6489	14.8948	30.8731	18.5442	5.424	37.8022	38.6489713333333	0.1279714781046	0.746427845110223	0.905509864271972	38.7229093333333	44.7105013333333	0.0714431723902411	0.903587171576102	0.985435302678548	17.9589483333333	19.9819966666667	-0.174836	0.77634188650225	1	38.7229093333333	37.8022	0.0813102440328401	0.940611288426735	1
XLOC_000825	TCONS_00001474	XLOC_000825	-	novel	Novel_mRNA	scaffold14356	3044952	3181256	+	11	1519	341	39.7389	40.1969	43.6244	35.4075	32.5836	45.4149	50.8101	25.6743	36.1877	45.0796	47.1337	20.4378	23.6489	14.8948	30.8731	18.5442	5.424	37.8022	38.6489713333333	0.1279714781046	0.746427845110223	0.905509864271972	38.7229093333333	44.7105013333333	0.0714431723902411	0.903587171576102	0.985435302678548	17.9589483333333	19.9819966666667	-0.174836	0.77634188650225	1	38.7229093333333	37.8022	0.0813102440328401	0.940611288426735	1
XLOC_000825	TCONS_00001475	XLOC_000825	-	novel	Novel_mRNA	scaffold14356	3044953	3049964	+	11	1624	213	39.7389	40.1969	43.6244	35.4075	32.5836	45.4149	50.8101	25.6743	36.1877	45.0796	47.1337	20.4378	23.6489	14.8948	30.8731	18.5442	5.424	37.8022	38.6489713333333	0.1279714781046	0.746427845110223	0.905509864271972	38.7229093333333	44.7105013333333	0.0714431723902411	0.903587171576102	0.985435302678548	17.9589483333333	19.9819966666667	-0.174836	0.77634188650225	1	38.7229093333333	37.8022	0.0813102440328401	0.940611288426735	1
XLOC_000825	TCONS_00001476	XLOC_000825	-	novel	Novel_mRNA	scaffold14356	3044953	3150473	+	10	990	293	39.7389	40.1969	43.6244	35.4075	32.5836	45.4149	50.8101	25.6743	36.1877	45.0796	47.1337	20.4378	23.6489	14.8948	30.8731	18.5442	5.424	37.8022	38.6489713333333	0.1279714781046	0.746427845110223	0.905509864271972	38.7229093333333	44.7105013333333	0.0714431723902411	0.903587171576102	0.985435302678548	17.9589483333333	19.9819966666667	-0.174836	0.77634188650225	1	38.7229093333333	37.8022	0.0813102440328401	0.940611288426735	1
XLOC_000825	TCONS_00001477	XLOC_000825	-	novel	Novel_mRNA	scaffold14356	3044953	3182194	+	12	1724	392	39.7389	40.1969	43.6244	35.4075	32.5836	45.4149	50.8101	25.6743	36.1877	45.0796	47.1337	20.4378	23.6489	14.8948	30.8731	18.5442	5.424	37.8022	38.6489713333333	0.1279714781046	0.746427845110223	0.905509864271972	38.7229093333333	44.7105013333333	0.0714431723902411	0.903587171576102	0.985435302678548	17.9589483333333	19.9819966666667	-0.174836	0.77634188650225	1	38.7229093333333	37.8022	0.0813102440328401	0.940611288426735	1
XLOC_000825	TCONS_00001478	XLOC_000825	-	novel	Novel_mRNA	scaffold14356	3078622	3083880	+	12	1867	392	39.7389	40.1969	43.6244	35.4075	32.5836	45.4149	50.8101	25.6743	36.1877	45.0796	47.1337	20.4378	23.6489	14.8948	30.8731	18.5442	5.424	37.8022	38.6489713333333	0.1279714781046	0.746427845110223	0.905509864271972	38.7229093333333	44.7105013333333	0.0714431723902411	0.903587171576102	0.985435302678548	17.9589483333333	19.9819966666667	-0.174836	0.77634188650225	1	38.7229093333333	37.8022	0.0813102440328401	0.940611288426735	1
XLOC_000825	TCONS_00001479	XLOC_000825	-	novel	Novel_mRNA	scaffold14356	3078686	3112422	+	12	1889	395	39.7389	40.1969	43.6244	35.4075	32.5836	45.4149	50.8101	25.6743	36.1877	45.0796	47.1337	20.4378	23.6489	14.8948	30.8731	18.5442	5.424	37.8022	38.6489713333333	0.1279714781046	0.746427845110223	0.905509864271972	38.7229093333333	44.7105013333333	0.0714431723902411	0.903587171576102	0.985435302678548	17.9589483333333	19.9819966666667	-0.174836	0.77634188650225	1	38.7229093333333	37.8022	0.0813102440328401	0.940611288426735	1
XLOC_000825	TCONS_00001481	XLOC_000825	-	novel	Novel_mRNA	scaffold14356	3078716	3083752	+	12	1647	367	39.7389	40.1969	43.6244	35.4075	32.5836	45.4149	50.8101	25.6743	36.1877	45.0796	47.1337	20.4378	23.6489	14.8948	30.8731	18.5442	5.424	37.8022	38.6489713333333	0.1279714781046	0.746427845110223	0.905509864271972	38.7229093333333	44.7105013333333	0.0714431723902411	0.903587171576102	0.985435302678548	17.9589483333333	19.9819966666667	-0.174836	0.77634188650225	1	38.7229093333333	37.8022	0.0813102440328401	0.940611288426735	1
XLOC_000825	TCONS_00001480	XLOC_000825	-	novel	Novel_mRNA	scaffold14356	3078716	3083752	+	10	1505	348	39.7389	40.1969	43.6244	35.4075	32.5836	45.4149	50.8101	25.6743	36.1877	45.0796	47.1337	20.4378	23.6489	14.8948	30.8731	18.5442	5.424	37.8022	38.6489713333333	0.1279714781046	0.746427845110223	0.905509864271972	38.7229093333333	44.7105013333333	0.0714431723902411	0.903587171576102	0.985435302678548	17.9589483333333	19.9819966666667	-0.174836	0.77634188650225	1	38.7229093333333	37.8022	0.0813102440328401	0.940611288426735	1
XLOC_000825	TCONS_00001482	XLOC_000825	-	novel	Novel_mRNA	scaffold14356	3078716	3112290	+	11	1625	277	39.7389	40.1969	43.6244	35.4075	32.5836	45.4149	50.8101	25.6743	36.1877	45.0796	47.1337	20.4378	23.6489	14.8948	30.8731	18.5442	5.424	37.8022	38.6489713333333	0.1279714781046	0.746427845110223	0.905509864271972	38.7229093333333	44.7105013333333	0.0714431723902411	0.903587171576102	0.985435302678548	17.9589483333333	19.9819966666667	-0.174836	0.77634188650225	1	38.7229093333333	37.8022	0.0813102440328401	0.940611288426735	1
XLOC_000825	TCONS_00001483	XLOC_000825	-	novel	Novel_mRNA	scaffold14356	3078716	3151767	+	12	1612	390	39.7389	40.1969	43.6244	35.4075	32.5836	45.4149	50.8101	25.6743	36.1877	45.0796	47.1337	20.4378	23.6489	14.8948	30.8731	18.5442	5.424	37.8022	38.6489713333333	0.1279714781046	0.746427845110223	0.905509864271972	38.7229093333333	44.7105013333333	0.0714431723902411	0.903587171576102	0.985435302678548	17.9589483333333	19.9819966666667	-0.174836	0.77634188650225	1	38.7229093333333	37.8022	0.0813102440328401	0.940611288426735	1
XLOC_000825	TCONS_00001484	XLOC_000825	-	novel	Novel_mRNA	scaffold14356	3078716	3182118	+	12	1591	280	39.7389	40.1969	43.6244	35.4075	32.5836	45.4149	50.8101	25.6743	36.1877	45.0796	47.1337	20.4378	23.6489	14.8948	30.8731	18.5442	5.424	37.8022	38.6489713333333	0.1279714781046	0.746427845110223	0.905509864271972	38.7229093333333	44.7105013333333	0.0714431723902411	0.903587171576102	0.985435302678548	17.9589483333333	19.9819966666667	-0.174836	0.77634188650225	1	38.7229093333333	37.8022	0.0813102440328401	0.940611288426735	1
XLOC_000825	TCONS_00001485	XLOC_000825	-	novel	Novel_mRNA	scaffold14356	3078716	3182194	+	13	1768	395	39.7389	40.1969	43.6244	35.4075	32.5836	45.4149	50.8101	25.6743	36.1877	45.0796	47.1337	20.4378	23.6489	14.8948	30.8731	18.5442	5.424	37.8022	38.6489713333333	0.1279714781046	0.746427845110223	0.905509864271972	38.7229093333333	44.7105013333333	0.0714431723902411	0.903587171576102	0.985435302678548	17.9589483333333	19.9819966666667	-0.174836	0.77634188650225	1	38.7229093333333	37.8022	0.0813102440328401	0.940611288426735	1
XLOC_000825	TCONS_00001486	XLOC_000825	-	novel	Novel_mRNA	scaffold14356	3078735	3151539	+	12	1380	395	39.7389	40.1969	43.6244	35.4075	32.5836	45.4149	50.8101	25.6743	36.1877	45.0796	47.1337	20.4378	23.6489	14.8948	30.8731	18.5442	5.424	37.8022	38.6489713333333	0.1279714781046	0.746427845110223	0.905509864271972	38.7229093333333	44.7105013333333	0.0714431723902411	0.903587171576102	0.985435302678548	17.9589483333333	19.9819966666667	-0.174836	0.77634188650225	1	38.7229093333333	37.8022	0.0813102440328401	0.940611288426735	1
XLOC_000825	TCONS_00001487	XLOC_000825	-	novel	Novel_mRNA	scaffold14356	3078736	3112179	+	11	2177	271	39.7389	40.1969	43.6244	35.4075	32.5836	45.4149	50.8101	25.6743	36.1877	45.0796	47.1337	20.4378	23.6489	14.8948	30.8731	18.5442	5.424	37.8022	38.6489713333333	0.1279714781046	0.746427845110223	0.905509864271972	38.7229093333333	44.7105013333333	0.0714431723902411	0.903587171576102	0.985435302678548	17.9589483333333	19.9819966666667	-0.174836	0.77634188650225	1	38.7229093333333	37.8022	0.0813102440328401	0.940611288426735	1
XLOC_000825	TCONS_00001489	XLOC_000825	-	novel	Novel_mRNA	scaffold14356	3078736	3151538	+	12	1377	392	39.7389	40.1969	43.6244	35.4075	32.5836	45.4149	50.8101	25.6743	36.1877	45.0796	47.1337	20.4378	23.6489	14.8948	30.8731	18.5442	5.424	37.8022	38.6489713333333	0.1279714781046	0.746427845110223	0.905509864271972	38.7229093333333	44.7105013333333	0.0714431723902411	0.903587171576102	0.985435302678548	17.9589483333333	19.9819966666667	-0.174836	0.77634188650225	1	38.7229093333333	37.8022	0.0813102440328401	0.940611288426735	1
XLOC_000825	TCONS_00001488	XLOC_000825	-	novel	Novel_mRNA	scaffold14356	3078736	3151538	+	12	1377	392	39.7389	40.1969	43.6244	35.4075	32.5836	45.4149	50.8101	25.6743	36.1877	45.0796	47.1337	20.4378	23.6489	14.8948	30.8731	18.5442	5.424	37.8022	38.6489713333333	0.1279714781046	0.746427845110223	0.905509864271972	38.7229093333333	44.7105013333333	0.0714431723902411	0.903587171576102	0.985435302678548	17.9589483333333	19.9819966666667	-0.174836	0.77634188650225	1	38.7229093333333	37.8022	0.0813102440328401	0.940611288426735	1
XLOC_000825	TCONS_00001490	XLOC_000825	-	novel	Novel_mRNA	scaffold14356	3078737	3182072	+	12	1625	395	39.7389	40.1969	43.6244	35.4075	32.5836	45.4149	50.8101	25.6743	36.1877	45.0796	47.1337	20.4378	23.6489	14.8948	30.8731	18.5442	5.424	37.8022	38.6489713333333	0.1279714781046	0.746427845110223	0.905509864271972	38.7229093333333	44.7105013333333	0.0714431723902411	0.903587171576102	0.985435302678548	17.9589483333333	19.9819966666667	-0.174836	0.77634188650225	1	38.7229093333333	37.8022	0.0813102440328401	0.940611288426735	1
XLOC_000825	TCONS_00001491	XLOC_000825	-	novel	Novel_mRNA	scaffold14356	3078738	3083961	+	12	1833	395	39.7389	40.1969	43.6244	35.4075	32.5836	45.4149	50.8101	25.6743	36.1877	45.0796	47.1337	20.4378	23.6489	14.8948	30.8731	18.5442	5.424	37.8022	38.6489713333333	0.1279714781046	0.746427845110223	0.905509864271972	38.7229093333333	44.7105013333333	0.0714431723902411	0.903587171576102	0.985435302678548	17.9589483333333	19.9819966666667	-0.174836	0.77634188650225	1	38.7229093333333	37.8022	0.0813102440328401	0.940611288426735	1
XLOC_000825	TCONS_00001492	XLOC_000825	-	novel	Novel_mRNA	scaffold14356	3078738	3151539	+	12	1377	395	39.7389	40.1969	43.6244	35.4075	32.5836	45.4149	50.8101	25.6743	36.1877	45.0796	47.1337	20.4378	23.6489	14.8948	30.8731	18.5442	5.424	37.8022	38.6489713333333	0.1279714781046	0.746427845110223	0.905509864271972	38.7229093333333	44.7105013333333	0.0714431723902411	0.903587171576102	0.985435302678548	17.9589483333333	19.9819966666667	-0.174836	0.77634188650225	1	38.7229093333333	37.8022	0.0813102440328401	0.940611288426735	1
XLOC_000825	TCONS_00001493	XLOC_000825	-	novel	Novel_mRNA	scaffold14356	3078738	3180917	+	10	1201	344	39.7389	40.1969	43.6244	35.4075	32.5836	45.4149	50.8101	25.6743	36.1877	45.0796	47.1337	20.4378	23.6489	14.8948	30.8731	18.5442	5.424	37.8022	38.6489713333333	0.1279714781046	0.746427845110223	0.905509864271972	38.7229093333333	44.7105013333333	0.0714431723902411	0.903587171576102	0.985435302678548	17.9589483333333	19.9819966666667	-0.174836	0.77634188650225	1	38.7229093333333	37.8022	0.0813102440328401	0.940611288426735	1
XLOC_000825	TCONS_00001494	XLOC_000825	-	novel	Novel_mRNA	scaffold14356	3078743	3112192	+	11	1736	344	39.7389	40.1969	43.6244	35.4075	32.5836	45.4149	50.8101	25.6743	36.1877	45.0796	47.1337	20.4378	23.6489	14.8948	30.8731	18.5442	5.424	37.8022	38.6489713333333	0.1279714781046	0.746427845110223	0.905509864271972	38.7229093333333	44.7105013333333	0.0714431723902411	0.903587171576102	0.985435302678548	17.9589483333333	19.9819966666667	-0.174836	0.77634188650225	1	38.7229093333333	37.8022	0.0813102440328401	0.940611288426735	1
XLOC_000825	TCONS_00001495	XLOC_000825	-	novel	Novel_mRNA	scaffold14356	3078743	3150709	+	11	1100	286	39.7389	40.1969	43.6244	35.4075	32.5836	45.4149	50.8101	25.6743	36.1877	45.0796	47.1337	20.4378	23.6489	14.8948	30.8731	18.5442	5.424	37.8022	38.6489713333333	0.1279714781046	0.746427845110223	0.905509864271972	38.7229093333333	44.7105013333333	0.0714431723902411	0.903587171576102	0.985435302678548	17.9589483333333	19.9819966666667	-0.174836	0.77634188650225	1	38.7229093333333	37.8022	0.0813102440328401	0.940611288426735	1
XLOC_000825	TCONS_00001496	XLOC_000825	-	novel	Novel_mRNA	scaffold14356	3078745	3151538	+	12	1370	367	39.7389	40.1969	43.6244	35.4075	32.5836	45.4149	50.8101	25.6743	36.1877	45.0796	47.1337	20.4378	23.6489	14.8948	30.8731	18.5442	5.424	37.8022	38.6489713333333	0.1279714781046	0.746427845110223	0.905509864271972	38.7229093333333	44.7105013333333	0.0714431723902411	0.903587171576102	0.985435302678548	17.9589483333333	19.9819966666667	-0.174836	0.77634188650225	1	38.7229093333333	37.8022	0.0813102440328401	0.940611288426735	1
XLOC_000825	TCONS_00001498	XLOC_000825	-	novel	Novel_mRNA	scaffold14356	3107190	3112422	+	11	1901	333	39.7389	40.1969	43.6244	35.4075	32.5836	45.4149	50.8101	25.6743	36.1877	45.0796	47.1337	20.4378	23.6489	14.8948	30.8731	18.5442	5.424	37.8022	38.6489713333333	0.1279714781046	0.746427845110223	0.905509864271972	38.7229093333333	44.7105013333333	0.0714431723902411	0.903587171576102	0.985435302678548	17.9589483333333	19.9819966666667	-0.174836	0.77634188650225	1	38.7229093333333	37.8022	0.0813102440328401	0.940611288426735	1
XLOC_000825	TCONS_00001499	XLOC_000825	-	novel	Novel_mRNA	scaffold14356	3107190	3151538	+	11	1203	320	39.7389	40.1969	43.6244	35.4075	32.5836	45.4149	50.8101	25.6743	36.1877	45.0796	47.1337	20.4378	23.6489	14.8948	30.8731	18.5442	5.424	37.8022	38.6489713333333	0.1279714781046	0.746427845110223	0.905509864271972	38.7229093333333	44.7105013333333	0.0714431723902411	0.903587171576102	0.985435302678548	17.9589483333333	19.9819966666667	-0.174836	0.77634188650225	1	38.7229093333333	37.8022	0.0813102440328401	0.940611288426735	1
XLOC_000825	TCONS_00001500	XLOC_000825	-	novel	Novel_mRNA	scaffold14356	3141515	3143040	+	5	1178	203	39.7389	40.1969	43.6244	35.4075	32.5836	45.4149	50.8101	25.6743	36.1877	45.0796	47.1337	20.4378	23.6489	14.8948	30.8731	18.5442	5.424	37.8022	38.6489713333333	0.1279714781046	0.746427845110223	0.905509864271972	38.7229093333333	44.7105013333333	0.0714431723902411	0.903587171576102	0.985435302678548	17.9589483333333	19.9819966666667	-0.174836	0.77634188650225	1	38.7229093333333	37.8022	0.0813102440328401	0.940611288426735	1
XLOC_000825	TCONS_00001501	XLOC_000825	-	novel	Novel_mRNA	scaffold14356	3176683	3180982	+	7	2411	129	39.7389	40.1969	43.6244	35.4075	32.5836	45.4149	50.8101	25.6743	36.1877	45.0796	47.1337	20.4378	23.6489	14.8948	30.8731	18.5442	5.424	37.8022	38.6489713333333	0.1279714781046	0.746427845110223	0.905509864271972	38.7229093333333	44.7105013333333	0.0714431723902411	0.903587171576102	0.985435302678548	17.9589483333333	19.9819966666667	-0.174836	0.77634188650225	1	38.7229093333333	37.8022	0.0813102440328401	0.940611288426735	1
XLOC_000825	TCONS_00001502	XLOC_000825	-	novel	Novel_mRNA	scaffold14356	3176902	3178437	+	5	733	173	39.7389	40.1969	43.6244	35.4075	32.5836	45.4149	50.8101	25.6743	36.1877	45.0796	47.1337	20.4378	23.6489	14.8948	30.8731	18.5442	5.424	37.8022	38.6489713333333	0.1279714781046	0.746427845110223	0.905509864271972	38.7229093333333	44.7105013333333	0.0714431723902411	0.903587171576102	0.985435302678548	17.9589483333333	19.9819966666667	-0.174836	0.77634188650225	1	38.7229093333333	37.8022	0.0813102440328401	0.940611288426735	1
XLOC_000825	TCONS_00001504	XLOC_000825	-	novel	Novel_mRNA	scaffold14356	3176938	3182194	+	7	2777	162	39.7389	40.1969	43.6244	35.4075	32.5836	45.4149	50.8101	25.6743	36.1877	45.0796	47.1337	20.4378	23.6489	14.8948	30.8731	18.5442	5.424	37.8022	38.6489713333333	0.1279714781046	0.746427845110223	0.905509864271972	38.7229093333333	44.7105013333333	0.0714431723902411	0.903587171576102	0.985435302678548	17.9589483333333	19.9819966666667	-0.174836	0.77634188650225	1	38.7229093333333	37.8022	0.0813102440328401	0.940611288426735	1
XLOC_000843	TCONS_00001549	XLOC_000843	-	novel	Novel_mRNA	scaffold14356	3452707	3457567	+	2	1195	320	0.759935	0.286036	1.29557	1.01546	0.931507	0.496435	0.677729	0.359344	1.68447	0.375995	1.54545	0.290028	0.08968	0.133256	0.186075	0.326311	0	0.65075	0.995669	-0.421309	0.706359594411722	0.883818539660625	0.410591333333333	1.30254933333333	-1.39213	0.186163281415327	0.548292329979734	0.249865	0.0919183333333333	1.43861951795094	0.344690678082922	1	0.410591333333333	0.65075	-0.623731	0.622213459691237	1
XLOC_000844	TCONS_00001551	XLOC_000844	-	novel	Novel_mRNA	scaffold14356	3489349	3490777	+	3	1109	369	4.80321	2.25025	4.1012	3.77782	4.28436	1.82301	3.94423	2.60839	4.70356	4.46175	8.1491	2.88321	2.53845	1.80076	3.11808	3.25194	1.06346	3.01403	4.39626	-0.350796	0.655523645248435	0.855457826776077	2.96438	5.59896	-0.552962	0.529963330296982	0.851000575470838	2.64530233333333	2.23999466666667	0.0349721927563478	0.970462731253924	1	2.96438	3.01403	0.0743957842978046	0.988664368896864	1
CCA0500S0023	TCONS_00001619	CCA0500S0023	- && - && -	protein_coding	Novel_mRNA	scaffold14356	223916	362862	-	4	2078	234	6.0388	2.7127719999999997	4.63173	1.51136	6.13133	3.55568	7.7343	3.32768	6.32456	2.46409	8.10857	17.8456	9.683444999999999	9.378535000000001	11.1617	12.0266	3.82161	2.11206	5.60061933333333	-1.36218	0.0151456179693407	0.0815034916816969	3.11582	7.38914233333333	-1.50774	0.0172755874837829	0.125616400282046	13.0835883333333	8.22225966666667	0.615910824876114	0.29281276807566	1	3.11582	2.11206	0.163757122278423	0.894279909158116	1
CCA0500S0023	TCONS_00001620	CCA0500S0023	- && - && -	protein_coding	Novel_mRNA	scaffold14356	223949	362862	-	3	2042	234	6.0388	2.7127719999999997	4.63173	1.51136	6.13133	3.55568	7.7343	3.32768	6.32456	2.46409	8.10857	17.8456	9.683444999999999	9.378535000000001	11.1617	12.0266	3.82161	2.11206	5.60061933333333	-1.36218	0.0151456179693407	0.0815034916816969	3.11582	7.38914233333333	-1.50774	0.0172755874837829	0.125616400282046	13.0835883333333	8.22225966666667	0.615910824876114	0.29281276807566	1	3.11582	2.11206	0.163757122278423	0.894279909158116	1
CCA0500S0023	TCONS_00001621	CCA0500S0023	- && - && -	protein_coding	Novel_mRNA	scaffold14356	223969	362838	-	2	3313	234	6.0388	2.7127719999999997	4.63173	1.51136	6.13133	3.55568	7.7343	3.32768	6.32456	2.46409	8.10857	17.8456	9.683444999999999	9.378535000000001	11.1617	12.0266	3.82161	2.11206	5.60061933333333	-1.36218	0.0151456179693407	0.0815034916816969	3.11582	7.38914233333333	-1.50774	0.0172755874837829	0.125616400282046	13.0835883333333	8.22225966666667	0.615910824876114	0.29281276807566	1	3.11582	2.11206	0.163757122278423	0.894279909158116	1
CCA0500S0023	TCONS_00001622	CCA0500S0023	- && - && -	protein_coding	Novel_mRNA	scaffold14356	223982	362803	-	3	1440	234	6.0388	2.7127719999999997	4.63173	1.51136	6.13133	3.55568	7.7343	3.32768	6.32456	2.46409	8.10857	17.8456	9.683444999999999	9.378535000000001	11.1617	12.0266	3.82161	2.11206	5.60061933333333	-1.36218	0.0151456179693407	0.0815034916816969	3.11582	7.38914233333333	-1.50774	0.0172755874837829	0.125616400282046	13.0835883333333	8.22225966666667	0.615910824876114	0.29281276807566	1	3.11582	2.11206	0.163757122278423	0.894279909158116	1
CCA0500S0023	TCONS_00001627	CCA0500S0023	- && - && -	protein_coding	Novel_mRNA	scaffold14356	351478	362848	-	2	7768	430	6.0388	2.7127719999999997	4.63173	1.51136	6.13133	3.55568	7.7343	3.32768	6.32456	2.46409	8.10857	17.8456	9.683444999999999	9.378535000000001	11.1617	12.0266	3.82161	2.11206	5.60061933333333	-1.36218	0.0151456179693407	0.0815034916816969	3.11582	7.38914233333333	-1.50774	0.0172755874837829	0.125616400282046	13.0835883333333	8.22225966666667	0.615910824876114	0.29281276807566	1	3.11582	2.11206	0.163757122278423	0.894279909158116	1
CCA0500S0023	TCONS_00001628	CCA0500S0023	- && - && -	protein_coding	Novel_mRNA	scaffold14356	351850	362838	-	4	5000	430	6.0388	2.7127719999999997	4.63173	1.51136	6.13133	3.55568	7.7343	3.32768	6.32456	2.46409	8.10857	17.8456	9.683444999999999	9.378535000000001	11.1617	12.0266	3.82161	2.11206	5.60061933333333	-1.36218	0.0151456179693407	0.0815034916816969	3.11582	7.38914233333333	-1.50774	0.0172755874837829	0.125616400282046	13.0835883333333	8.22225966666667	0.615910824876114	0.29281276807566	1	3.11582	2.11206	0.163757122278423	0.894279909158116	1
CCA0500S0023	TCONS_00001630	CCA0500S0023	- && - && -	protein_coding	Novel_mRNA	scaffold14356	353537	362862	-	3	8089	430	6.0388	2.7127719999999997	4.63173	1.51136	6.13133	3.55568	7.7343	3.32768	6.32456	2.46409	8.10857	17.8456	9.683444999999999	9.378535000000001	11.1617	12.0266	3.82161	2.11206	5.60061933333333	-1.36218	0.0151456179693407	0.0815034916816969	3.11582	7.38914233333333	-1.50774	0.0172755874837829	0.125616400282046	13.0835883333333	8.22225966666667	0.615910824876114	0.29281276807566	1	3.11582	2.11206	0.163757122278423	0.894279909158116	1
CCA0500S0023	TCONS_00001629	CCA0500S0023	- && - && -	protein_coding	Novel_mRNA	scaffold14356	353537	362862	-	3	8900	430	6.0388	2.7127719999999997	4.63173	1.51136	6.13133	3.55568	7.7343	3.32768	6.32456	2.46409	8.10857	17.8456	9.683444999999999	9.378535000000001	11.1617	12.0266	3.82161	2.11206	5.60061933333333	-1.36218	0.0151456179693407	0.0815034916816969	3.11582	7.38914233333333	-1.50774	0.0172755874837829	0.125616400282046	13.0835883333333	8.22225966666667	0.615910824876114	0.29281276807566	1	3.11582	2.11206	0.163757122278423	0.894279909158116	1
CCA0500S0023	trans_id_CCA0500S0023	CCA0500S0023	- && - && -	protein_coding	Annotated_mRNA	scaffold14356	354479	354989	+	2	243	80	6.0388	2.7127719999999997	4.63173	1.51136	6.13133	3.55568	7.7343	3.32768	6.32456	2.46409	8.10857	17.8456	9.683444999999999	9.378535000000001	11.1617	12.0266	3.82161	2.11206	5.60061933333333	-1.36218	0.0151456179693407	0.0815034916816969	3.11582	7.38914233333333	-1.50774	0.0172755874837829	0.125616400282046	13.0835883333333	8.22225966666667	0.615910824876114	0.29281276807566	1	3.11582	2.11206	0.163757122278423	0.894279909158116	1
XLOC_000878	TCONS_00001631	XLOC_000878	-	novel	Novel_mRNA	scaffold14356	355235	362802	-	2	6276	430	0.490141	0	0.734107	0	0.388269	0.835646	0	0.502921	0.46913	0.951959	0	0	0	0	0.388463	0	0	0	0.537505666666667	-10.2479	1.51658512241099e-08	4.36272429186573e-07	0.763508666666667	0.156376666666667	2.43410215366962	0.151722020786489	0.494380049667094	0	0.129487666666667	-8.31584	0.0106808290370136	0.495150459742485	0.763508666666667	0	11.2190209905114	1.29543531496726e-06	0.00265136745914349
XLOC_001078	TCONS_00002085	XLOC_001078	-	novel	Novel_mRNA	scaffold14356	4653730	4654714	-	1	985	327	0.885669	0.216521	0.25882	0.122642	0.718056	1.42996	1.4875	0.345188	0.401733	0.082762	0.587032	0.777015	0.882628	0.299653	1.54245	1.12134	0.187426	0.169581	0.620848333333333	-1.60356	0.233346966178551	0.527713399811726	0.619304	0.82542	-0.165679	0.899357247154417	0.983683622470311	0.732668666666667	0.870833	-0.351725	0.768677349333859	1	0.619304	0.169581	1.71048543955912	0.364220006250362	1
XLOC_001082	TCONS_00002091	XLOC_001082	-	novel	Novel_mRNA	scaffold14367	1	1320	+	1	1320	374	4.20625	1.91554	5.0831	3.79367	1.96661	1.17421	3.03551	1.54785	1.28425	2.85487	1.84902	1.30054	1.11442	0.890567	1.38837	1.87016	0.728566	2.8546	3.75198933333333	-0.187248	0.835602816826211	0.949050734058624	1.85897566666667	2.05626133333333	0.234220598330668	0.808327876663451	0.956386144251195	1.35375633333333	1.07711733333333	0.0434077966674318	0.968061008280543	1	1.85897566666667	2.8546	-0.512452	0.617705505357107	1
XLOC_001096	TCONS_00002111	XLOC_001096	-	novel	Novel_mRNA	scaffold14424	1	1568	+	1	1568	265	2.26626	2.36771	2.68975	3.61786	2.25043	2.09292	5.34094	4.14797	4.16979	2.92006	5.66816	4.18387	5.27472	2.61434	3.98841	4.32213	1.45392	2.99279	2.40214466666667	0.509982186437076	0.457716292280086	0.733225725208856	3.05364933333333	5.05962933333333	-0.391524	0.624918886619103	0.892959579995088	3.70677666666667	3.57235	-0.128529	0.875870432630715	1	3.05364933333333	2.99279	0.0910987163052446	0.969814248509882	1
XLOC_001099	TCONS_00002114	XLOC_001099	-	novel	Novel_mRNA	scaffold14466	52463	53665	+	1	1203	281	0	0.504134	0	2.21331	0	0.053142	0.163641	0.058155	0.025691	0	0.009899	0.158039	0.101912	0.443982	0.202257	0.180139	0.008606	1.35872	0	9.39314277237528	4.69548743043692e-07	9.99333528005021e-06	0.037099	0.0664103333333333	-0.477454	0.821824257179519	0.959899974183411	0.26072	0.104258333333333	1.27050153821265	0.380516330581772	1	0.037099	1.35872	-4.90975	0.00357828800439584	0.392457052833431
XLOC_001133	TCONS_00002209	XLOC_001133	-	novel	Novel_mRNA	scaffold14466	1889171	1891774	+	3	834	149	0.599677	0.911893	0.057851	1.639	2.25521	0.175915	0.299508	0.662123	0.294198	0.350083	0.653953	0.28545	0	0.663604	0.342517	0.924003	0.744999	1.27545	0.970914	0.537738570407691	0.639747618756353	0.845567975750885	0.396040333333333	0.415886333333333	0.297641085293457	0.81350648811255	0.957658720965219	0.624352333333333	0.362505333333333	0.057368884058313	0.979571181078718	1	0.396040333333333	1.27545	-1.59663	0.233951440652366	1
XLOC_001149	TCONS_00002238	XLOC_001149	-	novel	Novel_mRNA	scaffold14466	2810717	2830818	+	3	3672	788	0.554225	6.10187	5.46632	3.9187	5.83308	8.6221	0.659676	5.6318	4.34351	3.84607	6.402	0.729706	6.86473	5.67	6.85019	5.92605	3.11259	5.01028	3.95121	0.596287670893862	0.416878995894322	0.707616908008251	6.03332533333333	3.80172766666667	0.93600774266435	0.237134915450154	0.619359674653021	4.10858533333333	5.60917366666667	-0.622632	0.4108629008597	1	6.03332533333333	5.01028	0.311669333071601	0.71401619949602	1
XLOC_001149	TCONS_00002239	XLOC_001149	-	novel	Novel_mRNA	scaffold14466	2825855	2830674	+	3	4167	788	0.554225	6.10187	5.46632	3.9187	5.83308	8.6221	0.659676	5.6318	4.34351	3.84607	6.402	0.729706	6.86473	5.67	6.85019	5.92605	3.11259	5.01028	3.95121	0.596287670893862	0.416878995894322	0.707616908008251	6.03332533333333	3.80172766666667	0.93600774266435	0.237134915450154	0.619359674653021	4.10858533333333	5.60917366666667	-0.622632	0.4108629008597	1	6.03332533333333	5.01028	0.311669333071601	0.71401619949602	1
XLOC_001216	TCONS_00002370	XLOC_001216	-	novel	Novel_mRNA	scaffold14466	1768733	1771389	-	2	2524	594	5.52265	5.48559	5.2264	4.10224	2.6805	7.2537	10.853	6.36893	6.89961	4.747	7.34561	5.90771	3.64208	7.07495	4.41078	9.85396	2.7267	4.79392	4.47651	0.318867029464916	0.589176554215529	0.815042854655071	6.12321033333333	8.36609	-0.163313	0.8040127168019	0.954758204105421	7.61221	3.59318633333333	0.783642629587535	0.256041214543285	1	6.12321033333333	4.79392	0.378643243343996	0.692343547211445	1
XLOC_001317	TCONS_00002600	XLOC_001317	-	novel	Novel_mRNA	scaffold14575	770548	782045	+	6	2241	408	32.5989	25.0784	33.1959	25.4704	44.553	36.0594	30.6165	29.678	34.658	28.8676	32.7675	54.9154	41.2597	37.4889	33.1469	58.731	16.9565	25.2744	36.7826066666667	-0.386703	0.375820204656264	0.666925008755743	31.5350306666667	32.6806536666667	0.1531905790418	0.791643657289426	0.950112814961515	50.3785	30.4543816666667	0.559589270959813	0.319375668393739	1	31.5350306666667	25.2744	0.336918416718275	0.672252769089553	1
XLOC_001317	TCONS_00002601	XLOC_001317	-	novel	Novel_mRNA	scaffold14575	770568	782413	+	3	3188	399	32.5989	25.0784	33.1959	25.4704	44.553	36.0594	30.6165	29.678	34.658	28.8676	32.7675	54.9154	41.2597	37.4889	33.1469	58.731	16.9565	25.2744	36.7826066666667	-0.386703	0.375820204656264	0.666925008755743	31.5350306666667	32.6806536666667	0.1531905790418	0.791643657289426	0.950112814961515	50.3785	30.4543816666667	0.559589270959813	0.319375668393739	1	31.5350306666667	25.2744	0.336918416718275	0.672252769089553	1
XLOC_001317	TCONS_00002602	XLOC_001317	-	novel	Novel_mRNA	scaffold14575	770592	782014	+	3	4021	324	32.5989	25.0784	33.1959	25.4704	44.553	36.0594	30.6165	29.678	34.658	28.8676	32.7675	54.9154	41.2597	37.4889	33.1469	58.731	16.9565	25.2744	36.7826066666667	-0.386703	0.375820204656264	0.666925008755743	31.5350306666667	32.6806536666667	0.1531905790418	0.791643657289426	0.950112814961515	50.3785	30.4543816666667	0.559589270959813	0.319375668393739	1	31.5350306666667	25.2744	0.336918416718275	0.672252769089553	1
XLOC_001317	TCONS_00002603	XLOC_001317	-	novel	Novel_mRNA	scaffold14575	770592	782413	+	3	4929	347	32.5989	25.0784	33.1959	25.4704	44.553	36.0594	30.6165	29.678	34.658	28.8676	32.7675	54.9154	41.2597	37.4889	33.1469	58.731	16.9565	25.2744	36.7826066666667	-0.386703	0.375820204656264	0.666925008755743	31.5350306666667	32.6806536666667	0.1531905790418	0.791643657289426	0.950112814961515	50.3785	30.4543816666667	0.559589270959813	0.319375668393739	1	31.5350306666667	25.2744	0.336918416718275	0.672252769089553	1
XLOC_001317	TCONS_00002604	XLOC_001317	-	novel	Novel_mRNA	scaffold14575	770614	782045	+	4	2667	408	32.5989	25.0784	33.1959	25.4704	44.553	36.0594	30.6165	29.678	34.658	28.8676	32.7675	54.9154	41.2597	37.4889	33.1469	58.731	16.9565	25.2744	36.7826066666667	-0.386703	0.375820204656264	0.666925008755743	31.5350306666667	32.6806536666667	0.1531905790418	0.791643657289426	0.950112814961515	50.3785	30.4543816666667	0.559589270959813	0.319375668393739	1	31.5350306666667	25.2744	0.336918416718275	0.672252769089553	1
XLOC_001317	TCONS_00002605	XLOC_001317	-	novel	Novel_mRNA	scaffold14575	770665	775485	+	3	4393	300	32.5989	25.0784	33.1959	25.4704	44.553	36.0594	30.6165	29.678	34.658	28.8676	32.7675	54.9154	41.2597	37.4889	33.1469	58.731	16.9565	25.2744	36.7826066666667	-0.386703	0.375820204656264	0.666925008755743	31.5350306666667	32.6806536666667	0.1531905790418	0.791643657289426	0.950112814961515	50.3785	30.4543816666667	0.559589270959813	0.319375668393739	1	31.5350306666667	25.2744	0.336918416718275	0.672252769089553	1
XLOC_001317	TCONS_00002606	XLOC_001317	-	novel	Novel_mRNA	scaffold14575	776839	782261	+	5	4438	345	32.5989	25.0784	33.1959	25.4704	44.553	36.0594	30.6165	29.678	34.658	28.8676	32.7675	54.9154	41.2597	37.4889	33.1469	58.731	16.9565	25.2744	36.7826066666667	-0.386703	0.375820204656264	0.666925008755743	31.5350306666667	32.6806536666667	0.1531905790418	0.791643657289426	0.950112814961515	50.3785	30.4543816666667	0.559589270959813	0.319375668393739	1	31.5350306666667	25.2744	0.336918416718275	0.672252769089553	1
XLOC_001317	TCONS_00002607	XLOC_001317	-	novel	Novel_mRNA	scaffold14575	776839	782615	+	5	4353	345	32.5989	25.0784	33.1959	25.4704	44.553	36.0594	30.6165	29.678	34.658	28.8676	32.7675	54.9154	41.2597	37.4889	33.1469	58.731	16.9565	25.2744	36.7826066666667	-0.386703	0.375820204656264	0.666925008755743	31.5350306666667	32.6806536666667	0.1531905790418	0.791643657289426	0.950112814961515	50.3785	30.4543816666667	0.559589270959813	0.319375668393739	1	31.5350306666667	25.2744	0.336918416718275	0.672252769089553	1
XLOC_001371	TCONS_00002699	XLOC_001371	-	novel	Novel_mRNA	scaffold14575	1858648	1860544	+	1	1897	445	0.235483	0.158223	0.050868	0.151599	0	0.253692	0.132738	0.101067	0.202894	0.278869	0.49784	0.508118	1.35464	0.283772	0.877342	0.205149	0.145542	0.154911	0.0954503333333333	0.850917550823887	0.592722668063738	0.81751984972055	0.211209333333333	0.277824	-0.05649	0.973906321085431	1	0.332346333333333	0.792507666666666	-1.32172	0.24008605915223	1	0.211209333333333	0.154911	0.461021087487662	0.834563889408173	1
XLOC_001377	TCONS_00002705	XLOC_001377	-	novel	Novel_mRNA	scaffold14575	2017382	2027475	+	2	2378	652	0.064574	1.31192	0.137195	1.06091	0.160432	0.841127	0.298713	0.700018	0.115242	1.05109	0.323202	0.396279	0.612294	0.678934	0.452653	0.196389	0.017508	1.18642	0.120733666666667	3.32067939947938	0.000407140397315302	0.00415811075313332	0.864077666666667	0.245719	2.15154183039653	0.0388897165782969	0.217048815989957	0.423867333333333	0.360818333333333	0.206770774219553	0.872853476963429	1	0.864077666666667	1.18642	-0.362935	0.717789502184893	1
XLOC_001377	TCONS_00002706	XLOC_001377	-	novel	Novel_mRNA	scaffold14575	2017496	2027279	+	2	2068	625	0.064574	1.31192	0.137195	1.06091	0.160432	0.841127	0.298713	0.700018	0.115242	1.05109	0.323202	0.396279	0.612294	0.678934	0.452653	0.196389	0.017508	1.18642	0.120733666666667	3.32067939947938	0.000407140397315302	0.00415811075313332	0.864077666666667	0.245719	2.15154183039653	0.0388897165782969	0.217048815989957	0.423867333333333	0.360818333333333	0.206770774219553	0.872853476963429	1	0.864077666666667	1.18642	-0.362935	0.717789502184893	1
XLOC_001378	TCONS_00002707	XLOC_001378	-	novel	Novel_mRNA	scaffold14575	2045716	2048786	+	1	3071	703	1.70311	2.15624	1.16552	1.25902	0.500921	1.40935	1.32049	0.279043	0.748326	0.208408	1.72488	1.38286	1.1272	0.417666	0.592497	0.487789	0.040447	1.70763	1.12318266666667	0.835010220858414	0.268792248373275	0.57029392133329	0.632266666666667	1.26456533333333	-0.745844	0.463553891053754	0.807533430747504	0.762773	0.586714333333333	0.340183705264852	0.766216955078808	1	0.632266666666667	1.70763	-1.50735	0.187204996543709	1
XLOC_001380	TCONS_00002709	XLOC_001380	-	novel	Novel_mRNA	scaffold14575	2082338	2083377	+	1	1040	316	0.041879	0.092026	0	0.029474	0	0	0.189822	0	0	0	0.134349	0.487067	0.658535	0.12358	1.4736	0.156991	0	0.06075	0.0139596666666667	2.10580578578416	0.36292032020988	0.662923556536355	0	0.108057	-5.44104	0.0785121555639927	0.339160903368089	0.255879333333333	0.710711666666667	-1.42161	0.35953844410181	1	0	0.06075	-5.18581	0.139873498621041	1
XLOC_001528	TCONS_00002989	XLOC_001528	-	novel	Novel_mRNA	scaffold14575	963309	967056	-	2	2904	512	6.90856	6.86458	6.44756	4.73509	7.32521	6.2176	8.11901	5.96685	9.75285	7.34784	7.60054	8.30578	6.96677	5.16792	6.33744	6.05833	3.6624	5.79984	6.89377466666667	-0.0444435	0.950147951127612	0.997397167337195	6.51076666666667	8.49080066666667	-0.0923415	0.881422835964261	0.977024823778126	6.51067	5.65554	-0.0805569	0.898252784008118	1	6.51076666666667	5.79984	0.204255111994879	0.825981606090583	1
XLOC_001528	TCONS_00002990	XLOC_001528	-	novel	Novel_mRNA	scaffold14575	964341	967018	-	2	1826	390	6.90856	6.86458	6.44756	4.73509	7.32521	6.2176	8.11901	5.96685	9.75285	7.34784	7.60054	8.30578	6.96677	5.16792	6.33744	6.05833	3.6624	5.79984	6.89377466666667	-0.0444435	0.950147951127612	0.997397167337195	6.51076666666667	8.49080066666667	-0.0923415	0.881422835964261	0.977024823778126	6.51067	5.65554	-0.0805569	0.898252784008118	1	6.51076666666667	5.79984	0.204255111994879	0.825981606090583	1
XLOC_001555	TCONS_00003048	XLOC_001555	-	novel	Novel_mRNA	scaffold14575	1691403	1692083	-	1	681	168	0	0.055185	0	0	0	0.17612	0	0	0	0	0	2.1843	0.062738	0	0	0.096804	0.081085	0.0275925	0	3.68734177550241	0.444408245892034	0.723428519589908	0.0587066666666667	0	4.2509911209583	0.29710425288989	0.681231394674138	0.760369333333333	0.047941	3.33175693817952	0.113421251325328	1	0.0587066666666667	0.0275925	0.341112617724402	1	1
XLOC_001558	TCONS_00003051	XLOC_001558	-	novel	Novel_mRNA	scaffold14575	1703179	1704088	-	1	910	168	0	0.247788	0	0.070176	0	11.3242	8.02059	0.865949	0.070425	5.87944	0.076241	6.99109	0.329748	0	6.14368	4.91963	0.970069	0.158982	0	6.10835279038845	0.030748118745231	0.138605384722691	6.02319166666667	2.72241766666667	0.897226305741261	0.526985384474157	0.849501536074121	3.97024066666667	2.48116466666667	0.525340228652397	0.72432768135677	1	6.02319166666667	0.158982	5.24359	0.0809264499172266	1
XLOC_001588	TCONS_00003134	XLOC_001588	-	novel	Novel_mRNA	scaffold14575	2690251	2693926	-	1	3676	886	0.01519	0.388404	0	0.372359	0	0.072147	0.009103	0.176357	0.04414	0.029112	0.037909	0.058969	0.027987	2.65834	0.012276	0.112382	0.037253	0.380381	0.00506333333333333	6.36899503694222	2.4964914899052e-05	0.000352542010782096	0.0925386666666667	0.030384	1.76098217275101	0.194865437553004	0.560815849784355	0.943231	0.0258386666666667	4.67463307295483	0.00337507529009827	0.282637306557036	0.0925386666666667	0.380381	-1.97944	0.138638187118779	1
XLOC_001590	TCONS_00003136	XLOC_001590	-	novel	Novel_mRNA	scaffold14575	2738586	2745225	-	4	4226	642	3.06039	3.42955	4.13361	4.22539	3.08741	1.47193	4.31394	2.08987	2.29507	2.09055	3.03016	2.01537	1.78811	2.06892	1.46465	2.03693	0.528489	3.82747	3.42714	0.192398869859731	0.716807448120266	0.889689210012262	1.88411933333333	3.21306	-0.3986	0.598228893465564	0.879906913156916	2.04040566666667	1.26041633333333	0.337138261428056	0.680843953886402	1	1.88411933333333	3.82747	-0.881449	0.315728921263848	1
XLOC_001590	TCONS_00003138	XLOC_001590	-	novel	Novel_mRNA	scaffold14575	2739224	2745174	-	4	3524	642	3.06039	3.42955	4.13361	4.22539	3.08741	1.47193	4.31394	2.08987	2.29507	2.09055	3.03016	2.01537	1.78811	2.06892	1.46465	2.03693	0.528489	3.82747	3.42714	0.192398869859731	0.716807448120266	0.889689210012262	1.88411933333333	3.21306	-0.3986	0.598228893465564	0.879906913156916	2.04040566666667	1.26041633333333	0.337138261428056	0.680843953886402	1	1.88411933333333	3.82747	-0.881449	0.315728921263848	1
XLOC_001640	TCONS_00003241	XLOC_001640	-	novel	Novel_mRNA	scaffold14575	3768900	3775619	-	1	6720	177	5.34444	4.67603	4.57258	5.95721	4.25143	3.42117	9.61963	4.73377	7.61029	5.06558	8.76002	5.39115	6.7324	6.51687	7.59031	4.90477	1.11325	5.31662	4.72281933333333	0.371562783323504	0.383481290387561	0.67504499508872	4.40684233333333	8.66331266666667	-0.638452	0.287051444964732	0.671050586758494	5.60426	5.14531866666667	0.0414287004695525	0.948513269829566	1	4.40684233333333	5.31662	-0.206809	0.756485164946938	1
XLOC_001646	TCONS_00003249	XLOC_001646	-	novel	Novel_mRNA	scaffold14575	3841687	3850407	-	11	6103	577	26.696	32.2702	24.1047	33.3193	23.1591	33.8612	18.5365	22.5409	20.7013	37.1285	21.9233	19.2283	19.8141	29.384	24.3806	31.1469	17.2585	32.7948	24.6533	0.381296630817959	0.343953177655165	0.644069811867883	31.1768586666667	20.3870183333333	0.846662208256663	0.155625877374033	0.500275747890014	26.5863973333333	20.4844323333333	0.0434896474295477	0.93999751322941	1	31.1768586666667	32.7948	-0.0395954	0.930570357428944	1
XLOC_001646	TCONS_00003250	XLOC_001646	-	novel	Novel_mRNA	scaffold14575	3841718	3850407	-	12	5390	577	26.696	32.2702	24.1047	33.3193	23.1591	33.8612	18.5365	22.5409	20.7013	37.1285	21.9233	19.2283	19.8141	29.384	24.3806	31.1469	17.2585	32.7948	24.6533	0.381296630817959	0.343953177655165	0.644069811867883	31.1768586666667	20.3870183333333	0.846662208256663	0.155625877374033	0.500275747890014	26.5863973333333	20.4844323333333	0.0434896474295477	0.93999751322941	1	31.1768586666667	32.7948	-0.0395954	0.930570357428944	1
XLOC_001646	TCONS_00003251	XLOC_001646	-	novel	Novel_mRNA	scaffold14575	3842154	3850407	-	7	2215	577	26.696	32.2702	24.1047	33.3193	23.1591	33.8612	18.5365	22.5409	20.7013	37.1285	21.9233	19.2283	19.8141	29.384	24.3806	31.1469	17.2585	32.7948	24.6533	0.381296630817959	0.343953177655165	0.644069811867883	31.1768586666667	20.3870183333333	0.846662208256663	0.155625877374033	0.500275747890014	26.5863973333333	20.4844323333333	0.0434896474295477	0.93999751322941	1	31.1768586666667	32.7948	-0.0395954	0.930570357428944	1
XLOC_001646	TCONS_00003253	XLOC_001646	-	novel	Novel_mRNA	scaffold14575	3842261	3850323	-	9	2874	565	26.696	32.2702	24.1047	33.3193	23.1591	33.8612	18.5365	22.5409	20.7013	37.1285	21.9233	19.2283	19.8141	29.384	24.3806	31.1469	17.2585	32.7948	24.6533	0.381296630817959	0.343953177655165	0.644069811867883	31.1768586666667	20.3870183333333	0.846662208256663	0.155625877374033	0.500275747890014	26.5863973333333	20.4844323333333	0.0434896474295477	0.93999751322941	1	31.1768586666667	32.7948	-0.0395954	0.930570357428944	1
XLOC_001646	TCONS_00003252	XLOC_001646	-	novel	Novel_mRNA	scaffold14575	3842261	3850323	-	7	2024	577	26.696	32.2702	24.1047	33.3193	23.1591	33.8612	18.5365	22.5409	20.7013	37.1285	21.9233	19.2283	19.8141	29.384	24.3806	31.1469	17.2585	32.7948	24.6533	0.381296630817959	0.343953177655165	0.644069811867883	31.1768586666667	20.3870183333333	0.846662208256663	0.155625877374033	0.500275747890014	26.5863973333333	20.4844323333333	0.0434896474295477	0.93999751322941	1	31.1768586666667	32.7948	-0.0395954	0.930570357428944	1
XLOC_001646	TCONS_00003254	XLOC_001646	-	novel	Novel_mRNA	scaffold14575	3842262	3850312	-	7	2295	389	26.696	32.2702	24.1047	33.3193	23.1591	33.8612	18.5365	22.5409	20.7013	37.1285	21.9233	19.2283	19.8141	29.384	24.3806	31.1469	17.2585	32.7948	24.6533	0.381296630817959	0.343953177655165	0.644069811867883	31.1768586666667	20.3870183333333	0.846662208256663	0.155625877374033	0.500275747890014	26.5863973333333	20.4844323333333	0.0434896474295477	0.93999751322941	1	31.1768586666667	32.7948	-0.0395954	0.930570357428944	1
XLOC_001646	TCONS_00003255	XLOC_001646	-	novel	Novel_mRNA	scaffold14575	3842273	3850326	-	7	2528	748	26.696	32.2702	24.1047	33.3193	23.1591	33.8612	18.5365	22.5409	20.7013	37.1285	21.9233	19.2283	19.8141	29.384	24.3806	31.1469	17.2585	32.7948	24.6533	0.381296630817959	0.343953177655165	0.644069811867883	31.1768586666667	20.3870183333333	0.846662208256663	0.155625877374033	0.500275747890014	26.5863973333333	20.4844323333333	0.0434896474295477	0.93999751322941	1	31.1768586666667	32.7948	-0.0395954	0.930570357428944	1
XLOC_001646	TCONS_00003256	XLOC_001646	-	novel	Novel_mRNA	scaffold14575	3842304	3866493	-	9	1990	552	26.696	32.2702	24.1047	33.3193	23.1591	33.8612	18.5365	22.5409	20.7013	37.1285	21.9233	19.2283	19.8141	29.384	24.3806	31.1469	17.2585	32.7948	24.6533	0.381296630817959	0.343953177655165	0.644069811867883	31.1768586666667	20.3870183333333	0.846662208256663	0.155625877374033	0.500275747890014	26.5863973333333	20.4844323333333	0.0434896474295477	0.93999751322941	1	31.1768586666667	32.7948	-0.0395954	0.930570357428944	1
XLOC_001646	TCONS_00003257	XLOC_001646	-	novel	Novel_mRNA	scaffold14575	3842304	3866589	-	10	4192	552	26.696	32.2702	24.1047	33.3193	23.1591	33.8612	18.5365	22.5409	20.7013	37.1285	21.9233	19.2283	19.8141	29.384	24.3806	31.1469	17.2585	32.7948	24.6533	0.381296630817959	0.343953177655165	0.644069811867883	31.1768586666667	20.3870183333333	0.846662208256663	0.155625877374033	0.500275747890014	26.5863973333333	20.4844323333333	0.0434896474295477	0.93999751322941	1	31.1768586666667	32.7948	-0.0395954	0.930570357428944	1
XLOC_001646	TCONS_00003258	XLOC_001646	-	novel	Novel_mRNA	scaffold14575	3842308	3866523	-	13	3856	565	26.696	32.2702	24.1047	33.3193	23.1591	33.8612	18.5365	22.5409	20.7013	37.1285	21.9233	19.2283	19.8141	29.384	24.3806	31.1469	17.2585	32.7948	24.6533	0.381296630817959	0.343953177655165	0.644069811867883	31.1768586666667	20.3870183333333	0.846662208256663	0.155625877374033	0.500275747890014	26.5863973333333	20.4844323333333	0.0434896474295477	0.93999751322941	1	31.1768586666667	32.7948	-0.0395954	0.930570357428944	1
XLOC_001646	TCONS_00003259	XLOC_001646	-	novel	Novel_mRNA	scaffold14575	3842311	3850283	-	7	2368	418	26.696	32.2702	24.1047	33.3193	23.1591	33.8612	18.5365	22.5409	20.7013	37.1285	21.9233	19.2283	19.8141	29.384	24.3806	31.1469	17.2585	32.7948	24.6533	0.381296630817959	0.343953177655165	0.644069811867883	31.1768586666667	20.3870183333333	0.846662208256663	0.155625877374033	0.500275747890014	26.5863973333333	20.4844323333333	0.0434896474295477	0.93999751322941	1	31.1768586666667	32.7948	-0.0395954	0.930570357428944	1
XLOC_001646	TCONS_00003260	XLOC_001646	-	novel	Novel_mRNA	scaffold14575	3862487	3866498	-	7	2849	552	26.696	32.2702	24.1047	33.3193	23.1591	33.8612	18.5365	22.5409	20.7013	37.1285	21.9233	19.2283	19.8141	29.384	24.3806	31.1469	17.2585	32.7948	24.6533	0.381296630817959	0.343953177655165	0.644069811867883	31.1768586666667	20.3870183333333	0.846662208256663	0.155625877374033	0.500275747890014	26.5863973333333	20.4844323333333	0.0434896474295477	0.93999751322941	1	31.1768586666667	32.7948	-0.0395954	0.930570357428944	1
CCA0505S0317	TCONS_00003303	CCA0505S0317	- && sp|Q9XF23|EDS1L_ARATH Protein EDS1L OS=Arabidopsis thaliana OX=3702 GN=EDS1 PE=1 SV=1 && PF18117:Enhanced disease susceptibility 1 protein EP domain	protein_coding	Novel_mRNA	scaffold14575	4160861	4167119	-	2	4249	217	3.21575	1.97156	3.26348	2.2763530000000003	1.59605	2.58493	4.50956	1.8643	3.4258859999999998	1.61679	4.15922	4.01411	4.45066	3.14938	3.98239	4.19079	1.22993	2.12396	2.69175966666667	-0.151355	0.84147242919739	0.951859851262095	2.02200733333333	4.03155	-0.733966	0.32209786539583	0.702929191504464	3.78476166666667	3.22099266666667	0.215609205369655	0.758255477272132	1	2.02200733333333	2.12396	-0.036297	0.936222871012211	1
CCA0505S0317	trans_id_CCA0505S0317	CCA0505S0317	- && sp|Q9XF23|EDS1L_ARATH Protein EDS1L OS=Arabidopsis thaliana OX=3702 GN=EDS1 PE=1 SV=1 && PF18117:Enhanced disease susceptibility 1 protein EP domain	protein_coding	Annotated_mRNA	scaffold14575	4162411	4162878	+	1	468	155	3.21575	1.97156	3.26348	2.2763530000000003	1.59605	2.58493	4.50956	1.8643	3.4258859999999998	1.61679	4.15922	4.01411	4.45066	3.14938	3.98239	4.19079	1.22993	2.12396	2.69175966666667	-0.151355	0.84147242919739	0.951859851262095	2.02200733333333	4.03155	-0.733966	0.32209786539583	0.702929191504464	3.78476166666667	3.22099266666667	0.215609205369655	0.758255477272132	1	2.02200733333333	2.12396	-0.036297	0.936222871012211	1
XLOC_001703	TCONS_00003363	XLOC_001703	-	novel	Novel_mRNA	scaffold14575	4575506	4576803	-	1	1298	432	0.019717	0	0.096376	0.118856	0	0.453147	0.601535	0.080231	1.66527	0.046769	0.209737	0.346627	0.068657	0.805327	0.008692	1.40645	0.191631	0.059428	0.0386976666666667	0.651794074632682	0.799627196871577	0.9323166279387	0.193382333333333	0.825512666666667	-1.91246	0.144466675619157	0.482332483745195	0.852801333333333	0.08966	2.38069842508225	0.0812496178053017	1	0.193382333333333	0.059428	1.66320422578769	0.521744814458556	1
XLOC_001704	TCONS_00003364	XLOC_001704	-	novel	Novel_mRNA	scaffold1459	59725	60695	+	1	971	320	0.129342	1.57753	0	0.946065	0	0.548428	1.11553	1.09272	2.99855	7.31826	2.33746	3.0846	0.970731	0.147261	1.12072	1.16099	0.552661	1.2618	0.043114	4.95721634674833	0.00118217076791461	0.0103021022559992	2.98646833333333	2.15051533333333	0.836624918858289	0.461947594717891	0.806176463831723	1.46428466666667	0.881371666666667	0.468973465027682	0.691233818907089	1	2.98646833333333	1.2618	1.36997083059109	0.373543613298913	1
XLOC_001822	TCONS_00003646	XLOC_001822	-	novel	Novel_mRNA	scaffold14681	2881981	2898990	+	10	2929	758	12.5507	0.103797	12.4129	0.390306	13.4833	4.89909	13.1041	0.566454	14.883	0.075092	12.6618	9.45676	9.23783	3.66873	7.75841	11.9555	4.38626	0.247052	12.8156273333333	-5.41852	4.17638546373054e-15	3.19616322841966e-13	1.84687966666667	13.5496	-2.74132	0.00700423198953331	0.06656449506628	8.36033533333333	7.1275	-0.0389156	0.950420370176035	1	1.84687966666667	0.247052	2.72741200308593	0.0940633958843944	1
XLOC_001822	TCONS_00003645	XLOC_001822	-	novel	Novel_mRNA	scaffold14681	2881981	2898990	+	9	3091	766	12.5507	0.103797	12.4129	0.390306	13.4833	4.89909	13.1041	0.566454	14.883	0.075092	12.6618	9.45676	9.23783	3.66873	7.75841	11.9555	4.38626	0.247052	12.8156273333333	-5.41852	4.17638546373054e-15	3.19616322841966e-13	1.84687966666667	13.5496	-2.74132	0.00700423198953331	0.06656449506628	8.36033533333333	7.1275	-0.0389156	0.950420370176035	1	1.84687966666667	0.247052	2.72741200308593	0.0940633958843944	1
XLOC_001822	TCONS_00003648	XLOC_001822	-	novel	Novel_mRNA	scaffold14681	2892176	2899258	+	11	4096	703	12.5507	0.103797	12.4129	0.390306	13.4833	4.89909	13.1041	0.566454	14.883	0.075092	12.6618	9.45676	9.23783	3.66873	7.75841	11.9555	4.38626	0.247052	12.8156273333333	-5.41852	4.17638546373054e-15	3.19616322841966e-13	1.84687966666667	13.5496	-2.74132	0.00700423198953331	0.06656449506628	8.36033533333333	7.1275	-0.0389156	0.950420370176035	1	1.84687966666667	0.247052	2.72741200308593	0.0940633958843944	1
XLOC_001835	TCONS_00003690	XLOC_001835	-	novel	Novel_mRNA	scaffold14681	3224652	3226668	+	2	1618	351	0.103533	0.719494	0	0.138009	0.233199	0.018532	0.669715	0	2.28715	1.55016	1.48354	6.05059	2.3001	0	3.49281	8.31386	1.28032	0.428752	0.112244	2.04502553181024	0.168946974583948	0.436776827049282	0.522897666666667	1.48014	-1.1197	0.492093755042632	0.825449982728473	4.78815066666667	2.35774	0.77012674314407	0.561388990290558	1	0.522897666666667	0.428752	0.427623318122162	0.912467902703335	1
XLOC_001846	TCONS_00003711	XLOC_001846	-	novel	Novel_mRNA	scaffold14681	3437603	3438844	+	2	1035	237	0	0.03631	0.093233	0.169677	0	0	0.192685	0	0.059723	16.4888	0	0	0.414177	0.032507	0.130805	0.031847	0	0.102994	0.0310776666666667	1.94665250593994	0.385277840192527	0.676740585026994	5.49626933333333	0.084136	6.4392348078613	0.0134624898518449	0.10550662165152	0.0214513333333333	0.181660666666667	-3.00869	0.148508283837774	1	5.49626933333333	0.102994	5.82496183976149	0.058764275687088	1
XLOC_001852	TCONS_00003723	XLOC_001852	-	novel	Novel_mRNA	scaffold14681	3507609	3508886	+	1	1278	237	0.342767	4.45915	0.172813	0.222428	0.224994	0.07357	0.053165	0	0.058081	1.23352	0.09556	0.301833	0.061886	5.36386	0.388091	2.39552	0.406507	2.34079	0.246858	3.42801289917025	0.00333455534613567	0.0243918056258715	0.435698	0.0689353333333333	2.91228359939507	0.105501988442468	0.405527901392776	2.68707	0.285494666666667	2.73064663708017	0.0350646480913497	0.838307423415238	0.435698	2.34079	-2.30453	0.19039321033983	1
XLOC_001922	TCONS_00003894	XLOC_001922	-	novel	Novel_mRNA	scaffold14681	974240	1057876	-	3	1534	414	0	0.550917	0	6.06771	0	0.130213	0	4.7649	0	1.89473	0	0	0	0.068429	0	0.035589	0	3.30932	0	11.1559089398237	4.500849523671e-10	1.67783937921039e-08	2.26328133333333	0	10.8438652355256	5.58388593965074e-07	4.23416267034509e-05	0.0346726666666667	0	4.68968772652126	0.167983689480403	1	2.26328133333333	3.30932	-0.498137	0.674148045982343	1
XLOC_001922	TCONS_00003895	XLOC_001922	-	novel	Novel_mRNA	scaffold14681	1021252	1057905	-	2	1764	544	0	0.550917	0	6.06771	0	0.130213	0	4.7649	0	1.89473	0	0	0	0.068429	0	0.035589	0	3.30932	0	11.1559089398237	4.500849523671e-10	1.67783937921039e-08	2.26328133333333	0	10.8438652355256	5.58388593965074e-07	4.23416267034509e-05	0.0346726666666667	0	4.68968772652126	0.167983689480403	1	2.26328133333333	3.30932	-0.498137	0.674148045982343	1
XLOC_001986	TCONS_00004055	XLOC_001986	-	novel	Novel_mRNA	scaffold14681	2737203	2739606	-	4	1314	264	3.34967	3.14448	4.61759	3.94195	0.007832	2.08416	1.80082	2.56345	2.86236	5.62597	4.05206	2.58037	2.14672	3.55009	2.44335	3.59056	1.62226	3.54322	2.65836	0.729209882349878	0.489919833282298	0.759478610958159	3.42453	2.90508333333333	0.00997735895301413	0.990668120694673	1	3.24034033333333	2.07078066666667	0.789850722610745	0.29618446240446	1	3.42453	3.54322	0.488094907091873	0.644803075271059	1
XLOC_002016	TCONS_00004113	XLOC_002016	-	novel	Novel_mRNA	scaffold14681	3224853	3228427	-	1	3575	401	0.140417	0.504061	0.087724	0	0.070362	0.041936	0.455244	0.008963	1.02221	0.203673	0.70892	2.11584	0.841957	0.028233	0.792105	1.04731	0.223887	0.25203	0.099501	1.52444447211448	0.292628303307744	0.594708596659341	0.0848573333333333	0.728790333333333	-2.75297	0.0315169411796891	0.188748407139838	1.06379	0.619316333333333	0.613008175757701	0.603686812085069	1	0.0848573333333333	0.25203	-1.49421	0.412550532546591	1
CCA0507S0246	TCONS_00004127	CCA0507S0246	- && sp|Q940H6|SRK2E_ARATH Serine/threonine-protein kinase SRK2E OS=Arabidopsis thaliana OX=3702 GN=SRK2E PE=1 SV=1 && PF00069:Protein kinase domain	protein_coding	Novel_mRNA	scaffold14681	3298980	3364619	-	3	923	258	54.5492	2875.19	62.1668	362.745	75.549	65.4293	79.6731	145.607	133.085	6431.1474690000005	98.0295	71.0744	54.2892	108.492	68.7791	86.8463	83.7921	1618.97	64.0882936666667	4.18858870332705	6.07388689363026e-10	2.21889431437502e-08	2214.06127966667	103.596008333333	4.12078498994134	0.000958621487208245	0.0151270318398461	88.8043	68.9534726666667	-0.101142	0.868776808707786	1	2214.06127966667	1618.97	0.575189154715076	0.729697113332783	1
CCA0507S0246	TCONS_00004139	CCA0507S0246	- && sp|Q940H6|SRK2E_ARATH Serine/threonine-protein kinase SRK2E OS=Arabidopsis thaliana OX=3702 GN=SRK2E PE=1 SV=1 && PF00069:Protein kinase domain	protein_coding	Novel_mRNA	scaffold14681	3337670	3364579	-	3	884	244	54.5492	2875.19	62.1668	362.745	75.549	65.4293	79.6731	145.607	133.085	6431.1474690000005	98.0295	71.0744	54.2892	108.492	68.7791	86.8463	83.7921	1618.97	64.0882936666667	4.18858870332705	6.07388689363026e-10	2.21889431437502e-08	2214.06127966667	103.596008333333	4.12078498994134	0.000958621487208245	0.0151270318398461	88.8043	68.9534726666667	-0.101142	0.868776808707786	1	2214.06127966667	1618.97	0.575189154715076	0.729697113332783	1
CCA0507S0246	TCONS_00004140	CCA0507S0246	- && sp|Q940H6|SRK2E_ARATH Serine/threonine-protein kinase SRK2E OS=Arabidopsis thaliana OX=3702 GN=SRK2E PE=1 SV=1 && PF00069:Protein kinase domain	protein_coding	Novel_mRNA	scaffold14681	3337670	3364579	-	3	888	244	54.5492	2875.19	62.1668	362.745	75.549	65.4293	79.6731	145.607	133.085	6431.1474690000005	98.0295	71.0744	54.2892	108.492	68.7791	86.8463	83.7921	1618.97	64.0882936666667	4.18858870332705	6.07388689363026e-10	2.21889431437502e-08	2214.06127966667	103.596008333333	4.12078498994134	0.000958621487208245	0.0151270318398461	88.8043	68.9534726666667	-0.101142	0.868776808707786	1	2214.06127966667	1618.97	0.575189154715076	0.729697113332783	1
CCA0507S0246	TCONS_00004138	CCA0507S0246	- && sp|Q940H6|SRK2E_ARATH Serine/threonine-protein kinase SRK2E OS=Arabidopsis thaliana OX=3702 GN=SRK2E PE=1 SV=1 && PF00069:Protein kinase domain	protein_coding	Novel_mRNA	scaffold14681	3337670	3364579	-	3	886	244	54.5492	2875.19	62.1668	362.745	75.549	65.4293	79.6731	145.607	133.085	6431.1474690000005	98.0295	71.0744	54.2892	108.492	68.7791	86.8463	83.7921	1618.97	64.0882936666667	4.18858870332705	6.07388689363026e-10	2.21889431437502e-08	2214.06127966667	103.596008333333	4.12078498994134	0.000958621487208245	0.0151270318398461	88.8043	68.9534726666667	-0.101142	0.868776808707786	1	2214.06127966667	1618.97	0.575189154715076	0.729697113332783	1
CCA0507S0246	trans_id_CCA0507S0246	CCA0507S0246	- && sp|Q940H6|SRK2E_ARATH Serine/threonine-protein kinase SRK2E OS=Arabidopsis thaliana OX=3702 GN=SRK2E PE=1 SV=1 && PF00069:Protein kinase domain	protein_coding	Annotated_mRNA	scaffold14681	3337472	3342926	+	9	1466	363	54.5492	2875.19	62.1668	362.745	75.549	65.4293	79.6731	145.607	133.085	6431.1474690000005	98.0295	71.0744	54.2892	108.492	68.7791	86.8463	83.7921	1618.97	64.0882936666667	4.18858870332705	6.07388689363026e-10	2.21889431437502e-08	2214.06127966667	103.596008333333	4.12078498994134	0.000958621487208245	0.0151270318398461	88.8043	68.9534726666667	-0.101142	0.868776808707786	1	2214.06127966667	1618.97	0.575189154715076	0.729697113332783	1
XLOC_002023	TCONS_00004144	XLOC_002023	-	novel	Novel_mRNA	scaffold14681	3359880	3364579	-	3	4270	244	0.013077	469.121	0.118605	56.4963	0.132514	1.4572	0.444835	70.6625	0.003619	570.856	0.43433	0	0.044925	1.81136	0	0	0.012889	262.809	0.0880653333333333	11.697176848357	3.19024493725671e-27	7.56857462144121e-25	214.325316333333	0.294261333333333	10.002183536786	1.57770664966968e-07	1.50693740427824e-05	0.603785	0.0192713333333333	4.69274396742869	0.0508535945638437	0.941489986203296	214.325316333333	262.809	-0.17299	0.853513418994634	1
CCA0507S0281	TCONS_00004205	CCA0507S0281	- && sp|Q6NQK9|CCB4_ARATH Protein COFACTOR ASSEMBLY OF COMPLEX C SUBUNIT B CCB4, chloroplastic OS=Arabidopsis thaliana OX=3702 GN=CCB4 PE=1 SV=1 && PF14244:gag-polypeptide of LTR copia-type|PF03732:Retrotransposon gag protein|PF11152:Cofactor assembly of complex C subunit B, CCB2/CCB4	protein_coding	Novel_mRNA	scaffold14681	3769013	3786354	-	4	9584	161	5.32022	1.52518	3.5462919999999998	2.08508	2.36745	1.26723	5.88624	1.2331679999999998	7.61339	1.9772	10.6735	2.405	2.7346	5.78806	5.7285	5.89197	0.662475	1.80513	3.74465433333333	-0.919604	0.113604333307062	0.339441129545645	1.49253166666667	8.0577	-2.29783	0.000471685475955272	0.00881559299228918	4.69500933333333	3.04185866666667	0.500872094406595	0.493936360421975	1	1.49253166666667	1.80513	-0.321315	0.700398489982065	1
CCA0507S0281	TCONS_00004204	CCA0507S0281	- && sp|Q6NQK9|CCB4_ARATH Protein COFACTOR ASSEMBLY OF COMPLEX C SUBUNIT B CCB4, chloroplastic OS=Arabidopsis thaliana OX=3702 GN=CCB4 PE=1 SV=1 && PF14244:gag-polypeptide of LTR copia-type|PF03732:Retrotransposon gag protein|PF11152:Cofactor assembly of complex C subunit B, CCB2/CCB4	protein_coding	Novel_mRNA	scaffold14681	3769013	3786354	-	4	9457	161	5.32022	1.52518	3.5462919999999998	2.08508	2.36745	1.26723	5.88624	1.2331679999999998	7.61339	1.9772	10.6735	2.405	2.7346	5.78806	5.7285	5.89197	0.662475	1.80513	3.74465433333333	-0.919604	0.113604333307062	0.339441129545645	1.49253166666667	8.0577	-2.29783	0.000471685475955272	0.00881559299228918	4.69500933333333	3.04185866666667	0.500872094406595	0.493936360421975	1	1.49253166666667	1.80513	-0.321315	0.700398489982065	1
CCA0507S0281	trans_id_CCA0507S0281	CCA0507S0281	- && sp|Q6NQK9|CCB4_ARATH Protein COFACTOR ASSEMBLY OF COMPLEX C SUBUNIT B CCB4, chloroplastic OS=Arabidopsis thaliana OX=3702 GN=CCB4 PE=1 SV=1 && PF14244:gag-polypeptide of LTR copia-type|PF03732:Retrotransposon gag protein|PF11152:Cofactor assembly of complex C subunit B, CCB2/CCB4	protein_coding	Annotated_mRNA	scaffold14681	3764035	3778627	+	9	4635	306	5.32022	1.52518	3.5462919999999998	2.08508	2.36745	1.26723	5.88624	1.2331679999999998	7.61339	1.9772	10.6735	2.405	2.7346	5.78806	5.7285	5.89197	0.662475	1.80513	3.74465433333333	-0.919604	0.113604333307062	0.339441129545645	1.49253166666667	8.0577	-2.29783	0.000471685475955272	0.00881559299228918	4.69500933333333	3.04185866666667	0.500872094406595	0.493936360421975	1	1.49253166666667	1.80513	-0.321315	0.700398489982065	1
XLOC_002111	TCONS_00004351	XLOC_002111	-	novel	Novel_mRNA	scaffold1470	119300	123167	-	4	2068	516	0.469103	0.036345	0.275848	0	0.070954	0.20328	7.70096	0	4.33749	0.024994	2.24157	3.91174	1.01053	0.048808	6.9232	0.224589	0	0.0181725	0.271968333333333	-3.62719	0.0545100216934392	0.208304309732622	0.0760913333333333	4.76000533333333	-5.72643	3.18167361827811e-05	0.00108029320355567	1.39504566666667	2.64458	-0.880948	0.596255664789807	1	0.0760913333333333	0.0181725	1.8958660667129	0.656491461134278	1
XLOC_002126	TCONS_00004368	XLOC_002126	-	novel	Novel_mRNA	scaffold14792	461421	464901	+	7	1296	314	0	0.030765	0	0	0.323487	0.721136	0.075786	0.048823	0	0.027391	0	1.7812	0	0	1.75962	5.90857	6.40254	0.0153825	0.107829	-2.15072	0.634728177800756	0.843050292734473	0.265783333333333	0.025262	3.61454079856935	0.0940703330269408	0.378510441771389	2.56325633333333	2.72072066666667	-0.910877	0.614968604196188	1	0.265783333333333	0.0153825	3.44960735351905	0.236788241028971	1
XLOC_002129	TCONS_00004372	XLOC_002129	-	novel	Novel_mRNA	scaffold14792	593447	595616	+	1	2170	419	1.13565	0.051956	0.765373	0.117666	0.646183	0.304497	0.890405	0.044152	0.327201	0	0.612607	0.821709	1.85515	0.565449	1.01818	0.591488	0.037788	0.084811	0.849068333333333	-3.03536	0.00605788538567434	0.0395596786738393	0.116216333333333	0.610071	-2.15087	0.133336202462844	0.462705735254032	0.659548666666667	0.970372666666667	-0.583604	0.618958940400464	1	0.116216333333333	0.084811	0.305009747205836	0.983166859996382	1
XLOC_002150	TCONS_00004425	XLOC_002150	-	novel	Novel_mRNA	scaffold14792	1383720	1388573	+	5	2430	415	0	0.0389	0	0	0.008626	2.78838	2.56257	0	0.603759	0	1.67356	7.61243	1.31695	0.035029	5.64353	5.13479	0	0.01945	0.00287533333333333	2.73053537556942	0.41537880617147	0.706334292448453	0.92946	1.61329	-0.580687	0.746164446069852	0.932849419786945	4.26074933333333	2.32015833333333	0.884956457210434	0.567983864322899	1	0.92946	0.01945	5.11309227584865	0.128399668241444	1
XLOC_002170	TCONS_00004460	XLOC_002170	-	novel	Novel_mRNA	scaffold14792	1841080	1844500	+	3	1732	413	3.63823	0.234883	1.54652	1.20956	0.455918	0.145058	4.19136	0.413798	0.101802	0	2.75847	0.931231	0.754839	0.162461	1.9843	0.12349	0	0.72222	1.88022	-1.16324	0.299466816408598	0.602895031826245	0.186285333333333	2.35054266666667	-3.27463	0.0334948494304042	0.196643668331513	0.405727333333333	0.913048	-1.13192	0.45824654297314	1	0.186285333333333	0.72222	-1.90716	0.245584541942139	1
XLOC_002181	TCONS_00004485	XLOC_002181	-	novel	Novel_mRNA	scaffold14792	2076422	2078712	+	2	1262	185	0	0	0	0.014841	0	0.047678	0	0	0.02449	0	0	3.08586	0.067935	0.106284	0.142559	0.371277	0	0.0074205	0	2.91875160411404	0.559788463393213	0.796212036765198	0.0158926666666667	0.00816333333333333	0.606741801694725	1	1	1.18780566666667	0.0701646666666667	3.94058541395672	0.0160757461771131	0.595366256528169	0.0158926666666667	0.0074205	0.531143061190868	1	1
XLOC_002184	TCONS_00004490	XLOC_002184	-	novel	Novel_mRNA	scaffold14792	2113693	2118000	+	2	2072	543	3.72478	6.15516	3.28063	3.55732	1.55407	1.67321	0.509787	2.44834	0.029833	8.97582	0.347975	0.661292	0.124064	0.243567	0.65267	0.135007	0	4.85624	2.85315966666667	0.998122233945931	0.129067157082285	0.369125479526707	4.36579133333333	0.295865	4.32796538144376	0.000276404837795807	0.00585430161246193	0.346622	0.258911333333333	0.466990598943592	0.760319645860576	1	4.36579133333333	4.85624	-0.0506175	0.924326501535933	1
XLOC_002184	TCONS_00004491	XLOC_002184	-	novel	Novel_mRNA	scaffold14792	2113727	2118000	+	2	2065	543	3.72478	6.15516	3.28063	3.55732	1.55407	1.67321	0.509787	2.44834	0.029833	8.97582	0.347975	0.661292	0.124064	0.243567	0.65267	0.135007	0	4.85624	2.85315966666667	0.998122233945931	0.129067157082285	0.369125479526707	4.36579133333333	0.295865	4.32796538144376	0.000276404837795807	0.00585430161246193	0.346622	0.258911333333333	0.466990598943592	0.760319645860576	1	4.36579133333333	4.85624	-0.0506175	0.924326501535933	1
XLOC_002185	TCONS_00004492	XLOC_002185	-	novel	Novel_mRNA	scaffold14792	2121607	2126880	+	2	3787	543	36.1964	96.8287	46.2437	110.137	10.7145	18.5043	42.5766	47.0549	25.6643	44.1569	36.7268	14.8584	15.5466	0.584082	18.0094	4.38552	2.53925	103.483	31.0515003333333	1.95439018331257	0.000207273504871286	0.00230100405311419	36.5720393333333	34.9892573333333	0.435235904307489	0.490033940288888	0.824466159363831	6.60931833333333	12.0318	-0.953033	0.285726947591895	1	36.5720393333333	103.483	-1.41891	0.0634770159088127	1
XLOC_002185	TCONS_00004493	XLOC_002185	-	novel	Novel_mRNA	scaffold14792	2121607	2127059	+	3	3929	543	36.1964	96.8287	46.2437	110.137	10.7145	18.5043	42.5766	47.0549	25.6643	44.1569	36.7268	14.8584	15.5466	0.584082	18.0094	4.38552	2.53925	103.483	31.0515003333333	1.95439018331257	0.000207273504871286	0.00230100405311419	36.5720393333333	34.9892573333333	0.435235904307489	0.490033940288888	0.824466159363831	6.60931833333333	12.0318	-0.953033	0.285726947591895	1	36.5720393333333	103.483	-1.41891	0.0634770159088127	1
XLOC_002187	TCONS_00004496	XLOC_002187	-	novel	Novel_mRNA	scaffold14792	2148463	2153429	+	2	3225	537	1.43213	0.081533	2.34433	0.719624	3.2179	6.77279	35.4687	0.940513	3.9361	0.150016	51.4233	7.87678	2.90647	0.08339	4.56041	8.83906	2.14808	0.400579	2.33145	-2.37862	0.0167771136211616	0.0880924058657817	2.62110666666667	30.2760623333333	-3.26437	0.00330912142906133	0.0383896732444738	5.59974	3.20498833333333	0.513173683474095	0.614498908046502	1	2.62110666666667	0.400579	2.65503300070687	0.0968929474903754	1
XLOC_002219	TCONS_00004572	XLOC_002219	-	novel	Novel_mRNA	scaffold14792	2554490	2555662	+	1	1173	325	0	0.042291	0	1.93123	1.24569	0	0	0	0	0	0	0	0	0.007649	0	0.0281	0	0.986761	0.415228666666667	1.32999841644725	0.452702985542371	0.729093687002211	--	--	--	--	--	0.0119163333333333	0	2.93518404806497	0.655279924718073	1	0	0.986761	-9.07114	0.000682829309993611	0.16969130602299
XLOC_002233	TCONS_00004592	XLOC_002233	-	novel	Novel_mRNA	scaffold14792	2914311	2927084	+	14	1954	508	0.573096	0.044706	0.50384	0.035545	0.106848	0.135078	2.73402	0	0.525677	0	2.27301	0.500904	1.21381	0.338157	3.15568	1.59624	0	0.0401255	0.394594666666667	-2.90237	0.0451770950064686	0.182313129748437	0.045026	1.84423566666667	-5.0363	0.00201663628990404	0.0266563627222379	0.811768	1.45649566666667	-0.847121	0.551576534293917	1	0.045026	0.0401255	-0.0566258	1	1
XLOC_002249	TCONS_00004633	XLOC_002249	-	novel	Novel_mRNA	scaffold14792	584433	592877	-	4	7374	444	7.3631	0.414069	8.18104	2.25932	4.69356	0.76508	12.6405	0.860685	5.88709	1.1626	9.10524	6.23743	10.8839	1.87657	11.7772	4.39681	0.720179	1.33669	6.74590133333333	-2.51349	0.00134745979108181	0.0115185249754388	0.929455666666667	9.21094433333333	-3.13231	1.70652609153668e-06	0.000102119138134214	4.17027133333333	7.79373766666667	-0.923118	0.201140961779946	1	0.929455666666667	1.33669	-0.153637	0.85139062438185	1
XLOC_002249	TCONS_00004635	XLOC_002249	-	novel	Novel_mRNA	scaffold14792	584433	592893	-	4	6018	444	7.3631	0.414069	8.18104	2.25932	4.69356	0.76508	12.6405	0.860685	5.88709	1.1626	9.10524	6.23743	10.8839	1.87657	11.7772	4.39681	0.720179	1.33669	6.74590133333333	-2.51349	0.00134745979108181	0.0115185249754388	0.929455666666667	9.21094433333333	-3.13231	1.70652609153668e-06	0.000102119138134214	4.17027133333333	7.79373766666667	-0.923118	0.201140961779946	1	0.929455666666667	1.33669	-0.153637	0.85139062438185	1
XLOC_002249	TCONS_00004636	XLOC_002249	-	novel	Novel_mRNA	scaffold14792	584495	592893	-	3	7604	444	7.3631	0.414069	8.18104	2.25932	4.69356	0.76508	12.6405	0.860685	5.88709	1.1626	9.10524	6.23743	10.8839	1.87657	11.7772	4.39681	0.720179	1.33669	6.74590133333333	-2.51349	0.00134745979108181	0.0115185249754388	0.929455666666667	9.21094433333333	-3.13231	1.70652609153668e-06	0.000102119138134214	4.17027133333333	7.79373766666667	-0.923118	0.201140961779946	1	0.929455666666667	1.33669	-0.153637	0.85139062438185	1
XLOC_002249	TCONS_00004638	XLOC_002249	-	novel	Novel_mRNA	scaffold14792	584512	592893	-	3	7694	444	7.3631	0.414069	8.18104	2.25932	4.69356	0.76508	12.6405	0.860685	5.88709	1.1626	9.10524	6.23743	10.8839	1.87657	11.7772	4.39681	0.720179	1.33669	6.74590133333333	-2.51349	0.00134745979108181	0.0115185249754388	0.929455666666667	9.21094433333333	-3.13231	1.70652609153668e-06	0.000102119138134214	4.17027133333333	7.79373766666667	-0.923118	0.201140961779946	1	0.929455666666667	1.33669	-0.153637	0.85139062438185	1
XLOC_002249	TCONS_00004639	XLOC_002249	-	novel	Novel_mRNA	scaffold14792	584743	592883	-	5	4807	224	7.3631	0.414069	8.18104	2.25932	4.69356	0.76508	12.6405	0.860685	5.88709	1.1626	9.10524	6.23743	10.8839	1.87657	11.7772	4.39681	0.720179	1.33669	6.74590133333333	-2.51349	0.00134745979108181	0.0115185249754388	0.929455666666667	9.21094433333333	-3.13231	1.70652609153668e-06	0.000102119138134214	4.17027133333333	7.79373766666667	-0.923118	0.201140961779946	1	0.929455666666667	1.33669	-0.153637	0.85139062438185	1
CCA0510S0161	TCONS_00004757	CCA0510S0161	- && sp|F4J424|RIC5_ARATH CRIB domain-containing protein RIC5 OS=Arabidopsis thaliana OX=3702 GN=RIC5 PE=1 SV=1 && PF00786:P21-Rho-binding domain	protein_coding	Novel_mRNA	scaffold14792	2515664	2519507	-	2	2499	407	14.8654	10.511	13.4088	14.1994	13.3585	6.85172	19.0699	13.8377	21.3777	29.9517	18.2746	9.2914	17.3267	17.0586	11.2273	8.94208	9.81786	12.3552	13.8775713333333	-0.0172025	0.985811878205893	1	16.8804	19.5741	0.105983752057463	0.876245388440484	0.97603292561261	11.764	12.7906383333333	-0.35844	0.557374304376004	1	16.8804	12.3552	0.53044290588826	0.559085065245151	1
CCA0510S0161	TCONS_00004758	CCA0510S0161	- && sp|F4J424|RIC5_ARATH CRIB domain-containing protein RIC5 OS=Arabidopsis thaliana OX=3702 GN=RIC5 PE=1 SV=1 && PF00786:P21-Rho-binding domain	protein_coding	Novel_mRNA	scaffold14792	2515664	2525191	-	2	3929	394	14.8654	10.511	13.4088	14.1994	13.3585	6.85172	19.0699	13.8377	21.3777	29.9517	18.2746	9.2914	17.3267	17.0586	11.2273	8.94208	9.81786	12.3552	13.8775713333333	-0.0172025	0.985811878205893	1	16.8804	19.5741	0.105983752057463	0.876245388440484	0.97603292561261	11.764	12.7906383333333	-0.35844	0.557374304376004	1	16.8804	12.3552	0.53044290588826	0.559085065245151	1
CCA0510S0161	TCONS_00004759	CCA0510S0161	- && sp|F4J424|RIC5_ARATH CRIB domain-containing protein RIC5 OS=Arabidopsis thaliana OX=3702 GN=RIC5 PE=1 SV=1 && PF00786:P21-Rho-binding domain	protein_coding	Novel_mRNA	scaffold14792	2516035	2525188	-	3	2198	198	14.8654	10.511	13.4088	14.1994	13.3585	6.85172	19.0699	13.8377	21.3777	29.9517	18.2746	9.2914	17.3267	17.0586	11.2273	8.94208	9.81786	12.3552	13.8775713333333	-0.0172025	0.985811878205893	1	16.8804	19.5741	0.105983752057463	0.876245388440484	0.97603292561261	11.764	12.7906383333333	-0.35844	0.557374304376004	1	16.8804	12.3552	0.53044290588826	0.559085065245151	1
CCA0510S0161	TCONS_00004760	CCA0510S0161	- && sp|F4J424|RIC5_ARATH CRIB domain-containing protein RIC5 OS=Arabidopsis thaliana OX=3702 GN=RIC5 PE=1 SV=1 && PF00786:P21-Rho-binding domain	protein_coding	Novel_mRNA	scaffold14792	2516361	2525188	-	2	3201	380	14.8654	10.511	13.4088	14.1994	13.3585	6.85172	19.0699	13.8377	21.3777	29.9517	18.2746	9.2914	17.3267	17.0586	11.2273	8.94208	9.81786	12.3552	13.8775713333333	-0.0172025	0.985811878205893	1	16.8804	19.5741	0.105983752057463	0.876245388440484	0.97603292561261	11.764	12.7906383333333	-0.35844	0.557374304376004	1	16.8804	12.3552	0.53044290588826	0.559085065245151	1
CCA0510S0161	trans_id_CCA0510S0161	CCA0510S0161	- && sp|F4J424|RIC5_ARATH CRIB domain-containing protein RIC5 OS=Arabidopsis thaliana OX=3702 GN=RIC5 PE=1 SV=1 && PF00786:P21-Rho-binding domain	protein_coding	Annotated_mRNA	scaffold14792	2514507	2518222	+	5	555	184	14.8654	10.511	13.4088	14.1994	13.3585	6.85172	19.0699	13.8377	21.3777	29.9517	18.2746	9.2914	17.3267	17.0586	11.2273	8.94208	9.81786	12.3552	13.8775713333333	-0.0172025	0.985811878205893	1	16.8804	19.5741	0.105983752057463	0.876245388440484	0.97603292561261	11.764	12.7906383333333	-0.35844	0.557374304376004	1	16.8804	12.3552	0.53044290588826	0.559085065245151	1
XLOC_002357	TCONS_00004846	XLOC_002357	-	novel	Novel_mRNA	scaffold14902	391676	392496	+	1	821	140	0	0.389087	0.058767	0.169309	0	0.073288	0.03067	0.092721	0	0.01338	0.116036	0	0.420145	3.90733	0.489756	0.057278	0.067258	0.279198	0.019589	3.86117533492778	0.0617165361641809	0.227189633081196	0.0597963333333333	0.048902	0.74918412961659	0.829692911630071	0.962203213515945	1.32153566666667	0.325719666666667	1.94387263704339	0.270980505877713	1	0.0597963333333333	0.279198	-2.11074	0.227810112340344	1
CCA0513S0227	TCONS_00005143	CCA0513S0227	- && sp|Q9FF31|LRL21_ARATH LEAF RUST 10 DISEASE-RESISTANCE LOCUS RECEPTOR-LIKE PROTEIN KINASE-like 2.1 OS=Arabidopsis thaliana OX=3702 GN=LRK10L-2.1 PE=3 SV=1 && PF14380:Wall-associated receptor kinase C-terminal|PF13947:Wall-associated receptor kinase galacturonan-binding|PF00069:Protein kinase domain	protein_coding	Novel_mRNA	scaffold14902	2401269	2404723	+	2	1265	362	6.77255	9.7243	6.29021	8.779807000000002	6.34187	2.7873	15.4596	6.38398	4.22699	6.56235	17.8384	5.3306	3.7894810000000003	8.15015	9.91588	5.31157	0.964161	9.25205	6.46821	0.576695348329242	0.331737365067729	0.63226216485736	5.24454333333333	12.5083423333333	-1.26871	0.115718159851284	0.428034384987053	6.26410533333333	4.88983966666667	0.0625369383438466	0.943942425268482	1	5.24454333333333	9.25205	-0.828677	0.371905625597405	1
CCA0513S0227	trans_id_CCA0513S0227	CCA0513S0227	- && sp|Q9FF31|LRL21_ARATH LEAF RUST 10 DISEASE-RESISTANCE LOCUS RECEPTOR-LIKE PROTEIN KINASE-like 2.1 OS=Arabidopsis thaliana OX=3702 GN=LRK10L-2.1 PE=3 SV=1 && PF14380:Wall-associated receptor kinase C-terminal|PF13947:Wall-associated receptor kinase galacturonan-binding|PF00069:Protein kinase domain	protein_coding	Annotated_mRNA	scaffold14902	2367792	2411004	+	5	2043	680	6.77255	9.7243	6.29021	8.779807000000002	6.34187	2.7873	15.4596	6.38398	4.22699	6.56235	17.8384	5.3306	3.7894810000000003	8.15015	9.91588	5.31157	0.964161	9.25205	6.46821	0.576695348329242	0.331737365067729	0.63226216485736	5.24454333333333	12.5083423333333	-1.26871	0.115718159851284	0.428034384987053	6.26410533333333	4.88983966666667	0.0625369383438466	0.943942425268482	1	5.24454333333333	9.25205	-0.828677	0.371905625597405	1
CCA0513S0236	TCONS_00005144	CCA0513S0236	- && sp|Q9FKN4|CRS2A_ARATH Chloroplastic group IIB intron splicing facilitator CRS2-A, chloroplastic OS=Arabidopsis thaliana OX=3702 GN=CRS2A PE=2 SV=1 && PF01195:Peptidyl-tRNA hydrolase	protein_coding	Novel_mRNA	scaffold14902	2401283	2550228	+	2	1630	306	24.2297	7.419281999999999	23.1229	5.49316	18.2451	14.616	32.900780999999995	10.4359	28.891523999999997	16.3839	31.722552999999998	19.736195000000002	26.3276	12.5768	18.7722	13.4091	7.7404	6.45622	21.8659	-1.54338	0.00218156649906507	0.0172688436651214	13.8119676666667	31.1716193333333	-1.28211	0.0313809783352283	0.18832674369668	15.2407	17.6133943333333	-0.251291	0.695591673130534	1	13.8119676666667	6.45622	0.771776247355111	0.389850647032371	1
CCA0513S0236	TCONS_00005145	CCA0513S0236	- && sp|Q9FKN4|CRS2A_ARATH Chloroplastic group IIB intron splicing facilitator CRS2-A, chloroplastic OS=Arabidopsis thaliana OX=3702 GN=CRS2A PE=2 SV=1 && PF01195:Peptidyl-tRNA hydrolase	protein_coding	Novel_mRNA	scaffold14902	2401343	2544778	+	2	2002	332	24.2297	7.419281999999999	23.1229	5.49316	18.2451	14.616	32.900780999999995	10.4359	28.891523999999997	16.3839	31.722552999999998	19.736195000000002	26.3276	12.5768	18.7722	13.4091	7.7404	6.45622	21.8659	-1.54338	0.00218156649906507	0.0172688436651214	13.8119676666667	31.1716193333333	-1.28211	0.0313809783352283	0.18832674369668	15.2407	17.6133943333333	-0.251291	0.695591673130534	1	13.8119676666667	6.45622	0.771776247355111	0.389850647032371	1
CCA0513S0236	TCONS_00005147	CCA0513S0236	- && sp|Q9FKN4|CRS2A_ARATH Chloroplastic group IIB intron splicing facilitator CRS2-A, chloroplastic OS=Arabidopsis thaliana OX=3702 GN=CRS2A PE=2 SV=1 && PF01195:Peptidyl-tRNA hydrolase	protein_coding	Novel_mRNA	scaffold14902	2413036	2554824	+	3	2892	199	24.2297	7.419281999999999	23.1229	5.49316	18.2451	14.616	32.900780999999995	10.4359	28.891523999999997	16.3839	31.722552999999998	19.736195000000002	26.3276	12.5768	18.7722	13.4091	7.7404	6.45622	21.8659	-1.54338	0.00218156649906507	0.0172688436651214	13.8119676666667	31.1716193333333	-1.28211	0.0313809783352283	0.18832674369668	15.2407	17.6133943333333	-0.251291	0.695591673130534	1	13.8119676666667	6.45622	0.771776247355111	0.389850647032371	1
CCA0513S0236	TCONS_00005148	CCA0513S0236	- && sp|Q9FKN4|CRS2A_ARATH Chloroplastic group IIB intron splicing facilitator CRS2-A, chloroplastic OS=Arabidopsis thaliana OX=3702 GN=CRS2A PE=2 SV=1 && PF01195:Peptidyl-tRNA hydrolase	protein_coding	Novel_mRNA	scaffold14902	2413062	2554812	+	3	2854	191	24.2297	7.419281999999999	23.1229	5.49316	18.2451	14.616	32.900780999999995	10.4359	28.891523999999997	16.3839	31.722552999999998	19.736195000000002	26.3276	12.5768	18.7722	13.4091	7.7404	6.45622	21.8659	-1.54338	0.00218156649906507	0.0172688436651214	13.8119676666667	31.1716193333333	-1.28211	0.0313809783352283	0.18832674369668	15.2407	17.6133943333333	-0.251291	0.695591673130534	1	13.8119676666667	6.45622	0.771776247355111	0.389850647032371	1
CCA0513S0236	TCONS_00005149	CCA0513S0236	- && sp|Q9FKN4|CRS2A_ARATH Chloroplastic group IIB intron splicing facilitator CRS2-A, chloroplastic OS=Arabidopsis thaliana OX=3702 GN=CRS2A PE=2 SV=1 && PF01195:Peptidyl-tRNA hydrolase	protein_coding	Novel_mRNA	scaffold14902	2413062	2554818	+	3	2860	191	24.2297	7.419281999999999	23.1229	5.49316	18.2451	14.616	32.900780999999995	10.4359	28.891523999999997	16.3839	31.722552999999998	19.736195000000002	26.3276	12.5768	18.7722	13.4091	7.7404	6.45622	21.8659	-1.54338	0.00218156649906507	0.0172688436651214	13.8119676666667	31.1716193333333	-1.28211	0.0313809783352283	0.18832674369668	15.2407	17.6133943333333	-0.251291	0.695591673130534	1	13.8119676666667	6.45622	0.771776247355111	0.389850647032371	1
CCA0513S0236	trans_id_CCA0513S0236	CCA0513S0236	- && sp|Q9FKN4|CRS2A_ARATH Chloroplastic group IIB intron splicing facilitator CRS2-A, chloroplastic OS=Arabidopsis thaliana OX=3702 GN=CRS2A PE=2 SV=1 && PF01195:Peptidyl-tRNA hydrolase	protein_coding	Annotated_mRNA	scaffold14902	2481986	2485476	-	8	744	247	24.2297	7.419281999999999	23.1229	5.49316	18.2451	14.616	32.900780999999995	10.4359	28.891523999999997	16.3839	31.722552999999998	19.736195000000002	26.3276	12.5768	18.7722	13.4091	7.7404	6.45622	21.8659	-1.54338	0.00218156649906507	0.0172688436651214	13.8119676666667	31.1716193333333	-1.28211	0.0313809783352283	0.18832674369668	15.2407	17.6133943333333	-0.251291	0.695591673130534	1	13.8119676666667	6.45622	0.771776247355111	0.389850647032371	1
XLOC_002495	TCONS_00005207	XLOC_002495	-	novel	Novel_mRNA	scaffold14902	2869715	2870801	+	1	1087	362	0.218116	0.194302	0.29013	0.167631	0.077137	0.605023	1.23476	0.032819	2.46327	0.069145	0.46609	0.752871	0.20853	0.787371	0.061582	1.52607	0.310552	0.180967	0.195127666666667	0.0749813946366411	0.973219164088505	1	0.235662333333333	1.38804	-2.36494	0.0736143122774736	0.326587460828616	1.02210366666667	0.193554666666667	1.77577510791203	0.152204176268909	1	0.235662333333333	0.180967	0.273141111145697	0.966559955215851	1
XLOC_002594	TCONS_00005443	XLOC_002594	-	novel	Novel_mRNA	scaffold14902	885909	887622	-	1	1714	162	0.065156	0.043852	0.028149	0.389346	0.220137	0.472508	0.058568	0.07478	0	0.14147	0.222324	7.09643	2.08426	0.068703	1.05167	4.07246	0.410489	0.216599	0.104480666666667	1.1172632006425	0.441390881524244	0.723428519589908	0.229586	0.0936306666666667	1.6411450160685	0.307793546625661	0.691148278136424	3.74586366666667	1.18213766666667	1.48960620820506	0.214828704268434	1	0.229586	0.216599	0.11105999253542	1	1
CCA0513S0148	TCONS_00005508	CCA0513S0148	- && sp|Q9ZPR0|COQ4_ARATH Ubiquinone biosynthesis protein COQ4 homolog, mitochondrial OS=Arabidopsis thaliana OX=3702 GN=At2g03690 PE=2 SV=1 && PF05019:Coenzyme Q (ubiquinone) biosynthesis protein Coq4	protein_coding	Novel_mRNA	scaffold14902	1542282	1551790	-	9	3680	404	1.14918	3.52119	1.6257	4.718	1.47978	3.27306	3.28404	11.125	3.96771	20.3625	2.36046	7.37524	0.964768	0.096573	1.39079	3.05926	0.374196	4.11959	1.41821933333333	2.03162160148944	0.00111586161851666	0.00979834856006865	11.5869	3.20407233333333	2.21975704047991	0.0035250172485888	0.0401538913937749	3.51035866666667	0.909917333333333	1.87917890269314	0.0839547559948186	1	11.5869	4.11959	1.61688084034808	0.0928127998550125	1
CCA0513S0148	TCONS_00005510	CCA0513S0148	- && sp|Q9ZPR0|COQ4_ARATH Ubiquinone biosynthesis protein COQ4 homolog, mitochondrial OS=Arabidopsis thaliana OX=3702 GN=At2g03690 PE=2 SV=1 && PF05019:Coenzyme Q (ubiquinone) biosynthesis protein Coq4	protein_coding	Novel_mRNA	scaffold14902	1546063	1579347	-	5	3606	265	1.14918	3.52119	1.6257	4.718	1.47978	3.27306	3.28404	11.125	3.96771	20.3625	2.36046	7.37524	0.964768	0.096573	1.39079	3.05926	0.374196	4.11959	1.41821933333333	2.03162160148944	0.00111586161851666	0.00979834856006865	11.5869	3.20407233333333	2.21975704047991	0.0035250172485888	0.0401538913937749	3.51035866666667	0.909917333333333	1.87917890269314	0.0839547559948186	1	11.5869	4.11959	1.61688084034808	0.0928127998550125	1
CCA0513S0148	TCONS_00005512	CCA0513S0148	- && sp|Q9ZPR0|COQ4_ARATH Ubiquinone biosynthesis protein COQ4 homolog, mitochondrial OS=Arabidopsis thaliana OX=3702 GN=At2g03690 PE=2 SV=1 && PF05019:Coenzyme Q (ubiquinone) biosynthesis protein Coq4	protein_coding	Novel_mRNA	scaffold14902	1546543	1551551	-	6	1768	404	1.14918	3.52119	1.6257	4.718	1.47978	3.27306	3.28404	11.125	3.96771	20.3625	2.36046	7.37524	0.964768	0.096573	1.39079	3.05926	0.374196	4.11959	1.41821933333333	2.03162160148944	0.00111586161851666	0.00979834856006865	11.5869	3.20407233333333	2.21975704047991	0.0035250172485888	0.0401538913937749	3.51035866666667	0.909917333333333	1.87917890269314	0.0839547559948186	1	11.5869	4.11959	1.61688084034808	0.0928127998550125	1
CCA0513S0148	trans_id_CCA0513S0148	CCA0513S0148	- && sp|Q9ZPR0|COQ4_ARATH Ubiquinone biosynthesis protein COQ4 homolog, mitochondrial OS=Arabidopsis thaliana OX=3702 GN=At2g03690 PE=2 SV=1 && PF05019:Coenzyme Q (ubiquinone) biosynthesis protein Coq4	protein_coding	Annotated_mRNA	scaffold14902	1546356	1546749	+	2	306	101	1.14918	3.52119	1.6257	4.718	1.47978	3.27306	3.28404	11.125	3.96771	20.3625	2.36046	7.37524	0.964768	0.096573	1.39079	3.05926	0.374196	4.11959	1.41821933333333	2.03162160148944	0.00111586161851666	0.00979834856006865	11.5869	3.20407233333333	2.21975704047991	0.0035250172485888	0.0401538913937749	3.51035866666667	0.909917333333333	1.87917890269314	0.0839547559948186	1	11.5869	4.11959	1.61688084034808	0.0928127998550125	1
XLOC_002631	TCONS_00005514	XLOC_002631	-	novel	Novel_mRNA	scaffold14902	1563122	1572432	-	1	9311	275	0.544776	3.02109	0.54202	0.961658	0.64266	15.0366	2.52156	25.5774	44.2144	12.4174	3.62058	9.36154	1.59349	0.080944	1.6295	2.81369	0.584933	1.99137	0.576485333333333	2.00037239398218	0.0018694148975711	0.0151670432979159	17.6771	16.7854956666667	0.246200034356082	0.791574528584154	0.950098633380618	4.08539	1.26931	1.48966996060549	0.139067587977276	1	17.6771	1.99137	3.14962517827122	0.000800504169478172	0.184995001840771
XLOC_002725	TCONS_00005793	XLOC_002725	-	novel	Novel_mRNA	scaffold14902	3788662	3800947	-	2	4687	350	5.09977	4.98519	6.49305	4.26539	9.48258	5.77491	5.48221	4.09829	4.04315	3.42617	5.89893	7.65114	4.15859	6.58934	4.26252	6.00336	3.87218	4.62529	7.02513	-0.253	0.655594729682777	0.855486605362171	4.43312	5.14143066666667	0.00571946895310376	0.994091885004001	1	6.74794733333333	4.09776366666667	0.385643660648292	0.542858373209136	1	4.43312	4.62529	-0.121479	0.854854508993621	1
XLOC_002725	TCONS_00005794	XLOC_002725	-	novel	Novel_mRNA	scaffold14902	3788746	3800889	-	3	2394	350	5.09977	4.98519	6.49305	4.26539	9.48258	5.77491	5.48221	4.09829	4.04315	3.42617	5.89893	7.65114	4.15859	6.58934	4.26252	6.00336	3.87218	4.62529	7.02513	-0.253	0.655594729682777	0.855486605362171	4.43312	5.14143066666667	0.00571946895310376	0.994091885004001	1	6.74794733333333	4.09776366666667	0.385643660648292	0.542858373209136	1	4.43312	4.62529	-0.121479	0.854854508993621	1
XLOC_002725	TCONS_00005795	XLOC_002725	-	novel	Novel_mRNA	scaffold14902	3789210	3800885	-	3	1925	350	5.09977	4.98519	6.49305	4.26539	9.48258	5.77491	5.48221	4.09829	4.04315	3.42617	5.89893	7.65114	4.15859	6.58934	4.26252	6.00336	3.87218	4.62529	7.02513	-0.253	0.655594729682777	0.855486605362171	4.43312	5.14143066666667	0.00571946895310376	0.994091885004001	1	6.74794733333333	4.09776366666667	0.385643660648292	0.542858373209136	1	4.43312	4.62529	-0.121479	0.854854508993621	1
XLOC_002725	TCONS_00005796	XLOC_002725	-	novel	Novel_mRNA	scaffold14902	3789249	3800870	-	3	1871	349	5.09977	4.98519	6.49305	4.26539	9.48258	5.77491	5.48221	4.09829	4.04315	3.42617	5.89893	7.65114	4.15859	6.58934	4.26252	6.00336	3.87218	4.62529	7.02513	-0.253	0.655594729682777	0.855486605362171	4.43312	5.14143066666667	0.00571946895310376	0.994091885004001	1	6.74794733333333	4.09776366666667	0.385643660648292	0.542858373209136	1	4.43312	4.62529	-0.121479	0.854854508993621	1
XLOC_002756	TCONS_00005845	XLOC_002756	-	novel	Novel_mRNA	scaffold15011	293981	309121	+	2	7458	351	5.52859	0.163517	3.50669	0.039425	0.395999	0	1.64357	0	0.110537	0	1.41708	0.124892	0.865973	0.182525	0.686366	0.131071	0.022212	0.101471	3.14375966666667	-5.02698	2.7071542591012e-06	4.86768784769552e-05	0	1.05706266666667	-11.5206	7.53411497392892e-09	1.15583214044051e-06	0.146162666666667	0.524850333333333	-2.30704	0.0456852080533998	0.908538802627754	0	0.101471	-7.6224	0.00611383394622212	0.495571641098329
XLOC_002846	TCONS_00006104	XLOC_002846	-	novel	Novel_mRNA	scaffold15011	2682295	2683920	+	1	1626	271	8.92742	1.06584	5.63725	0.505953	5.24952	0.101176	0.716801	0.229682	0.638691	1.82596	0.729679	0.108833	0.603112	3.68085	0.235585	0.130347	0.264858	0.785898	6.60473	-2.83614	0.000368530952466403	0.00380912912453165	0.718939	0.695057	0.4584705786269	0.709119219168481	0.917431071061488	1.30668	0.367851666666667	1.56441894349228	0.256125724482065	1	0.718939	0.785898	0.00241496393983009	1	1
XLOC_002885	TCONS_00006174	XLOC_002885	-	novel	Novel_mRNA	scaffold15011	3263112	3275595	+	3	2491	348	0.087312	0.215195	0.037801	3.88888	0.588816	14.8461	20.5163	0.653332	2.58981	0.264118	35.73	92.1959	19.8689	1.78823	5.20385	43.2458	1.54642	2.05204	0.237976333333333	3.18799784132195	0.0105544050663394	0.0618166875879372	5.25450133333333	19.6120546666667	-1.61153	0.156380898896912	0.501666287483442	45.7433096666667	8.87305366666667	2.30015753886851	0.0252802935066801	0.73440919276658	5.25450133333333	2.05204	1.26742685161931	0.437719235421006	1
XLOC_002885	TCONS_00006175	XLOC_002885	-	novel	Novel_mRNA	scaffold15011	3267924	3275595	+	2	2629	347	0.087312	0.215195	0.037801	3.88888	0.588816	14.8461	20.5163	0.653332	2.58981	0.264118	35.73	92.1959	19.8689	1.78823	5.20385	43.2458	1.54642	2.05204	0.237976333333333	3.18799784132195	0.0105544050663394	0.0618166875879372	5.25450133333333	19.6120546666667	-1.61153	0.156380898896912	0.501666287483442	45.7433096666667	8.87305366666667	2.30015753886851	0.0252802935066801	0.73440919276658	5.25450133333333	2.05204	1.26742685161931	0.437719235421006	1
XLOC_002885	TCONS_00006177	XLOC_002885	-	novel	Novel_mRNA	scaffold15011	3267924	3281927	+	3	2473	318	0.087312	0.215195	0.037801	3.88888	0.588816	14.8461	20.5163	0.653332	2.58981	0.264118	35.73	92.1959	19.8689	1.78823	5.20385	43.2458	1.54642	2.05204	0.237976333333333	3.18799784132195	0.0105544050663394	0.0618166875879372	5.25450133333333	19.6120546666667	-1.61153	0.156380898896912	0.501666287483442	45.7433096666667	8.87305366666667	2.30015753886851	0.0252802935066801	0.73440919276658	5.25450133333333	2.05204	1.26742685161931	0.437719235421006	1
XLOC_002885	TCONS_00006176	XLOC_002885	-	novel	Novel_mRNA	scaffold15011	3267924	3281927	+	3	2472	347	0.087312	0.215195	0.037801	3.88888	0.588816	14.8461	20.5163	0.653332	2.58981	0.264118	35.73	92.1959	19.8689	1.78823	5.20385	43.2458	1.54642	2.05204	0.237976333333333	3.18799784132195	0.0105544050663394	0.0618166875879372	5.25450133333333	19.6120546666667	-1.61153	0.156380898896912	0.501666287483442	45.7433096666667	8.87305366666667	2.30015753886851	0.0252802935066801	0.73440919276658	5.25450133333333	2.05204	1.26742685161931	0.437719235421006	1
XLOC_002885	TCONS_00006178	XLOC_002885	-	novel	Novel_mRNA	scaffold15011	3267928	3281045	+	2	1607	346	0.087312	0.215195	0.037801	3.88888	0.588816	14.8461	20.5163	0.653332	2.58981	0.264118	35.73	92.1959	19.8689	1.78823	5.20385	43.2458	1.54642	2.05204	0.237976333333333	3.18799784132195	0.0105544050663394	0.0618166875879372	5.25450133333333	19.6120546666667	-1.61153	0.156380898896912	0.501666287483442	45.7433096666667	8.87305366666667	2.30015753886851	0.0252802935066801	0.73440919276658	5.25450133333333	2.05204	1.26742685161931	0.437719235421006	1
XLOC_002885	TCONS_00006179	XLOC_002885	-	novel	Novel_mRNA	scaffold15011	3267928	3281172	+	2	1734	346	0.087312	0.215195	0.037801	3.88888	0.588816	14.8461	20.5163	0.653332	2.58981	0.264118	35.73	92.1959	19.8689	1.78823	5.20385	43.2458	1.54642	2.05204	0.237976333333333	3.18799784132195	0.0105544050663394	0.0618166875879372	5.25450133333333	19.6120546666667	-1.61153	0.156380898896912	0.501666287483442	45.7433096666667	8.87305366666667	2.30015753886851	0.0252802935066801	0.73440919276658	5.25450133333333	2.05204	1.26742685161931	0.437719235421006	1
CCA0514S0183	TCONS_00006462	CCA0514S0183	- && sp|Q9ZP41|EGC_CITJA EG45-like domain containing protein OS=Citrus jambhiri OX=64884 GN=CjBAp12 PE=1 SV=1 && PF03330:Lytic transglycolase	protein_coding	Novel_mRNA	scaffold15011	2457494	2459156	-	3	1009	143	0	72.72430100000001	0	20.0499	0	36.8357	0.197423	28.856199999999998	0.030427	58.5532	0.972676	45.3079	0.216569	0.543878	0.507892	14.0899	0.078623	46.3871	0	14.5141577094406	6.55694022874809e-35	2.97132535242291e-32	41.4150516666667	0.400175333333333	7.43912591201367	1.63581195240817e-10	4.51370500812405e-08	19.9805516666667	0.267694666666667	5.96862777482478	1.13654572824394e-05	0.00587383670070962	41.4150516666667	46.3871	-0.0461196	0.92657597088219	1
CCA0514S0183	TCONS_00006464	CCA0514S0183	- && sp|Q9ZP41|EGC_CITJA EG45-like domain containing protein OS=Citrus jambhiri OX=64884 GN=CjBAp12 PE=1 SV=1 && PF03330:Lytic transglycolase	protein_coding	Novel_mRNA	scaffold15011	2457651	2459106	-	3	738	153	0	72.72430100000001	0	20.0499	0	36.8357	0.197423	28.856199999999998	0.030427	58.5532	0.972676	45.3079	0.216569	0.543878	0.507892	14.0899	0.078623	46.3871	0	14.5141577094406	6.55694022874809e-35	2.97132535242291e-32	41.4150516666667	0.400175333333333	7.43912591201367	1.63581195240817e-10	4.51370500812405e-08	19.9805516666667	0.267694666666667	5.96862777482478	1.13654572824394e-05	0.00587383670070962	41.4150516666667	46.3871	-0.0461196	0.92657597088219	1
CCA0514S0183	trans_id_CCA0514S0183	CCA0514S0183	- && sp|Q9ZP41|EGC_CITJA EG45-like domain containing protein OS=Citrus jambhiri OX=64884 GN=CjBAp12 PE=1 SV=1 && PF03330:Lytic transglycolase	protein_coding	Annotated_mRNA	scaffold15011	2444980	2471048	-	2	524	130	0	72.72430100000001	0	20.0499	0	36.8357	0.197423	28.856199999999998	0.030427	58.5532	0.972676	45.3079	0.216569	0.543878	0.507892	14.0899	0.078623	46.3871	0	14.5141577094406	6.55694022874809e-35	2.97132535242291e-32	41.4150516666667	0.400175333333333	7.43912591201367	1.63581195240817e-10	4.51370500812405e-08	19.9805516666667	0.267694666666667	5.96862777482478	1.13654572824394e-05	0.00587383670070962	41.4150516666667	46.3871	-0.0461196	0.92657597088219	1
XLOC_003018	TCONS_00006481	XLOC_003018	-	novel	Novel_mRNA	scaffold15011	2664586	2666241	-	1	1656	271	9.56056	1.06053	6.16532	0.450801	5.83138	0.117389	0.839551	0.245645	0.755711	1.88316	0.687696	0.179539	0.665444	3.62758	0.418078	0.166932	0.290682	0.755664	7.18575333333333	-3.01913	0.000147391737951398	0.00170328257401657	0.748732666666667	0.760986	0.379058322210521	0.751988627600266	0.935225394505899	1.32468	0.458068	1.31076229766824	0.313048696965526	1	0.748732666666667	0.755664	0.112074073659035	0.995128262064102	1
XLOC_003020	TCONS_00006483	XLOC_003020	-	novel	Novel_mRNA	scaffold15011	2688126	2689962	-	1	1837	242	3.93446	0.040643	1.97904	0.017266	0.136932	0	0.218039	0	0.033649	0	0.571621	1.13352	0.939409	0.005861	0.085981	0.729811	0	0.0289545	2.01681	-5.8159	0.000193362504515859	0.0021644471744738	0	0.274436333333333	-7.58937	0.00191881129722815	0.0256966795025491	0.623064	0.341796666666667	0.808174859185583	0.639852007409719	1	0	0.0289545	-4.75723	0.206772626189013	1
CCA0514S0205	TCONS_00006484	CCA0514S0205	- && - && -	protein_coding	Novel_mRNA	scaffold15011	2691846	2697894	-	2	3051	302	3.55115	7.16293	2.82048	4.69206	2.70048	2.42489	2.96326	3.0976169999999996	1.41085	5.22718	6.82713	16.0782	9.75713	15.7482	10.5761	21.6555	2.99623	5.92749	3.02404	0.997864266554065	0.08112932229043	0.2722539163508	3.58322766666667	3.73374666666667	0.433220997802059	0.614447594275006	0.88815383283943	17.8272983333333	7.7765	0.96658840333928	0.104929950560752	1	3.58322766666667	5.92749	-0.512405	0.54427107288256	1
CCA0514S0205	trans_id_CCA0514S0205	CCA0514S0205	- && - && -	protein_coding	Annotated_mRNA	scaffold15011	2696730	2697474	+	3	291	96	3.55115	7.16293	2.82048	4.69206	2.70048	2.42489	2.96326	3.0976169999999996	1.41085	5.22718	6.82713	16.0782	9.75713	15.7482	10.5761	21.6555	2.99623	5.92749	3.02404	0.997864266554065	0.08112932229043	0.2722539163508	3.58322766666667	3.73374666666667	0.433220997802059	0.614447594275006	0.88815383283943	17.8272983333333	7.7765	0.96658840333928	0.104929950560752	1	3.58322766666667	5.92749	-0.512405	0.54427107288256	1
XLOC_003030	TCONS_00006505	XLOC_003030	-	novel	Novel_mRNA	scaffold15011	2807952	2810869	-	3	2066	225	16.8634	8.14842	13.988	5.41102	10.5861	8.17091	7.15396	5.23496	8.44011	5.59295	7.00361	4.34923	8.9616	6.73677	6.48275	4.75781	2.98798	6.77972	13.8125	-0.808084	0.110373632423902	0.332572205400702	6.33293833333333	7.53255966666667	0.0299105650958264	0.964999783763007	1	5.28126833333333	6.14410966666667	-0.414263	0.550897753850002	1	6.33293833333333	6.77972	-0.0920843	0.882651177380554	1
XLOC_003057	TCONS_00006556	XLOC_003057	-	novel	Novel_mRNA	scaffold15011	3083634	3085792	-	2	1492	497	0.192131	30.0573	0.107544	31.0886	0.605808	14.5028	2.67711	16.9227	5.71427	18.2155	9.68274	88.6168	19.92	2.86352	19.5472	45.6893	2.49018	30.5729	0.301827666666667	6.7412647242577	7.28641756269118e-21	1.01333967834792e-18	16.5469803333333	6.02470633333333	1.71909280890293	0.0139998324317664	0.108367102268051	45.7232	13.9858	1.63562370546657	0.0769548100785831	1	16.5469803333333	30.5729	-0.880822	0.21985940750134	1
XLOC_003059	TCONS_00006558	XLOC_003059	-	novel	Novel_mRNA	scaffold15011	3133608	3135428	-	2	1658	262	1.90928	6.56984	1.24545	6.22825	0.185942	2.2951	10.7703	1.76258	1.85787	16.3672	17.8404	1.28623	1.90585	0.090009	1.33989	0.998254	0	6.39904	1.11356	2.33279289305733	0.00743397292824745	0.0467299816348422	6.80830333333333	10.1561656666667	-0.660292	0.513963502302772	0.839540629003015	0.791498666666667	1.08191333333333	-0.510007	0.733477713901738	1	6.80830333333333	6.39904	0.209882218135769	0.900913026117517	1
CCA0516S0004	TCONS_00006595	CCA0516S0004	- && sp|F4HVS0|BTSL2_ARATH Zinc finger protein BRUTUS-like At1g74770 OS=Arabidopsis thaliana OX=3702 GN=At1g74770 PE=2 SV=1 && PF05495:CHY zinc finger|PF13639:Ring finger domain|PF01814:Hemerythrin HHE cation binding domain|PF14599:Zinc-ribbon	protein_coding	Novel_mRNA	scaffold15119	138807	142961	+	3	1946	169	22.562949000000003	14.029	22.981747999999996	14.471274000000001	17.1624	15.277657999999999	39.732231999999996	28.57	35.3029	9.65705	43.9427	13.4869	19.3308	9.67897	26.0136	10.6782	2.71516	14.2501	20.9023766666667	-0.352209	0.433595689680886	0.722762124106717	17.8349106666667	39.6592746666667	-1.11148	0.0859386103706627	0.358384209117119	11.2813	16.0198496666667	-0.500767	0.441315189383367	1	17.8349106666667	14.2501	0.458686413146712	0.597208320918373	1
CCA0516S0004	trans_id_CCA0516S0004	CCA0516S0004	- && sp|F4HVS0|BTSL2_ARATH Zinc finger protein BRUTUS-like At1g74770 OS=Arabidopsis thaliana OX=3702 GN=At1g74770 PE=2 SV=1 && PF05495:CHY zinc finger|PF13639:Ring finger domain|PF01814:Hemerythrin HHE cation binding domain|PF14599:Zinc-ribbon	protein_coding	Annotated_mRNA	scaffold15119	128763	139521	-	12	4304	1261	22.562949000000003	14.029	22.981747999999996	14.471274000000001	17.1624	15.277657999999999	39.732231999999996	28.57	35.3029	9.65705	43.9427	13.4869	19.3308	9.67897	26.0136	10.6782	2.71516	14.2501	20.9023766666667	-0.352209	0.433595689680886	0.722762124106717	17.8349106666667	39.6592746666667	-1.11148	0.0859386103706627	0.358384209117119	11.2813	16.0198496666667	-0.500767	0.441315189383367	1	17.8349106666667	14.2501	0.458686413146712	0.597208320918373	1
XLOC_003156	TCONS_00006753	XLOC_003156	-	novel	Novel_mRNA	scaffold15119	561635	563089	-	2	1433	244	0	5.65052	0.067339	16.4865	0	0.672898	0	5.81742	0	5.87408	0.132517	0.275962	0	0	0.094476	0.045927	0	11.0685	0.0224463333333333	9.00931671064993	3.43987708509561e-16	2.95178048338279e-14	4.12146666666667	0.0441723333333333	6.96287782834774	2.31804027790465e-05	0.000845776055117201	0.107296333333333	0.031492	1.74256707379951	0.461008452072715	1	4.12146666666667	11.0685	-1.28273	0.20861412332517	1
XLOC_003156	TCONS_00006754	XLOC_003156	-	novel	Novel_mRNA	scaffold15119	561636	585673	-	2	907	193	0	5.65052	0.067339	16.4865	0	0.672898	0	5.81742	0	5.87408	0.132517	0.275962	0	0	0.094476	0.045927	0	11.0685	0.0224463333333333	9.00931671064993	3.43987708509561e-16	2.95178048338279e-14	4.12146666666667	0.0441723333333333	6.96287782834774	2.31804027790465e-05	0.000845776055117201	0.107296333333333	0.031492	1.74256707379951	0.461008452072715	1	4.12146666666667	11.0685	-1.28273	0.20861412332517	1
CCA0516S0036	TCONS_00006755	CCA0516S0036	- && sp|F4I312|VPS3_ARATH Vacuolar sorting protein 3 OS=Arabidopsis thaliana OX=3702 GN=VPS3 PE=1 SV=2 && -	protein_coding	Novel_mRNA	scaffold15119	584902	814382	-	2	999	262	0.999003	2.10706	1.00688	2.639	0.772047	1.01622	1.0982	0.868335	1.08065	73.8543	1.27913	0.396753	0.605218	1.65134	0.490475	1.4357	0.373606	2.37303	0.925975333333333	1.41552181149549	0.0798652990067107	0.269498608955794	25.2463006666667	1.15265966666667	4.33551558808779	0.00144086563228289	0.0207207220532495	1.16126433333333	0.489766333333333	0.928943442786636	0.398116102113858	1	25.2463006666667	2.37303	3.22307590837313	0.0510286174085553	1
CCA0516S0036	TCONS_00006757	CCA0516S0036	- && sp|F4I312|VPS3_ARATH Vacuolar sorting protein 3 OS=Arabidopsis thaliana OX=3702 GN=VPS3 PE=1 SV=2 && -	protein_coding	Novel_mRNA	scaffold15119	649980	922654	-	3	979	245	0.999003	2.10706	1.00688	2.639	0.772047	1.01622	1.0982	0.868335	1.08065	73.8543	1.27913	0.396753	0.605218	1.65134	0.490475	1.4357	0.373606	2.37303	0.925975333333333	1.41552181149549	0.0798652990067107	0.269498608955794	25.2463006666667	1.15265966666667	4.33551558808779	0.00144086563228289	0.0207207220532495	1.16126433333333	0.489766333333333	0.928943442786636	0.398116102113858	1	25.2463006666667	2.37303	3.22307590837313	0.0510286174085553	1
CCA0516S0036	trans_id_CCA0516S0036	CCA0516S0036	- && sp|F4I312|VPS3_ARATH Vacuolar sorting protein 3 OS=Arabidopsis thaliana OX=3702 GN=VPS3 PE=1 SV=2 && -	protein_coding	Annotated_mRNA	scaffold15119	678166	679645	+	3	1278	425	0.999003	2.10706	1.00688	2.639	0.772047	1.01622	1.0982	0.868335	1.08065	73.8543	1.27913	0.396753	0.605218	1.65134	0.490475	1.4357	0.373606	2.37303	0.925975333333333	1.41552181149549	0.0798652990067107	0.269498608955794	25.2463006666667	1.15265966666667	4.33551558808779	0.00144086563228289	0.0207207220532495	1.16126433333333	0.489766333333333	0.928943442786636	0.398116102113858	1	25.2463006666667	2.37303	3.22307590837313	0.0510286174085553	1
XLOC_003325	TCONS_00007144	XLOC_003325	-	novel	Novel_mRNA	scaffold15229	1776423	1778864	+	2	2151	450	0	0.104829	0	44.329	0	2.5871	2.65384	1.40706	1.5096	0	3.07389	11.534	5.93492	0.046924	23.8818	4.23032	1.35955	22.2169	0	14.2372782619843	1.9997484413586e-11	9.34552194535733e-10	1.33138666666667	2.41244	-0.607547	0.644480887863387	0.903177921149924	5.27042433333333	10.3921	-1.01988	0.38294405812896	1	1.33138666666667	22.2169	-4.06208	0.0201164379382947	0.823446270566155
XLOC_003476	TCONS_00007478	XLOC_003476	-	novel	Novel_mRNA	scaffold15229	1637417	1664846	-	8	2210	179	108.054	72.5561	190.127	76.2448	164.845	10.3231	19.3239	24.4812	30.0512	8.69772	25.2918	5.02452	6.65178	3.16649	3.61275	0.570469	1.10166	74.4005	154.342053666667	-0.558108	0.194470614782965	0.472941032973251	14.5007	24.8889463333333	-0.64827	0.288585637195238	0.672610377071538	2.92049	3.78873	-0.740473	0.467428943774876	1	14.5007	74.4005	-1.17962	0.109317888916057	1
XLOC_003476	TCONS_00007479	XLOC_003476	-	novel	Novel_mRNA	scaffold15229	1637417	1666726	-	7	3916	262	108.054	72.5561	190.127	76.2448	164.845	10.3231	19.3239	24.4812	30.0512	8.69772	25.2918	5.02452	6.65178	3.16649	3.61275	0.570469	1.10166	74.4005	154.342053666667	-0.558108	0.194470614782965	0.472941032973251	14.5007	24.8889463333333	-0.64827	0.288585637195238	0.672610377071538	2.92049	3.78873	-0.740473	0.467428943774876	1	14.5007	74.4005	-1.17962	0.109317888916057	1
XLOC_003476	TCONS_00007480	XLOC_003476	-	novel	Novel_mRNA	scaffold15229	1637904	1664844	-	8	1454	321	108.054	72.5561	190.127	76.2448	164.845	10.3231	19.3239	24.4812	30.0512	8.69772	25.2918	5.02452	6.65178	3.16649	3.61275	0.570469	1.10166	74.4005	154.342053666667	-0.558108	0.194470614782965	0.472941032973251	14.5007	24.8889463333333	-0.64827	0.288585637195238	0.672610377071538	2.92049	3.78873	-0.740473	0.467428943774876	1	14.5007	74.4005	-1.17962	0.109317888916057	1
XLOC_003503	TCONS_00007534	XLOC_003503	-	novel	Novel_mRNA	scaffold15229	2306348	2308758	-	3	1816	284	1.88139	0.320627	0.849655	1.40064	0.276646	6.27465	22.2392	0.156805	9.87762	0.122636	20.1042	10.9492	5.88056	0.280579	13.5487	10.1905	1.66579	0.860631	1.00256266666667	-0.00940325	1	1	2.1847	17.407	-2.78308	0.0166727506392733	0.122408550240371	7.14008533333333	7.03168966666667	-0.0890128	0.928753327352506	1	2.1847	0.860631	1.26547128892605	0.481254230098515	1
XLOC_003514	TCONS_00007569	XLOC_003514	-	novel	Novel_mRNA	scaffold15229	2564368	2574945	-	7	3896	772	3.37433	3.4953	1.42416	3.16141	2.18519	2.82027	4.8964	3.0979	6.14454	2.71556	5.12305	4.01637	3.36308	3.56245	4.458	3.22917	1.15635	3.32835	2.32789	0.750283581907099	0.207872359908975	0.493245875595039	2.87791	5.388	-0.663299	0.317201475599483	0.697639598758573	3.60266166666667	2.99248	0.0667974786580837	0.922699517464542	1	2.87791	3.32835	-0.229243	0.759885070140762	1
XLOC_003514	TCONS_00007570	XLOC_003514	-	novel	Novel_mRNA	scaffold15229	2568567	2574951	-	4	4573	772	3.37433	3.4953	1.42416	3.16141	2.18519	2.82027	4.8964	3.0979	6.14454	2.71556	5.12305	4.01637	3.36308	3.56245	4.458	3.22917	1.15635	3.32835	2.32789	0.750283581907099	0.207872359908975	0.493245875595039	2.87791	5.388	-0.663299	0.317201475599483	0.697639598758573	3.60266166666667	2.99248	0.0667974786580837	0.922699517464542	1	2.87791	3.32835	-0.229243	0.759885070140762	1
XLOC_003514	TCONS_00007571	XLOC_003514	-	novel	Novel_mRNA	scaffold15229	2569192	2574932	-	7	3685	772	3.37433	3.4953	1.42416	3.16141	2.18519	2.82027	4.8964	3.0979	6.14454	2.71556	5.12305	4.01637	3.36308	3.56245	4.458	3.22917	1.15635	3.32835	2.32789	0.750283581907099	0.207872359908975	0.493245875595039	2.87791	5.388	-0.663299	0.317201475599483	0.697639598758573	3.60266166666667	2.99248	0.0667974786580837	0.922699517464542	1	2.87791	3.32835	-0.229243	0.759885070140762	1
XLOC_003514	TCONS_00007572	XLOC_003514	-	novel	Novel_mRNA	scaffold15229	2569297	2574945	-	5	3736	772	3.37433	3.4953	1.42416	3.16141	2.18519	2.82027	4.8964	3.0979	6.14454	2.71556	5.12305	4.01637	3.36308	3.56245	4.458	3.22917	1.15635	3.32835	2.32789	0.750283581907099	0.207872359908975	0.493245875595039	2.87791	5.388	-0.663299	0.317201475599483	0.697639598758573	3.60266166666667	2.99248	0.0667974786580837	0.922699517464542	1	2.87791	3.32835	-0.229243	0.759885070140762	1
XLOC_003514	TCONS_00007573	XLOC_003514	-	novel	Novel_mRNA	scaffold15229	2569704	2574926	-	6	3094	772	3.37433	3.4953	1.42416	3.16141	2.18519	2.82027	4.8964	3.0979	6.14454	2.71556	5.12305	4.01637	3.36308	3.56245	4.458	3.22917	1.15635	3.32835	2.32789	0.750283581907099	0.207872359908975	0.493245875595039	2.87791	5.388	-0.663299	0.317201475599483	0.697639598758573	3.60266166666667	2.99248	0.0667974786580837	0.922699517464542	1	2.87791	3.32835	-0.229243	0.759885070140762	1
XLOC_003514	TCONS_00007574	XLOC_003514	-	novel	Novel_mRNA	scaffold15229	2569730	2574951	-	5	3322	772	3.37433	3.4953	1.42416	3.16141	2.18519	2.82027	4.8964	3.0979	6.14454	2.71556	5.12305	4.01637	3.36308	3.56245	4.458	3.22917	1.15635	3.32835	2.32789	0.750283581907099	0.207872359908975	0.493245875595039	2.87791	5.388	-0.663299	0.317201475599483	0.697639598758573	3.60266166666667	2.99248	0.0667974786580837	0.922699517464542	1	2.87791	3.32835	-0.229243	0.759885070140762	1
XLOC_003514	TCONS_00007575	XLOC_003514	-	novel	Novel_mRNA	scaffold15229	2569743	2574945	-	6	3225	772	3.37433	3.4953	1.42416	3.16141	2.18519	2.82027	4.8964	3.0979	6.14454	2.71556	5.12305	4.01637	3.36308	3.56245	4.458	3.22917	1.15635	3.32835	2.32789	0.750283581907099	0.207872359908975	0.493245875595039	2.87791	5.388	-0.663299	0.317201475599483	0.697639598758573	3.60266166666667	2.99248	0.0667974786580837	0.922699517464542	1	2.87791	3.32835	-0.229243	0.759885070140762	1
XLOC_003541	TCONS_00007609	XLOC_003541	-	novel	Novel_mRNA	scaffold15334	183142	184718	+	3	1182	243	0.841206	0.032517	1.54711	0.223291	0.150624	1.325	0.898855	0.108437	0.240733	0.084009	1.61107	2.59845	0.949675	0.064492	0.777457	0.733552	0	0.127904	0.846312666666667	-2.38751	0.0896157400366238	0.290141479603201	0.505817	0.916886333333333	-0.594721	0.645106312571025	0.903356137371233	1.13216566666667	0.575710666666667	0.955045899217164	0.537554640935676	1	0.505817	0.127904	1.81301493619432	0.378039451953816	1
XLOC_003676	TCONS_00007940	XLOC_003676	-	novel	Novel_mRNA	scaffold15334	3300488	3303801	+	4	2130	525	6.38005	4.70424	7.15393	4.25217	9.22139	8.25181	6.94981	4.85027	5.93863	21.6887	8.0357	7.6841	6.2715	4.88929	8.85938	8.34557	4.24876	4.4782	7.58512533333333	-0.576622	0.320126970585136	0.618878384175492	11.5969233333333	6.97471133333333	1.08490093482758	0.126390685341025	0.44919566112167	6.97298766666667	6.45987733333333	-0.133379	0.836689	1	11.5969233333333	4.4782	1.46170973306324	0.118979361360239	1
XLOC_003676	TCONS_00007939	XLOC_003676	-	novel	Novel_mRNA	scaffold15334	3300488	3303801	+	3	2269	532	6.38005	4.70424	7.15393	4.25217	9.22139	8.25181	6.94981	4.85027	5.93863	21.6887	8.0357	7.6841	6.2715	4.88929	8.85938	8.34557	4.24876	4.4782	7.58512533333333	-0.576622	0.320126970585136	0.618878384175492	11.5969233333333	6.97471133333333	1.08490093482758	0.126390685341025	0.44919566112167	6.97298766666667	6.45987733333333	-0.133379	0.836689	1	11.5969233333333	4.4782	1.46170973306324	0.118979361360239	1
XLOC_003798	TCONS_00008235	XLOC_003798	-	novel	Novel_mRNA	scaffold15334	2017170	2034828	-	4	2428	162	5.71114	5.14211	5.01358	5.35304	7.70925	9.82532	4.69584	22.1152	1.94993	6.17662	2.45537	4.43626	2.93366	1.30948	3.45061	1.71733	1.37101	5.24758	6.14465433333333	-0.265709	0.63676545550912	0.844057150218896	12.7057	3.03371266666667	2.35003704820711	0.00138042451134554	0.0201062271018342	2.48768966666667	2.58509433333333	-0.250726	0.764888572210347	1	12.7057	5.24758	1.34609294564687	0.130257214220928	1
XLOC_003798	TCONS_00008236	XLOC_003798	-	novel	Novel_mRNA	scaffold15334	2017604	2034763	-	3	1447	162	5.71114	5.14211	5.01358	5.35304	7.70925	9.82532	4.69584	22.1152	1.94993	6.17662	2.45537	4.43626	2.93366	1.30948	3.45061	1.71733	1.37101	5.24758	6.14465433333333	-0.265709	0.63676545550912	0.844057150218896	12.7057	3.03371266666667	2.35003704820711	0.00138042451134554	0.0201062271018342	2.48768966666667	2.58509433333333	-0.250726	0.764888572210347	1	12.7057	5.24758	1.34609294564687	0.130257214220928	1
XLOC_003798	TCONS_00008238	XLOC_003798	-	novel	Novel_mRNA	scaffold15334	2017669	2021984	-	2	2047	162	5.71114	5.14211	5.01358	5.35304	7.70925	9.82532	4.69584	22.1152	1.94993	6.17662	2.45537	4.43626	2.93366	1.30948	3.45061	1.71733	1.37101	5.24758	6.14465433333333	-0.265709	0.63676545550912	0.844057150218896	12.7057	3.03371266666667	2.35003704820711	0.00138042451134554	0.0201062271018342	2.48768966666667	2.58509433333333	-0.250726	0.764888572210347	1	12.7057	5.24758	1.34609294564687	0.130257214220928	1
XLOC_003798	TCONS_00008237	XLOC_003798	-	novel	Novel_mRNA	scaffold15334	2017669	2021984	-	2	2128	162	5.71114	5.14211	5.01358	5.35304	7.70925	9.82532	4.69584	22.1152	1.94993	6.17662	2.45537	4.43626	2.93366	1.30948	3.45061	1.71733	1.37101	5.24758	6.14465433333333	-0.265709	0.63676545550912	0.844057150218896	12.7057	3.03371266666667	2.35003704820711	0.00138042451134554	0.0201062271018342	2.48768966666667	2.58509433333333	-0.250726	0.764888572210347	1	12.7057	5.24758	1.34609294564687	0.130257214220928	1
XLOC_003798	TCONS_00008239	XLOC_003798	-	novel	Novel_mRNA	scaffold15334	2017669	2034767	-	2	4325	162	5.71114	5.14211	5.01358	5.35304	7.70925	9.82532	4.69584	22.1152	1.94993	6.17662	2.45537	4.43626	2.93366	1.30948	3.45061	1.71733	1.37101	5.24758	6.14465433333333	-0.265709	0.63676545550912	0.844057150218896	12.7057	3.03371266666667	2.35003704820711	0.00138042451134554	0.0201062271018342	2.48768966666667	2.58509433333333	-0.250726	0.764888572210347	1	12.7057	5.24758	1.34609294564687	0.130257214220928	1
XLOC_003798	TCONS_00008240	XLOC_003798	-	novel	Novel_mRNA	scaffold15334	2031686	2034767	-	2	885	162	5.71114	5.14211	5.01358	5.35304	7.70925	9.82532	4.69584	22.1152	1.94993	6.17662	2.45537	4.43626	2.93366	1.30948	3.45061	1.71733	1.37101	5.24758	6.14465433333333	-0.265709	0.63676545550912	0.844057150218896	12.7057	3.03371266666667	2.35003704820711	0.00138042451134554	0.0201062271018342	2.48768966666667	2.58509433333333	-0.250726	0.764888572210347	1	12.7057	5.24758	1.34609294564687	0.130257214220928	1
XLOC_003899	TCONS_00008419	XLOC_003899	-	novel	Novel_mRNA	scaffold15443	149917	153866	+	3	2913	420	29.8576	7.35068	31.2142	7.03727	60.524	23.5412	9.52465	2.65244	19.7829	7.09658	14.4608	49.6308	26.1288	58.1885	26.1636	34.76	35.9259	7.19397	40.5319093333333	-2.31068	1.09778833661448e-05	0.000170091822527847	11.0967316666667	14.5894546666667	-0.188272	0.803397773194718	0.954411669809517	47.5264423333333	29.4061	0.247063772965128	0.688185904716216	1	11.0967316666667	7.19397	0.584673820395889	0.540356552879631	1
XLOC_003906	TCONS_00008430	XLOC_003906	-	novel	Novel_mRNA	scaffold15443	251611	255197	+	2	1424	164	43.7848	52.3604	42.4968	47.7384	32.8576	43.111	42.5904	49.7164	54.274	24.5536	34.666	43.6924	45.0618	37.0631	47.2097	45.6822	32.3393	50.0494	39.7130683333333	0.543138581750235	0.186435638325682	0.462388058486278	39.1270183333333	43.8434716666667	0.104301000082859	0.863939540772711	0.972623497281773	42.1459	41.5369416666667	-0.288132	0.60733588205915	1	39.1270183333333	50.0494	-0.344544	0.618335763125079	1
XLOC_003920	TCONS_00008464	XLOC_003920	-	novel	Novel_mRNA	scaffold15443	433184	435831	+	3	1854	250	0	0.019248	0	0.012492	0	0	0	0.050146	0	17.2856	0	0	0	0.100908	0.017656	0	0	0.01587	0	4.22566458666388	0.259983260684146	0.559848505396952	5.77856966666667	0	12.5231950540018	3.6364539260857e-05	0.00120509474811584	0.033636	0.00588533333333333	1.96043489571373	0.52652272441049	1	5.77856966666667	0.01587	8.12810603144993	0.00496935620651066	0.446086901222165
XLOC_003920	TCONS_00008465	XLOC_003920	-	novel	Novel_mRNA	scaffold15443	433184	435831	+	3	1261	173	0	0.019248	0	0.012492	0	0	0	0.050146	0	17.2856	0	0	0	0.100908	0.017656	0	0	0.01587	0	4.22566458666388	0.259983260684146	0.559848505396952	5.77856966666667	0	12.5231950540018	3.6364539260857e-05	0.00120509474811584	0.033636	0.00588533333333333	1.96043489571373	0.52652272441049	1	5.77856966666667	0.01587	8.12810603144993	0.00496935620651066	0.446086901222165
XLOC_003920	TCONS_00008463	XLOC_003920	-	novel	Novel_mRNA	scaffold15443	433184	435831	+	2	2556	170	0	0.019248	0	0.012492	0	0	0	0.050146	0	17.2856	0	0	0	0.100908	0.017656	0	0	0.01587	0	4.22566458666388	0.259983260684146	0.559848505396952	5.77856966666667	0	12.5231950540018	3.6364539260857e-05	0.00120509474811584	0.033636	0.00588533333333333	1.96043489571373	0.52652272441049	1	5.77856966666667	0.01587	8.12810603144993	0.00496935620651066	0.446086901222165
XLOC_003920	TCONS_00008462	XLOC_003920	-	novel	Novel_mRNA	scaffold15443	433184	435831	+	2	1946	250	0	0.019248	0	0.012492	0	0	0	0.050146	0	17.2856	0	0	0	0.100908	0.017656	0	0	0.01587	0	4.22566458666388	0.259983260684146	0.559848505396952	5.77856966666667	0	12.5231950540018	3.6364539260857e-05	0.00120509474811584	0.033636	0.00588533333333333	1.96043489571373	0.52652272441049	1	5.77856966666667	0.01587	8.12810603144993	0.00496935620651066	0.446086901222165
CCA0524S0063	TCONS_00008480	CCA0524S0063	- && - && PF05768:Glutaredoxin-like domain (DUF836)	protein_coding	Novel_mRNA	scaffold15443	505029	522375	+	6	3281	194	19.0643	7.09371	13.3849	10.3642	14.4026	11.1621	18.5117	11.909486000000001	14.8051	10.8185	17.0775	8.98094	13.5187	15.0947	11.9736	8.438023000000001	8.073336000000001	8.72895	15.6172536666667	-0.503149	0.275782158063661	0.574742605417635	11.2966726666667	16.7981046666667	-0.311087	0.597962870643158	0.879784370219034	10.8379	11.1885	-0.346179	0.55904625210529	1	11.2966726666667	8.72895	0.301569198929934	0.7082910136697	1
CCA0524S0063	TCONS_00008482	CCA0524S0063	- && - && PF05768:Glutaredoxin-like domain (DUF836)	protein_coding	Novel_mRNA	scaffold15443	505039	521990	+	5	3457	244	19.0643	7.09371	13.3849	10.3642	14.4026	11.1621	18.5117	11.909486000000001	14.8051	10.8185	17.0775	8.98094	13.5187	15.0947	11.9736	8.438023000000001	8.073336000000001	8.72895	15.6172536666667	-0.503149	0.275782158063661	0.574742605417635	11.2966726666667	16.7981046666667	-0.311087	0.597962870643158	0.879784370219034	10.8379	11.1885	-0.346179	0.55904625210529	1	11.2966726666667	8.72895	0.301569198929934	0.7082910136697	1
CCA0524S0063	TCONS_00008484	CCA0524S0063	- && - && PF05768:Glutaredoxin-like domain (DUF836)	protein_coding	Novel_mRNA	scaffold15443	505048	522077	+	4	3335	194	19.0643	7.09371	13.3849	10.3642	14.4026	11.1621	18.5117	11.909486000000001	14.8051	10.8185	17.0775	8.98094	13.5187	15.0947	11.9736	8.438023000000001	8.073336000000001	8.72895	15.6172536666667	-0.503149	0.275782158063661	0.574742605417635	11.2966726666667	16.7981046666667	-0.311087	0.597962870643158	0.879784370219034	10.8379	11.1885	-0.346179	0.55904625210529	1	11.2966726666667	8.72895	0.301569198929934	0.7082910136697	1
CCA0524S0063	trans_id_CCA0524S0063	CCA0524S0063	- && - && PF05768:Glutaredoxin-like domain (DUF836)	protein_coding	Annotated_mRNA	scaffold15443	499924	505646	-	3	1778	142	19.0643	7.09371	13.3849	10.3642	14.4026	11.1621	18.5117	11.909486000000001	14.8051	10.8185	17.0775	8.98094	13.5187	15.0947	11.9736	8.438023000000001	8.073336000000001	8.72895	15.6172536666667	-0.503149	0.275782158063661	0.574742605417635	11.2966726666667	16.7981046666667	-0.311087	0.597962870643158	0.879784370219034	10.8379	11.1885	-0.346179	0.55904625210529	1	11.2966726666667	8.72895	0.301569198929934	0.7082910136697	1
XLOC_004024	TCONS_00008682	XLOC_004024	-	novel	Novel_mRNA	scaffold15443	2801464	2819740	+	6	1662	341	137.819	132.302	135.613	119.261	128.361	234.525	176.893	245.815	215.303	99.115	153.05	226.821	272.127	328.474	274.728	243.06	123.026	125.781	133.931	0.0838083001770802	0.824210261160183	0.944823874713348	193.151	181.748667666667	0.384967633752232	0.538777909175679	0.851909112506225	266.119	223.294	-0.0137888	0.980282377204709	1	193.151	125.781	0.624284807623356	0.449761079335952	1
XLOC_004024	TCONS_00008683	XLOC_004024	-	novel	Novel_mRNA	scaffold15443	2801464	2820064	+	7	1986	341	137.819	132.302	135.613	119.261	128.361	234.525	176.893	245.815	215.303	99.115	153.05	226.821	272.127	328.474	274.728	243.06	123.026	125.781	133.931	0.0838083001770802	0.824210261160183	0.944823874713348	193.151	181.748667666667	0.384967633752232	0.538777909175679	0.851909112506225	266.119	223.294	-0.0137888	0.980282377204709	1	193.151	125.781	0.624284807623356	0.449761079335952	1
XLOC_004024	TCONS_00008684	XLOC_004024	-	novel	Novel_mRNA	scaffold15443	2801464	2856035	+	8	1775	341	137.819	132.302	135.613	119.261	128.361	234.525	176.893	245.815	215.303	99.115	153.05	226.821	272.127	328.474	274.728	243.06	123.026	125.781	133.931	0.0838083001770802	0.824210261160183	0.944823874713348	193.151	181.748667666667	0.384967633752232	0.538777909175679	0.851909112506225	266.119	223.294	-0.0137888	0.980282377204709	1	193.151	125.781	0.624284807623356	0.449761079335952	1
XLOC_004024	TCONS_00008685	XLOC_004024	-	novel	Novel_mRNA	scaffold15443	2801464	2876213	+	9	1687	341	137.819	132.302	135.613	119.261	128.361	234.525	176.893	245.815	215.303	99.115	153.05	226.821	272.127	328.474	274.728	243.06	123.026	125.781	133.931	0.0838083001770802	0.824210261160183	0.944823874713348	193.151	181.748667666667	0.384967633752232	0.538777909175679	0.851909112506225	266.119	223.294	-0.0137888	0.980282377204709	1	193.151	125.781	0.624284807623356	0.449761079335952	1
XLOC_004024	TCONS_00008686	XLOC_004024	-	novel	Novel_mRNA	scaffold15443	2801464	2876670	+	7	1953	341	137.819	132.302	135.613	119.261	128.361	234.525	176.893	245.815	215.303	99.115	153.05	226.821	272.127	328.474	274.728	243.06	123.026	125.781	133.931	0.0838083001770802	0.824210261160183	0.944823874713348	193.151	181.748667666667	0.384967633752232	0.538777909175679	0.851909112506225	266.119	223.294	-0.0137888	0.980282377204709	1	193.151	125.781	0.624284807623356	0.449761079335952	1
XLOC_004024	TCONS_00008688	XLOC_004024	-	novel	Novel_mRNA	scaffold15443	2801474	2855892	+	7	1622	341	137.819	132.302	135.613	119.261	128.361	234.525	176.893	245.815	215.303	99.115	153.05	226.821	272.127	328.474	274.728	243.06	123.026	125.781	133.931	0.0838083001770802	0.824210261160183	0.944823874713348	193.151	181.748667666667	0.384967633752232	0.538777909175679	0.851909112506225	266.119	223.294	-0.0137888	0.980282377204709	1	193.151	125.781	0.624284807623356	0.449761079335952	1
XLOC_004024	TCONS_00008689	XLOC_004024	-	novel	Novel_mRNA	scaffold15443	2801474	2856035	+	8	1827	341	137.819	132.302	135.613	119.261	128.361	234.525	176.893	245.815	215.303	99.115	153.05	226.821	272.127	328.474	274.728	243.06	123.026	125.781	133.931	0.0838083001770802	0.824210261160183	0.944823874713348	193.151	181.748667666667	0.384967633752232	0.538777909175679	0.851909112506225	266.119	223.294	-0.0137888	0.980282377204709	1	193.151	125.781	0.624284807623356	0.449761079335952	1
XLOC_004024	TCONS_00008691	XLOC_004024	-	novel	Novel_mRNA	scaffold15443	2801474	2876212	+	10	2426	259	137.819	132.302	135.613	119.261	128.361	234.525	176.893	245.815	215.303	99.115	153.05	226.821	272.127	328.474	274.728	243.06	123.026	125.781	133.931	0.0838083001770802	0.824210261160183	0.944823874713348	193.151	181.748667666667	0.384967633752232	0.538777909175679	0.851909112506225	266.119	223.294	-0.0137888	0.980282377204709	1	193.151	125.781	0.624284807623356	0.449761079335952	1
XLOC_004024	TCONS_00008690	XLOC_004024	-	novel	Novel_mRNA	scaffold15443	2801474	2876212	+	11	2028	501	137.819	132.302	135.613	119.261	128.361	234.525	176.893	245.815	215.303	99.115	153.05	226.821	272.127	328.474	274.728	243.06	123.026	125.781	133.931	0.0838083001770802	0.824210261160183	0.944823874713348	193.151	181.748667666667	0.384967633752232	0.538777909175679	0.851909112506225	266.119	223.294	-0.0137888	0.980282377204709	1	193.151	125.781	0.624284807623356	0.449761079335952	1
XLOC_004024	TCONS_00008692	XLOC_004024	-	novel	Novel_mRNA	scaffold15443	2801474	2876213	+	9	2286	259	137.819	132.302	135.613	119.261	128.361	234.525	176.893	245.815	215.303	99.115	153.05	226.821	272.127	328.474	274.728	243.06	123.026	125.781	133.931	0.0838083001770802	0.824210261160183	0.944823874713348	193.151	181.748667666667	0.384967633752232	0.538777909175679	0.851909112506225	266.119	223.294	-0.0137888	0.980282377204709	1	193.151	125.781	0.624284807623356	0.449761079335952	1
XLOC_004024	TCONS_00008694	XLOC_004024	-	novel	Novel_mRNA	scaffold15443	2801476	2855884	+	7	1612	341	137.819	132.302	135.613	119.261	128.361	234.525	176.893	245.815	215.303	99.115	153.05	226.821	272.127	328.474	274.728	243.06	123.026	125.781	133.931	0.0838083001770802	0.824210261160183	0.944823874713348	193.151	181.748667666667	0.384967633752232	0.538777909175679	0.851909112506225	266.119	223.294	-0.0137888	0.980282377204709	1	193.151	125.781	0.624284807623356	0.449761079335952	1
XLOC_004024	TCONS_00008696	XLOC_004024	-	novel	Novel_mRNA	scaffold15443	2801476	2876210	+	13	2740	341	137.819	132.302	135.613	119.261	128.361	234.525	176.893	245.815	215.303	99.115	153.05	226.821	272.127	328.474	274.728	243.06	123.026	125.781	133.931	0.0838083001770802	0.824210261160183	0.944823874713348	193.151	181.748667666667	0.384967633752232	0.538777909175679	0.851909112506225	266.119	223.294	-0.0137888	0.980282377204709	1	193.151	125.781	0.624284807623356	0.449761079335952	1
XLOC_004024	TCONS_00008697	XLOC_004024	-	novel	Novel_mRNA	scaffold15443	2801476	2876212	+	16	2904	341	137.819	132.302	135.613	119.261	128.361	234.525	176.893	245.815	215.303	99.115	153.05	226.821	272.127	328.474	274.728	243.06	123.026	125.781	133.931	0.0838083001770802	0.824210261160183	0.944823874713348	193.151	181.748667666667	0.384967633752232	0.538777909175679	0.851909112506225	266.119	223.294	-0.0137888	0.980282377204709	1	193.151	125.781	0.624284807623356	0.449761079335952	1
XLOC_004024	TCONS_00008698	XLOC_004024	-	novel	Novel_mRNA	scaffold15443	2801510	2855901	+	8	1595	341	137.819	132.302	135.613	119.261	128.361	234.525	176.893	245.815	215.303	99.115	153.05	226.821	272.127	328.474	274.728	243.06	123.026	125.781	133.931	0.0838083001770802	0.824210261160183	0.944823874713348	193.151	181.748667666667	0.384967633752232	0.538777909175679	0.851909112506225	266.119	223.294	-0.0137888	0.980282377204709	1	193.151	125.781	0.624284807623356	0.449761079335952	1
XLOC_004024	TCONS_00008699	XLOC_004024	-	novel	Novel_mRNA	scaffold15443	2801575	2855883	+	8	1638	334	137.819	132.302	135.613	119.261	128.361	234.525	176.893	245.815	215.303	99.115	153.05	226.821	272.127	328.474	274.728	243.06	123.026	125.781	133.931	0.0838083001770802	0.824210261160183	0.944823874713348	193.151	181.748667666667	0.384967633752232	0.538777909175679	0.851909112506225	266.119	223.294	-0.0137888	0.980282377204709	1	193.151	125.781	0.624284807623356	0.449761079335952	1
XLOC_004024	TCONS_00008700	XLOC_004024	-	novel	Novel_mRNA	scaffold15443	2801575	2876204	+	9	1827	348	137.819	132.302	135.613	119.261	128.361	234.525	176.893	245.815	215.303	99.115	153.05	226.821	272.127	328.474	274.728	243.06	123.026	125.781	133.931	0.0838083001770802	0.824210261160183	0.944823874713348	193.151	181.748667666667	0.384967633752232	0.538777909175679	0.851909112506225	266.119	223.294	-0.0137888	0.980282377204709	1	193.151	125.781	0.624284807623356	0.449761079335952	1
XLOC_004024	TCONS_00008702	XLOC_004024	-	novel	Novel_mRNA	scaffold15443	2801589	2820013	+	7	1810	329	137.819	132.302	135.613	119.261	128.361	234.525	176.893	245.815	215.303	99.115	153.05	226.821	272.127	328.474	274.728	243.06	123.026	125.781	133.931	0.0838083001770802	0.824210261160183	0.944823874713348	193.151	181.748667666667	0.384967633752232	0.538777909175679	0.851909112506225	266.119	223.294	-0.0137888	0.980282377204709	1	193.151	125.781	0.624284807623356	0.449761079335952	1
XLOC_004024	TCONS_00008703	XLOC_004024	-	novel	Novel_mRNA	scaffold15443	2801589	2855901	+	11	2208	329	137.819	132.302	135.613	119.261	128.361	234.525	176.893	245.815	215.303	99.115	153.05	226.821	272.127	328.474	274.728	243.06	123.026	125.781	133.931	0.0838083001770802	0.824210261160183	0.944823874713348	193.151	181.748667666667	0.384967633752232	0.538777909175679	0.851909112506225	266.119	223.294	-0.0137888	0.980282377204709	1	193.151	125.781	0.624284807623356	0.449761079335952	1
XLOC_004024	TCONS_00008704	XLOC_004024	-	novel	Novel_mRNA	scaffold15443	2801589	2876203	+	10	2107	259	137.819	132.302	135.613	119.261	128.361	234.525	176.893	245.815	215.303	99.115	153.05	226.821	272.127	328.474	274.728	243.06	123.026	125.781	133.931	0.0838083001770802	0.824210261160183	0.944823874713348	193.151	181.748667666667	0.384967633752232	0.538777909175679	0.851909112506225	266.119	223.294	-0.0137888	0.980282377204709	1	193.151	125.781	0.624284807623356	0.449761079335952	1
XLOC_004024	TCONS_00008705	XLOC_004024	-	novel	Novel_mRNA	scaffold15443	2801593	2855916	+	8	1589	328	137.819	132.302	135.613	119.261	128.361	234.525	176.893	245.815	215.303	99.115	153.05	226.821	272.127	328.474	274.728	243.06	123.026	125.781	133.931	0.0838083001770802	0.824210261160183	0.944823874713348	193.151	181.748667666667	0.384967633752232	0.538777909175679	0.851909112506225	266.119	223.294	-0.0137888	0.980282377204709	1	193.151	125.781	0.624284807623356	0.449761079335952	1
XLOC_004024	TCONS_00008707	XLOC_004024	-	novel	Novel_mRNA	scaffold15443	2816342	2876212	+	6	1497	341	137.819	132.302	135.613	119.261	128.361	234.525	176.893	245.815	215.303	99.115	153.05	226.821	272.127	328.474	274.728	243.06	123.026	125.781	133.931	0.0838083001770802	0.824210261160183	0.944823874713348	193.151	181.748667666667	0.384967633752232	0.538777909175679	0.851909112506225	266.119	223.294	-0.0137888	0.980282377204709	1	193.151	125.781	0.624284807623356	0.449761079335952	1
XLOC_004024	TCONS_00008708	XLOC_004024	-	novel	Novel_mRNA	scaffold15443	2816369	2855902	+	10	2123	343	137.819	132.302	135.613	119.261	128.361	234.525	176.893	245.815	215.303	99.115	153.05	226.821	272.127	328.474	274.728	243.06	123.026	125.781	133.931	0.0838083001770802	0.824210261160183	0.944823874713348	193.151	181.748667666667	0.384967633752232	0.538777909175679	0.851909112506225	266.119	223.294	-0.0137888	0.980282377204709	1	193.151	125.781	0.624284807623356	0.449761079335952	1
XLOC_004024	TCONS_00008709	XLOC_004024	-	novel	Novel_mRNA	scaffold15443	2816376	2855916	+	10	2177	332	137.819	132.302	135.613	119.261	128.361	234.525	176.893	245.815	215.303	99.115	153.05	226.821	272.127	328.474	274.728	243.06	123.026	125.781	133.931	0.0838083001770802	0.824210261160183	0.944823874713348	193.151	181.748667666667	0.384967633752232	0.538777909175679	0.851909112506225	266.119	223.294	-0.0137888	0.980282377204709	1	193.151	125.781	0.624284807623356	0.449761079335952	1
XLOC_004024	TCONS_00008710	XLOC_004024	-	novel	Novel_mRNA	scaffold15443	2816376	2856035	+	12	2813	341	137.819	132.302	135.613	119.261	128.361	234.525	176.893	245.815	215.303	99.115	153.05	226.821	272.127	328.474	274.728	243.06	123.026	125.781	133.931	0.0838083001770802	0.824210261160183	0.944823874713348	193.151	181.748667666667	0.384967633752232	0.538777909175679	0.851909112506225	266.119	223.294	-0.0137888	0.980282377204709	1	193.151	125.781	0.624284807623356	0.449761079335952	1
XLOC_004024	TCONS_00008711	XLOC_004024	-	novel	Novel_mRNA	scaffold15443	2816376	2876213	+	11	2175	332	137.819	132.302	135.613	119.261	128.361	234.525	176.893	245.815	215.303	99.115	153.05	226.821	272.127	328.474	274.728	243.06	123.026	125.781	133.931	0.0838083001770802	0.824210261160183	0.944823874713348	193.151	181.748667666667	0.384967633752232	0.538777909175679	0.851909112506225	266.119	223.294	-0.0137888	0.980282377204709	1	193.151	125.781	0.624284807623356	0.449761079335952	1
XLOC_004024	TCONS_00008712	XLOC_004024	-	novel	Novel_mRNA	scaffold15443	2816380	2855892	+	12	2529	341	137.819	132.302	135.613	119.261	128.361	234.525	176.893	245.815	215.303	99.115	153.05	226.821	272.127	328.474	274.728	243.06	123.026	125.781	133.931	0.0838083001770802	0.824210261160183	0.944823874713348	193.151	181.748667666667	0.384967633752232	0.538777909175679	0.851909112506225	266.119	223.294	-0.0137888	0.980282377204709	1	193.151	125.781	0.624284807623356	0.449761079335952	1
XLOC_004024	TCONS_00008713	XLOC_004024	-	novel	Novel_mRNA	scaffold15443	2816389	2876210	+	7	1448	341	137.819	132.302	135.613	119.261	128.361	234.525	176.893	245.815	215.303	99.115	153.05	226.821	272.127	328.474	274.728	243.06	123.026	125.781	133.931	0.0838083001770802	0.824210261160183	0.944823874713348	193.151	181.748667666667	0.384967633752232	0.538777909175679	0.851909112506225	266.119	223.294	-0.0137888	0.980282377204709	1	193.151	125.781	0.624284807623356	0.449761079335952	1
XLOC_004024	TCONS_00008714	XLOC_004024	-	novel	Novel_mRNA	scaffold15443	2816393	2855960	+	6	1588	341	137.819	132.302	135.613	119.261	128.361	234.525	176.893	245.815	215.303	99.115	153.05	226.821	272.127	328.474	274.728	243.06	123.026	125.781	133.931	0.0838083001770802	0.824210261160183	0.944823874713348	193.151	181.748667666667	0.384967633752232	0.538777909175679	0.851909112506225	266.119	223.294	-0.0137888	0.980282377204709	1	193.151	125.781	0.624284807623356	0.449761079335952	1
XLOC_004024	TCONS_00008715	XLOC_004024	-	novel	Novel_mRNA	scaffold15443	2816401	2855884	+	10	2088	348	137.819	132.302	135.613	119.261	128.361	234.525	176.893	245.815	215.303	99.115	153.05	226.821	272.127	328.474	274.728	243.06	123.026	125.781	133.931	0.0838083001770802	0.824210261160183	0.944823874713348	193.151	181.748667666667	0.384967633752232	0.538777909175679	0.851909112506225	266.119	223.294	-0.0137888	0.980282377204709	1	193.151	125.781	0.624284807623356	0.449761079335952	1
XLOC_004024	TCONS_00008716	XLOC_004024	-	novel	Novel_mRNA	scaffold15443	2816425	2855884	+	12	2470	341	137.819	132.302	135.613	119.261	128.361	234.525	176.893	245.815	215.303	99.115	153.05	226.821	272.127	328.474	274.728	243.06	123.026	125.781	133.931	0.0838083001770802	0.824210261160183	0.944823874713348	193.151	181.748667666667	0.384967633752232	0.538777909175679	0.851909112506225	266.119	223.294	-0.0137888	0.980282377204709	1	193.151	125.781	0.624284807623356	0.449761079335952	1
XLOC_004024	TCONS_00008717	XLOC_004024	-	novel	Novel_mRNA	scaffold15443	2816430	2855901	+	10	1953	274	137.819	132.302	135.613	119.261	128.361	234.525	176.893	245.815	215.303	99.115	153.05	226.821	272.127	328.474	274.728	243.06	123.026	125.781	133.931	0.0838083001770802	0.824210261160183	0.944823874713348	193.151	181.748667666667	0.384967633752232	0.538777909175679	0.851909112506225	266.119	223.294	-0.0137888	0.980282377204709	1	193.151	125.781	0.624284807623356	0.449761079335952	1
XLOC_004024	TCONS_00008718	XLOC_004024	-	novel	Novel_mRNA	scaffold15443	2872999	2876221	+	6	1489	324	137.819	132.302	135.613	119.261	128.361	234.525	176.893	245.815	215.303	99.115	153.05	226.821	272.127	328.474	274.728	243.06	123.026	125.781	133.931	0.0838083001770802	0.824210261160183	0.944823874713348	193.151	181.748667666667	0.384967633752232	0.538777909175679	0.851909112506225	266.119	223.294	-0.0137888	0.980282377204709	1	193.151	125.781	0.624284807623356	0.449761079335952	1
CCA0524S0238	TCONS_00008737	CCA0524S0238	- && sp|Q9LI74|CHUP1_ARATH Protein CHUP1, chloroplastic OS=Arabidopsis thaliana OX=3702 GN=CHUP1 PE=1 SV=1 && -	protein_coding	Novel_mRNA	scaffold15443	3081707	3089630	+	3	4162	234	10.1045	10.278103999999999	11.261795000000001	7.9538910000000005	16.0617	23.8729	9.64729	12.5145	8.728622999999999	9.711390999999999	8.81138	10.9808	10.2698	12.3262	9.9315	24.3243	6.59455	9.116	12.476	-0.389703	0.399702644050471	0.691112880521875	15.3663	9.06243166666667	0.863769959398422	0.150470892890442	0.492975796348022	15.8771	8.93196	0.306990846338856	0.58795747356698	1	15.3663	9.116	0.571571454429916	0.473143370253251	1
CCA0524S0238	trans_id_CCA0524S0238	CCA0524S0238	- && sp|Q9LI74|CHUP1_ARATH Protein CHUP1, chloroplastic OS=Arabidopsis thaliana OX=3702 GN=CHUP1 PE=1 SV=1 && -	protein_coding	Annotated_mRNA	scaffold15443	3086645	3088637	-	5	1290	429	10.1045	10.278103999999999	11.261795000000001	7.9538910000000005	16.0617	23.8729	9.64729	12.5145	8.728622999999999	9.711390999999999	8.81138	10.9808	10.2698	12.3262	9.9315	24.3243	6.59455	9.116	12.476	-0.389703	0.399702644050471	0.691112880521875	15.3663	9.06243166666667	0.863769959398422	0.150470892890442	0.492975796348022	15.8771	8.93196	0.306990846338856	0.58795747356698	1	15.3663	9.116	0.571571454429916	0.473143370253251	1
XLOC_004050	TCONS_00008756	XLOC_004050	-	novel	Novel_mRNA	scaffold15443	3388251	3390906	+	1	2656	554	0.493076	1.22072	0.405155	1.13653	0.453505	0.45201	1.10632	1.71152	0.576518	1.466	1.35283	0.218057	0.067249	4.06673	0.701961	1.23048	0.02079	1.17862	0.450578666666667	1.58339021620192	0.0475211990671382	0.189123493149472	1.20984366666667	1.01189	0.641197342253945	0.506090321874079	0.834777382477163	1.83842	0.263333333333333	2.79728200774499	0.035378029980823	0.841326854793195	1.20984366666667	1.17862	0.111991495174958	0.967737899680724	1
XLOC_004154	TCONS_00008982	XLOC_004154	-	novel	Novel_mRNA	scaffold15443	403407	406522	-	4	2599	248	9.33888	1.03207	5.53987	6.71309	3.17709	0.815113	17.6522	5.19888	4.5853	0.0263	14.7893	8.35906	12.7421	3.10241	15.663	2.82349	1.58898	3.87258	6.01861	-0.42949	0.59021995753182	0.815634396631391	2.01343	12.3422653333333	-2.21465	0.0554880112236388	0.273815280422264	4.76165	9.99804833333333	-1.20077	0.116601339863991	1	2.01343	3.87258	-0.857079	0.508296109504923	1
XLOC_004154	TCONS_00008983	XLOC_004154	-	novel	Novel_mRNA	scaffold15443	403407	406674	-	5	2638	384	9.33888	1.03207	5.53987	6.71309	3.17709	0.815113	17.6522	5.19888	4.5853	0.0263	14.7893	8.35906	12.7421	3.10241	15.663	2.82349	1.58898	3.87258	6.01861	-0.42949	0.59021995753182	0.815634396631391	2.01343	12.3422653333333	-2.21465	0.0554880112236388	0.273815280422264	4.76165	9.99804833333333	-1.20077	0.116601339863991	1	2.01343	3.87258	-0.857079	0.508296109504923	1
XLOC_004154	TCONS_00008984	XLOC_004154	-	novel	Novel_mRNA	scaffold15443	403815	406674	-	2	2720	180	9.33888	1.03207	5.53987	6.71309	3.17709	0.815113	17.6522	5.19888	4.5853	0.0263	14.7893	8.35906	12.7421	3.10241	15.663	2.82349	1.58898	3.87258	6.01861	-0.42949	0.59021995753182	0.815634396631391	2.01343	12.3422653333333	-2.21465	0.0554880112236388	0.273815280422264	4.76165	9.99804833333333	-1.20077	0.116601339863991	1	2.01343	3.87258	-0.857079	0.508296109504923	1
XLOC_004154	TCONS_00008986	XLOC_004154	-	novel	Novel_mRNA	scaffold15443	403908	406499	-	5	1985	384	9.33888	1.03207	5.53987	6.71309	3.17709	0.815113	17.6522	5.19888	4.5853	0.0263	14.7893	8.35906	12.7421	3.10241	15.663	2.82349	1.58898	3.87258	6.01861	-0.42949	0.59021995753182	0.815634396631391	2.01343	12.3422653333333	-2.21465	0.0554880112236388	0.273815280422264	4.76165	9.99804833333333	-1.20077	0.116601339863991	1	2.01343	3.87258	-0.857079	0.508296109504923	1
XLOC_004154	TCONS_00008985	XLOC_004154	-	novel	Novel_mRNA	scaffold15443	403908	406499	-	3	2374	170	9.33888	1.03207	5.53987	6.71309	3.17709	0.815113	17.6522	5.19888	4.5853	0.0263	14.7893	8.35906	12.7421	3.10241	15.663	2.82349	1.58898	3.87258	6.01861	-0.42949	0.59021995753182	0.815634396631391	2.01343	12.3422653333333	-2.21465	0.0554880112236388	0.273815280422264	4.76165	9.99804833333333	-1.20077	0.116601339863991	1	2.01343	3.87258	-0.857079	0.508296109504923	1
XLOC_004154	TCONS_00008987	XLOC_004154	-	novel	Novel_mRNA	scaffold15443	403989	406554	-	2	2434	170	9.33888	1.03207	5.53987	6.71309	3.17709	0.815113	17.6522	5.19888	4.5853	0.0263	14.7893	8.35906	12.7421	3.10241	15.663	2.82349	1.58898	3.87258	6.01861	-0.42949	0.59021995753182	0.815634396631391	2.01343	12.3422653333333	-2.21465	0.0554880112236388	0.273815280422264	4.76165	9.99804833333333	-1.20077	0.116601339863991	1	2.01343	3.87258	-0.857079	0.508296109504923	1
XLOC_004154	TCONS_00008988	XLOC_004154	-	novel	Novel_mRNA	scaffold15443	404015	407255	-	3	2306	278	9.33888	1.03207	5.53987	6.71309	3.17709	0.815113	17.6522	5.19888	4.5853	0.0263	14.7893	8.35906	12.7421	3.10241	15.663	2.82349	1.58898	3.87258	6.01861	-0.42949	0.59021995753182	0.815634396631391	2.01343	12.3422653333333	-2.21465	0.0554880112236388	0.273815280422264	4.76165	9.99804833333333	-1.20077	0.116601339863991	1	2.01343	3.87258	-0.857079	0.508296109504923	1
XLOC_004172	TCONS_00009025	XLOC_004172	-	novel	Novel_mRNA	scaffold15443	1097004	1105099	-	3	2138	218	8.68079	2.41185	7.02694	4.92859	21.7706	5.47811	7.35831	6.29012	18.7532	2.95074	6.86415	4.92266	7.28005	5.56642	7.25159	7.85429	10.3392	3.67022	12.4928	-1.54286	0.00414504904311897	0.0290333402150107	4.90633	10.9919	-1.28378	0.07894886162242	0.340539572731835	6.11445566666667	8.29028466666667	-0.658413	0.307742322787287	1	4.90633	3.67022	0.272983502513509	0.750871231972883	1
XLOC_004172	TCONS_00009024	XLOC_004172	-	novel	Novel_mRNA	scaffold15443	1097004	1105099	-	1	8096	181	8.68079	2.41185	7.02694	4.92859	21.7706	5.47811	7.35831	6.29012	18.7532	2.95074	6.86415	4.92266	7.28005	5.56642	7.25159	7.85429	10.3392	3.67022	12.4928	-1.54286	0.00414504904311897	0.0290333402150107	4.90633	10.9919	-1.28378	0.07894886162242	0.340539572731835	6.11445566666667	8.29028466666667	-0.658413	0.307742322787287	1	4.90633	3.67022	0.272983502513509	0.750871231972883	1
XLOC_004172	TCONS_00009028	XLOC_004172	-	novel	Novel_mRNA	scaffold15443	1097317	1105098	-	2	4441	209	8.68079	2.41185	7.02694	4.92859	21.7706	5.47811	7.35831	6.29012	18.7532	2.95074	6.86415	4.92266	7.28005	5.56642	7.25159	7.85429	10.3392	3.67022	12.4928	-1.54286	0.00414504904311897	0.0290333402150107	4.90633	10.9919	-1.28378	0.07894886162242	0.340539572731835	6.11445566666667	8.29028466666667	-0.658413	0.307742322787287	1	4.90633	3.67022	0.272983502513509	0.750871231972883	1
XLOC_004172	TCONS_00009029	XLOC_004172	-	novel	Novel_mRNA	scaffold15443	1097460	1105098	-	3	5083	181	8.68079	2.41185	7.02694	4.92859	21.7706	5.47811	7.35831	6.29012	18.7532	2.95074	6.86415	4.92266	7.28005	5.56642	7.25159	7.85429	10.3392	3.67022	12.4928	-1.54286	0.00414504904311897	0.0290333402150107	4.90633	10.9919	-1.28378	0.07894886162242	0.340539572731835	6.11445566666667	8.29028466666667	-0.658413	0.307742322787287	1	4.90633	3.67022	0.272983502513509	0.750871231972883	1
XLOC_004172	TCONS_00009030	XLOC_004172	-	novel	Novel_mRNA	scaffold15443	1097519	1105091	-	3	5012	181	8.68079	2.41185	7.02694	4.92859	21.7706	5.47811	7.35831	6.29012	18.7532	2.95074	6.86415	4.92266	7.28005	5.56642	7.25159	7.85429	10.3392	3.67022	12.4928	-1.54286	0.00414504904311897	0.0290333402150107	4.90633	10.9919	-1.28378	0.07894886162242	0.340539572731835	6.11445566666667	8.29028466666667	-0.658413	0.307742322787287	1	4.90633	3.67022	0.272983502513509	0.750871231972883	1
XLOC_004172	TCONS_00009031	XLOC_004172	-	novel	Novel_mRNA	scaffold15443	1097570	1105074	-	3	4931	181	8.68079	2.41185	7.02694	4.92859	21.7706	5.47811	7.35831	6.29012	18.7532	2.95074	6.86415	4.92266	7.28005	5.56642	7.25159	7.85429	10.3392	3.67022	12.4928	-1.54286	0.00414504904311897	0.0290333402150107	4.90633	10.9919	-1.28378	0.07894886162242	0.340539572731835	6.11445566666667	8.29028466666667	-0.658413	0.307742322787287	1	4.90633	3.67022	0.272983502513509	0.750871231972883	1
XLOC_004172	TCONS_00009033	XLOC_004172	-	novel	Novel_mRNA	scaffold15443	1097570	1105098	-	4	1627	218	8.68079	2.41185	7.02694	4.92859	21.7706	5.47811	7.35831	6.29012	18.7532	2.95074	6.86415	4.92266	7.28005	5.56642	7.25159	7.85429	10.3392	3.67022	12.4928	-1.54286	0.00414504904311897	0.0290333402150107	4.90633	10.9919	-1.28378	0.07894886162242	0.340539572731835	6.11445566666667	8.29028466666667	-0.658413	0.307742322787287	1	4.90633	3.67022	0.272983502513509	0.750871231972883	1
XLOC_004172	TCONS_00009034	XLOC_004172	-	novel	Novel_mRNA	scaffold15443	1097593	1105090	-	2	1482	180	8.68079	2.41185	7.02694	4.92859	21.7706	5.47811	7.35831	6.29012	18.7532	2.95074	6.86415	4.92266	7.28005	5.56642	7.25159	7.85429	10.3392	3.67022	12.4928	-1.54286	0.00414504904311897	0.0290333402150107	4.90633	10.9919	-1.28378	0.07894886162242	0.340539572731835	6.11445566666667	8.29028466666667	-0.658413	0.307742322787287	1	4.90633	3.67022	0.272983502513509	0.750871231972883	1
XLOC_004199	TCONS_00009077	XLOC_004199	-	novel	Novel_mRNA	scaffold15443	1488465	1574352	-	2	2267	517	2.33973	10.8284	0.56266	3.30801	2.78757	4.92044	18.534	1.09692	5.67603	0.161624	9.65697	2.84985	0.580291	19.0488	0.793453	5.78736	0.024358	7.06821	1.89665266666667	1.92466642496494	0.0141712391146943	0.0775600820646947	2.05966	11.2890113333333	-2.64664	0.0109619278201474	0.0916971031591023	9.22866933333333	0.466034	3.94517455419469	0.000221690971898695	0.0468717699517882	2.05966	7.06821	-1.98724	0.102440994457987	1
XLOC_004199	TCONS_00009078	XLOC_004199	-	novel	Novel_mRNA	scaffold15443	1489209	1574111	-	2	1285	422	2.33973	10.8284	0.56266	3.30801	2.78757	4.92044	18.534	1.09692	5.67603	0.161624	9.65697	2.84985	0.580291	19.0488	0.793453	5.78736	0.024358	7.06821	1.89665266666667	1.92466642496494	0.0141712391146943	0.0775600820646947	2.05966	11.2890113333333	-2.64664	0.0109619278201474	0.0916971031591023	9.22866933333333	0.466034	3.94517455419469	0.000221690971898695	0.0468717699517882	2.05966	7.06821	-1.98724	0.102440994457987	1
XLOC_004199	TCONS_00009081	XLOC_004199	-	novel	Novel_mRNA	scaffold15443	1572340	1574129	-	2	1668	301	2.33973	10.8284	0.56266	3.30801	2.78757	4.92044	18.534	1.09692	5.67603	0.161624	9.65697	2.84985	0.580291	19.0488	0.793453	5.78736	0.024358	7.06821	1.89665266666667	1.92466642496494	0.0141712391146943	0.0775600820646947	2.05966	11.2890113333333	-2.64664	0.0109619278201474	0.0916971031591023	9.22866933333333	0.466034	3.94517455419469	0.000221690971898695	0.0468717699517882	2.05966	7.06821	-1.98724	0.102440994457987	1
XLOC_004200	TCONS_00009080	XLOC_004200	-	novel	Novel_mRNA	scaffold15443	1544039	1614318	-	2	1229	260	0.817517	0	0.554977	0.025981	0.238786	0	7.641	0	2.27863	0	3.87678	0.390323	0.137078	0.020532	0.654214	0.177479	0.04493	0.0129905	0.537093333333333	-4.41628	0.00995658693551146	0.0590788741645009	0	4.59880633333333	-11.0881	1.56749908357624e-09	3.17770451973563e-07	0.196111333333333	0.278740666666667	-0.540325	0.717512097062308	1	0	0.0129905	-3.6075	0.456154242218716	1
XLOC_004205	TCONS_00009094	XLOC_004205	-	novel	Novel_mRNA	scaffold15443	1665123	1668813	-	2	2944	329	1.404	0.530826	1.21106	1.13635	2.19275	2.54009	2.07242	0.66089	1.19108	0.480789	2.60951	23.9572	18.9362	3.96187	8.03146	32.5765	2.26996	0.833589	1.60260466666667	-0.765018	0.35455968485454	0.654585699473442	1.22726	1.95767366666667	-0.408005	0.656697661324862	0.908759965001291	20.1652023333333	9.74585633333333	0.908440218051077	0.243861193848705	1	1.22726	0.833589	0.527325340343882	0.702829537773519	1
XLOC_004206	TCONS_00009098	XLOC_004206	-	novel	Novel_mRNA	scaffold15443	1670346	1673968	-	5	836	186	1.90147	10.2504	2.44645	10.1478	2.89563	21.1091	13.3053	29.7919	8.69942	8.68223	18.2823	11.2395	4.22492	16.6266	10.1659	12.9248	4.72998	10.1991	2.41451966666667	2.42618631111101	7.40349038041002e-05	0.000924714061729069	19.8610913333333	13.429	0.728035829403397	0.287122945529912	0.671130249878552	13.5969456666667	6.37361033333333	0.75522265496817	0.286185351215676	1	19.8610913333333	10.1991	0.7935696709396	0.364043210432406	1
XLOC_004206	TCONS_00009101	XLOC_004206	-	novel	Novel_mRNA	scaffold15443	1694248	1698561	-	5	1529	193	1.90147	10.2504	2.44645	10.1478	2.89563	21.1091	13.3053	29.7919	8.69942	8.68223	18.2823	11.2395	4.22492	16.6266	10.1659	12.9248	4.72998	10.1991	2.41451966666667	2.42618631111101	7.40349038041002e-05	0.000924714061729069	19.8610913333333	13.429	0.728035829403397	0.287122945529912	0.671130249878552	13.5969456666667	6.37361033333333	0.75522265496817	0.286185351215676	1	19.8610913333333	10.1991	0.7935696709396	0.364043210432406	1
XLOC_004206	TCONS_00009103	XLOC_004206	-	novel	Novel_mRNA	scaffold15443	1694697	1698572	-	5	1096	186	1.90147	10.2504	2.44645	10.1478	2.89563	21.1091	13.3053	29.7919	8.69942	8.68223	18.2823	11.2395	4.22492	16.6266	10.1659	12.9248	4.72998	10.1991	2.41451966666667	2.42618631111101	7.40349038041002e-05	0.000924714061729069	19.8610913333333	13.429	0.728035829403397	0.287122945529912	0.671130249878552	13.5969456666667	6.37361033333333	0.75522265496817	0.286185351215676	1	19.8610913333333	10.1991	0.7935696709396	0.364043210432406	1
XLOC_004206	TCONS_00009104	XLOC_004206	-	novel	Novel_mRNA	scaffold15443	1694991	1698557	-	5	703	158	1.90147	10.2504	2.44645	10.1478	2.89563	21.1091	13.3053	29.7919	8.69942	8.68223	18.2823	11.2395	4.22492	16.6266	10.1659	12.9248	4.72998	10.1991	2.41451966666667	2.42618631111101	7.40349038041002e-05	0.000924714061729069	19.8610913333333	13.429	0.728035829403397	0.287122945529912	0.671130249878552	13.5969456666667	6.37361033333333	0.75522265496817	0.286185351215676	1	19.8610913333333	10.1991	0.7935696709396	0.364043210432406	1
XLOC_004206	TCONS_00009106	XLOC_004206	-	novel	Novel_mRNA	scaffold15443	1695007	1698567	-	5	781	186	1.90147	10.2504	2.44645	10.1478	2.89563	21.1091	13.3053	29.7919	8.69942	8.68223	18.2823	11.2395	4.22492	16.6266	10.1659	12.9248	4.72998	10.1991	2.41451966666667	2.42618631111101	7.40349038041002e-05	0.000924714061729069	19.8610913333333	13.429	0.728035829403397	0.287122945529912	0.671130249878552	13.5969456666667	6.37361033333333	0.75522265496817	0.286185351215676	1	19.8610913333333	10.1991	0.7935696709396	0.364043210432406	1
XLOC_004351	TCONS_00009365	XLOC_004351	-	novel	Novel_mRNA	scaffold15495	43	1211	+	1	1169	259	1.13175	1.0132	1.16452	0.656812	0.304119	0.198119	0.377168	0.348527	0.704364	0.412722	1.42546	1.00919	0.29336	0.292893	0.286569	0.56252	0.165325	0.835008	0.866793333333333	0.189504350834377	0.820340391667832	0.943010205895532	0.319789333333333	0.835663	-1.01696	0.375261082612929	0.748129115143561	0.621535	0.248418	1.02646848662498	0.380219755248651	1	0.319789333333333	0.835008	-1.32119	0.309651237326409	1
XLOC_004355	TCONS_00009369	XLOC_004355	-	novel	Novel_mRNA	scaffold15541	427	4723	-	2	1258	137	2.51926	0.418992	2.00367	0.561796	2.27644	2.70608	2.98711	2.29967	3.25937	0.9581	2.40111	1.04076	2.07799	0.895065	1.15105	2.01935	0.446157	0.490394	2.26645633333333	-2.00008	0.028679944582279	0.131997129401791	1.98794833333333	2.88253066666667	-0.301165	0.744222288938404	0.931808048800332	1.31839166666667	1.22506533333333	-0.0293436	0.978084746053751	1	1.98794833333333	0.490394	1.99541599006061	0.140879057972178	1
XLOC_004357	TCONS_00009372	XLOC_004357	-	novel	Novel_mRNA	scaffold1555	1	1494	+	1	1494	348	0	0.083933	0	0	0.018708	0	0	0	0.006873	0.023219	0	0.00664	0.009564	1.63912	0.050343	0.054054	0.166321	0.0419665	0.006236	2.1652448473879	0.488807075320767	0.75865471302517	0.00773966666666667	0.002291	1.00614706264849	1	1	0.566606333333333	0.0754093333333333	2.11100405980068	0.228250629077865	1	0.00773966666666667	0.0419665	-2.24684	0.496329381062887	1
XLOC_004361	TCONS_00009383	XLOC_004361	-	novel	Novel_mRNA	scaffold1555	29474	41881	-	2	1089	362	0	2.02186	0	1.65887	0	1.78969	0.141857	2.83967	0	1.0018	0	0.135771	0.050648	0.130031	0.080725	0.062658	0	1.84036	0	9.71615208853092	1.15158691960628e-08	3.363117455079e-07	1.87705233333333	0.0472856666666667	5.48588109061287	0.000574941877164185	0.0102488741800098	0.109486666666667	0.043791	1.30088766029821	0.482090402712459	1	1.87705233333333	1.84036	0.0345545249102248	1	1
XLOC_004492	TCONS_00009653	XLOC_004492	-	novel	Novel_mRNA	scaffold15552	2860680	2866359	+	3	1823	221	1.99985	1.61931	2.70997	2.29011	5.53244	5.39439	6.01955	6.44941	4.76715	2.65679	6.38137	2.63871	3.61374	2.65559	3.15211	4.20517	2.88921	1.95471	3.41409	-0.631939	0.433628601249913	0.722762124106717	4.83353033333333	5.72269	0.0559242040383379	0.941199420152643	0.995873147004003	3.16649	3.21835	-0.383113	0.633559851108695	1	4.83353033333333	1.95471	1.32061603197916	0.218510151066133	1
XLOC_004497	TCONS_00009667	XLOC_004497	-	novel	Novel_mRNA	scaffold15552	2933681	2938044	+	4	3073	158	0.250486	0.099339	0.177797	0.222532	0.071178	0	0.419699	0.102273	0.061226	0.251907	1.70219	0.189553	0.230148	2.23864	0.1802	0.32684	0	0.160936	0.166487	-0.392709	0.812556490253516	0.939540432602669	0.11806	0.727705666666667	-1.10227	0.467132142813494	0.809714523057316	0.918343333333333	0.136782666666667	2.38848184058019	0.102118343944467	1	0.11806	0.160936	0.520546896726146	0.861311894419685	1
CCA0526S0030	TCONS_00010026	CCA0526S0030	- && sp|Q9M2N5|DSLE_ARATH Zinc finger BED domain-containing protein DAYSLEEPER OS=Arabidopsis thaliana OX=3702 GN=HAT PE=1 SV=1 && PF04005:Hus1-like protein|PF05699:hAT family C-terminal dimerisation region|PF14372:Domain of unknown function (DUF4413)	protein_coding	Novel_mRNA	scaffold15661	264635	273521	+	2	5503	717	19.3305	19.749935999999998	18.9062	19.7504	10.036162000000001	8.543334999999999	15.056593999999999	15.8338	13.834653999999999	14.0463	16.3142	7.00423	10.0427	10.1825	7.30944	6.617737999999999	7.0121	19.7502	16.0909576666667	0.431626734501383	0.310719380650611	0.615901401877818	12.8078	15.0685	0.123844306702794	0.836679071300464	0.964609201695161	7.93483766666667	8.1214	-0.172039	0.767906943958361	1	12.8078	19.7502	-0.485538	0.494115514702474	1
CCA0526S0030	TCONS_00010027	CCA0526S0030	- && sp|Q9M2N5|DSLE_ARATH Zinc finger BED domain-containing protein DAYSLEEPER OS=Arabidopsis thaliana OX=3702 GN=HAT PE=1 SV=1 && PF04005:Hus1-like protein|PF05699:hAT family C-terminal dimerisation region|PF14372:Domain of unknown function (DUF4413)	protein_coding	Novel_mRNA	scaffold15661	264684	273521	+	3	4484	717	19.3305	19.749935999999998	18.9062	19.7504	10.036162000000001	8.543334999999999	15.056593999999999	15.8338	13.834653999999999	14.0463	16.3142	7.00423	10.0427	10.1825	7.30944	6.617737999999999	7.0121	19.7502	16.0909576666667	0.431626734501383	0.310719380650611	0.615901401877818	12.8078	15.0685	0.123844306702794	0.836679071300464	0.964609201695161	7.93483766666667	8.1214	-0.172039	0.767906943958361	1	12.8078	19.7502	-0.485538	0.494115514702474	1
CCA0526S0030	TCONS_00010028	CCA0526S0030	- && sp|Q9M2N5|DSLE_ARATH Zinc finger BED domain-containing protein DAYSLEEPER OS=Arabidopsis thaliana OX=3702 GN=HAT PE=1 SV=1 && PF04005:Hus1-like protein|PF05699:hAT family C-terminal dimerisation region|PF14372:Domain of unknown function (DUF4413)	protein_coding	Novel_mRNA	scaffold15661	264770	273525	+	3	4418	717	19.3305	19.749935999999998	18.9062	19.7504	10.036162000000001	8.543334999999999	15.056593999999999	15.8338	13.834653999999999	14.0463	16.3142	7.00423	10.0427	10.1825	7.30944	6.617737999999999	7.0121	19.7502	16.0909576666667	0.431626734501383	0.310719380650611	0.615901401877818	12.8078	15.0685	0.123844306702794	0.836679071300464	0.964609201695161	7.93483766666667	8.1214	-0.172039	0.767906943958361	1	12.8078	19.7502	-0.485538	0.494115514702474	1
CCA0526S0030	trans_id_CCA0526S0030	CCA0526S0030	- && sp|Q9M2N5|DSLE_ARATH Zinc finger BED domain-containing protein DAYSLEEPER OS=Arabidopsis thaliana OX=3702 GN=HAT PE=1 SV=1 && PF04005:Hus1-like protein|PF05699:hAT family C-terminal dimerisation region|PF14372:Domain of unknown function (DUF4413)	protein_coding	Annotated_mRNA	scaffold15661	268386	273508	-	2	4124	347	19.3305	19.749935999999998	18.9062	19.7504	10.036162000000001	8.543334999999999	15.056593999999999	15.8338	13.834653999999999	14.0463	16.3142	7.00423	10.0427	10.1825	7.30944	6.617737999999999	7.0121	19.7502	16.0909576666667	0.431626734501383	0.310719380650611	0.615901401877818	12.8078	15.0685	0.123844306702794	0.836679071300464	0.964609201695161	7.93483766666667	8.1214	-0.172039	0.767906943958361	1	12.8078	19.7502	-0.485538	0.494115514702474	1
XLOC_004748	TCONS_00010235	XLOC_004748	-	novel	Novel_mRNA	scaffold15661	1744506	1753857	+	25	3324	280	5.00484	4.10433	2.77206	11.6856	4.84659	6.18398	9.57883	6.90156	6.43988	3.49622	7.67886	3.51089	3.10367	5.00851	7.52219	5.98325	2.02599	7.89497	4.20783	0.846295536184968	0.135408219360894	0.380448470068533	5.52724966666667	7.89919233333333	-0.00664506	0.993380309313609	1	4.83421233333333	4.21728533333333	-0.0397936	0.959437762428573	1	5.52724966666667	7.89497	-0.207755	0.779458858464233	1
XLOC_004748	TCONS_00010236	XLOC_004748	-	novel	Novel_mRNA	scaffold15661	1745906	1753492	+	22	2173	185	5.00484	4.10433	2.77206	11.6856	4.84659	6.18398	9.57883	6.90156	6.43988	3.49622	7.67886	3.51089	3.10367	5.00851	7.52219	5.98325	2.02599	7.89497	4.20783	0.846295536184968	0.135408219360894	0.380448470068533	5.52724966666667	7.89919233333333	-0.00664506	0.993380309313609	1	4.83421233333333	4.21728533333333	-0.0397936	0.959437762428573	1	5.52724966666667	7.89497	-0.207755	0.779458858464233	1
XLOC_004748	TCONS_00010237	XLOC_004748	-	novel	Novel_mRNA	scaffold15661	1748456	1753736	+	12	1332	155	5.00484	4.10433	2.77206	11.6856	4.84659	6.18398	9.57883	6.90156	6.43988	3.49622	7.67886	3.51089	3.10367	5.00851	7.52219	5.98325	2.02599	7.89497	4.20783	0.846295536184968	0.135408219360894	0.380448470068533	5.52724966666667	7.89919233333333	-0.00664506	0.993380309313609	1	4.83421233333333	4.21728533333333	-0.0397936	0.959437762428573	1	5.52724966666667	7.89497	-0.207755	0.779458858464233	1
XLOC_004748	TCONS_00010238	XLOC_004748	-	novel	Novel_mRNA	scaffold15661	1749913	1753857	+	11	1455	243	5.00484	4.10433	2.77206	11.6856	4.84659	6.18398	9.57883	6.90156	6.43988	3.49622	7.67886	3.51089	3.10367	5.00851	7.52219	5.98325	2.02599	7.89497	4.20783	0.846295536184968	0.135408219360894	0.380448470068533	5.52724966666667	7.89919233333333	-0.00664506	0.993380309313609	1	4.83421233333333	4.21728533333333	-0.0397936	0.959437762428573	1	5.52724966666667	7.89497	-0.207755	0.779458858464233	1
CCA0526S0352	TCONS_00010465	CCA0526S0352	- && sp|I6YGS0|EPHA_MYCTU Epoxide hydrolase A OS=Mycobacterium tuberculosis (strain ATCC 25618 / H37Rv) OX=83332 GN=ephA PE=1 SV=1 && -	protein_coding	Novel_mRNA	scaffold15661	3884095	3887159	+	3	2269	329	1.41076	6.79424	1.387	2.73375	0.651747	9.36105	3.93593	2.42067	2.00296	18.1339	3.9465	5.13689	7.01866	1.73233	8.12414	2.63087	1.19826	4.76399	1.14984	4.12531001909446	7.84669368467169e-07	1.5831165732691e-05	9.97188833333333	3.29513166666667	4.09631479707049	1.29226426098262e-05	0.000522278094452862	3.16669966666667	5.44702	-1.1718	0.263738720618714	1	9.97188833333333	4.76399	1.05857842461091	0.314689491726309	1
CCA0526S0352	trans_id_CCA0526S0352	CCA0526S0352	- && sp|I6YGS0|EPHA_MYCTU Epoxide hydrolase A OS=Mycobacterium tuberculosis (strain ATCC 25618 / H37Rv) OX=83332 GN=ephA PE=1 SV=1 && -	protein_coding	Annotated_mRNA	scaffold15661	3869822	3938223	+	3	435	144	1.41076	6.79424	1.387	2.73375	0.651747	9.36105	3.93593	2.42067	2.00296	18.1339	3.9465	5.13689	7.01866	1.73233	8.12414	2.63087	1.19826	4.76399	1.14984	4.12531001909446	7.84669368467169e-07	1.5831165732691e-05	9.97188833333333	3.29513166666667	4.09631479707049	1.29226426098262e-05	0.000522278094452862	3.16669966666667	5.44702	-1.1718	0.263738720618714	1	9.97188833333333	4.76399	1.05857842461091	0.314689491726309	1
XLOC_004867	TCONS_00010514	XLOC_004867	-	novel	Novel_mRNA	scaffold15661	451806	456326	-	3	2878	565	6.38913	12.074	6.81447	6.92694	6.8487	8.779	4.53521	8.31546	5.72115	6.31418	5.87821	1.65129	2.65306	0.820249	2.30297	0.628448	1.28996	9.50049	6.6841	0.598416127559135	0.215577297177799	0.501281372024809	7.80288133333333	5.37819	0.76852122490388	0.228723996819481	0.607340782644258	1.03332933333333	2.082	-1.49302	0.0866388851826369	1	7.80288133333333	9.50049	-0.232374	0.733026596709148	1
XLOC_004867	TCONS_00010515	XLOC_004867	-	novel	Novel_mRNA	scaffold15661	452326	456283	-	3	1588	178	6.38913	12.074	6.81447	6.92694	6.8487	8.779	4.53521	8.31546	5.72115	6.31418	5.87821	1.65129	2.65306	0.820249	2.30297	0.628448	1.28996	9.50049	6.6841	0.598416127559135	0.215577297177799	0.501281372024809	7.80288133333333	5.37819	0.76852122490388	0.228723996819481	0.607340782644258	1.03332933333333	2.082	-1.49302	0.0866388851826369	1	7.80288133333333	9.50049	-0.232374	0.733026596709148	1
XLOC_004870	TCONS_00010518	XLOC_004870	-	novel	Novel_mRNA	scaffold15661	469187	470849	-	3	1229	155	0.939779	0.089596	0.625562	0.038971	0.945904	4.61368	6.41529	0	6.37423	0	2.59208	5.48774	0.198038	3.37544	0.937472	10.6736	0.718981	0.0642835	0.837081666666667	-3.46036	0.00773114029701665	0.0481849203089134	1.53789233333333	5.12720033333333	-1.59771	0.360061455925283	0.735751190009524	6.51225066666667	0.618163666666667	2.91990178913234	0.0044780633984344	0.325452586779967	1.53789233333333	0.0642835	4.38280612922416	0.141544803259047	1
XLOC_004881	TCONS_00010549	XLOC_004881	-	novel	Novel_mRNA	scaffold15661	642405	650209	-	8	4624	687	4.2298	3.09567	3.03782	0.795446	4.79976	0.903843	4.53485	1.61207	0.799361	13.9879	3.95021	18.5283	5.55741	3.68384	4.33926	3.87906	1.49985	1.94556	4.02245833333333	-0.248362	0.749801091745842	0.907205820433884	5.50127633333333	3.09480733333333	1.08460931247408	0.251462555967564	0.634289465361226	8.69706166666667	3.79884133333333	0.897627759867821	0.2247300644925	1	5.50127633333333	1.94556	1.27003745038714	0.307206968352557	1
XLOC_004881	TCONS_00010550	XLOC_004881	-	novel	Novel_mRNA	scaffold15661	642405	650225	-	6	5517	687	4.2298	3.09567	3.03782	0.795446	4.79976	0.903843	4.53485	1.61207	0.799361	13.9879	3.95021	18.5283	5.55741	3.68384	4.33926	3.87906	1.49985	1.94556	4.02245833333333	-0.248362	0.749801091745842	0.907205820433884	5.50127633333333	3.09480733333333	1.08460931247408	0.251462555967564	0.634289465361226	8.69706166666667	3.79884133333333	0.897627759867821	0.2247300644925	1	5.50127633333333	1.94556	1.27003745038714	0.307206968352557	1
XLOC_004881	TCONS_00010553	XLOC_004881	-	novel	Novel_mRNA	scaffold15661	642493	650193	-	8	3974	658	4.2298	3.09567	3.03782	0.795446	4.79976	0.903843	4.53485	1.61207	0.799361	13.9879	3.95021	18.5283	5.55741	3.68384	4.33926	3.87906	1.49985	1.94556	4.02245833333333	-0.248362	0.749801091745842	0.907205820433884	5.50127633333333	3.09480733333333	1.08460931247408	0.251462555967564	0.634289465361226	8.69706166666667	3.79884133333333	0.897627759867821	0.2247300644925	1	5.50127633333333	1.94556	1.27003745038714	0.307206968352557	1
XLOC_004881	TCONS_00010551	XLOC_004881	-	novel	Novel_mRNA	scaffold15661	642493	650193	-	7	4225	430	4.2298	3.09567	3.03782	0.795446	4.79976	0.903843	4.53485	1.61207	0.799361	13.9879	3.95021	18.5283	5.55741	3.68384	4.33926	3.87906	1.49985	1.94556	4.02245833333333	-0.248362	0.749801091745842	0.907205820433884	5.50127633333333	3.09480733333333	1.08460931247408	0.251462555967564	0.634289465361226	8.69706166666667	3.79884133333333	0.897627759867821	0.2247300644925	1	5.50127633333333	1.94556	1.27003745038714	0.307206968352557	1
XLOC_004881	TCONS_00010554	XLOC_004881	-	novel	Novel_mRNA	scaffold15661	642493	650220	-	7	5045	436	4.2298	3.09567	3.03782	0.795446	4.79976	0.903843	4.53485	1.61207	0.799361	13.9879	3.95021	18.5283	5.55741	3.68384	4.33926	3.87906	1.49985	1.94556	4.02245833333333	-0.248362	0.749801091745842	0.907205820433884	5.50127633333333	3.09480733333333	1.08460931247408	0.251462555967564	0.634289465361226	8.69706166666667	3.79884133333333	0.897627759867821	0.2247300644925	1	5.50127633333333	1.94556	1.27003745038714	0.307206968352557	1
XLOC_004881	TCONS_00010555	XLOC_004881	-	novel	Novel_mRNA	scaffold15661	642493	650221	-	5	5327	658	4.2298	3.09567	3.03782	0.795446	4.79976	0.903843	4.53485	1.61207	0.799361	13.9879	3.95021	18.5283	5.55741	3.68384	4.33926	3.87906	1.49985	1.94556	4.02245833333333	-0.248362	0.749801091745842	0.907205820433884	5.50127633333333	3.09480733333333	1.08460931247408	0.251462555967564	0.634289465361226	8.69706166666667	3.79884133333333	0.897627759867821	0.2247300644925	1	5.50127633333333	1.94556	1.27003745038714	0.307206968352557	1
XLOC_004881	TCONS_00010557	XLOC_004881	-	novel	Novel_mRNA	scaffold15661	643805	650225	-	7	4165	302	4.2298	3.09567	3.03782	0.795446	4.79976	0.903843	4.53485	1.61207	0.799361	13.9879	3.95021	18.5283	5.55741	3.68384	4.33926	3.87906	1.49985	1.94556	4.02245833333333	-0.248362	0.749801091745842	0.907205820433884	5.50127633333333	3.09480733333333	1.08460931247408	0.251462555967564	0.634289465361226	8.69706166666667	3.79884133333333	0.897627759867821	0.2247300644925	1	5.50127633333333	1.94556	1.27003745038714	0.307206968352557	1
XLOC_004881	TCONS_00010558	XLOC_004881	-	novel	Novel_mRNA	scaffold15661	643859	650217	-	7	3130	302	4.2298	3.09567	3.03782	0.795446	4.79976	0.903843	4.53485	1.61207	0.799361	13.9879	3.95021	18.5283	5.55741	3.68384	4.33926	3.87906	1.49985	1.94556	4.02245833333333	-0.248362	0.749801091745842	0.907205820433884	5.50127633333333	3.09480733333333	1.08460931247408	0.251462555967564	0.634289465361226	8.69706166666667	3.79884133333333	0.897627759867821	0.2247300644925	1	5.50127633333333	1.94556	1.27003745038714	0.307206968352557	1
XLOC_004881	TCONS_00010560	XLOC_004881	-	novel	Novel_mRNA	scaffold15661	644615	650225	-	7	2049	345	4.2298	3.09567	3.03782	0.795446	4.79976	0.903843	4.53485	1.61207	0.799361	13.9879	3.95021	18.5283	5.55741	3.68384	4.33926	3.87906	1.49985	1.94556	4.02245833333333	-0.248362	0.749801091745842	0.907205820433884	5.50127633333333	3.09480733333333	1.08460931247408	0.251462555967564	0.634289465361226	8.69706166666667	3.79884133333333	0.897627759867821	0.2247300644925	1	5.50127633333333	1.94556	1.27003745038714	0.307206968352557	1
XLOC_004955	TCONS_00010708	XLOC_004955	-	novel	Novel_mRNA	scaffold15661	1743836	1751363	-	16	2850	271	10.8937	18.6044	15.3578	22.5526	12.7262	12.2125	16.5324	19.4154	20.4794	17.1801	24.739	10.038	12.0168	5.77786	13.6658	14.5173	5.3418	20.5785	12.9925813333333	0.883244496801784	0.0390007013873299	0.164161907665646	16.2693176666667	20.5835723333333	7.95562103728365e-05	1	1	10.1111	10.3414646666667	-0.238893	0.694998716211804	1	16.2693176666667	20.5785	-0.310399	0.65252251155587	1
XLOC_004955	TCONS_00010709	XLOC_004955	-	novel	Novel_mRNA	scaffold15661	1743836	1753357	-	25	2851	414	10.8937	18.6044	15.3578	22.5526	12.7262	12.2125	16.5324	19.4154	20.4794	17.1801	24.739	10.038	12.0168	5.77786	13.6658	14.5173	5.3418	20.5785	12.9925813333333	0.883244496801784	0.0390007013873299	0.164161907665646	16.2693176666667	20.5835723333333	7.95562103728365e-05	1	1	10.1111	10.3414646666667	-0.238893	0.694998716211804	1	16.2693176666667	20.5785	-0.310399	0.65252251155587	1
XLOC_004955	TCONS_00010710	XLOC_004955	-	novel	Novel_mRNA	scaffold15661	1744030	1752838	-	24	2687	415	10.8937	18.6044	15.3578	22.5526	12.7262	12.2125	16.5324	19.4154	20.4794	17.1801	24.739	10.038	12.0168	5.77786	13.6658	14.5173	5.3418	20.5785	12.9925813333333	0.883244496801784	0.0390007013873299	0.164161907665646	16.2693176666667	20.5835723333333	7.95562103728365e-05	1	1	10.1111	10.3414646666667	-0.238893	0.694998716211804	1	16.2693176666667	20.5785	-0.310399	0.65252251155587	1
XLOC_004955	TCONS_00010711	XLOC_004955	-	novel	Novel_mRNA	scaffold15661	1744057	1753086	-	23	2625	401	10.8937	18.6044	15.3578	22.5526	12.7262	12.2125	16.5324	19.4154	20.4794	17.1801	24.739	10.038	12.0168	5.77786	13.6658	14.5173	5.3418	20.5785	12.9925813333333	0.883244496801784	0.0390007013873299	0.164161907665646	16.2693176666667	20.5835723333333	7.95562103728365e-05	1	1	10.1111	10.3414646666667	-0.238893	0.694998716211804	1	16.2693176666667	20.5785	-0.310399	0.65252251155587	1
XLOC_004955	TCONS_00010712	XLOC_004955	-	novel	Novel_mRNA	scaffold15661	1744437	1753142	-	24	2584	280	10.8937	18.6044	15.3578	22.5526	12.7262	12.2125	16.5324	19.4154	20.4794	17.1801	24.739	10.038	12.0168	5.77786	13.6658	14.5173	5.3418	20.5785	12.9925813333333	0.883244496801784	0.0390007013873299	0.164161907665646	16.2693176666667	20.5835723333333	7.95562103728365e-05	1	1	10.1111	10.3414646666667	-0.238893	0.694998716211804	1	16.2693176666667	20.5785	-0.310399	0.65252251155587	1
CCA0108S0028	TCONS_00010978	CCA0108S0028	- && - && -	protein_coding	Novel_mRNA	scaffold1575	188068	191467	-	1	3400	188	7.14663	15.7254	7.87179	13.4247	11.2679	8.16186	8.504306999999999	7.30334	6.094475999999999	9.68536	7.7165349999999995	4.3507	4.63462	8.43323	5.36857	3.44661	3.11538	14.575	8.76211533333333	0.904427018797606	0.0462772935024269	0.18543562088886	8.38352166666667	7.43843933333333	0.47833140512627	0.423375825221586	0.780151882361197	5.41018233333333	4.37285866666667	0.223961840279177	0.739634616292214	1	8.38352166666667	14.575	-0.773454	0.28320909452831	1
CCA0108S0028	trans_id_CCA0108S0028	CCA0108S0028	- && - && -	protein_coding	Annotated_mRNA	scaffold1575	190999	191406	+	2	270	89	7.14663	15.7254	7.87179	13.4247	11.2679	8.16186	8.504306999999999	7.30334	6.094475999999999	9.68536	7.7165349999999995	4.3507	4.63462	8.43323	5.36857	3.44661	3.11538	14.575	8.76211533333333	0.904427018797606	0.0462772935024269	0.18543562088886	8.38352166666667	7.43843933333333	0.47833140512627	0.423375825221586	0.780151882361197	5.41018233333333	4.37285866666667	0.223961840279177	0.739634616292214	1	8.38352166666667	14.575	-0.773454	0.28320909452831	1
XLOC_005105	TCONS_00011029	XLOC_005105	-	novel	Novel_mRNA	scaffold15772	473147	478042	+	1	4896	206	0.02281	0.069058	0.057945	0	0	0	1.8609	0	0.088335	0	1.96998	3.30603	4.89883	0.086494	6.94625	0.380693	0.022481	0.034529	0.0269183333333333	0.598770841351452	0.756563656780818	0.91088927224393	0	1.30641	-11.2244	5.37961724033068e-08	6.15300108991696e-06	1.25773866666667	3.95585366666667	-1.64127	0.210420974506675	1	0	0.034529	-6.41667	0.107759472708997	1
XLOC_005169	TCONS_00011163	XLOC_005169	-	novel	Novel_mRNA	scaffold15772	1301875	1303949	-	1	2075	438	0.184291	2.59084	0.113083	1.35915	0.212169	0.10267	0.215412	0.355338	0.064544	1.08684	0.037877	0.291908	0.048801	0.351551	0.079363	0.16457	0.030563	1.97499	0.169847666666667	3.6874021916771	4.3707429485564e-05	0.000581003407574912	0.51495	0.105944333333333	2.65369967233807	0.0452354875466405	0.239872626376887	0.269343	0.052909	2.0214898616431	0.110660908884723	1	0.51495	1.97499	-1.81105	0.14880561110537	1
XLOC_005203	TCONS_00011217	XLOC_005203	-	novel	Novel_mRNA	scaffold15865	1	691	-	2	571	136	1.39842	1.1723	1.39886	0.974307	2.06279	1.61909	3.3912	1.95018	3.62158	1.83691	1.80429	4.21814	2.37334	5.86426	3.82112	6.94438	2.76988	1.0733	1.62002133333333	-0.414697	0.728869386255414	0.897319825889519	1.80205866666667	2.93902	-0.406004	0.690885328055464	0.913121110696944	5.67559466666667	2.98811333333333	0.5656438525112	0.548204308026891	1	1.80205866666667	1.0733	0.784844496880757	0.60436762469982	1
XLOC_005205	TCONS_00011225	XLOC_005205	-	novel	Novel_mRNA	scaffold15881	51727	67886	+	24	4181	1033	1.02563	6.4688	0.875379	2.21074	0.5138050000000001	1.05096	2.32707	1.94472	0.288401	56.6391	2.85369	1.90604	1.4083	0.153621	3.44296	0.91373	0.020138	4.33977	0.804936666666667	2.68009189016604	7.18108762134343e-05	0.000900841197065013	19.8782606666667	1.82305333333333	3.94685387426047	0.00216044483557338	0.0280900245735186	0.991131333333333	1.62379933333333	-0.686773	0.573602178857253	1	19.8782606666667	4.33977	2.32789694060946	0.115705212084208	1
XLOC_005205	TCONS_00011226	XLOC_005205	-	novel	Novel_mRNA	scaffold15881	78616	92146	+	24	3730	627	1.02563	6.4688	0.875379	2.21074	0.5138050000000001	1.05096	2.32707	1.94472	0.288401	56.6391	2.85369	1.90604	1.4083	0.153621	3.44296	0.91373	0.020138	4.33977	0.804936666666667	2.68009189016604	7.18108762134343e-05	0.000900841197065013	19.8782606666667	1.82305333333333	3.94685387426047	0.00216044483557338	0.0280900245735186	0.991131333333333	1.62379933333333	-0.686773	0.573602178857253	1	19.8782606666667	4.33977	2.32789694060946	0.115705212084208	1
XLOC_005205	TCONS_00011227	XLOC_005205	-	novel	Novel_mRNA	scaffold15881	78668	92511	+	24	4040	626	1.02563	6.4688	0.875379	2.21074	0.5138050000000001	1.05096	2.32707	1.94472	0.288401	56.6391	2.85369	1.90604	1.4083	0.153621	3.44296	0.91373	0.020138	4.33977	0.804936666666667	2.68009189016604	7.18108762134343e-05	0.000900841197065013	19.8782606666667	1.82305333333333	3.94685387426047	0.00216044483557338	0.0280900245735186	0.991131333333333	1.62379933333333	-0.686773	0.573602178857253	1	19.8782606666667	4.33977	2.32789694060946	0.115705212084208	1
XLOC_005208	TCONS_00011240	XLOC_005208	-	novel	Novel_mRNA	scaffold15881	137856	141053	+	8	2214	406	0	35.284	0	182.974	0	75.1329	1.68413	112.121	0.356296	0.389704	4.87506	7.06686	0.015951	0.429797	0.00973	1.80362	0.01377	109.129	0	16.4173193466087	7.56685585796727e-45	8.97584892963759e-42	62.5479	2.30516	5.19115667136117	0.000137317262006871	0.00338772250775889	3.10009233333333	0.0131503333333333	6.85554997560319	2.35676197911758e-06	0.00224887033426124	62.5479	109.129	-0.742789	0.521376123308423	1
XLOC_005208	TCONS_00011241	XLOC_005208	-	novel	Novel_mRNA	scaffold15881	137856	219443	+	10	1516	303	0	35.284	0	182.974	0	75.1329	1.68413	112.121	0.356296	0.389704	4.87506	7.06686	0.015951	0.429797	0.00973	1.80362	0.01377	109.129	0	16.4173193466087	7.56685585796727e-45	8.97584892963759e-42	62.5479	2.30516	5.19115667136117	0.000137317262006871	0.00338772250775889	3.10009233333333	0.0131503333333333	6.85554997560319	2.35676197911758e-06	0.00224887033426124	62.5479	109.129	-0.742789	0.521376123308423	1
XLOC_005208	TCONS_00011242	XLOC_005208	-	novel	Novel_mRNA	scaffold15881	137860	219595	+	12	2005	406	0	35.284	0	182.974	0	75.1329	1.68413	112.121	0.356296	0.389704	4.87506	7.06686	0.015951	0.429797	0.00973	1.80362	0.01377	109.129	0	16.4173193466087	7.56685585796727e-45	8.97584892963759e-42	62.5479	2.30516	5.19115667136117	0.000137317262006871	0.00338772250775889	3.10009233333333	0.0131503333333333	6.85554997560319	2.35676197911758e-06	0.00224887033426124	62.5479	109.129	-0.742789	0.521376123308423	1
XLOC_005208	TCONS_00011243	XLOC_005208	-	novel	Novel_mRNA	scaffold15881	148206	183961	+	8	1717	406	0	35.284	0	182.974	0	75.1329	1.68413	112.121	0.356296	0.389704	4.87506	7.06686	0.015951	0.429797	0.00973	1.80362	0.01377	109.129	0	16.4173193466087	7.56685585796727e-45	8.97584892963759e-42	62.5479	2.30516	5.19115667136117	0.000137317262006871	0.00338772250775889	3.10009233333333	0.0131503333333333	6.85554997560319	2.35676197911758e-06	0.00224887033426124	62.5479	109.129	-0.742789	0.521376123308423	1
XLOC_005208	TCONS_00011244	XLOC_005208	-	novel	Novel_mRNA	scaffold15881	148206	219466	+	9	1384	410	0	35.284	0	182.974	0	75.1329	1.68413	112.121	0.356296	0.389704	4.87506	7.06686	0.015951	0.429797	0.00973	1.80362	0.01377	109.129	0	16.4173193466087	7.56685585796727e-45	8.97584892963759e-42	62.5479	2.30516	5.19115667136117	0.000137317262006871	0.00338772250775889	3.10009233333333	0.0131503333333333	6.85554997560319	2.35676197911758e-06	0.00224887033426124	62.5479	109.129	-0.742789	0.521376123308423	1
XLOC_005208	TCONS_00011252	XLOC_005208	-	novel	Novel_mRNA	scaffold15881	217121	219466	+	8	1376	220	0	35.284	0	182.974	0	75.1329	1.68413	112.121	0.356296	0.389704	4.87506	7.06686	0.015951	0.429797	0.00973	1.80362	0.01377	109.129	0	16.4173193466087	7.56685585796727e-45	8.97584892963759e-42	62.5479	2.30516	5.19115667136117	0.000137317262006871	0.00338772250775889	3.10009233333333	0.0131503333333333	6.85554997560319	2.35676197911758e-06	0.00224887033426124	62.5479	109.129	-0.742789	0.521376123308423	1
XLOC_005209	TCONS_00011245	XLOC_005209	-	novel	Novel_mRNA	scaffold15881	172919	179309	+	8	2451	183	0.179827	0.158441	0.03883	0.191657	0.03421	3.30038	0.663969	0.097964	0.295607	0.070719	0.061104	3.13097	0.336092	0.248317	0.165125	0.235579	0	0.175049	0.084289	1.26147667083548	0.341845060983477	0.641641604436385	1.15635366666667	0.340226666666667	1.87732184251457	0.185881051030664	0.547852260414809	1.20496	0.167072333333333	2.72359345188148	0.0745765446937334	1	1.15635366666667	0.175049	2.55234898429686	0.164907168301564	1
XLOC_005209	TCONS_00011246	XLOC_005209	-	novel	Novel_mRNA	scaffold15881	172947	178963	+	8	2234	166	0.179827	0.158441	0.03883	0.191657	0.03421	3.30038	0.663969	0.097964	0.295607	0.070719	0.061104	3.13097	0.336092	0.248317	0.165125	0.235579	0	0.175049	0.084289	1.26147667083548	0.341845060983477	0.641641604436385	1.15635366666667	0.340226666666667	1.87732184251457	0.185881051030664	0.547852260414809	1.20496	0.167072333333333	2.72359345188148	0.0745765446937334	1	1.15635366666667	0.175049	2.55234898429686	0.164907168301564	1
XLOC_005210	TCONS_00011248	XLOC_005210	-	novel	Novel_mRNA	scaffold15881	209570	215296	+	7	2345	208	2.19112	0.377789	2.07111	0.198312	3.14227	0.913038	1.7283	0.187587	2.19959	0.439927	2.44648	3.75544	4.95217	3.04204	3.47105	0.80163	1.16977	0.28805	2.46816866666667	-2.75029	0.00209095438141826	0.0166681538760253	0.513517333333333	2.12479	-1.73471	0.0782109091948907	0.338607174665807	2.53304	3.19767	-0.493597	0.569685910860933	1	0.513517333333333	0.28805	0.773749668666748	0.623946234117625	1
XLOC_005210	TCONS_00011251	XLOC_005210	-	novel	Novel_mRNA	scaffold15881	209676	215366	+	8	2024	208	2.19112	0.377789	2.07111	0.198312	3.14227	0.913038	1.7283	0.187587	2.19959	0.439927	2.44648	3.75544	4.95217	3.04204	3.47105	0.80163	1.16977	0.28805	2.46816866666667	-2.75029	0.00209095438141826	0.0166681538760253	0.513517333333333	2.12479	-1.73471	0.0782109091948907	0.338607174665807	2.53304	3.19767	-0.493597	0.569685910860933	1	0.513517333333333	0.28805	0.773749668666748	0.623946234117625	1
XLOC_005218	TCONS_00011272	XLOC_005218	-	novel	Novel_mRNA	scaffold15881	352413	371199	+	3	1597	224	1.07898	295.317	2.18941	252.519	0.198172	0.887335	1.06728	8.10164	0.252924	3469.71	0.1526	0.718776	0.403515	1.13207	1.87505	0.642066	0	273.918	1.15552	8.78047577300754	4.26767811012303e-28	1.10333157602161e-25	1159.56663866667	0.490934	9.8681063934312	1.45689998592302e-06	9.00287154598217e-05	0.830969666666667	0.759523333333333	-0.174814	0.903828744565832	1	1159.56663866667	273.918	1.72552297894871	0.363241304862957	1
XLOC_005218	TCONS_00011273	XLOC_005218	-	novel	Novel_mRNA	scaffold15881	355306	373723	+	4	6395	225	1.07898	295.317	2.18941	252.519	0.198172	0.887335	1.06728	8.10164	0.252924	3469.71	0.1526	0.718776	0.403515	1.13207	1.87505	0.642066	0	273.918	1.15552	8.78047577300754	4.26767811012303e-28	1.10333157602161e-25	1159.56663866667	0.490934	9.8681063934312	1.45689998592302e-06	9.00287154598217e-05	0.830969666666667	0.759523333333333	-0.174814	0.903828744565832	1	1159.56663866667	273.918	1.72552297894871	0.363241304862957	1
XLOC_005218	TCONS_00011275	XLOC_005218	-	novel	Novel_mRNA	scaffold15881	360231	371252	+	2	1718	449	1.07898	295.317	2.18941	252.519	0.198172	0.887335	1.06728	8.10164	0.252924	3469.71	0.1526	0.718776	0.403515	1.13207	1.87505	0.642066	0	273.918	1.15552	8.78047577300754	4.26767811012303e-28	1.10333157602161e-25	1159.56663866667	0.490934	9.8681063934312	1.45689998592302e-06	9.00287154598217e-05	0.830969666666667	0.759523333333333	-0.174814	0.903828744565832	1	1159.56663866667	273.918	1.72552297894871	0.363241304862957	1
XLOC_005266	TCONS_00011357	XLOC_005266	-	novel	Novel_mRNA	scaffold15881	993301	995090	+	4	1371	123	7.1066	67.3564	4.54268	29.6198	5.55704	13.4206	8.0646	12.6069	4.11719	16.9755	7.37657	4.36328	9.75014	4.75845	9.74776	2.46632	0.640728	48.4881	5.73544066666667	3.29577973480227	1.28940428969664e-10	5.30642493956684e-09	14.3343296666667	6.51945	1.48613008955031	0.0296106713007495	0.18114709984049	3.86268133333333	6.71287633333333	-0.822905	0.364038353378118	1	14.3343296666667	48.4881	-1.73033	0.0229204187288085	0.853197048463073
XLOC_005267	TCONS_00011358	XLOC_005267	-	novel	Novel_mRNA	scaffold15881	1016612	1020274	+	3	2011	534	22.0884	637.189	9.0726	279.901	0.374001	50.3246	0.341332	16.4168	0.046106	164.166	1.71204	4.45279	1.08479	1.25255	0.904204	0.785497	0	458.545	10.5116523333333	5.70327934098394	4.75918758505721e-08	1.25699276026812e-06	76.9692223333333	0.699825666666667	7.21964684338143	1.6435453571136e-08	2.27542269057671e-06	2.16361	0.662998333333333	1.70824916438871	0.210112466991131	1	76.9692223333333	458.545	-2.48606	0.00943849049606636	0.585386621160576
XLOC_005269	TCONS_00011361	XLOC_005269	-	novel	Novel_mRNA	scaffold15881	1073055	1076977	+	3	1933	533	28.5445	7.17783	11.0009	8.37699	0.715722	6.72388	0.312639	1.10065	0	0.735602	0.184076	0.139763	0	0	0	0	0	7.77741	13.4203606666667	-0.548121	0.579724014208489	0.808382575010979	2.85338	0.165571666666667	4.39913923658185	0.00223224664893986	0.0287787437861701	0.0465876666666667	0	5.24996261291623	0.198437749922268	1	2.85338	7.77741	-1.51275	0.13706915368678	1
XLOC_005376	TCONS_00011584	XLOC_005376	-	novel	Novel_mRNA	scaffold15881	262772	269811	-	3	4790	677	6.43761	21.5786	7.23559	15.5613	3.35445	8.11467	4.80863	8.50782	5.53872	16.1441	5.40064	1.88533	2.0503	4.09428	2.86768	3.11906	1.39478	18.5699	5.67588	1.88017080963201	4.49339390904483e-05	0.00059554081414948	10.9222	5.24932833333333	1.39122560150916	0.0283305118297143	0.175600307620668	3.03289	2.10425	0.278205617480699	0.689876609267897	1	10.9222	18.5699	-0.623562	0.396678779645512	1
XLOC_005376	TCONS_00011585	XLOC_005376	-	novel	Novel_mRNA	scaffold15881	263025	269805	-	3	4728	670	6.43761	21.5786	7.23559	15.5613	3.35445	8.11467	4.80863	8.50782	5.53872	16.1441	5.40064	1.88533	2.0503	4.09428	2.86768	3.11906	1.39478	18.5699	5.67588	1.88017080963201	4.49339390904483e-05	0.00059554081414948	10.9222	5.24932833333333	1.39122560150916	0.0283305118297143	0.175600307620668	3.03289	2.10425	0.278205617480699	0.689876609267897	1	10.9222	18.5699	-0.623562	0.396678779645512	1
XLOC_005376	TCONS_00011586	XLOC_005376	-	novel	Novel_mRNA	scaffold15881	264001	269805	-	3	3759	670	6.43761	21.5786	7.23559	15.5613	3.35445	8.11467	4.80863	8.50782	5.53872	16.1441	5.40064	1.88533	2.0503	4.09428	2.86768	3.11906	1.39478	18.5699	5.67588	1.88017080963201	4.49339390904483e-05	0.00059554081414948	10.9222	5.24932833333333	1.39122560150916	0.0283305118297143	0.175600307620668	3.03289	2.10425	0.278205617480699	0.689876609267897	1	10.9222	18.5699	-0.623562	0.396678779645512	1
XLOC_005381	TCONS_00011602	XLOC_005381	-	novel	Novel_mRNA	scaffold15881	352080	356048	-	2	3672	226	0.070895	29.7075	0.315237	32.0587	0.017126	0.859417	1.46134	3.01653	0.311544	128.946	0.232846	0.681116	0.532475	0.377571	0.730938	0.067249	0	30.8831	0.134419333333333	7.92745517664124	8.95336619809029e-20	1.13552896897855e-17	44.2739	0.668576	6.38690329627313	3.2741604090938e-05	0.0011043759736412	0.375312	0.421137666666667	-0.133288	0.930579146250238	1	44.2739	30.8831	0.691146173743938	0.669053858614826	1
XLOC_005504	TCONS_00011880	XLOC_005504	-	novel	Novel_mRNA	scaffold15992	62050	126304	+	8	2885	704	13.1984	27.3954	12.0831	25.8285	14.4986	10.8975	12.4408	12.2755	8.89011	11.3013	10.0018	6.90255	3.60127	6.31248	6.22844	8.11479	3.26367	26.6119	13.2600093333333	1.19505131649318	0.00443726101504412	0.0306909919392462	11.4915	10.4443	0.553335340479095	0.345298406772901	0.72472386269477	7.10993733333333	4.36446	0.269281080610158	0.678751210024636	1	11.4915	26.6119	-1.15045	0.107283495413051	1
XLOC_005504	TCONS_00011882	XLOC_005504	-	novel	Novel_mRNA	scaffold15992	62056	95073	+	7	1790	570	13.1984	27.3954	12.0831	25.8285	14.4986	10.8975	12.4408	12.2755	8.89011	11.3013	10.0018	6.90255	3.60127	6.31248	6.22844	8.11479	3.26367	26.6119	13.2600093333333	1.19505131649318	0.00443726101504412	0.0306909919392462	11.4915	10.4443	0.553335340479095	0.345298406772901	0.72472386269477	7.10993733333333	4.36446	0.269281080610158	0.678751210024636	1	11.4915	26.6119	-1.15045	0.107283495413051	1
XLOC_005504	TCONS_00011883	XLOC_005504	-	novel	Novel_mRNA	scaffold15992	62056	126591	+	7	2684	704	13.1984	27.3954	12.0831	25.8285	14.4986	10.8975	12.4408	12.2755	8.89011	11.3013	10.0018	6.90255	3.60127	6.31248	6.22844	8.11479	3.26367	26.6119	13.2600093333333	1.19505131649318	0.00443726101504412	0.0306909919392462	11.4915	10.4443	0.553335340479095	0.345298406772901	0.72472386269477	7.10993733333333	4.36446	0.269281080610158	0.678751210024636	1	11.4915	26.6119	-1.15045	0.107283495413051	1
XLOC_005504	TCONS_00011884	XLOC_005504	-	novel	Novel_mRNA	scaffold15992	62075	95973	+	7	2652	704	13.1984	27.3954	12.0831	25.8285	14.4986	10.8975	12.4408	12.2755	8.89011	11.3013	10.0018	6.90255	3.60127	6.31248	6.22844	8.11479	3.26367	26.6119	13.2600093333333	1.19505131649318	0.00443726101504412	0.0306909919392462	11.4915	10.4443	0.553335340479095	0.345298406772901	0.72472386269477	7.10993733333333	4.36446	0.269281080610158	0.678751210024636	1	11.4915	26.6119	-1.15045	0.107283495413051	1
XLOC_005504	TCONS_00011885	XLOC_005504	-	novel	Novel_mRNA	scaffold15992	124309	126222	+	4	1637	504	13.1984	27.3954	12.0831	25.8285	14.4986	10.8975	12.4408	12.2755	8.89011	11.3013	10.0018	6.90255	3.60127	6.31248	6.22844	8.11479	3.26367	26.6119	13.2600093333333	1.19505131649318	0.00443726101504412	0.0306909919392462	11.4915	10.4443	0.553335340479095	0.345298406772901	0.72472386269477	7.10993733333333	4.36446	0.269281080610158	0.678751210024636	1	11.4915	26.6119	-1.15045	0.107283495413051	1
XLOC_005661	TCONS_00012210	XLOC_005661	-	novel	Novel_mRNA	scaffold16002	28	1222	-	1	1195	158	1.72127	1.17244	1.41797	1.57776	1.1689	0.56116	0.831973	0.963544	0.973319	0.881363	0.793417	0.603851	0.913784	0.295201	0.575648	0.459763	0.103968	1.3751	1.43604666666667	0.141314227810729	0.843079996360367	0.952649162397604	0.802022333333333	0.866236333333333	0.197186226428485	0.850628074588769	0.968593033280149	0.452938333333333	0.531133333333333	-0.315438	0.793120006737508	1	0.802022333333333	1.3751	-0.714276	0.530505948640618	1
XLOC_005704	TCONS_00012298	XLOC_005704	-	novel	Novel_mRNA	scaffold16100	602786	603802	+	1	1017	280	2.134	10.2357	0.663707	44.4135	0.041223	2.76511	1.28221	32.0943	0.15195	12.2475	1.261	0.835946	0.084301	0.958727	0.133121	0.826258	0	27.3246	0.946308333333333	5.06690942485224	3.07584873494289e-06	5.43372997498824e-05	15.7022973333333	0.898388	4.53793523320482	5.56778425948514e-05	0.00167342144677978	0.873643666666667	0.072474	3.2912787975991	0.0191998850863714	0.649229070666946	15.7022973333333	27.3246	-0.69301	0.46039893101002	1
XLOC_005795	TCONS_00012469	XLOC_005795	-	novel	Novel_mRNA	scaffold16100	2085379	2087601	+	2	630	131	0.600933	0.469268	1.45995	0.438435	0.375001	0.333598	0.323101	0.153604	0.431927	0	0.167479	0.182207	0	0.259465	0.372129	0.813753	0.130924	0.453852	0.811961333333333	-0.62097	0.65794496213677	0.856919285987058	0.162400666666667	0.307502333333333	-0.739395	0.64436963259683	0.903053857985413	0.418475	0.167684333333333	0.990892568416922	0.563099241079024	1	0.162400666666667	0.453852	-1.48556	0.406524634411411	1
XLOC_006087	TCONS_00013106	XLOC_006087	-	novel	Novel_mRNA	scaffold16208	1646649	1653754	+	6	5139	435	2.85475	1.12512	2.82754	0.842564	1.48593	1.71067	1.85895	1.0372	1.67054	0.787414	1.80629	3.47159	3.1073	2.46857	2.96687	3.15934	1.58387	0.983842	2.38940666666667	-1.05807	0.109379547945853	0.33116031440614	1.17842766666667	1.77859	-0.315102	0.683207209130759	0.913121110696944	3.03316	2.55268	-0.00409299	0.995659415039457	1	1.17842766666667	0.983842	0.249463117656878	0.843028028973084	1
XLOC_006121	TCONS_00013179	XLOC_006121	-	novel	Novel_mRNA	scaffold16208	2231	10967	-	4	7885	586	8.35845	0.362491	4.46322	0.26161	1.91432	0.481718	1.93134	0.38934	2.46816	0.070361	2.00451	2.74061	4.88729	5.05772	4.19765	2.59812	2.61597	0.312051	4.91199766666667	-3.73499	1.02280491224815e-07	2.53227408937263e-06	0.313806333333333	2.13467	-2.52518	0.00388203746162961	0.0431185247845517	3.46548	3.90030266666667	-0.425541	0.482264306384903	1	0.313806333333333	0.312051	-0.0366327	0.931873663269157	1
XLOC_006147	TCONS_00013235	XLOC_006147	-	novel	Novel_mRNA	scaffold16208	631709	633547	-	1	1839	174	1.24967	0.081743	1.3773	0.710079	1.27003	0.14647	0.621455	0.086773	0.295228	0	0.385156	2.19611	1.06931	0.109466	2.69868	1.49334	0.388393	0.395911	1.29900133333333	-1.51912	0.155148731514469	0.414801402105223	0.0777476666666667	0.433946333333333	-2.21553	0.117980897210425	0.432259379415308	1.26630633333333	1.38546066666667	-0.249483	0.82517975188463	1	0.0777476666666667	0.395911	-2.35169	0.187303791090894	1
XLOC_006151	TCONS_00013251	XLOC_006151	-	novel	Novel_mRNA	scaffold16208	735269	740315	-	5	4267	345	4.11958	4.90618	5.13063	9.45513	5.35604	7.07873	7.85291	13.4129	6.79365	3.69781	7.04019	8.29944	8.4806	5.98637	7.47337	6.98756	2.9734	7.18065	4.86875	0.665076910535001	0.174490479541298	0.443634591841398	8.06313966666667	7.22891533333333	0.462028695753871	0.472190699776268	0.813506384407322	7.09112	6.30912266666667	0.0717093998112508	0.904147726667972	1	8.06313966666667	7.18065	0.161771456036758	0.869981909411078	1
XLOC_006151	TCONS_00013252	XLOC_006151	-	novel	Novel_mRNA	scaffold16208	736367	740308	-	6	2319	568	4.11958	4.90618	5.13063	9.45513	5.35604	7.07873	7.85291	13.4129	6.79365	3.69781	7.04019	8.29944	8.4806	5.98637	7.47337	6.98756	2.9734	7.18065	4.86875	0.665076910535001	0.174490479541298	0.443634591841398	8.06313966666667	7.22891533333333	0.462028695753871	0.472190699776268	0.813506384407322	7.09112	6.30912266666667	0.0717093998112508	0.904147726667972	1	8.06313966666667	7.18065	0.161771456036758	0.869981909411078	1
CCA0542S0161	TCONS_00013343	CCA0542S0161	- && sp|Q9ZR08|Y4230_ARATH G-type lectin S-receptor-like serine/threonine-protein kinase At4g03230 OS=Arabidopsis thaliana OX=3702 GN=At4g03230 PE=3 SV=3 && PF07714:Protein tyrosine and serine/threonine kinase	protein_coding	Novel_mRNA	scaffold16208	2448641	2450581	-	2	1589	517	4.2405	0.10213	4.48875	0.08717	5.27337	2.20367	9.2603	0	17.2421	0.012084	12.1173	3.5004	4.36162	0.927699	4.79274	1.75606	5.44064	0.09465	4.66754	-5.26105	1.29949643534283e-08	3.76779228855582e-07	0.738584666666667	12.8732	-3.98526	0.00919350348602527	0.0807638000251444	2.06139	4.86499966666667	-1.64902	0.0552807972257318	0.96006829125942	0.738584666666667	0.09465	2.69608249371039	0.279433544406245	1
CCA0542S0161	trans_id_CCA0542S0161	CCA0542S0161	- && sp|Q9ZR08|Y4230_ARATH G-type lectin S-receptor-like serine/threonine-protein kinase At4g03230 OS=Arabidopsis thaliana OX=3702 GN=At4g03230 PE=3 SV=3 && PF07714:Protein tyrosine and serine/threonine kinase	protein_coding	Annotated_mRNA	scaffold16208	2445418	2532740	-	10	1869	622	4.2405	0.10213	4.48875	0.08717	5.27337	2.20367	9.2603	0	17.2421	0.012084	12.1173	3.5004	4.36162	0.927699	4.79274	1.75606	5.44064	0.09465	4.66754	-5.26105	1.29949643534283e-08	3.76779228855582e-07	0.738584666666667	12.8732	-3.98526	0.00919350348602527	0.0807638000251444	2.06139	4.86499966666667	-1.64902	0.0552807972257318	0.96006829125942	0.738584666666667	0.09465	2.69608249371039	0.279433544406245	1
XLOC_006216	TCONS_00013385	XLOC_006216	-	novel	Novel_mRNA	scaffold16208	2911441	2968301	-	3	2668	251	0.405677	5.5389	0.585394	2.54161	1.15197	2.99113	0.718238	0.508991	1.1955	1.15938	0.998075	2.63084	1.84521	0.43255	1.83091	3.44306	0.634689	4.04025	0.714347	2.93618450302901	6.9304531458369e-05	0.000872657214563684	1.55317	0.970605666666667	1.01589315950414	0.286149899684635	0.66990082633821	2.16881766666667	1.43693566666667	0.469084668147128	0.619024578029322	1	1.55317	4.04025	-1.6047	0.106833229999885	1
XLOC_006216	TCONS_00013386	XLOC_006216	-	novel	Novel_mRNA	scaffold16208	2964829	2968321	-	2	1877	490	0.405677	5.5389	0.585394	2.54161	1.15197	2.99113	0.718238	0.508991	1.1955	1.15938	0.998075	2.63084	1.84521	0.43255	1.83091	3.44306	0.634689	4.04025	0.714347	2.93618450302901	6.9304531458369e-05	0.000872657214563684	1.55317	0.970605666666667	1.01589315950414	0.286149899684635	0.66990082633821	2.16881766666667	1.43693566666667	0.469084668147128	0.619024578029322	1	1.55317	4.04025	-1.6047	0.106833229999885	1
XLOC_006216	TCONS_00013387	XLOC_006216	-	novel	Novel_mRNA	scaffold16208	2964971	2968352	-	2	3360	490	0.405677	5.5389	0.585394	2.54161	1.15197	2.99113	0.718238	0.508991	1.1955	1.15938	0.998075	2.63084	1.84521	0.43255	1.83091	3.44306	0.634689	4.04025	0.714347	2.93618450302901	6.9304531458369e-05	0.000872657214563684	1.55317	0.970605666666667	1.01589315950414	0.286149899684635	0.66990082633821	2.16881766666667	1.43693566666667	0.469084668147128	0.619024578029322	1	1.55317	4.04025	-1.6047	0.106833229999885	1
XLOC_006217	TCONS_00013388	XLOC_006217	-	novel	Novel_mRNA	scaffold16208	2980772	3041060	-	6	3211	546	0.964952	3.92549	2.99928	10.1953	3.96879	7.3538	4.45069	2.13977	2.8743	0.981452	4.66451	6.27707	4.21809	5.50884	4.96212	3.83473	3.17899	7.06038	2.64434133333333	1.36578634901459	0.0565587198025294	0.213164164877658	3.49167166666667	3.99649733333333	-0.255811	0.754754106432384	0.936329966955337	5.20687866666667	4.11974	-0.0378679	0.958602802955108	1	3.49167166666667	7.06038	-0.958759	0.306243136661174	1
XLOC_006217	TCONS_00013389	XLOC_006217	-	novel	Novel_mRNA	scaffold16208	3024134	3041063	-	3	2202	473	0.964952	3.92549	2.99928	10.1953	3.96879	7.3538	4.45069	2.13977	2.8743	0.981452	4.66451	6.27707	4.21809	5.50884	4.96212	3.83473	3.17899	7.06038	2.64434133333333	1.36578634901459	0.0565587198025294	0.213164164877658	3.49167166666667	3.99649733333333	-0.255811	0.754754106432384	0.936329966955337	5.20687866666667	4.11974	-0.0378679	0.958602802955108	1	3.49167166666667	7.06038	-0.958759	0.306243136661174	1
XLOC_006217	TCONS_00013390	XLOC_006217	-	novel	Novel_mRNA	scaffold16208	3024134	3045239	-	3	1066	132	0.964952	3.92549	2.99928	10.1953	3.96879	7.3538	4.45069	2.13977	2.8743	0.981452	4.66451	6.27707	4.21809	5.50884	4.96212	3.83473	3.17899	7.06038	2.64434133333333	1.36578634901459	0.0565587198025294	0.213164164877658	3.49167166666667	3.99649733333333	-0.255811	0.754754106432384	0.936329966955337	5.20687866666667	4.11974	-0.0378679	0.958602802955108	1	3.49167166666667	7.06038	-0.958759	0.306243136661174	1
XLOC_006217	TCONS_00013391	XLOC_006217	-	novel	Novel_mRNA	scaffold16208	3024307	3041061	-	3	1971	440	0.964952	3.92549	2.99928	10.1953	3.96879	7.3538	4.45069	2.13977	2.8743	0.981452	4.66451	6.27707	4.21809	5.50884	4.96212	3.83473	3.17899	7.06038	2.64434133333333	1.36578634901459	0.0565587198025294	0.213164164877658	3.49167166666667	3.99649733333333	-0.255811	0.754754106432384	0.936329966955337	5.20687866666667	4.11974	-0.0378679	0.958602802955108	1	3.49167166666667	7.06038	-0.958759	0.306243136661174	1
XLOC_006217	TCONS_00013393	XLOC_006217	-	novel	Novel_mRNA	scaffold16208	3024339	3041061	-	3	1998	474	0.964952	3.92549	2.99928	10.1953	3.96879	7.3538	4.45069	2.13977	2.8743	0.981452	4.66451	6.27707	4.21809	5.50884	4.96212	3.83473	3.17899	7.06038	2.64434133333333	1.36578634901459	0.0565587198025294	0.213164164877658	3.49167166666667	3.99649733333333	-0.255811	0.754754106432384	0.936329966955337	5.20687866666667	4.11974	-0.0378679	0.958602802955108	1	3.49167166666667	7.06038	-0.958759	0.306243136661174	1
XLOC_006217	TCONS_00013392	XLOC_006217	-	novel	Novel_mRNA	scaffold16208	3024339	3041061	-	3	1995	473	0.964952	3.92549	2.99928	10.1953	3.96879	7.3538	4.45069	2.13977	2.8743	0.981452	4.66451	6.27707	4.21809	5.50884	4.96212	3.83473	3.17899	7.06038	2.64434133333333	1.36578634901459	0.0565587198025294	0.213164164877658	3.49167166666667	3.99649733333333	-0.255811	0.754754106432384	0.936329966955337	5.20687866666667	4.11974	-0.0378679	0.958602802955108	1	3.49167166666667	7.06038	-0.958759	0.306243136661174	1
XLOC_006217	TCONS_00013394	XLOC_006217	-	novel	Novel_mRNA	scaffold16208	3024362	3040960	-	3	1815	440	0.964952	3.92549	2.99928	10.1953	3.96879	7.3538	4.45069	2.13977	2.8743	0.981452	4.66451	6.27707	4.21809	5.50884	4.96212	3.83473	3.17899	7.06038	2.64434133333333	1.36578634901459	0.0565587198025294	0.213164164877658	3.49167166666667	3.99649733333333	-0.255811	0.754754106432384	0.936329966955337	5.20687866666667	4.11974	-0.0378679	0.958602802955108	1	3.49167166666667	7.06038	-0.958759	0.306243136661174	1
XLOC_006217	TCONS_00013395	XLOC_006217	-	novel	Novel_mRNA	scaffold16208	3024447	3050686	-	4	1759	426	0.964952	3.92549	2.99928	10.1953	3.96879	7.3538	4.45069	2.13977	2.8743	0.981452	4.66451	6.27707	4.21809	5.50884	4.96212	3.83473	3.17899	7.06038	2.64434133333333	1.36578634901459	0.0565587198025294	0.213164164877658	3.49167166666667	3.99649733333333	-0.255811	0.754754106432384	0.936329966955337	5.20687866666667	4.11974	-0.0378679	0.958602802955108	1	3.49167166666667	7.06038	-0.958759	0.306243136661174	1
XLOC_006217	TCONS_00013396	XLOC_006217	-	novel	Novel_mRNA	scaffold16208	3024604	3045237	-	3	1608	469	0.964952	3.92549	2.99928	10.1953	3.96879	7.3538	4.45069	2.13977	2.8743	0.981452	4.66451	6.27707	4.21809	5.50884	4.96212	3.83473	3.17899	7.06038	2.64434133333333	1.36578634901459	0.0565587198025294	0.213164164877658	3.49167166666667	3.99649733333333	-0.255811	0.754754106432384	0.936329966955337	5.20687866666667	4.11974	-0.0378679	0.958602802955108	1	3.49167166666667	7.06038	-0.958759	0.306243136661174	1
CCA0545S0001	TCONS_00013415	CCA0545S0001	- && sp|P26863|RT01_MARPO Ribosomal protein S1, mitochondrial OS=Marchantia polymorpha OX=3197 GN=RPS1 PE=3 SV=2 && -	protein_coding	Novel_mRNA	scaffold16315	1	7571	-	1	7571	676	332.44386299999996	240.85659600000002	534.62	220.73932399999998	524.409	353.68	210.427	140.40762400000003	234.21217000000001	60.874007999999996	206.811	83.2151	103.147	91.317	149.12568499999998	114.503	47.2691	230.798	463.824336333333	-0.628867	0.156761030747518	0.416635749829608	184.987	217.15	0.034228699153896	0.957401577701815	1	96.3449	99.8473043333333	0.115092087943408	0.835561382384437	1	184.987	230.798	-0.462326	0.533827177620854	1
CCA0545S0001	trans_id_CCA0545S0001	CCA0545S0001	- && sp|P26863|RT01_MARPO Ribosomal protein S1, mitochondrial OS=Marchantia polymorpha OX=3197 GN=RPS1 PE=3 SV=2 && -	protein_coding	Annotated_mRNA	scaffold16315	662	1443	+	1	782	202	332.44386299999996	240.85659600000002	534.62	220.73932399999998	524.409	353.68	210.427	140.40762400000003	234.21217000000001	60.874007999999996	206.811	83.2151	103.147	91.317	149.12568499999998	114.503	47.2691	230.798	463.824336333333	-0.628867	0.156761030747518	0.416635749829608	184.987	217.15	0.034228699153896	0.957401577701815	1	96.3449	99.8473043333333	0.115092087943408	0.835561382384437	1	184.987	230.798	-0.462326	0.533827177620854	1
CCA0546S0045	TCONS_00013463	CCA0546S0045	- && sp|Q9S9N4|MRS21_ARATH Magnesium transporter MRS2-1 OS=Arabidopsis thaliana OX=3702 GN=MRS2-1 PE=2 SV=1 && PF01544:CorA-like Mg2+ transporter protein|PF00069:Protein kinase domain	protein_coding	Novel_mRNA	scaffold16316	819247	823346	+	2	3715	723	11.2302	13.8572	14.3624	12.7698	11.9338	13.6162	21.6135	17.102323000000002	20.8106	15.6979	21.0813	13.149429000000001	13.4591	14.7938	16.1774	12.7364	5.66357	13.3135	12.5088	0.293167361335618	0.473472866220152	0.74594179114668	15.4721326666667	21.1684806666667	-0.13022	0.823344453047324	0.960512386510911	13.5598653333333	11.7667	0.012594848371175	0.98238059036929	1	15.4721326666667	13.3135	0.255638761774569	0.757080030976219	1
CCA0546S0045	trans_id_CCA0546S0045	CCA0546S0045	- && sp|Q9S9N4|MRS21_ARATH Magnesium transporter MRS2-1 OS=Arabidopsis thaliana OX=3702 GN=MRS2-1 PE=2 SV=1 && PF01544:CorA-like Mg2+ transporter protein|PF00069:Protein kinase domain	protein_coding	Annotated_mRNA	scaffold16316	820287	826911	-	5	4169	454	11.2302	13.8572	14.3624	12.7698	11.9338	13.6162	21.6135	17.102323000000002	20.8106	15.6979	21.0813	13.149429000000001	13.4591	14.7938	16.1774	12.7364	5.66357	13.3135	12.5088	0.293167361335618	0.473472866220152	0.74594179114668	15.4721326666667	21.1684806666667	-0.13022	0.823344453047324	0.960512386510911	13.5598653333333	11.7667	0.012594848371175	0.98238059036929	1	15.4721326666667	13.3135	0.255638761774569	0.757080030976219	1
XLOC_006340	TCONS_00013653	XLOC_006340	-	novel	Novel_mRNA	scaffold16316	2133389	2135905	+	5	1089	155	25.9247	19.6825	20.9057	25.3205	23.2365	25.4271	24.2221	22.7898	19.7665	38.4433	28.1199	24.3158	37.5011	31.6804	21.3698	21.0755	17.9965	22.5015	23.3556273333333	-0.0564947	0.91814642757246	0.985607755815398	28.8867393333333	24.0361583333333	0.490075171852489	0.405931648177118	0.765203843714648	25.6905816666667	25.6224636666667	-0.205833	0.722493024947482	1	28.8867393333333	22.5015	0.575858205705674	0.469575342389938	1
XLOC_006397	TCONS_00013797	XLOC_006397	-	novel	Novel_mRNA	scaffold16316	2878616	2883795	+	4	4274	757	3.8594	2.59297	3.26106	2.41042	1.77044	1.76191	2.83792	1.22634	1.60059	2.17334	2.69982	1.13908	1.72138	2.24555	1.5176	1.57364	0.430312	2.5017	2.96363366666667	-0.0143266	0.999260212974446	1	1.72053	2.37944366666667	-0.151163	0.846343008492877	0.96703509306178	1.65275666666667	1.22309733333333	0.194800954938516	0.814327034805381	1	1.72053	2.5017	-0.61952	0.482674367300441	1
XLOC_006397	TCONS_00013798	XLOC_006397	-	novel	Novel_mRNA	scaffold16316	2878645	2883237	+	5	3515	757	3.8594	2.59297	3.26106	2.41042	1.77044	1.76191	2.83792	1.22634	1.60059	2.17334	2.69982	1.13908	1.72138	2.24555	1.5176	1.57364	0.430312	2.5017	2.96363366666667	-0.0143266	0.999260212974446	1	1.72053	2.37944366666667	-0.151163	0.846343008492877	0.96703509306178	1.65275666666667	1.22309733333333	0.194800954938516	0.814327034805381	1	1.72053	2.5017	-0.61952	0.482674367300441	1
XLOC_006419	TCONS_00013849	XLOC_006419	-	novel	Novel_mRNA	scaffold16316	170440	176049	-	2	5233	251	0	3.37182	0.012404	3.41579	0	0.417368	0.188836	1.83027	0.005906	7.46215	0.514325	0.258147	0.090136	1.07853	0.192912	0.655565	0	3.3938	0.00413466666666667	9.30484438164329	4.13680559914403e-19	4.83598569910371e-17	3.23659	0.236355666666667	4.16857982367306	0.00163119870737318	0.0227977662464881	0.664082	0.0943493333333333	2.81243667022931	0.0392097813157393	0.86533957426844	3.23659	3.3938	0.0940206570406928	0.968633207902578	1
CCA0546S0051	TCONS_00013887	CCA0546S0051	- && sp|P09189|HSP7C_PETHY Heat shock cognate 70 kDa protein OS=Petunia hybrida OX=4102 GN=HSP70 PE=2 SV=1 && PF00012:Hsp70 protein	protein_coding	Novel_mRNA	scaffold16316	855781	860081	-	1	4301	403	1.44622	0.22891399999999998	0.726709	0.49723799999999996	8.3458	0.858497	3.77873	7.22966	2.2991260000000002	1.95927	1.2872	35.41148200000001	44.878	33.0879	119.934	58.408	50.8449	0.363076	3.50624333333333	-2.91402	0.00773911192253946	0.0482087723465569	3.34914	2.45502	0.833234125595986	0.392250771114015	0.75804591204272	42.3024616666667	71.8855183333333	-0.955086	0.111515388272136	1	3.34914	0.363076	2.97944333472095	0.0321944443374546	0.97039623886528
CCA0546S0051	trans_id_CCA0546S0051	CCA0546S0051	- && sp|P09189|HSP7C_PETHY Heat shock cognate 70 kDa protein OS=Petunia hybrida OX=4102 GN=HSP70 PE=2 SV=1 && PF00012:Hsp70 protein	protein_coding	Annotated_mRNA	scaffold16316	856479	857633	+	1	1155	384	1.44622	0.22891399999999998	0.726709	0.49723799999999996	8.3458	0.858497	3.77873	7.22966	2.2991260000000002	1.95927	1.2872	35.41148200000001	44.878	33.0879	119.934	58.408	50.8449	0.363076	3.50624333333333	-2.91402	0.00773911192253946	0.0482087723465569	3.34914	2.45502	0.833234125595986	0.392250771114015	0.75804591204272	42.3024616666667	71.8855183333333	-0.955086	0.111515388272136	1	3.34914	0.363076	2.97944333472095	0.0321944443374546	0.97039623886528
CCA0546S0132	TCONS_00014011	CCA0546S0132	- && sp|Q9SCP2|PLY12_ARATH Probable pectate lyase 12 OS=Arabidopsis thaliana OX=3702 GN=At3g53190 PE=2 SV=2 && PF00544:Pectate lyase	protein_coding	Novel_mRNA	scaffold16316	1523598	1617529	-	3	2361	368	9.33253	0.275814	1.70539	7.2559000000000005	9.87463	7.22298	11.3579	0.265799	5.44358	0.068505	4.51606	0.9697359999999999	0.26613	0.121608	0.630733	3.42961	4.74234	3.76586	6.97085433333333	-0.646728	0.610867710748924	0.828537618127247	2.51909333333333	7.10585966666667	-1.52388	0.21408744917158	0.588322201077776	1.50699	1.87973	-1.77247	0.204908851437877	1	2.51909333333333	3.76586	-1.02054	0.485504189073286	1
CCA0546S0132	trans_id_CCA0546S0132	CCA0546S0132	- && sp|Q9SCP2|PLY12_ARATH Probable pectate lyase 12 OS=Arabidopsis thaliana OX=3702 GN=At3g53190 PE=2 SV=2 && PF00544:Pectate lyase	protein_coding	Annotated_mRNA	scaffold16316	1561421	1564783	+	4	2367	499	9.33253	0.275814	1.70539	7.2559000000000005	9.87463	7.22298	11.3579	0.265799	5.44358	0.068505	4.51606	0.9697359999999999	0.26613	0.121608	0.630733	3.42961	4.74234	3.76586	6.97085433333333	-0.646728	0.610867710748924	0.828537618127247	2.51909333333333	7.10585966666667	-1.52388	0.21408744917158	0.588322201077776	1.50699	1.87973	-1.77247	0.204908851437877	1	2.51909333333333	3.76586	-1.02054	0.485504189073286	1
XLOC_006486	TCONS_00014023	XLOC_006486	-	novel	Novel_mRNA	scaffold16316	1605794	1617210	-	2	2231	608	8.65139	3.96803	12.9354	0.696439	4.41926	6.27589	0.061225	1.95401	11.9524	2.75618	7.06115	2.76623	4.60187	0.143266	7.34911	1.34463	0.018574	2.33223	8.66868766666667	-1.64653	0.0415132375449092	0.171333440792441	3.66202	6.35824333333333	-0.605092	0.592341478793176	0.876429774884845	1.41804066666667	3.98985033333333	-1.49271	0.248338338933508	1	3.66202	2.33223	0.596623309933631	0.624054543100615	1
XLOC_006492	TCONS_00014019	XLOC_006492	-	novel	Novel_mRNA	scaffold16316	1568938	1610722	-	2	1221	362	3.24483	2.0186	3.27216	1.13791	3.54049	0.945924	3.032	0	2.84456	1.37289	1.79357	1.13381	7.37759	0.162352	10.0456	1.98941	1.18116	1.57825	3.35249	-0.852449	0.27424153585449	0.57460153701001	0.772939333333333	2.55671033333333	-1.02544	0.446485805206748	0.795831104615329	1.09519	6.20143933333333	-2.57142	0.00731106252816349	0.40793933373496	0.772939333333333	1.57825	-0.867721	0.542975197432158	1
XLOC_006492	TCONS_00014020	XLOC_006492	-	novel	Novel_mRNA	scaffold16316	1591593	1598905	-	2	1279	350	3.24483	2.0186	3.27216	1.13791	3.54049	0.945924	3.032	0	2.84456	1.37289	1.79357	1.13381	7.37759	0.162352	10.0456	1.98941	1.18116	1.57825	3.35249	-0.852449	0.27424153585449	0.57460153701001	0.772939333333333	2.55671033333333	-1.02544	0.446485805206748	0.795831104615329	1.09519	6.20143933333333	-2.57142	0.00731106252816349	0.40793933373496	0.772939333333333	1.57825	-0.867721	0.542975197432158	1
XLOC_006492	TCONS_00014021	XLOC_006492	-	novel	Novel_mRNA	scaffold16316	1593177	1611577	-	2	3073	414	3.24483	2.0186	3.27216	1.13791	3.54049	0.945924	3.032	0	2.84456	1.37289	1.79357	1.13381	7.37759	0.162352	10.0456	1.98941	1.18116	1.57825	3.35249	-0.852449	0.27424153585449	0.57460153701001	0.772939333333333	2.55671033333333	-1.02544	0.446485805206748	0.795831104615329	1.09519	6.20143933333333	-2.57142	0.00731106252816349	0.40793933373496	0.772939333333333	1.57825	-0.867721	0.542975197432158	1
XLOC_006492	TCONS_00014022	XLOC_006492	-	novel	Novel_mRNA	scaffold16316	1598718	1611012	-	2	3364	414	3.24483	2.0186	3.27216	1.13791	3.54049	0.945924	3.032	0	2.84456	1.37289	1.79357	1.13381	7.37759	0.162352	10.0456	1.98941	1.18116	1.57825	3.35249	-0.852449	0.27424153585449	0.57460153701001	0.772939333333333	2.55671033333333	-1.02544	0.446485805206748	0.795831104615329	1.09519	6.20143933333333	-2.57142	0.00731106252816349	0.40793933373496	0.772939333333333	1.57825	-0.867721	0.542975197432158	1
XLOC_006566	TCONS_00014227	XLOC_006566	-	novel	Novel_mRNA	scaffold16316	2591114	2593451	-	4	898	140	95.3743	75.0828	87.7346	67.8458	108.338	139.094	127.18	111.434	156.543	69.6747	137.337	168.956	183.452	349.319	266.006	137.264	162.143	71.4643	97.1489866666667	-0.244038	0.57982675558604	0.808497886860068	106.734441333333	140.353663333333	-0.124881	0.833077382780805	0.963344976205946	218.513056333333	203.866963666667	-0.188086	0.755115351451518	1	106.734441333333	71.4643	0.57971001616337	0.463524215756168	1
XLOC_006566	TCONS_00014226	XLOC_006566	-	novel	Novel_mRNA	scaffold16316	2591114	2593451	-	4	895	139	95.3743	75.0828	87.7346	67.8458	108.338	139.094	127.18	111.434	156.543	69.6747	137.337	168.956	183.452	349.319	266.006	137.264	162.143	71.4643	97.1489866666667	-0.244038	0.57982675558604	0.808497886860068	106.734441333333	140.353663333333	-0.124881	0.833077382780805	0.963344976205946	218.513056333333	203.866963666667	-0.188086	0.755115351451518	1	106.734441333333	71.4643	0.57971001616337	0.463524215756168	1
XLOC_006574	TCONS_00014248	XLOC_006574	-	novel	Novel_mRNA	scaffold16316	2677332	2680988	-	2	3057	651	0.035619	0.049174	0.118371	0	0.417411	1.32702	0.837975	0.125783	0.191957	0.068085	1.36074	1.11993	0.25811	0.110058	0.847397	3.91292	0.437667	0.024587	0.190467	-2.60442	0.18140190604176	0.454248123219311	0.506964	0.796891	-0.389358	0.750841641071561	0.934647224396558	1.71430566666667	0.514391333333333	1.36802027393999	0.234066401972802	1	0.506964	0.024587	4.04204550745482	0.0671458915654973	1
XLOC_006621	TCONS_00014387	XLOC_006621	-	novel	Novel_mRNA	scaffold16426	391694	393929	+	4	1052	350	0.105686	0	0	0.546677	4.11388	0.497402	0.047872	0	0	0	0.022639	0	0.155555	1.15277	0.368916	0.559023	0.611596	0.273338	1.40652366666667	-2.22596	0.364902914381118	0.664226169467934	0.165800666666667	0.0235036666666667	2.60741226514964	0.352874024663628	0.729117000055937	0.570597666666667	0.378689	0.0275965437890651	0.991526770833032	1	0.165800666666667	0.273338	-0.800579	0.707355261602034	1
CCA0549S0077	TCONS_00014471	CCA0549S0077	- && sp|Q9XF23|EDS1L_ARATH Protein EDS1L OS=Arabidopsis thaliana OX=3702 GN=EDS1 PE=1 SV=1 && PF01764:Lipase (class 3)|PF18117:Enhanced disease susceptibility 1 protein EP domain	protein_coding	Novel_mRNA	scaffold16426	1132282	1169004	+	3	1385	406	4.32429	3.79763	3.77641	3.51221	5.78738	7.26537	10.655	2.46919	5.66718	3.62008	10.1262	9.31698	6.01859	1.822	8.44809	9.16183	2.26928	3.65492	4.62935833333333	0.0223037266858662	0.949921574074809	0.997326157234631	4.45154666666667	8.81614233333333	-0.61509	0.38656732005248	0.754784564863157	6.76694	5.57865233333333	0.12616969077865	0.869319267909535	1	4.45154666666667	3.65492	0.201977667543304	0.865002571210719	1
CCA0549S0077	TCONS_00014474	CCA0549S0077	- && sp|Q9XF23|EDS1L_ARATH Protein EDS1L OS=Arabidopsis thaliana OX=3702 GN=EDS1 PE=1 SV=1 && PF01764:Lipase (class 3)|PF18117:Enhanced disease susceptibility 1 protein EP domain	protein_coding	Novel_mRNA	scaffold16426	1132446	1168811	+	3	1314	356	4.32429	3.79763	3.77641	3.51221	5.78738	7.26537	10.655	2.46919	5.66718	3.62008	10.1262	9.31698	6.01859	1.822	8.44809	9.16183	2.26928	3.65492	4.62935833333333	0.0223037266858662	0.949921574074809	0.997326157234631	4.45154666666667	8.81614233333333	-0.61509	0.38656732005248	0.754784564863157	6.76694	5.57865233333333	0.12616969077865	0.869319267909535	1	4.45154666666667	3.65492	0.201977667543304	0.865002571210719	1
CCA0549S0077	trans_id_CCA0549S0077	CCA0549S0077	- && sp|Q9XF23|EDS1L_ARATH Protein EDS1L OS=Arabidopsis thaliana OX=3702 GN=EDS1 PE=1 SV=1 && PF01764:Lipase (class 3)|PF18117:Enhanced disease susceptibility 1 protein EP domain	protein_coding	Annotated_mRNA	scaffold16426	1115653	1170595	+	3	2279	623	4.32429	3.79763	3.77641	3.51221	5.78738	7.26537	10.655	2.46919	5.66718	3.62008	10.1262	9.31698	6.01859	1.822	8.44809	9.16183	2.26928	3.65492	4.62935833333333	0.0223037266858662	0.949921574074809	0.997326157234631	4.45154666666667	8.81614233333333	-0.61509	0.38656732005248	0.754784564863157	6.76694	5.57865233333333	0.12616969077865	0.869319267909535	1	4.45154666666667	3.65492	0.201977667543304	0.865002571210719	1
XLOC_006694	TCONS_00014538	XLOC_006694	-	novel	Novel_mRNA	scaffold16426	1996413	1997940	+	1	1528	291	1.22251	0	0.596575	0	0.082311	0.136903	1.54488	0	1.36221	0	2.99774	1.66145	2.39866	0	3.39345	1.21492	0	0	0.633799333333333	-8.41958	0.000818781021696796	0.00755658063754085	0.0456343333333333	1.96827633333333	-5.15257	0.00115011535599036	0.0175359491768691	0.958792666666667	1.93070433333333	-1.02428	0.551668315826204	1	0.0456343333333333	0	5.01095051178952	0.495870569251203	1
XLOC_006713	TCONS_00014574	XLOC_006713	-	novel	Novel_mRNA	scaffold16426	381883	384123	-	3	1306	378	1.57713	0.173463	0.41034	0.292	3.95201	0.685717	0.792054	0.036378	0.438356	0.184852	0.904682	0.050601	0.656357	2.56915	0.791409	0.192487	0.813447	0.232732	1.97982833333333	-2.88324	0.0177804285088342	0.0921787453310656	0.302315666666667	0.711697333333333	-0.979055	0.433749839159124	0.787274007258145	0.937413	0.753737666666667	-0.0334227	0.986272392187313	1	0.302315666666667	0.232732	0.308065427710631	0.924554106500792	1
XLOC_006732	TCONS_00014602	XLOC_006732	-	novel	Novel_mRNA	scaffold16426	624335	632588	-	1	8254	245	0.222751	0.168328	0.18773	0.147513	0.154439	0.178124	0.320018	0.058954	0.859016	0.78183	0.446667	0.813436	0.873957	0.520827	1.03941	0.457101	0.159901	0.15792	0.188306666666667	-0.0440069	0.997467602641265	1	0.339636	0.541900333333333	-1.18013	0.239252468536657	0.620899387543561	0.597121333333333	0.691091	-0.301275	0.729433419937758	1	0.339636	0.15792	-0.496174	0.661756280129086	1
XLOC_006766	TCONS_00014665	XLOC_006766	-	novel	Novel_mRNA	scaffold16426	1251362	1258963	-	9	4419	479	5.46661	5.97012	8.15026	5.59844	5.74877	6.61552	5.06603	5.3477	4.49365	4.0318	5.8075	3.64048	5.0617	5.14519	3.11138	5.08047	2.02534	5.78428	6.45521	0.0630362330796326	0.874855531065604	0.967686863677442	5.33167	5.12239466666667	0.363504386856105	0.546156596855073	0.852748815102122	4.62204566666667	3.39947266666667	0.198033875481524	0.755066010037735	1	5.33167	5.78428	-0.121112	0.843814624227012	1
XLOC_006766	TCONS_00014666	XLOC_006766	-	novel	Novel_mRNA	scaffold16426	1252331	1258786	-	7	4165	251	5.46661	5.97012	8.15026	5.59844	5.74877	6.61552	5.06603	5.3477	4.49365	4.0318	5.8075	3.64048	5.0617	5.14519	3.11138	5.08047	2.02534	5.78428	6.45521	0.0630362330796326	0.874855531065604	0.967686863677442	5.33167	5.12239466666667	0.363504386856105	0.546156596855073	0.852748815102122	4.62204566666667	3.39947266666667	0.198033875481524	0.755066010037735	1	5.33167	5.78428	-0.121112	0.843814624227012	1
XLOC_006798	TCONS_00014729	XLOC_006798	-	novel	Novel_mRNA	scaffold16426	2108914	2110588	-	2	829	180	0	0	0	0	0.050572	0.072339	0	0	0	0	0	0.594126	0	0	0.052622	1.64689	1.42554	0	0.0168573333333333	-3.18494	0.824407741840879	0.944823874713348	0.024113	0	3.33975443142761	0.539513464751846	0.851909112506225	0.747006333333333	0.492720666666667	-0.357138	0.860166126515649	1	0.024113	0	3.32825673369374	0.854521438897824	1
XLOC_006814	TCONS_00014770	XLOC_006814	-	novel	Novel_mRNA	scaffold16459	472	5769	-	2	1702	155	0	227.269	0.11273	121.852	0	10.208	0	42.7489	0	8.40631	0	1.8496	0.037738	1.18531	0	1.60221	0	174.56	0.0375766666666667	12.3352744603009	4.84047662753305e-48	7.50851011019367e-45	20.4544	0	14.0617278227626	1.36589924522519e-19	9.0454401016296e-16	1.54570466666667	0.0125793333333333	6.70605271328491	1.05944604693797e-05	0.00575980914505421	20.4544	174.56	-3.07796	0.000543437387234575	0.15236346581548
XLOC_006851	TCONS_00014842	XLOC_006851	-	novel	Novel_mRNA	scaffold16534	1031351	1034718	+	1	3368	843	0	0.487284	0	0.326443	0	0	0	2.09879	0	0.092697	0	0.011742	0	2.11196	0	0.02936	0	0.406863	0	9.16927638548016	4.82765725858855e-07	1.02583901420514e-05	0.730495	0	10.2596640130018	0.000244286045837383	0.00531952570927432	0.717685666666667	0	9.97588449877661	0.00017536318436827	0.0399802812502141	0.730495	0.406863	0.873619810771613	0.697990911673729	1
XLOC_006853	TCONS_00014844	XLOC_006853	-	novel	Novel_mRNA	scaffold16534	1154572	1160679	+	4	5619	644	2.17663	0.1137	1.53429	0.246497	4.38972	2.31624	2.31371	0.10564	1.87252	0.012347	1.68535	8.43715	3.02254	1.26615	2.30915	6.87021	2.04928	0.180098	2.70021333333333	-3.1828	0.000102559662520372	0.00123509517739896	0.811410666666667	1.95719066666667	-1.15181	0.35461243447695	0.730796267426729	5.52450266666667	2.46032333333333	0.760050720578201	0.292531015730934	1	0.811410666666667	0.180098	1.88983895753719	0.305647242096003	1
CCA0552S0086	TCONS_00014852	CCA0552S0086	- && - && -	protein_coding	Novel_mRNA	scaffold16534	1220283	1225054	+	8	2502	585	98.849	4.13235	97.6971	2.9649	65.2394	8.06445	81.2712	3.7241969999999998	18.2289	2.62455	54.4924	15.3297	27.4916	18.6261	29.7158	11.2167	0.799133	3.54863	87.2618293333333	-4.25253	5.76503193621548e-16	4.8238486103632e-14	4.80440133333333	51.3308	-3.08711	2.4037458204002e-05	0.000869858656745096	15.0575003333333	19.3355153333333	-0.362411	0.649994046848273	1	4.80440133333333	3.54863	0.27447548681178	0.793820626797614	1
CCA0552S0086	TCONS_00014856	CCA0552S0086	- && - && -	protein_coding	Novel_mRNA	scaffold16534	1220351	1225046	+	7	2504	359	98.849	4.13235	97.6971	2.9649	65.2394	8.06445	81.2712	3.7241969999999998	18.2289	2.62455	54.4924	15.3297	27.4916	18.6261	29.7158	11.2167	0.799133	3.54863	87.2618293333333	-4.25253	5.76503193621548e-16	4.8238486103632e-14	4.80440133333333	51.3308	-3.08711	2.4037458204002e-05	0.000869858656745096	15.0575003333333	19.3355153333333	-0.362411	0.649994046848273	1	4.80440133333333	3.54863	0.27447548681178	0.793820626797614	1
CCA0552S0086	TCONS_00014855	CCA0552S0086	- && - && -	protein_coding	Novel_mRNA	scaffold16534	1220351	1225046	+	7	2781	419	98.849	4.13235	97.6971	2.9649	65.2394	8.06445	81.2712	3.7241969999999998	18.2289	2.62455	54.4924	15.3297	27.4916	18.6261	29.7158	11.2167	0.799133	3.54863	87.2618293333333	-4.25253	5.76503193621548e-16	4.8238486103632e-14	4.80440133333333	51.3308	-3.08711	2.4037458204002e-05	0.000869858656745096	15.0575003333333	19.3355153333333	-0.362411	0.649994046848273	1	4.80440133333333	3.54863	0.27447548681178	0.793820626797614	1
CCA0552S0086	TCONS_00014854	CCA0552S0086	- && - && -	protein_coding	Novel_mRNA	scaffold16534	1220351	1225046	+	8	2423	584	98.849	4.13235	97.6971	2.9649	65.2394	8.06445	81.2712	3.7241969999999998	18.2289	2.62455	54.4924	15.3297	27.4916	18.6261	29.7158	11.2167	0.799133	3.54863	87.2618293333333	-4.25253	5.76503193621548e-16	4.8238486103632e-14	4.80440133333333	51.3308	-3.08711	2.4037458204002e-05	0.000869858656745096	15.0575003333333	19.3355153333333	-0.362411	0.649994046848273	1	4.80440133333333	3.54863	0.27447548681178	0.793820626797614	1
CCA0552S0086	TCONS_00014853	CCA0552S0086	- && - && -	protein_coding	Novel_mRNA	scaffold16534	1220351	1225046	+	8	2372	567	98.849	4.13235	97.6971	2.9649	65.2394	8.06445	81.2712	3.7241969999999998	18.2289	2.62455	54.4924	15.3297	27.4916	18.6261	29.7158	11.2167	0.799133	3.54863	87.2618293333333	-4.25253	5.76503193621548e-16	4.8238486103632e-14	4.80440133333333	51.3308	-3.08711	2.4037458204002e-05	0.000869858656745096	15.0575003333333	19.3355153333333	-0.362411	0.649994046848273	1	4.80440133333333	3.54863	0.27447548681178	0.793820626797614	1
CCA0552S0086	TCONS_00014857	CCA0552S0086	- && - && -	protein_coding	Novel_mRNA	scaffold16534	1220351	1225921	+	8	3232	562	98.849	4.13235	97.6971	2.9649	65.2394	8.06445	81.2712	3.7241969999999998	18.2289	2.62455	54.4924	15.3297	27.4916	18.6261	29.7158	11.2167	0.799133	3.54863	87.2618293333333	-4.25253	5.76503193621548e-16	4.8238486103632e-14	4.80440133333333	51.3308	-3.08711	2.4037458204002e-05	0.000869858656745096	15.0575003333333	19.3355153333333	-0.362411	0.649994046848273	1	4.80440133333333	3.54863	0.27447548681178	0.793820626797614	1
CCA0552S0086	TCONS_00014858	CCA0552S0086	- && - && -	protein_coding	Novel_mRNA	scaffold16534	1220351	1225925	+	8	3242	564	98.849	4.13235	97.6971	2.9649	65.2394	8.06445	81.2712	3.7241969999999998	18.2289	2.62455	54.4924	15.3297	27.4916	18.6261	29.7158	11.2167	0.799133	3.54863	87.2618293333333	-4.25253	5.76503193621548e-16	4.8238486103632e-14	4.80440133333333	51.3308	-3.08711	2.4037458204002e-05	0.000869858656745096	15.0575003333333	19.3355153333333	-0.362411	0.649994046848273	1	4.80440133333333	3.54863	0.27447548681178	0.793820626797614	1
CCA0552S0086	TCONS_00014861	CCA0552S0086	- && - && -	protein_coding	Novel_mRNA	scaffold16534	1220358	1225921	+	7	3652	419	98.849	4.13235	97.6971	2.9649	65.2394	8.06445	81.2712	3.7241969999999998	18.2289	2.62455	54.4924	15.3297	27.4916	18.6261	29.7158	11.2167	0.799133	3.54863	87.2618293333333	-4.25253	5.76503193621548e-16	4.8238486103632e-14	4.80440133333333	51.3308	-3.08711	2.4037458204002e-05	0.000869858656745096	15.0575003333333	19.3355153333333	-0.362411	0.649994046848273	1	4.80440133333333	3.54863	0.27447548681178	0.793820626797614	1
CCA0552S0086	TCONS_00014860	CCA0552S0086	- && - && -	protein_coding	Novel_mRNA	scaffold16534	1220358	1225921	+	8	3228	563	98.849	4.13235	97.6971	2.9649	65.2394	8.06445	81.2712	3.7241969999999998	18.2289	2.62455	54.4924	15.3297	27.4916	18.6261	29.7158	11.2167	0.799133	3.54863	87.2618293333333	-4.25253	5.76503193621548e-16	4.8238486103632e-14	4.80440133333333	51.3308	-3.08711	2.4037458204002e-05	0.000869858656745096	15.0575003333333	19.3355153333333	-0.362411	0.649994046848273	1	4.80440133333333	3.54863	0.27447548681178	0.793820626797614	1
CCA0552S0086	TCONS_00014859	CCA0552S0086	- && - && -	protein_coding	Novel_mRNA	scaffold16534	1220358	1225921	+	8	3228	563	98.849	4.13235	97.6971	2.9649	65.2394	8.06445	81.2712	3.7241969999999998	18.2289	2.62455	54.4924	15.3297	27.4916	18.6261	29.7158	11.2167	0.799133	3.54863	87.2618293333333	-4.25253	5.76503193621548e-16	4.8238486103632e-14	4.80440133333333	51.3308	-3.08711	2.4037458204002e-05	0.000869858656745096	15.0575003333333	19.3355153333333	-0.362411	0.649994046848273	1	4.80440133333333	3.54863	0.27447548681178	0.793820626797614	1
CCA0552S0086	TCONS_00014862	CCA0552S0086	- && - && -	protein_coding	Novel_mRNA	scaffold16534	1220373	1224984	+	8	2319	564	98.849	4.13235	97.6971	2.9649	65.2394	8.06445	81.2712	3.7241969999999998	18.2289	2.62455	54.4924	15.3297	27.4916	18.6261	29.7158	11.2167	0.799133	3.54863	87.2618293333333	-4.25253	5.76503193621548e-16	4.8238486103632e-14	4.80440133333333	51.3308	-3.08711	2.4037458204002e-05	0.000869858656745096	15.0575003333333	19.3355153333333	-0.362411	0.649994046848273	1	4.80440133333333	3.54863	0.27447548681178	0.793820626797614	1
CCA0552S0086	TCONS_00014863	CCA0552S0086	- && - && -	protein_coding	Novel_mRNA	scaffold16534	1220380	1224998	+	8	2335	567	98.849	4.13235	97.6971	2.9649	65.2394	8.06445	81.2712	3.7241969999999998	18.2289	2.62455	54.4924	15.3297	27.4916	18.6261	29.7158	11.2167	0.799133	3.54863	87.2618293333333	-4.25253	5.76503193621548e-16	4.8238486103632e-14	4.80440133333333	51.3308	-3.08711	2.4037458204002e-05	0.000869858656745096	15.0575003333333	19.3355153333333	-0.362411	0.649994046848273	1	4.80440133333333	3.54863	0.27447548681178	0.793820626797614	1
CCA0552S0086	TCONS_00014864	CCA0552S0086	- && - && -	protein_coding	Novel_mRNA	scaffold16534	1220381	1224984	+	8	2305	562	98.849	4.13235	97.6971	2.9649	65.2394	8.06445	81.2712	3.7241969999999998	18.2289	2.62455	54.4924	15.3297	27.4916	18.6261	29.7158	11.2167	0.799133	3.54863	87.2618293333333	-4.25253	5.76503193621548e-16	4.8238486103632e-14	4.80440133333333	51.3308	-3.08711	2.4037458204002e-05	0.000869858656745096	15.0575003333333	19.3355153333333	-0.362411	0.649994046848273	1	4.80440133333333	3.54863	0.27447548681178	0.793820626797614	1
CCA0552S0086	trans_id_CCA0552S0086	CCA0552S0086	- && - && -	protein_coding	Annotated_mRNA	scaffold16534	1220367	1221606	-	1	1240	110	98.849	4.13235	97.6971	2.9649	65.2394	8.06445	81.2712	3.7241969999999998	18.2289	2.62455	54.4924	15.3297	27.4916	18.6261	29.7158	11.2167	0.799133	3.54863	87.2618293333333	-4.25253	5.76503193621548e-16	4.8238486103632e-14	4.80440133333333	51.3308	-3.08711	2.4037458204002e-05	0.000869858656745096	15.0575003333333	19.3355153333333	-0.362411	0.649994046848273	1	4.80440133333333	3.54863	0.27447548681178	0.793820626797614	1
XLOC_006873	TCONS_00014899	XLOC_006873	-	novel	Novel_mRNA	scaffold16534	1614340	1623365	+	3	5431	626	0.074749	0.027679	0.431191	0.449085	0.262459	0.413191	0.448682	0.052363	0.017072	0.012242	1.23969	1.85064	0.580271	0.017971	0.756045	0.215578	0	0.238382	0.256133	0.0609066470480939	0.926238787724095	0.988028469633371	0.159265333333333	0.568481333333333	-1.54701	0.276780733458522	0.660542276492979	0.694731	0.445438666666667	0.649043580757859	0.680568170439257	1	0.159265333333333	0.238382	-0.622824	0.653028483000249	1
XLOC_006874	TCONS_00014900	XLOC_006874	-	novel	Novel_mRNA	scaffold16534	1647558	1713469	+	4	6650	765	9.64097	18.934	10.527	25.3611	16.3897	24.3339	22.4456	27.234	8.97559	81.4643	20.6612	50.6097	28.8806	8.09004	27.2548	59.5009	2.66054	22.1476	12.1859	1.0858856347896	0.0130314089357816	0.0726728088756926	44.3440526666667	17.3608023333333	1.69036641818357	0.0179333064218266	0.128853319481243	39.4002013333333	19.5986553333333	0.656028025837654	0.384340789269512	1	44.3440526666667	22.1476	1.04424401184915	0.24433536205556	1
XLOC_006874	TCONS_00014901	XLOC_006874	-	novel	Novel_mRNA	scaffold16534	1647703	1672601	+	7	4304	1261	9.64097	18.934	10.527	25.3611	16.3897	24.3339	22.4456	27.234	8.97559	81.4643	20.6612	50.6097	28.8806	8.09004	27.2548	59.5009	2.66054	22.1476	12.1859	1.0858856347896	0.0130314089357816	0.0726728088756926	44.3440526666667	17.3608023333333	1.69036641818357	0.0179333064218266	0.128853319481243	39.4002013333333	19.5986553333333	0.656028025837654	0.384340789269512	1	44.3440526666667	22.1476	1.04424401184915	0.24433536205556	1
XLOC_006874	TCONS_00014902	XLOC_006874	-	novel	Novel_mRNA	scaffold16534	1647703	1672663	+	7	4291	1236	9.64097	18.934	10.527	25.3611	16.3897	24.3339	22.4456	27.234	8.97559	81.4643	20.6612	50.6097	28.8806	8.09004	27.2548	59.5009	2.66054	22.1476	12.1859	1.0858856347896	0.0130314089357816	0.0726728088756926	44.3440526666667	17.3608023333333	1.69036641818357	0.0179333064218266	0.128853319481243	39.4002013333333	19.5986553333333	0.656028025837654	0.384340789269512	1	44.3440526666667	22.1476	1.04424401184915	0.24433536205556	1
XLOC_006874	TCONS_00014903	XLOC_006874	-	novel	Novel_mRNA	scaffold16534	1647776	1713521	+	4	6408	454	9.64097	18.934	10.527	25.3611	16.3897	24.3339	22.4456	27.234	8.97559	81.4643	20.6612	50.6097	28.8806	8.09004	27.2548	59.5009	2.66054	22.1476	12.1859	1.0858856347896	0.0130314089357816	0.0726728088756926	44.3440526666667	17.3608023333333	1.69036641818357	0.0179333064218266	0.128853319481243	39.4002013333333	19.5986553333333	0.656028025837654	0.384340789269512	1	44.3440526666667	22.1476	1.04424401184915	0.24433536205556	1
XLOC_006874	TCONS_00014904	XLOC_006874	-	novel	Novel_mRNA	scaffold16534	1647776	1713952	+	4	7542	325	9.64097	18.934	10.527	25.3611	16.3897	24.3339	22.4456	27.234	8.97559	81.4643	20.6612	50.6097	28.8806	8.09004	27.2548	59.5009	2.66054	22.1476	12.1859	1.0858856347896	0.0130314089357816	0.0726728088756926	44.3440526666667	17.3608023333333	1.69036641818357	0.0179333064218266	0.128853319481243	39.4002013333333	19.5986553333333	0.656028025837654	0.384340789269512	1	44.3440526666667	22.1476	1.04424401184915	0.24433536205556	1
XLOC_006874	TCONS_00014906	XLOC_006874	-	novel	Novel_mRNA	scaffold16534	1647780	1661368	+	3	6074	389	9.64097	18.934	10.527	25.3611	16.3897	24.3339	22.4456	27.234	8.97559	81.4643	20.6612	50.6097	28.8806	8.09004	27.2548	59.5009	2.66054	22.1476	12.1859	1.0858856347896	0.0130314089357816	0.0726728088756926	44.3440526666667	17.3608023333333	1.69036641818357	0.0179333064218266	0.128853319481243	39.4002013333333	19.5986553333333	0.656028025837654	0.384340789269512	1	44.3440526666667	22.1476	1.04424401184915	0.24433536205556	1
XLOC_006874	TCONS_00014907	XLOC_006874	-	novel	Novel_mRNA	scaffold16534	1647866	1713388	+	5	5240	621	9.64097	18.934	10.527	25.3611	16.3897	24.3339	22.4456	27.234	8.97559	81.4643	20.6612	50.6097	28.8806	8.09004	27.2548	59.5009	2.66054	22.1476	12.1859	1.0858856347896	0.0130314089357816	0.0726728088756926	44.3440526666667	17.3608023333333	1.69036641818357	0.0179333064218266	0.128853319481243	39.4002013333333	19.5986553333333	0.656028025837654	0.384340789269512	1	44.3440526666667	22.1476	1.04424401184915	0.24433536205556	1
XLOC_006874	TCONS_00014908	XLOC_006874	-	novel	Novel_mRNA	scaffold16534	1647883	1713391	+	4	4766	503	9.64097	18.934	10.527	25.3611	16.3897	24.3339	22.4456	27.234	8.97559	81.4643	20.6612	50.6097	28.8806	8.09004	27.2548	59.5009	2.66054	22.1476	12.1859	1.0858856347896	0.0130314089357816	0.0726728088756926	44.3440526666667	17.3608023333333	1.69036641818357	0.0179333064218266	0.128853319481243	39.4002013333333	19.5986553333333	0.656028025837654	0.384340789269512	1	44.3440526666667	22.1476	1.04424401184915	0.24433536205556	1
XLOC_006874	TCONS_00014909	XLOC_006874	-	novel	Novel_mRNA	scaffold16534	1647909	1666644	+	3	2834	369	9.64097	18.934	10.527	25.3611	16.3897	24.3339	22.4456	27.234	8.97559	81.4643	20.6612	50.6097	28.8806	8.09004	27.2548	59.5009	2.66054	22.1476	12.1859	1.0858856347896	0.0130314089357816	0.0726728088756926	44.3440526666667	17.3608023333333	1.69036641818357	0.0179333064218266	0.128853319481243	39.4002013333333	19.5986553333333	0.656028025837654	0.384340789269512	1	44.3440526666667	22.1476	1.04424401184915	0.24433536205556	1
XLOC_006874	TCONS_00014910	XLOC_006874	-	novel	Novel_mRNA	scaffold16534	1647909	1713927	+	7	5376	1247	9.64097	18.934	10.527	25.3611	16.3897	24.3339	22.4456	27.234	8.97559	81.4643	20.6612	50.6097	28.8806	8.09004	27.2548	59.5009	2.66054	22.1476	12.1859	1.0858856347896	0.0130314089357816	0.0726728088756926	44.3440526666667	17.3608023333333	1.69036641818357	0.0179333064218266	0.128853319481243	39.4002013333333	19.5986553333333	0.656028025837654	0.384340789269512	1	44.3440526666667	22.1476	1.04424401184915	0.24433536205556	1
XLOC_006874	TCONS_00014911	XLOC_006874	-	novel	Novel_mRNA	scaffold16534	1661785	1667795	+	3	3532	647	9.64097	18.934	10.527	25.3611	16.3897	24.3339	22.4456	27.234	8.97559	81.4643	20.6612	50.6097	28.8806	8.09004	27.2548	59.5009	2.66054	22.1476	12.1859	1.0858856347896	0.0130314089357816	0.0726728088756926	44.3440526666667	17.3608023333333	1.69036641818357	0.0179333064218266	0.128853319481243	39.4002013333333	19.5986553333333	0.656028025837654	0.384340789269512	1	44.3440526666667	22.1476	1.04424401184915	0.24433536205556	1
XLOC_006874	TCONS_00014922	XLOC_006874	-	novel	Novel_mRNA	scaffold16534	1661843	1671973	+	3	1682	296	9.64097	18.934	10.527	25.3611	16.3897	24.3339	22.4456	27.234	8.97559	81.4643	20.6612	50.6097	28.8806	8.09004	27.2548	59.5009	2.66054	22.1476	12.1859	1.0858856347896	0.0130314089357816	0.0726728088756926	44.3440526666667	17.3608023333333	1.69036641818357	0.0179333064218266	0.128853319481243	39.4002013333333	19.5986553333333	0.656028025837654	0.384340789269512	1	44.3440526666667	22.1476	1.04424401184915	0.24433536205556	1
XLOC_006874	TCONS_00014923	XLOC_006874	-	novel	Novel_mRNA	scaffold16534	1704793	1714680	+	4	4338	236	9.64097	18.934	10.527	25.3611	16.3897	24.3339	22.4456	27.234	8.97559	81.4643	20.6612	50.6097	28.8806	8.09004	27.2548	59.5009	2.66054	22.1476	12.1859	1.0858856347896	0.0130314089357816	0.0726728088756926	44.3440526666667	17.3608023333333	1.69036641818357	0.0179333064218266	0.128853319481243	39.4002013333333	19.5986553333333	0.656028025837654	0.384340789269512	1	44.3440526666667	22.1476	1.04424401184915	0.24433536205556	1
XLOC_006874	TCONS_00014924	XLOC_006874	-	novel	Novel_mRNA	scaffold16534	1704932	1713445	+	3	5912	283	9.64097	18.934	10.527	25.3611	16.3897	24.3339	22.4456	27.234	8.97559	81.4643	20.6612	50.6097	28.8806	8.09004	27.2548	59.5009	2.66054	22.1476	12.1859	1.0858856347896	0.0130314089357816	0.0726728088756926	44.3440526666667	17.3608023333333	1.69036641818357	0.0179333064218266	0.128853319481243	39.4002013333333	19.5986553333333	0.656028025837654	0.384340789269512	1	44.3440526666667	22.1476	1.04424401184915	0.24433536205556	1
XLOC_006874	TCONS_00014925	XLOC_006874	-	novel	Novel_mRNA	scaffold16534	1705188	1714680	+	4	6376	325	9.64097	18.934	10.527	25.3611	16.3897	24.3339	22.4456	27.234	8.97559	81.4643	20.6612	50.6097	28.8806	8.09004	27.2548	59.5009	2.66054	22.1476	12.1859	1.0858856347896	0.0130314089357816	0.0726728088756926	44.3440526666667	17.3608023333333	1.69036641818357	0.0179333064218266	0.128853319481243	39.4002013333333	19.5986553333333	0.656028025837654	0.384340789269512	1	44.3440526666667	22.1476	1.04424401184915	0.24433536205556	1
XLOC_006874	TCONS_00014927	XLOC_006874	-	novel	Novel_mRNA	scaffold16534	1705188	1789410	+	3	8874	407	9.64097	18.934	10.527	25.3611	16.3897	24.3339	22.4456	27.234	8.97559	81.4643	20.6612	50.6097	28.8806	8.09004	27.2548	59.5009	2.66054	22.1476	12.1859	1.0858856347896	0.0130314089357816	0.0726728088756926	44.3440526666667	17.3608023333333	1.69036641818357	0.0179333064218266	0.128853319481243	39.4002013333333	19.5986553333333	0.656028025837654	0.384340789269512	1	44.3440526666667	22.1476	1.04424401184915	0.24433536205556	1
XLOC_006874	TCONS_00014928	XLOC_006874	-	novel	Novel_mRNA	scaffold16534	1705233	1713379	+	4	3792	325	9.64097	18.934	10.527	25.3611	16.3897	24.3339	22.4456	27.234	8.97559	81.4643	20.6612	50.6097	28.8806	8.09004	27.2548	59.5009	2.66054	22.1476	12.1859	1.0858856347896	0.0130314089357816	0.0726728088756926	44.3440526666667	17.3608023333333	1.69036641818357	0.0179333064218266	0.128853319481243	39.4002013333333	19.5986553333333	0.656028025837654	0.384340789269512	1	44.3440526666667	22.1476	1.04424401184915	0.24433536205556	1
XLOC_006874	TCONS_00014929	XLOC_006874	-	novel	Novel_mRNA	scaffold16534	1705273	1713391	+	4	4217	309	9.64097	18.934	10.527	25.3611	16.3897	24.3339	22.4456	27.234	8.97559	81.4643	20.6612	50.6097	28.8806	8.09004	27.2548	59.5009	2.66054	22.1476	12.1859	1.0858856347896	0.0130314089357816	0.0726728088756926	44.3440526666667	17.3608023333333	1.69036641818357	0.0179333064218266	0.128853319481243	39.4002013333333	19.5986553333333	0.656028025837654	0.384340789269512	1	44.3440526666667	22.1476	1.04424401184915	0.24433536205556	1
XLOC_006874	TCONS_00014930	XLOC_006874	-	novel	Novel_mRNA	scaffold16534	1705293	1713388	+	4	4403	508	9.64097	18.934	10.527	25.3611	16.3897	24.3339	22.4456	27.234	8.97559	81.4643	20.6612	50.6097	28.8806	8.09004	27.2548	59.5009	2.66054	22.1476	12.1859	1.0858856347896	0.0130314089357816	0.0726728088756926	44.3440526666667	17.3608023333333	1.69036641818357	0.0179333064218266	0.128853319481243	39.4002013333333	19.5986553333333	0.656028025837654	0.384340789269512	1	44.3440526666667	22.1476	1.04424401184915	0.24433536205556	1
XLOC_006874	TCONS_00014931	XLOC_006874	-	novel	Novel_mRNA	scaffold16534	1780252	1789410	+	6	4872	1138	9.64097	18.934	10.527	25.3611	16.3897	24.3339	22.4456	27.234	8.97559	81.4643	20.6612	50.6097	28.8806	8.09004	27.2548	59.5009	2.66054	22.1476	12.1859	1.0858856347896	0.0130314089357816	0.0726728088756926	44.3440526666667	17.3608023333333	1.69036641818357	0.0179333064218266	0.128853319481243	39.4002013333333	19.5986553333333	0.656028025837654	0.384340789269512	1	44.3440526666667	22.1476	1.04424401184915	0.24433536205556	1
CCA0552S0027	TCONS_00015175	CCA0552S0027	- && sp|W8JMU7|CYQ32_CATRO Cytochrome P450 81Q32 OS=Catharanthus roseus OX=4058 GN=CYP81Q32 PE=2 SV=1 && PF00067:Cytochrome P450	protein_coding	Novel_mRNA	scaffold16534	350134	354798	-	2	3821	526	2.66952	10.817	2.31463	7.85288	1.51437	0.297034	4.19112	3.03745	0.921878	11.6328	4.18583	1.87749	1.55771	1.62513	2.35812	1.71295	0.383587	9.33492	2.16617566666667	2.26782384091978	7.68974217614898e-06	0.000123412252967077	4.98909733333333	3.09961	1.45495210374842	0.188171205155147	0.551245128243163	1.73852633333333	1.43313866666667	-0.754678	0.472668403164794	1	4.98909733333333	9.33492	-0.802082	0.440544116332261	1
CCA0552S0027	trans_id_CCA0552S0027	CCA0552S0027	- && sp|W8JMU7|CYQ32_CATRO Cytochrome P450 81Q32 OS=Catharanthus roseus OX=4058 GN=CYP81Q32 PE=2 SV=1 && PF00067:Cytochrome P450	protein_coding	Annotated_mRNA	scaffold16534	335819	360199	-	3	1695	564	2.66952	10.817	2.31463	7.85288	1.51437	0.297034	4.19112	3.03745	0.921878	11.6328	4.18583	1.87749	1.55771	1.62513	2.35812	1.71295	0.383587	9.33492	2.16617566666667	2.26782384091978	7.68974217614898e-06	0.000123412252967077	4.98909733333333	3.09961	1.45495210374842	0.188171205155147	0.551245128243163	1.73852633333333	1.43313866666667	-0.754678	0.472668403164794	1	4.98909733333333	9.33492	-0.802082	0.440544116332261	1
XLOC_007010	TCONS_00015197	XLOC_007010	-	novel	Novel_mRNA	scaffold16534	858182	861867	-	3	3359	184	9.66419	8.74642	9.32318	6.6355	8.07037	4.23568	7.35342	7.44182	8.5557	7.74094	5.29363	2.36553	3.80765	3.18492	3.50779	2.90014	2.05724	7.69096	9.01924433333333	0.0314926627461575	0.932525439757184	0.990251885206963	6.47281066666667	7.06758433333333	-0.0808406	0.908538460730405	0.986874445015361	2.81686233333333	3.12422633333333	-0.436816	0.584798988316913	1	6.47281066666667	7.69096	-0.417459	0.591749578737678	1
XLOC_007010	TCONS_00015198	XLOC_007010	-	novel	Novel_mRNA	scaffold16534	858182	861900	-	4	1726	177	9.66419	8.74642	9.32318	6.6355	8.07037	4.23568	7.35342	7.44182	8.5557	7.74094	5.29363	2.36553	3.80765	3.18492	3.50779	2.90014	2.05724	7.69096	9.01924433333333	0.0314926627461575	0.932525439757184	0.990251885206963	6.47281066666667	7.06758433333333	-0.0808406	0.908538460730405	0.986874445015361	2.81686233333333	3.12422633333333	-0.436816	0.584798988316913	1	6.47281066666667	7.69096	-0.417459	0.591749578737678	1
XLOC_007010	TCONS_00015199	XLOC_007010	-	novel	Novel_mRNA	scaffold16534	858338	861904	-	4	1574	177	9.66419	8.74642	9.32318	6.6355	8.07037	4.23568	7.35342	7.44182	8.5557	7.74094	5.29363	2.36553	3.80765	3.18492	3.50779	2.90014	2.05724	7.69096	9.01924433333333	0.0314926627461575	0.932525439757184	0.990251885206963	6.47281066666667	7.06758433333333	-0.0808406	0.908538460730405	0.986874445015361	2.81686233333333	3.12422633333333	-0.436816	0.584798988316913	1	6.47281066666667	7.69096	-0.417459	0.591749578737678	1
XLOC_007010	TCONS_00015200	XLOC_007010	-	novel	Novel_mRNA	scaffold16534	858525	861900	-	4	1404	184	9.66419	8.74642	9.32318	6.6355	8.07037	4.23568	7.35342	7.44182	8.5557	7.74094	5.29363	2.36553	3.80765	3.18492	3.50779	2.90014	2.05724	7.69096	9.01924433333333	0.0314926627461575	0.932525439757184	0.990251885206963	6.47281066666667	7.06758433333333	-0.0808406	0.908538460730405	0.986874445015361	2.81686233333333	3.12422633333333	-0.436816	0.584798988316913	1	6.47281066666667	7.69096	-0.417459	0.591749578737678	1
XLOC_007010	TCONS_00015201	XLOC_007010	-	novel	Novel_mRNA	scaffold16534	858525	861904	-	4	1387	177	9.66419	8.74642	9.32318	6.6355	8.07037	4.23568	7.35342	7.44182	8.5557	7.74094	5.29363	2.36553	3.80765	3.18492	3.50779	2.90014	2.05724	7.69096	9.01924433333333	0.0314926627461575	0.932525439757184	0.990251885206963	6.47281066666667	7.06758433333333	-0.0808406	0.908538460730405	0.986874445015361	2.81686233333333	3.12422633333333	-0.436816	0.584798988316913	1	6.47281066666667	7.69096	-0.417459	0.591749578737678	1
XLOC_007010	TCONS_00015202	XLOC_007010	-	novel	Novel_mRNA	scaffold16534	858715	861863	-	4	1210	177	9.66419	8.74642	9.32318	6.6355	8.07037	4.23568	7.35342	7.44182	8.5557	7.74094	5.29363	2.36553	3.80765	3.18492	3.50779	2.90014	2.05724	7.69096	9.01924433333333	0.0314926627461575	0.932525439757184	0.990251885206963	6.47281066666667	7.06758433333333	-0.0808406	0.908538460730405	0.986874445015361	2.81686233333333	3.12422633333333	-0.436816	0.584798988316913	1	6.47281066666667	7.69096	-0.417459	0.591749578737678	1
XLOC_007010	TCONS_00015203	XLOC_007010	-	novel	Novel_mRNA	scaffold16534	858734	861859	-	4	1187	177	9.66419	8.74642	9.32318	6.6355	8.07037	4.23568	7.35342	7.44182	8.5557	7.74094	5.29363	2.36553	3.80765	3.18492	3.50779	2.90014	2.05724	7.69096	9.01924433333333	0.0314926627461575	0.932525439757184	0.990251885206963	6.47281066666667	7.06758433333333	-0.0808406	0.908538460730405	0.986874445015361	2.81686233333333	3.12422633333333	-0.436816	0.584798988316913	1	6.47281066666667	7.69096	-0.417459	0.591749578737678	1
XLOC_007010	TCONS_00015204	XLOC_007010	-	novel	Novel_mRNA	scaffold16534	858763	861867	-	4	1187	184	9.66419	8.74642	9.32318	6.6355	8.07037	4.23568	7.35342	7.44182	8.5557	7.74094	5.29363	2.36553	3.80765	3.18492	3.50779	2.90014	2.05724	7.69096	9.01924433333333	0.0314926627461575	0.932525439757184	0.990251885206963	6.47281066666667	7.06758433333333	-0.0808406	0.908538460730405	0.986874445015361	2.81686233333333	3.12422633333333	-0.436816	0.584798988316913	1	6.47281066666667	7.69096	-0.417459	0.591749578737678	1
XLOC_007043	TCONS_00015307	XLOC_007043	-	novel	Novel_mRNA	scaffold16534	1985424	1994821	-	3	2909	153	7.60679	71.1979	8.38643	284.321	157.229	87.8421	1.95239	227.757	0.010624	0.105137	0.873434	9.33052	0.392715	35.7569	7.18746	39.7862	1.33574	177.759	57.7408426666667	1.73821711032174	0.0734621826489594	0.254580107270595	105.234816333333	0.945484	6.90299079244795	1.80712090339372e-05	0.000684500876791671	28.2912133333333	2.97197133333333	2.87385763181982	0.000467583710932316	0.0786103988234883	105.234816333333	177.759	-0.783671	0.513781162190305	1
XLOC_007051	TCONS_00015327	XLOC_007051	-	novel	Novel_mRNA	scaffold16534	2142148	2146183	-	3	3547	496	0.626775	4.02127	0.857683	64.1437	2.18394	31.4294	6.76831	49.41	2.92652	0.964334	7.69115	3.5407	1.09072	65.2044	2.37561	24.8107	1.28333	34.0825	1.22279866666667	4.93071696550832	3.16736886616593e-08	8.62546615404038e-07	27.2679323333333	5.79532666666667	2.53888445985997	0.00826676583443818	0.0748909424682095	31.1853	1.58321633333333	4.0121428789099	1.19737500745962e-05	0.00611274543442373	27.2679323333333	34.0825	-0.288305	0.769609942600124	1
XLOC_007115	TCONS_00015468	XLOC_007115	-	novel	Novel_mRNA	scaffold16534	2945129	2948006	-	3	2401	485	213.536	39.5641	115.591	62.6171	87.046	71.7231	141.054	54.9213	141.483	115.373	139.652	370.95	668.82	335.361	527.641	391.16	401.32	51.0906	138.724334666667	-1.22462	0.013897080087028	0.0762562091142756	80.6725653333333	140.729	-0.459999	0.453006069438327	0.799704245737625	365.823598333333	532.593668666667	-0.846499	0.129236148158175	1	80.6725653333333	51.0906	0.748617723359927	0.362479928217474	1
XLOC_007115	TCONS_00015467	XLOC_007115	-	novel	Novel_mRNA	scaffold16534	2945129	2948006	-	2	2266	493	213.536	39.5641	115.591	62.6171	87.046	71.7231	141.054	54.9213	141.483	115.373	139.652	370.95	668.82	335.361	527.641	391.16	401.32	51.0906	138.724334666667	-1.22462	0.013897080087028	0.0762562091142756	80.6725653333333	140.729	-0.459999	0.453006069438327	0.799704245737625	365.823598333333	532.593668666667	-0.846499	0.129236148158175	1	80.6725653333333	51.0906	0.748617723359927	0.362479928217474	1
XLOC_007285	TCONS_00015817	XLOC_007285	-	novel	Novel_mRNA	scaffold16643	370287	373774	-	2	1729	319	0	0.057749	0	0	0	0.02988	0	0	0	0	0	0	0	1.44701	0	0.062959	0.047905	0.0288745	0	4.63646499622609	0.276141529191214	0.574871210395181	0.00996	0	3.3397665564756	0.539439879738696	0.851909112506225	0.503323	0.0159683333333333	4.06206257536467	0.0813130629903788	1	0.00996	0.0288745	-1.52975	0.608422935874847	1
XLOC_007296	TCONS_00015862	XLOC_007296	-	novel	Novel_mRNA	scaffold16643	671132	675762	-	5	2178	310	0.908558	0.49308	0.363244	19.1485	20.3653	75.2552	7.3592	8.97838	38.2234	1.72019	8.88726	6.53992	0.823766	54.0591	3.37573	34.6153	14.005	9.82078	7.21235233333333	0.541423702862778	0.647721552886187	0.850559237523947	28.6512653333333	18.1566346666667	0.655272848856553	0.521232957404977	0.845307001381007	31.7380926666667	6.06816533333333	1.74947397514879	0.0877826020237652	1	28.6512653333333	9.82078	1.48932387990249	0.311337874418522	1
XLOC_007296	TCONS_00015863	XLOC_007296	-	novel	Novel_mRNA	scaffold16643	671325	675757	-	6	1388	392	0.908558	0.49308	0.363244	19.1485	20.3653	75.2552	7.3592	8.97838	38.2234	1.72019	8.88726	6.53992	0.823766	54.0591	3.37573	34.6153	14.005	9.82078	7.21235233333333	0.541423702862778	0.647721552886187	0.850559237523947	28.6512653333333	18.1566346666667	0.655272848856553	0.521232957404977	0.845307001381007	31.7380926666667	6.06816533333333	1.74947397514879	0.0877826020237652	1	28.6512653333333	9.82078	1.48932387990249	0.311337874418522	1
CCA0555S0137	TCONS_00016015	CCA0555S0137	- && sp|Q9SRN0|NHL1_ARATH NDR1/HIN1-like protein 1 OS=Arabidopsis thaliana OX=3702 GN=NHL1 PE=2 SV=1 && PF03168:Late embryogenesis abundant protein	protein_coding	Novel_mRNA	scaffold16643	1411455	1412643	-	1	1189	240	0	1.22411	0	1.89692	0.105427	1.76412	2.09124	0.323306	0.025647	0.704562	1.0295809999999999	0.100112	0.233625	0.021107	1.0304250000000001	0.373141	0	1.56052	0.0351423333333333	5.47679289321391	8.75807139633647e-05	0.00107231869303475	0.930662333333333	1.04882266666667	0.189922682143532	0.890659714720511	0.980197980987017	0.164786666666667	0.42135	-1.32179	0.419264824969879	1	0.930662333333333	1.56052	-0.744963	0.522777721889399	1
CCA0555S0137	trans_id_CCA0555S0137	CCA0555S0137	- && sp|Q9SRN0|NHL1_ARATH NDR1/HIN1-like protein 1 OS=Arabidopsis thaliana OX=3702 GN=NHL1 PE=2 SV=1 && PF03168:Late embryogenesis abundant protein	protein_coding	Annotated_mRNA	scaffold16643	1410999	1412592	+	1	1594	195	0	1.22411	0	1.89692	0.105427	1.76412	2.09124	0.323306	0.025647	0.704562	1.0295809999999999	0.100112	0.233625	0.021107	1.0304250000000001	0.373141	0	1.56052	0.0351423333333333	5.47679289321391	8.75807139633647e-05	0.00107231869303475	0.930662333333333	1.04882266666667	0.189922682143532	0.890659714720511	0.980197980987017	0.164786666666667	0.42135	-1.32179	0.419264824969879	1	0.930662333333333	1.56052	-0.744963	0.522777721889399	1
CCA0559S0090	TCONS_00016325	CCA0559S0090	- && sp|Q6R3L0|YSL1_ARATH Metal-nicotianamine transporter YSL1 OS=Arabidopsis thaliana OX=3702 GN=YSL1 PE=2 SV=2 && PF06552:Plant specific mitochondrial import receptor subunit TOM20|PF03169:OPT oligopeptide transporter protein	protein_coding	Novel_mRNA	scaffold16751	1363274	1367904	+	9	2876	679	11.746002999999998	1.43469	6.29301	1.48187	4.5787	1.92854	4.37286	1.00883	3.20708	0.284632	3.66411	7.42302	13.7785	0.304427	14.194837000000001	2.73901	1.02231	1.45828	7.53923866666667	-2.00296	0.000971230428115384	0.00872398538893576	1.07399933333333	3.74802	-1.29028	0.140504092348148	0.475616766515703	3.48882	9.66522833333334	-1.49972	0.0982174447910883	1	1.07399933333333	1.45828	-0.486946	0.62583376731052	1
CCA0559S0090	TCONS_00016326	CCA0559S0090	- && sp|Q6R3L0|YSL1_ARATH Metal-nicotianamine transporter YSL1 OS=Arabidopsis thaliana OX=3702 GN=YSL1 PE=2 SV=2 && PF06552:Plant specific mitochondrial import receptor subunit TOM20|PF03169:OPT oligopeptide transporter protein	protein_coding	Novel_mRNA	scaffold16751	1363354	1367904	+	8	3165	679	11.746002999999998	1.43469	6.29301	1.48187	4.5787	1.92854	4.37286	1.00883	3.20708	0.284632	3.66411	7.42302	13.7785	0.304427	14.194837000000001	2.73901	1.02231	1.45828	7.53923866666667	-2.00296	0.000971230428115384	0.00872398538893576	1.07399933333333	3.74802	-1.29028	0.140504092348148	0.475616766515703	3.48882	9.66522833333334	-1.49972	0.0982174447910883	1	1.07399933333333	1.45828	-0.486946	0.62583376731052	1
CCA0559S0090	trans_id_CCA0559S0090	CCA0559S0090	- && sp|Q6R3L0|YSL1_ARATH Metal-nicotianamine transporter YSL1 OS=Arabidopsis thaliana OX=3702 GN=YSL1 PE=2 SV=2 && PF06552:Plant specific mitochondrial import receptor subunit TOM20|PF03169:OPT oligopeptide transporter protein	protein_coding	Annotated_mRNA	scaffold16751	1330397	1374695	-	12	4441	370	11.746002999999998	1.43469	6.29301	1.48187	4.5787	1.92854	4.37286	1.00883	3.20708	0.284632	3.66411	7.42302	13.7785	0.304427	14.194837000000001	2.73901	1.02231	1.45828	7.53923866666667	-2.00296	0.000971230428115384	0.00872398538893576	1.07399933333333	3.74802	-1.29028	0.140504092348148	0.475616766515703	3.48882	9.66522833333334	-1.49972	0.0982174447910883	1	1.07399933333333	1.45828	-0.486946	0.62583376731052	1
XLOC_007507	TCONS_00016337	XLOC_007507	-	novel	Novel_mRNA	scaffold16751	1554591	1559012	+	4	2659	748	5.94551	9.99578	8.09942	7.88821	4.11669	9.69056	11.8994	9.09483	9.30411	9.74434	10.853	17.2316	9.89951	7.23595	10.9439	19.3569	8.67253	8.94199	6.05387033333333	0.778899420381499	0.117640410068592	0.347337059309648	9.50990933333333	10.6854903333333	0.151863636892568	0.79683920623217	0.951627814626222	14.6082	9.83864066666667	0.214160168980427	0.729108924309705	1	9.50990933333333	8.94199	0.121260074693296	0.897589126806053	1
XLOC_007507	TCONS_00016338	XLOC_007507	-	novel	Novel_mRNA	scaffold16751	1554592	1559012	+	3	2619	735	5.94551	9.99578	8.09942	7.88821	4.11669	9.69056	11.8994	9.09483	9.30411	9.74434	10.853	17.2316	9.89951	7.23595	10.9439	19.3569	8.67253	8.94199	6.05387033333333	0.778899420381499	0.117640410068592	0.347337059309648	9.50990933333333	10.6854903333333	0.151863636892568	0.79683920623217	0.951627814626222	14.6082	9.83864066666667	0.214160168980427	0.729108924309705	1	9.50990933333333	8.94199	0.121260074693296	0.897589126806053	1
XLOC_007529	TCONS_00016385	XLOC_007529	-	novel	Novel_mRNA	scaffold16751	1884706	1893976	+	2	7812	571	2.48645	0.237383	0.298709	0.190479	0.372552	1.35273	1.93938	0.235388	0.334642	0.141845	0.510618	0.449919	2.22847	0.280522	1.03313	0.123431	0.132404	0.213931	1.05257166666667	-2.05473	0.0451190440362718	0.182133536685705	0.576653333333333	0.928211666666667	-0.424957	0.675873761876135	0.913121110696944	0.284624	1.13134	-2.0327	0.042408109085118	0.890272483303589	0.576653333333333	0.213931	1.34515908065762	0.32428795537426	1
XLOC_007544	TCONS_00016444	XLOC_007544	-	novel	Novel_mRNA	scaffold16751	2144077	2147042	+	3	1453	173	546.855	343.713	440.559	291.606	287.649	512.641	176.08	176.402	582.816	89.0252	480.981	165.583	382.479	206.945	365.132	203.657	80.7421	317.659	425.021046666667	-0.148852	0.748768465854854	0.906959426601656	259.356188333333	413.292190333333	-0.563446	0.436915641887485	0.789316309219127	192.062	276.117650333333	-0.722712	0.220783826556453	1	259.356188333333	317.659	-0.439113	0.563968410922352	1
XLOC_007544	TCONS_00016445	XLOC_007544	-	novel	Novel_mRNA	scaffold16751	2144078	2147042	+	2	2172	127	546.855	343.713	440.559	291.606	287.649	512.641	176.08	176.402	582.816	89.0252	480.981	165.583	382.479	206.945	365.132	203.657	80.7421	317.659	425.021046666667	-0.148852	0.748768465854854	0.906959426601656	259.356188333333	413.292190333333	-0.563446	0.436915641887485	0.789316309219127	192.062	276.117650333333	-0.722712	0.220783826556453	1	259.356188333333	317.659	-0.439113	0.563968410922352	1
XLOC_007544	TCONS_00016449	XLOC_007544	-	novel	Novel_mRNA	scaffold16751	2144358	2147041	+	3	1170	155	546.855	343.713	440.559	291.606	287.649	512.641	176.08	176.402	582.816	89.0252	480.981	165.583	382.479	206.945	365.132	203.657	80.7421	317.659	425.021046666667	-0.148852	0.748768465854854	0.906959426601656	259.356188333333	413.292190333333	-0.563446	0.436915641887485	0.789316309219127	192.062	276.117650333333	-0.722712	0.220783826556453	1	259.356188333333	317.659	-0.439113	0.563968410922352	1
XLOC_007667	TCONS_00016672	XLOC_007667	-	novel	Novel_mRNA	scaffold16858	1664868	1666588	+	2	1104	179	1357.24	1993.08	2129.16	2775.6	1784.88	1948.29	1144.65	1600.98	2269.19	430.199	1229.04	881.881	1495.67	2239.81	1547.47	889.134	863.858	2384.34	1757.09	0.633363442726617	0.132038927384205	0.373807523538704	1326.49	1547.62878433333	-0.00415461	0.995187669484285	1	1336.94	1302.33469633333	-0.206709	0.731820927355938	1	1326.49	2384.34	-0.85757	0.270297033653994	1
XLOC_007693	TCONS_00016715	XLOC_007693	-	novel	Novel_mRNA	scaffold16858	325256	343204	-	2	7499	240	18.1461	8.15949	14.0775	10.5217	7.97714	9.25182	23.8148	16.7906	12.1649	14.4149	21.3561	18.6585	16.098	30.7699	20.1912	16.2351	9.10544	9.34059	13.4002573333333	-0.188458	0.698362007686458	0.879379254175982	13.4857943333333	19.112	-0.176285	0.771393176390368	0.9431946951401	21.8878043333333	15.1315616666667	0.243671489132814	0.670296773724029	1	13.4857943333333	9.34059	0.503913104173244	0.533973962364226	1
XLOC_007693	TCONS_00016719	XLOC_007693	-	novel	Novel_mRNA	scaffold16858	325405	343221	-	3	4714	211	18.1461	8.15949	14.0775	10.5217	7.97714	9.25182	23.8148	16.7906	12.1649	14.4149	21.3561	18.6585	16.098	30.7699	20.1912	16.2351	9.10544	9.34059	13.4002573333333	-0.188458	0.698362007686458	0.879379254175982	13.4857943333333	19.112	-0.176285	0.771393176390368	0.9431946951401	21.8878043333333	15.1315616666667	0.243671489132814	0.670296773724029	1	13.4857943333333	9.34059	0.503913104173244	0.533973962364226	1
XLOC_007715	TCONS_00016791	XLOC_007715	-	novel	Novel_mRNA	scaffold16858	1435215	1440288	-	4	1823	191	40.2292	31.8693	35.9847	30.9844	25.8969	36.2789	23.0197	27.0417	21.523	22.5981	21.0344	15.4844	16.6823	19.4163	17.0454	18.5578	14.2696	31.4269	34.037	0.0888577067009187	0.819751415551263	0.942722442721024	28.6395283333333	21.8590393333333	0.677938673316494	0.24678259753856	0.628488896046674	17.8195273333333	15.9991196666667	-0.189679	0.743619713263024	1	28.6395283333333	31.4269	-0.0786905	0.887989362896735	1
XLOC_007715	TCONS_00016792	XLOC_007715	-	novel	Novel_mRNA	scaffold16858	1435215	1440297	-	3	2222	191	40.2292	31.8693	35.9847	30.9844	25.8969	36.2789	23.0197	27.0417	21.523	22.5981	21.0344	15.4844	16.6823	19.4163	17.0454	18.5578	14.2696	31.4269	34.037	0.0888577067009187	0.819751415551263	0.942722442721024	28.6395283333333	21.8590393333333	0.677938673316494	0.24678259753856	0.628488896046674	17.8195273333333	15.9991196666667	-0.189679	0.743619713263024	1	28.6395283333333	31.4269	-0.0786905	0.887989362896735	1
CCA0565S0031	TCONS_00016843	CCA0565S0031	- && sp|Q41140|PFPA_RICCO Pyrophosphate--fructose 6-phosphate 1-phosphotransferase subunit alpha OS=Ricinus communis OX=3988 GN=PFP-ALPHA PE=3 SV=1 && PF00650:CRAL/TRIO domain	protein_coding	Novel_mRNA	scaffold16967	440629	441669	+	1	1041	346	4.05764	0.594027	3.13451	1.55896	5.81879	5.47129	10.0306	4.9625	10.1862	2.4333	9.53026	19.6566	13.0561	15.857	16.0301	20.1023	8.75483	1.0765	4.33697866666667	-1.7918	0.0438464037400244	0.17869536269593	4.28903	9.91567633333333	-0.923377	0.240366843559769	0.62154992594064	18.5386093333333	12.6137	0.28011789772737	0.654239149108647	1	4.28903	1.0765	1.97026795257775	0.117009756759785	1
CCA0565S0031	trans_id_CCA0565S0031	CCA0565S0031	- && sp|Q41140|PFPA_RICCO Pyrophosphate--fructose 6-phosphate 1-phosphotransferase subunit alpha OS=Ricinus communis OX=3988 GN=PFP-ALPHA PE=3 SV=1 && PF00650:CRAL/TRIO domain	protein_coding	Annotated_mRNA	scaffold16967	436024	444337	+	11	1251	416	4.05764	0.594027	3.13451	1.55896	5.81879	5.47129	10.0306	4.9625	10.1862	2.4333	9.53026	19.6566	13.0561	15.857	16.0301	20.1023	8.75483	1.0765	4.33697866666667	-1.7918	0.0438464037400244	0.17869536269593	4.28903	9.91567633333333	-0.923377	0.240366843559769	0.62154992594064	18.5386093333333	12.6137	0.28011789772737	0.654239149108647	1	4.28903	1.0765	1.97026795257775	0.117009756759785	1
XLOC_007829	TCONS_00016998	XLOC_007829	-	novel	Novel_mRNA	scaffold16967	1104733	1112134	-	9	3625	596	2.56021	4.20317	3.57402	3.79279	2.62038	1.59841	1.5606	3.04004	1.87544	3.00585	2.52967	1.24081	1.5184	1.62163	1.82017	1.34849	0.596722	3.99798	2.91821	0.606902284871385	0.27490832334138	0.57460153701001	2.54810133333333	1.98857	0.615248251821218	0.432394947104894	0.786485732582553	1.40364333333333	1.31176533333333	-0.109141	0.898938951942619	1	2.54810133333333	3.99798	-0.528497	0.530909605932371	1
XLOC_007829	TCONS_00016999	XLOC_007829	-	novel	Novel_mRNA	scaffold16967	1105117	1112024	-	9	3123	962	2.56021	4.20317	3.57402	3.79279	2.62038	1.59841	1.5606	3.04004	1.87544	3.00585	2.52967	1.24081	1.5184	1.62163	1.82017	1.34849	0.596722	3.99798	2.91821	0.606902284871385	0.27490832334138	0.57460153701001	2.54810133333333	1.98857	0.615248251821218	0.432394947104894	0.786485732582553	1.40364333333333	1.31176533333333	-0.109141	0.898938951942619	1	2.54810133333333	3.99798	-0.528497	0.530909605932371	1
XLOC_007830	TCONS_00017000	XLOC_007830	-	novel	Novel_mRNA	scaffold16967	1116321	1123456	-	9	3363	443	2.28775	2.67671	2.5518	2.93418	1.75395	1.01396	1.8302	2.10261	1.41873	2.05353	2.11936	0.98054	0.782118	1.1249	1.02454	1.06785	0.41357	2.80545	2.19783	0.559245508475084	0.345468981144756	0.645806879365224	1.72336566666667	1.78942933333333	0.300469196512955	0.712703480348536	0.919372554394907	1.05776433333333	0.740077333333333	0.293846771580189	0.744647615511565	1	1.72336566666667	2.80545	-0.632141	0.485760795685377	1
XLOC_007915	TCONS_00017155	XLOC_007915	-	novel	Novel_mRNA	scaffold17075	814310	815787	+	3	744	222	1.47079	0.136825	1.66109	0.343068	0.802714	0.55691	0.58252	0.215824	1.1596	0.084198	1.63626	0.10666	0.338152	0.467728	0.280318	0.494721	0.719988	0.239947	1.31153	-2.16335	0.0675607500153714	0.240663540794024	0.285644	1.12612533333333	-1.70048	0.155654246824219	0.500275747890014	0.356369666666667	0.446152666666667	-0.858887	0.510586941140965	1	0.285644	0.239947	0.22832928842671	0.967853668620375	1
XLOC_007915	TCONS_00017156	XLOC_007915	-	novel	Novel_mRNA	scaffold17075	814314	815789	+	2	824	206	1.47079	0.136825	1.66109	0.343068	0.802714	0.55691	0.58252	0.215824	1.1596	0.084198	1.63626	0.10666	0.338152	0.467728	0.280318	0.494721	0.719988	0.239947	1.31153	-2.16335	0.0675607500153714	0.240663540794024	0.285644	1.12612533333333	-1.70048	0.155654246824219	0.500275747890014	0.356369666666667	0.446152666666667	-0.858887	0.510586941140965	1	0.285644	0.239947	0.22832928842671	0.967853668620375	1
XLOC_007995	TCONS_00017333	XLOC_007995	-	novel	Novel_mRNA	scaffold17075	335928	342133	-	5	3460	618	0.563469	0.010862	0.527941	0.051512	0.123854	0.206975	5.58399	0.030337	0.180759	0	6.41595	4.42064	4.59836	0.039252	3.99178	0.816921	0.139465	0.031187	0.405088	-3.37132	0.0109881664441051	0.0637921031894637	0.079104	4.06023266666667	-5.37085	0.000445768989199139	0.00843139519899855	1.75893866666667	2.90986766666667	-0.749523	0.544283641512685	1	0.079104	0.031187	1.20333302996808	0.676260823814507	1
XLOC_008052	TCONS_00017473	XLOC_008052	-	novel	Novel_mRNA	scaffold17075	1425628	1435925	-	11	1598	242	4.66466	3.69607	4.66468	3.34141	3.08203	6.19839	7.76055	5.18596	2.49167	2.12153	5.08065	2.81434	2.8115	0.815433	2.20843	3.53166	0.692877	3.51874	4.13712433333333	-0.0180727	1	1	4.50195833333333	5.11096	0.130636183286018	0.873615572094821	0.975157364296075	2.38714533333333	1.90427	0.146019131539957	0.880124958881796	1	4.50195833333333	3.51874	0.343146967036725	0.769718331514475	1
CCA0566S0112	TCONS_00017489	CCA0566S0112	- && sp|F4I312|VPS3_ARATH Vacuolar sorting protein 3 OS=Arabidopsis thaliana OX=3702 GN=VPS3 PE=1 SV=2 && PF10366:Vacuolar sorting protein 39 domain 1|PF10367:Vacuolar sorting protein 39 domain 2|PF00637:Region in Clathrin and VPS	protein_coding	Novel_mRNA	scaffold17075	1515109	1518804	-	2	3059	186	8.98725	9.05657	8.14125	7.93123	7.84777	9.27241	10.2894	14.2281	11.7484	10.8359	10.5744	7.83802	6.17209	9.61308	7.92095	9.55351	4.63248	8.4939	8.32542333333333	0.224323705245371	0.600937419286169	0.822632783152212	11.4454613333333	10.8707326666667	0.366177129824763	0.542871212591493	0.851909112506225	9.00153533333333	6.24183933333333	0.244454524489117	0.67722364870464	1	11.4454613333333	8.4939	0.461873043510939	0.570563727204628	1
CCA0566S0112	trans_id_CCA0566S0112	CCA0566S0112	- && sp|F4I312|VPS3_ARATH Vacuolar sorting protein 3 OS=Arabidopsis thaliana OX=3702 GN=VPS3 PE=1 SV=2 && PF10366:Vacuolar sorting protein 39 domain 1|PF10367:Vacuolar sorting protein 39 domain 2|PF00637:Region in Clathrin and VPS	protein_coding	Annotated_mRNA	scaffold17075	1499715	1523532	-	14	3267	1088	8.98725	9.05657	8.14125	7.93123	7.84777	9.27241	10.2894	14.2281	11.7484	10.8359	10.5744	7.83802	6.17209	9.61308	7.92095	9.55351	4.63248	8.4939	8.32542333333333	0.224323705245371	0.600937419286169	0.822632783152212	11.4454613333333	10.8707326666667	0.366177129824763	0.542871212591493	0.851909112506225	9.00153533333333	6.24183933333333	0.244454524489117	0.67722364870464	1	11.4454613333333	8.4939	0.461873043510939	0.570563727204628	1
XLOC_008114	TCONS_00017583	XLOC_008114	-	novel	Novel_mRNA	scaffold17149	616	2617	-	1	2002	667	1.86372	3.74117	1.55774	5.70853	0.988033	2.48982	7.25478	3.32478	0.765588	5.73727	7.68607	6.44156	3.19627	0.485961	3.9899	3.09747	0.041373	4.72485	1.46983	1.88469923077359	0.0055561981266694	0.0369780572024263	3.85062433333333	5.23547933333333	-0.021917	0.98112879517299	1	3.34166333333333	2.40918	0.458477647014715	0.698381456046238	1	3.85062433333333	4.72485	-0.201505	0.800348508510211	1
XLOC_008214	TCONS_00017763	XLOC_008214	-	novel	Novel_mRNA	scaffold17182	2426758	2457339	-	2	1250	243	0	0.011343	0	0	0	0.066058	0.464902	0	0.296362	0.031835	1.41059	29.3431	28.9687	0	14.1169	14.519	0.27656	0.0056715	0	3.15239328678878	0.56190296708197	0.796212036765198	0.032631	0.723950333333333	-3.29054	0.024908273686447	0.161769425736725	14.6206883333333	14.4541	-0.164576	0.909298676466905	1	0.032631	0.0056715	2.41234320409529	0.517784108992607	1
XLOC_008214	TCONS_00017765	XLOC_008214	-	novel	Novel_mRNA	scaffold17182	2453953	2508326	-	3	3269	360	0	0.011343	0	0	0	0.066058	0.464902	0	0.296362	0.031835	1.41059	29.3431	28.9687	0	14.1169	14.519	0.27656	0.0056715	0	3.15239328678878	0.56190296708197	0.796212036765198	0.032631	0.723950333333333	-3.29054	0.024908273686447	0.161769425736725	14.6206883333333	14.4541	-0.164576	0.909298676466905	1	0.032631	0.0056715	2.41234320409529	0.517784108992607	1
XLOC_008214	TCONS_00017766	XLOC_008214	-	novel	Novel_mRNA	scaffold17182	2453983	2457327	-	3	3204	493	0	0.011343	0	0	0	0.066058	0.464902	0	0.296362	0.031835	1.41059	29.3431	28.9687	0	14.1169	14.519	0.27656	0.0056715	0	3.15239328678878	0.56190296708197	0.796212036765198	0.032631	0.723950333333333	-3.29054	0.024908273686447	0.161769425736725	14.6206883333333	14.4541	-0.164576	0.909298676466905	1	0.032631	0.0056715	2.41234320409529	0.517784108992607	1
XLOC_008214	TCONS_00017767	XLOC_008214	-	novel	Novel_mRNA	scaffold17182	2454054	2457339	-	2	3188	497	0	0.011343	0	0	0	0.066058	0.464902	0	0.296362	0.031835	1.41059	29.3431	28.9687	0	14.1169	14.519	0.27656	0.0056715	0	3.15239328678878	0.56190296708197	0.796212036765198	0.032631	0.723950333333333	-3.29054	0.024908273686447	0.161769425736725	14.6206883333333	14.4541	-0.164576	0.909298676466905	1	0.032631	0.0056715	2.41234320409529	0.517784108992607	1
XLOC_008215	TCONS_00017768	XLOC_008215	-	novel	Novel_mRNA	scaffold17182	2542159	2544130	-	2	1877	469	0	0	0.025705	0	0	0	1.22933	0.017072	0.110384	0	0.4006	1.07494	2.66472	0	1.64502	0.681907	0.051385	0	0.00856833333333333	-3.25653	0.827089964068557	0.945705690639414	0.00569066666666667	0.580104333333333	-5.54252	0.00182812083861276	0.0248580124124579	0.585616666666667	1.45370833333333	-1.35193	0.365892058850477	1	0.00569066666666667	0	3.15558046124499	0.858821893255106	1
XLOC_008217	TCONS_00017770	XLOC_008217	-	novel	Novel_mRNA	scaffold17182	2587951	2589337	-	1	1387	302	0.360987	0.446983	0.243269	0.092007	0	0.693877	0.217855	0	0.189406	1.06177	0.342852	1.85782	1.2512	0.167537	0.146142	0.700031	0.049366	0.269495	0.201418666666667	0.679721427252654	0.65507336714963	0.855229961495266	0.585217	0.250037666666667	1.54029663160944	0.301319490986969	0.684934917864295	0.908461333333333	0.482235	0.82912244339843	0.533331119576775	1	0.585217	0.269495	1.14864320008029	0.617905386673949	1
XLOC_008239	TCONS_00017796	XLOC_008239	-	novel	Novel_mRNA	scaffold17292	492910	503571	+	1	10662	356	0.009165	5.16999	0.002232	7.34863	0.043253	0.339287	0.011808	0.937853	0.005459	7.66498	0.020089	0.151808	0.005816	0.126975	0.002116	0.114046	0.002589	6.25931	0.0182166666666667	8.49220044018992	9.19548820593012e-25	1.84509072056402e-22	2.98070533333333	0.012452	8.33311400441051	3.94291597039293e-10	1.01852855043888e-07	0.130943	0.003507	4.63297371500101	0.000394721333318405	0.0703141466186174	2.98070533333333	6.25931	-0.9015	0.3771157034759	1
XLOC_008273	TCONS_00017856	XLOC_008273	-	novel	Novel_mRNA	scaffold17292	1479688	1481758	+	2	1391	397	0.037104	0.366455	0.584457	0.338124	0.646591	1.47309	1.1845	0.046072	0.698675	0.697861	1.46386	0.709118	0.57896	0.362328	0.463525	1.59583	0.094281	0.352289	0.422717333333333	-0.0615097	1	1	0.739007	1.11567833333333	-0.306828	0.800053646968246	0.953432055924549	0.889093666666667	0.378922	1.06607104829974	0.354222943308409	1	0.739007	0.352289	1.01756881605725	0.571908606006458	1
XLOC_008303	TCONS_00017950	XLOC_008303	-	novel	Novel_mRNA	scaffold17292	2179296	2184870	+	6	2962	698	1.22157	5.54622	1.28132	5.09584	0.437917	2.55669	1.0515	2.61599	0.347235	1.61573	0.716021	0.502127	0.332225	0.161813	0.406128	0.558606	0.093533	5.32103	0.980270333333333	2.63771195508369	5.85020869681308e-05	0.000750699226697959	2.26280566666667	0.704919	1.96580415058012	0.0254905042618276	0.164392911663668	0.407515333333333	0.277295333333333	0.385261881462423	0.728076468563063	1	2.26280566666667	5.32103	-1.20581	0.151248894227624	1
XLOC_008303	TCONS_00017951	XLOC_008303	-	novel	Novel_mRNA	scaffold17292	2179301	2185131	+	6	3247	712	1.22157	5.54622	1.28132	5.09584	0.437917	2.55669	1.0515	2.61599	0.347235	1.61573	0.716021	0.502127	0.332225	0.161813	0.406128	0.558606	0.093533	5.32103	0.980270333333333	2.63771195508369	5.85020869681308e-05	0.000750699226697959	2.26280566666667	0.704919	1.96580415058012	0.0254905042618276	0.164392911663668	0.407515333333333	0.277295333333333	0.385261881462423	0.728076468563063	1	2.26280566666667	5.32103	-1.20581	0.151248894227624	1
XLOC_008314	TCONS_00017973	XLOC_008314	-	novel	Novel_mRNA	scaffold17292	2510300	2515957	+	2	3515	230	0.292223	0.071345	0.178091	0	0	0.256083	0.851001	0.091009	0.140684	0	0	1.60749	1.96519	0.091895	4.19358	0.051576	0	0.0356725	0.156771333333333	-1.78251	0.471573359654628	0.744926262444567	0.115697333333333	0.330561666666667	-1.2532	0.491631872692288	0.825323072246455	0.583655333333333	2.05292	-1.78063	0.265450204903221	1	0.115697333333333	0.0356725	1.49163053533957	0.622317167238257	1
XLOC_008406	TCONS_00018135	XLOC_008406	-	novel	Novel_mRNA	scaffold17292	1955489	1981413	-	2	1375	409	1.36755	0.470335	1.4774	0.684627	0.637549	0.78716	1.46667	0.104868	0.720579	0.947924	1.1129	1.0577	2.35896	0.078688	1.29632	0.690829	0.401491	0.577481	1.16083466666667	-0.794048	0.431236025332492	0.720859623562181	0.613317333333333	1.10005066666667	-0.504039	0.655031843612327	0.907919834102246	0.609073	1.35225633333333	-1.28689	0.272029361684234	1	0.613317333333333	0.577481	0.146681138156797	0.980142465481404	1
XLOC_008407	TCONS_00018136	XLOC_008407	-	novel	Novel_mRNA	scaffold17292	2009460	2012579	-	1	3120	605	1.07031	1.34742	0.615172	0.339974	0.69712	0.394604	0.527666	0.097567	0.14116	2.2573	0.968944	0.365364	0.330573	0.083393	0.501952	0.239694	0.139512	0.843699	0.794199333333333	0.31464784175884	0.691077451063453	0.875592004235993	0.916488666666667	0.545923333333333	1.20438140762333	0.322696338488419	0.70353998976674	0.229483666666667	0.324012333333333	-0.676997	0.542113207377436	1	0.916488666666667	0.843699	0.223903364095493	0.925808176059627	1
XLOC_008465	TCONS_00018252	XLOC_008465	-	novel	Novel_mRNA	scaffold1738	38941	76322	+	2	2739	779	0.020387	0.047885	0.017615	0.261674	0.16925	1.05697	0.452543	0.152288	0.67309	0.088613	0.946361	2.29011	1.13258	1.22078	1.23195	5.41733	0.996374	0.154779	0.069084	1.22336141819712	0.393609687478647	0.685341086460448	0.432623	0.690664666666667	-0.466874	0.684294495450424	0.913121110696944	2.97607666666667	1.12030066666667	1.03401617953908	0.238357561396626	1	0.432623	0.154779	1.44489303613873	0.406893437048189	1
XLOC_008466	TCONS_00018253	XLOC_008466	-	novel	Novel_mRNA	scaffold1738	87783	90686	+	1	2904	835	0.134534	0.025882	0.033229	0.02199	0.217801	2.63924	0.622921	0.363906	0.276605	0.095563	0.680322	0.594161	0.248878	0.275005	0.426778	1.87714	0.598266	0.023936	0.128521333333333	-1.95076	0.235553138939661	0.530287	1.03290433333333	0.526616	1.20269769013582	0.309097366940064	0.693096770767297	0.915434666666667	0.424640666666667	0.559713329785802	0.608990780406689	1	1.03290433333333	0.023936	4.98475497012901	0.00746677949313653	0.534344670930159
XLOC_008467	TCONS_00018255	XLOC_008467	-	novel	Novel_mRNA	scaffold1738	121864	200273	+	2	3725	812	3.71769	0.647414	3.65464	2.68649	1.74092	2.66883	6.67055	0.765613	3.42684	0.71071	7.71091	22.7624	14.5135	1.63832	5.68958	11.201	2.72491	1.66695	3.03774933333333	-0.671401	0.377346069359652	0.668602163670101	1.38171766666667	5.93609933333333	-1.8225	0.0199174501226574	0.138696102904604	11.8672206666667	7.64265	0.397752781093407	0.600141306440101	1	1.38171766666667	1.66695	-0.268467	0.77000056255166	1
CCA0576S0017	TCONS_00018293	CCA0576S0017	- && sp|Q9FUW6|BETV6_BETPN Phenylcoumaran benzylic ether reductase Betv6 OS=Betula pendula OX=3505 GN=BETV6 PE=1 SV=1 && -	protein_coding	Novel_mRNA	scaffold17401	264534	499576	+	6	1232	410	23.490706000000003	155.288	16.8007	301.314	1.67519	15.8369	1.4614230000000001	5.29615	0.197322	133.159	7.54775	13.444030000000001	3.06697	1.18387	8.648202999999999	1.65811	0.421116	228.301	13.9888496666667	4.42848322528766	1.1762032551333e-08	3.43004002044694e-07	51.4306383333333	3.06883033333333	4.77146501244036	0.000434676625434146	0.00828366476498819	5.42867166666667	4.04543066666667	0.400825658072919	0.739821669082978	1	51.4306383333333	228.301	-2.01732	0.0618947606452945	1
CCA0576S0017	trans_id_CCA0576S0017	CCA0576S0017	- && sp|Q9FUW6|BETV6_BETPN Phenylcoumaran benzylic ether reductase Betv6 OS=Betula pendula OX=3505 GN=BETV6 PE=1 SV=1 && -	protein_coding	Annotated_mRNA	scaffold17401	286976	287203	-	1	228	75	23.490706000000003	155.288	16.8007	301.314	1.67519	15.8369	1.4614230000000001	5.29615	0.197322	133.159	7.54775	13.444030000000001	3.06697	1.18387	8.648202999999999	1.65811	0.421116	228.301	13.9888496666667	4.42848322528766	1.1762032551333e-08	3.43004002044694e-07	51.4306383333333	3.06883033333333	4.77146501244036	0.000434676625434146	0.00828366476498819	5.42867166666667	4.04543066666667	0.400825658072919	0.739821669082978	1	51.4306383333333	228.301	-2.01732	0.0618947606452945	1
XLOC_008498	TCONS_00018329	XLOC_008498	-	novel	Novel_mRNA	scaffold17401	688402	692074	+	2	3071	834	27.1414	0.593507	14.0068	1.0978	1.90192	0.042128	1.37106	0.146011	0.618734	2.09047	1.54677	0.055971	0.389031	1.41811	0.373528	0.059964	0.011181	0.845655	14.35	-3.7398	2.26180019477042e-05	0.00032244843992678	0.759537	1.17886	-0.170839	0.889973976412755	0.979954796136893	0.511347666666667	0.257913333333333	1.0089661111307	0.480494791354479	1	0.759537	0.845655	0.0337332693869402	1	1
XLOC_008498	TCONS_00018330	XLOC_008498	-	novel	Novel_mRNA	scaffold17401	688402	692105	+	1	3704	905	27.1414	0.593507	14.0068	1.0978	1.90192	0.042128	1.37106	0.146011	0.618734	2.09047	1.54677	0.055971	0.389031	1.41811	0.373528	0.059964	0.011181	0.845655	14.35	-3.7398	2.26180019477042e-05	0.00032244843992678	0.759537	1.17886	-0.170839	0.889973976412755	0.979954796136893	0.511347666666667	0.257913333333333	1.0089661111307	0.480494791354479	1	0.759537	0.845655	0.0337332693869402	1	1
CCA0576S0207	TCONS_00018526	CCA0576S0207	- && - && -	protein_coding	Novel_mRNA	scaffold17401	2013256	2078260	+	9	2633	568	58.3548	52.0537	82.0557	43.8998	71.3434	15.293821999999999	21.5152	8.635781999999999	33.1572	6.34203	25.9132	23.0875	17.8368	9.856352000000001	14.8514	20.1523	13.705203000000001	47.9768	70.5846286666667	-0.388809	0.365784449953041	0.664226169467934	10.0905436666667	26.8618653333333	-1.39245	0.0229018783201621	0.153350730228062	17.6987256666667	15.4645	-0.280934	0.634716972390182	1	10.0905436666667	47.9768	-2.60971	0.000411156463995678	0.127290240657029
CCA0576S0207	TCONS_00018528	CCA0576S0207	- && - && -	protein_coding	Novel_mRNA	scaffold17401	2013303	2079347	+	10	3765	587	58.3548	52.0537	82.0557	43.8998	71.3434	15.293821999999999	21.5152	8.635781999999999	33.1572	6.34203	25.9132	23.0875	17.8368	9.856352000000001	14.8514	20.1523	13.705203000000001	47.9768	70.5846286666667	-0.388809	0.365784449953041	0.664226169467934	10.0905436666667	26.8618653333333	-1.39245	0.0229018783201621	0.153350730228062	17.6987256666667	15.4645	-0.280934	0.634716972390182	1	10.0905436666667	47.9768	-2.60971	0.000411156463995678	0.127290240657029
CCA0576S0207	TCONS_00018529	CCA0576S0207	- && - && -	protein_coding	Novel_mRNA	scaffold17401	2013354	2078197	+	8	2408	620	58.3548	52.0537	82.0557	43.8998	71.3434	15.293821999999999	21.5152	8.635781999999999	33.1572	6.34203	25.9132	23.0875	17.8368	9.856352000000001	14.8514	20.1523	13.705203000000001	47.9768	70.5846286666667	-0.388809	0.365784449953041	0.664226169467934	10.0905436666667	26.8618653333333	-1.39245	0.0229018783201621	0.153350730228062	17.6987256666667	15.4645	-0.280934	0.634716972390182	1	10.0905436666667	47.9768	-2.60971	0.000411156463995678	0.127290240657029
CCA0576S0207	TCONS_00018531	CCA0576S0207	- && - && -	protein_coding	Novel_mRNA	scaffold17401	2013358	2078613	+	8	3039	312	58.3548	52.0537	82.0557	43.8998	71.3434	15.293821999999999	21.5152	8.635781999999999	33.1572	6.34203	25.9132	23.0875	17.8368	9.856352000000001	14.8514	20.1523	13.705203000000001	47.9768	70.5846286666667	-0.388809	0.365784449953041	0.664226169467934	10.0905436666667	26.8618653333333	-1.39245	0.0229018783201621	0.153350730228062	17.6987256666667	15.4645	-0.280934	0.634716972390182	1	10.0905436666667	47.9768	-2.60971	0.000411156463995678	0.127290240657029
CCA0576S0207	TCONS_00018532	CCA0576S0207	- && - && -	protein_coding	Novel_mRNA	scaffold17401	2016462	2078598	+	5	4148	344	58.3548	52.0537	82.0557	43.8998	71.3434	15.293821999999999	21.5152	8.635781999999999	33.1572	6.34203	25.9132	23.0875	17.8368	9.856352000000001	14.8514	20.1523	13.705203000000001	47.9768	70.5846286666667	-0.388809	0.365784449953041	0.664226169467934	10.0905436666667	26.8618653333333	-1.39245	0.0229018783201621	0.153350730228062	17.6987256666667	15.4645	-0.280934	0.634716972390182	1	10.0905436666667	47.9768	-2.60971	0.000411156463995678	0.127290240657029
CCA0576S0207	TCONS_00018534	CCA0576S0207	- && - && -	protein_coding	Novel_mRNA	scaffold17401	2016475	2078613	+	4	4150	344	58.3548	52.0537	82.0557	43.8998	71.3434	15.293821999999999	21.5152	8.635781999999999	33.1572	6.34203	25.9132	23.0875	17.8368	9.856352000000001	14.8514	20.1523	13.705203000000001	47.9768	70.5846286666667	-0.388809	0.365784449953041	0.664226169467934	10.0905436666667	26.8618653333333	-1.39245	0.0229018783201621	0.153350730228062	17.6987256666667	15.4645	-0.280934	0.634716972390182	1	10.0905436666667	47.9768	-2.60971	0.000411156463995678	0.127290240657029
CCA0576S0207	TCONS_00018541	CCA0576S0207	- && - && -	protein_coding	Novel_mRNA	scaffold17401	2037156	2078598	+	6	2885	346	58.3548	52.0537	82.0557	43.8998	71.3434	15.293821999999999	21.5152	8.635781999999999	33.1572	6.34203	25.9132	23.0875	17.8368	9.856352000000001	14.8514	20.1523	13.705203000000001	47.9768	70.5846286666667	-0.388809	0.365784449953041	0.664226169467934	10.0905436666667	26.8618653333333	-1.39245	0.0229018783201621	0.153350730228062	17.6987256666667	15.4645	-0.280934	0.634716972390182	1	10.0905436666667	47.9768	-2.60971	0.000411156463995678	0.127290240657029
CCA0576S0207	TCONS_00018543	CCA0576S0207	- && - && -	protein_coding	Novel_mRNA	scaffold17401	2047964	2079347	+	8	3919	340	58.3548	52.0537	82.0557	43.8998	71.3434	15.293821999999999	21.5152	8.635781999999999	33.1572	6.34203	25.9132	23.0875	17.8368	9.856352000000001	14.8514	20.1523	13.705203000000001	47.9768	70.5846286666667	-0.388809	0.365784449953041	0.664226169467934	10.0905436666667	26.8618653333333	-1.39245	0.0229018783201621	0.153350730228062	17.6987256666667	15.4645	-0.280934	0.634716972390182	1	10.0905436666667	47.9768	-2.60971	0.000411156463995678	0.127290240657029
CCA0576S0207	TCONS_00018544	CCA0576S0207	- && - && -	protein_coding	Novel_mRNA	scaffold17401	2048036	2078415	+	7	3025	342	58.3548	52.0537	82.0557	43.8998	71.3434	15.293821999999999	21.5152	8.635781999999999	33.1572	6.34203	25.9132	23.0875	17.8368	9.856352000000001	14.8514	20.1523	13.705203000000001	47.9768	70.5846286666667	-0.388809	0.365784449953041	0.664226169467934	10.0905436666667	26.8618653333333	-1.39245	0.0229018783201621	0.153350730228062	17.6987256666667	15.4645	-0.280934	0.634716972390182	1	10.0905436666667	47.9768	-2.60971	0.000411156463995678	0.127290240657029
CCA0576S0207	TCONS_00018546	CCA0576S0207	- && - && -	protein_coding	Novel_mRNA	scaffold17401	2072149	2079347	+	9	3670	606	58.3548	52.0537	82.0557	43.8998	71.3434	15.293821999999999	21.5152	8.635781999999999	33.1572	6.34203	25.9132	23.0875	17.8368	9.856352000000001	14.8514	20.1523	13.705203000000001	47.9768	70.5846286666667	-0.388809	0.365784449953041	0.664226169467934	10.0905436666667	26.8618653333333	-1.39245	0.0229018783201621	0.153350730228062	17.6987256666667	15.4645	-0.280934	0.634716972390182	1	10.0905436666667	47.9768	-2.60971	0.000411156463995678	0.127290240657029
CCA0576S0207	trans_id_CCA0576S0207	CCA0576S0207	- && - && -	protein_coding	Annotated_mRNA	scaffold17401	2077897	2080721	-	4	834	277	58.3548	52.0537	82.0557	43.8998	71.3434	15.293821999999999	21.5152	8.635781999999999	33.1572	6.34203	25.9132	23.0875	17.8368	9.856352000000001	14.8514	20.1523	13.705203000000001	47.9768	70.5846286666667	-0.388809	0.365784449953041	0.664226169467934	10.0905436666667	26.8618653333333	-1.39245	0.0229018783201621	0.153350730228062	17.6987256666667	15.4645	-0.280934	0.634716972390182	1	10.0905436666667	47.9768	-2.60971	0.000411156463995678	0.127290240657029
XLOC_008597	TCONS_00018527	XLOC_008597	-	novel	Novel_mRNA	scaffold17401	2013303	2043971	+	8	2983	589	22.0364	0.978529	28.2988	8.08659	27.5697	14.3667	31.9591	4.42183	25.3628	0.672329	34.1623	13.5339	16.6675	13.8925	20.0371	18.8525	14.088	4.53256	25.9682983333333	-2.26549	0.00100389113846455	0.00896941371409251	6.48696033333333	30.4947286666667	-2.05972	0.0159275160029792	0.118447299431476	15.4262863333333	16.9309	-0.487546	0.401977576156729	1	6.48696033333333	4.53256	0.559649362183204	0.680395015576316	1
XLOC_008597	TCONS_00018533	XLOC_008597	-	novel	Novel_mRNA	scaffold17401	2016463	2029514	+	3	2541	156	22.0364	0.978529	28.2988	8.08659	27.5697	14.3667	31.9591	4.42183	25.3628	0.672329	34.1623	13.5339	16.6675	13.8925	20.0371	18.8525	14.088	4.53256	25.9682983333333	-2.26549	0.00100389113846455	0.00896941371409251	6.48696033333333	30.4947286666667	-2.05972	0.0159275160029792	0.118447299431476	15.4262863333333	16.9309	-0.487546	0.401977576156729	1	6.48696033333333	4.53256	0.559649362183204	0.680395015576316	1
XLOC_008597	TCONS_00018539	XLOC_008597	-	novel	Novel_mRNA	scaffold17401	2037128	2065528	+	6	2389	409	22.0364	0.978529	28.2988	8.08659	27.5697	14.3667	31.9591	4.42183	25.3628	0.672329	34.1623	13.5339	16.6675	13.8925	20.0371	18.8525	14.088	4.53256	25.9682983333333	-2.26549	0.00100389113846455	0.00896941371409251	6.48696033333333	30.4947286666667	-2.05972	0.0159275160029792	0.118447299431476	15.4262863333333	16.9309	-0.487546	0.401977576156729	1	6.48696033333333	4.53256	0.559649362183204	0.680395015576316	1
XLOC_008597	TCONS_00018540	XLOC_008597	-	novel	Novel_mRNA	scaffold17401	2037129	2041971	+	3	870	269	22.0364	0.978529	28.2988	8.08659	27.5697	14.3667	31.9591	4.42183	25.3628	0.672329	34.1623	13.5339	16.6675	13.8925	20.0371	18.8525	14.088	4.53256	25.9682983333333	-2.26549	0.00100389113846455	0.00896941371409251	6.48696033333333	30.4947286666667	-2.05972	0.0159275160029792	0.118447299431476	15.4262863333333	16.9309	-0.487546	0.401977576156729	1	6.48696033333333	4.53256	0.559649362183204	0.680395015576316	1
XLOC_008597	TCONS_00018542	XLOC_008597	-	novel	Novel_mRNA	scaffold17401	2047964	2055140	+	6	3222	395	22.0364	0.978529	28.2988	8.08659	27.5697	14.3667	31.9591	4.42183	25.3628	0.672329	34.1623	13.5339	16.6675	13.8925	20.0371	18.8525	14.088	4.53256	25.9682983333333	-2.26549	0.00100389113846455	0.00896941371409251	6.48696033333333	30.4947286666667	-2.05972	0.0159275160029792	0.118447299431476	15.4262863333333	16.9309	-0.487546	0.401977576156729	1	6.48696033333333	4.53256	0.559649362183204	0.680395015576316	1
XLOC_008597	TCONS_00018545	XLOC_008597	-	novel	Novel_mRNA	scaffold17401	2057732	2065656	+	7	2268	608	22.0364	0.978529	28.2988	8.08659	27.5697	14.3667	31.9591	4.42183	25.3628	0.672329	34.1623	13.5339	16.6675	13.8925	20.0371	18.8525	14.088	4.53256	25.9682983333333	-2.26549	0.00100389113846455	0.00896941371409251	6.48696033333333	30.4947286666667	-2.05972	0.0159275160029792	0.118447299431476	15.4262863333333	16.9309	-0.487546	0.401977576156729	1	6.48696033333333	4.53256	0.559649362183204	0.680395015576316	1
XLOC_008599	TCONS_00018549	XLOC_008599	-	novel	Novel_mRNA	scaffold17401	2125932	2132623	+	7	2131	595	0.277735	1.98162	0.288799	0.892302	0.213456	2.93909	1.62224	2.81394	0.545835	8.10269	4.03763	0	0	0.163864	0.336995	0.063555	0	1.43696	0.259996666666667	2.65296297339702	0.00270257627813053	0.0206161535602955	4.61857333333333	2.06856666666667	1.57745271245678	0.087164712026237	0.36137340021395	0.0758063333333333	0.112331666666667	-0.454345	0.861398168034905	1	4.61857333333333	1.43696	1.75259722970215	0.122533003435512	1
XLOC_008600	TCONS_00018550	XLOC_008600	-	novel	Novel_mRNA	scaffold17401	2137232	2141916	+	6	1541	453	0.732757	1.21822	0.262303	0.928559	0.199762	2.33009	2.21247	2.84124	1.10847	6.55528	3.80132	0	0.071153	0	0.17631	0.145687	0	1.07339	0.398274	1.74856292427548	0.05513986961566	0.209942468699538	3.90887133333333	2.37409133333333	0.964481746756803	0.268984166371489	0.651976292623266	0.0485623333333333	0.0824876666666667	-0.81095	0.743924158860008	1	3.90887133333333	1.07339	1.70747750896821	0.139172590062719	1
XLOC_008600	TCONS_00018551	XLOC_008600	-	novel	Novel_mRNA	scaffold17401	2137232	2141978	+	6	2036	396	0.732757	1.21822	0.262303	0.928559	0.199762	2.33009	2.21247	2.84124	1.10847	6.55528	3.80132	0	0.071153	0	0.17631	0.145687	0	1.07339	0.398274	1.74856292427548	0.05513986961566	0.209942468699538	3.90887133333333	2.37409133333333	0.964481746756803	0.268984166371489	0.651976292623266	0.0485623333333333	0.0824876666666667	-0.81095	0.743924158860008	1	3.90887133333333	1.07339	1.70747750896821	0.139172590062719	1
XLOC_008600	TCONS_00018552	XLOC_008600	-	novel	Novel_mRNA	scaffold17401	2137237	2141977	+	7	1783	513	0.732757	1.21822	0.262303	0.928559	0.199762	2.33009	2.21247	2.84124	1.10847	6.55528	3.80132	0	0.071153	0	0.17631	0.145687	0	1.07339	0.398274	1.74856292427548	0.05513986961566	0.209942468699538	3.90887133333333	2.37409133333333	0.964481746756803	0.268984166371489	0.651976292623266	0.0485623333333333	0.0824876666666667	-0.81095	0.743924158860008	1	3.90887133333333	1.07339	1.70747750896821	0.139172590062719	1
XLOC_008661	TCONS_00018677	XLOC_008661	-	novel	Novel_mRNA	scaffold17401	610683	615764	-	4	2244	218	23.6297	15.8024	25.9853	28.5486	19.8565	61.0776	20.1548	38.9383	16.1419	6.50375	15.5754	23.1063	16.933	14.1654	20.4715	40.8419	9.83024	22.1755	23.1571336666667	0.132557872806562	0.750884036527633	0.907757827974658	35.5065483333333	17.2907236666667	1.28158209212634	0.0783386304167205	0.33889027120065	26.0378476666667	15.7449	0.456788279377863	0.44432571927517	1	35.5065483333333	22.1755	0.653935674137055	0.492104973501183	1
CCA0576S0277	TCONS_00019031	CCA0576S0277	- && sp|C0LGG8|Y5343_ARATH Probable LRR receptor-like serine/threonine-protein kinase At1g53430 OS=Arabidopsis thaliana OX=3702 GN=At1g53430 PE=1 SV=1 && PF11721:Malectin domain|PF07714:Protein tyrosine and serine/threonine kinase	protein_coding	Novel_mRNA	scaffold17401	2724252	2725939	-	1	1688	512	0.24585600000000002	2.1645	0.341547	2.54734	0.5613459999999999	0.540362	0.4971	1.08622	0.545269	0.551624	1.89452	0.42472899999999997	0.365531	0.193224	0.258117	0.48678699999999997	0.088815	2.35592	0.382916333333333	2.16066071399865	0.0083244137623353	0.0511474606107168	0.726069333333333	0.978962	-0.852833	0.397834104648872	0.758900648775062	0.368246666666667	0.237487666666667	0.29766877100774	0.795576584796587	1	0.726069333333333	2.35592	-1.4945	0.176065365599476	1
CCA0576S0277	trans_id_CCA0576S0277	CCA0576S0277	- && sp|C0LGG8|Y5343_ARATH Probable LRR receptor-like serine/threonine-protein kinase At1g53430 OS=Arabidopsis thaliana OX=3702 GN=At1g53430 PE=1 SV=1 && PF11721:Malectin domain|PF07714:Protein tyrosine and serine/threonine kinase	protein_coding	Annotated_mRNA	scaffold17401	2720424	2736801	+	25	3333	1110	0.24585600000000002	2.1645	0.341547	2.54734	0.5613459999999999	0.540362	0.4971	1.08622	0.545269	0.551624	1.89452	0.42472899999999997	0.365531	0.193224	0.258117	0.48678699999999997	0.088815	2.35592	0.382916333333333	2.16066071399865	0.0083244137623353	0.0511474606107168	0.726069333333333	0.978962	-0.852833	0.397834104648872	0.758900648775062	0.368246666666667	0.237487666666667	0.29766877100774	0.795576584796587	1	0.726069333333333	2.35592	-1.4945	0.176065365599476	1
XLOC_008797	TCONS_00019041	XLOC_008797	-	novel	Novel_mRNA	scaffold17475	1	1117	-	2	1029	236	0.097981	2.25252	0	11.3212	0.150131	4.35592	0.270515	15.3323	0.688964	3.77991	0.063965	0.35486	0	1.08926	0.198773	0.388832	0	6.78688	0.082704	6.43619549676988	5.05714865971376e-08	1.32441469217478e-06	7.82272	0.341148	4.69365010876958	5.68666629346935e-05	0.00169890224439632	0.610985	0.0662576666666667	3.20578083542703	0.0642823820928107	1	7.82272	6.78688	0.287821803974343	0.828222269726768	1
XLOC_008797	TCONS_00019040	XLOC_008797	-	novel	Novel_mRNA	scaffold17475	1	1117	-	1	1117	216	0.097981	2.25252	0	11.3212	0.150131	4.35592	0.270515	15.3323	0.688964	3.77991	0.063965	0.35486	0	1.08926	0.198773	0.388832	0	6.78688	0.082704	6.43619549676988	5.05714865971376e-08	1.32441469217478e-06	7.82272	0.341148	4.69365010876958	5.68666629346935e-05	0.00169890224439632	0.610985	0.0662576666666667	3.20578083542703	0.0642823820928107	1	7.82272	6.78688	0.287821803974343	0.828222269726768	1
XLOC_008799	TCONS_00019043	XLOC_008799	-	novel	Novel_mRNA	scaffold17477	4217	6962	-	1	2746	699	1.4906	4.5377	1.67345	4.78209	2.3101	4.71972	3.22892	5.09162	4.27693	3.76962	3.99163	2.47154	1.58841	2.62731	2.29055	2.28493	2.40449	4.6599	1.82471733333333	1.53950410759856	0.0118903245291648	0.0678190748954524	4.52698766666667	3.83249366666667	0.529481641814834	0.452788517499682	0.799604397970328	2.46126033333333	2.09448	-0.192798	0.81217000954023	1	4.52698766666667	4.6599	-0.0137031	0.957039535677068	1
XLOC_008824	TCONS_00019089	XLOC_008824	-	novel	Novel_mRNA	scaffold17510	910092	913945	+	1	3854	347	0.005771	0.009751	0	0	0	0.080533	0.013067	0.023638	0.008019	0.013501	0.013719	1.35105	0.140277	0.034905	0.175471	0.205424	0.010746	0.0048755	0.00192366666666667	1.10156161793398	0.782350466945197	0.922914296648698	0.039224	0.0116016666666667	1.89224026098844	0.198673980826902	0.565870213698641	0.530458	0.108831333333333	2.19710683398901	0.111128224085502	1	0.039224	0.0048755	2.91964377654244	0.283715462156561	1
XLOC_008875	TCONS_00019210	XLOC_008875	-	novel	Novel_mRNA	scaffold17510	1739467	1743941	+	3	1586	279	4.73849	2.24407	4.09542	1.90332	3.37222	4.25563	2.47642	1.88552	3.64752	5.46157	3.30473	3.08648	3.17922	7.83951	4.88661	4.39812	2.03925	2.0737	4.06870633333333	-0.788447	0.275317183960777	0.57460153701001	3.86757266666667	3.14289	0.451615351474138	0.586436968636951	0.87268216590467	5.10804	3.36836233333333	0.294918668439447	0.707246583860855	1	3.86757266666667	2.0737	0.855774511848183	0.452262867992451	1
XLOC_008875	TCONS_00019211	XLOC_008875	-	novel	Novel_mRNA	scaffold17510	1739488	1744298	+	4	2126	256	4.73849	2.24407	4.09542	1.90332	3.37222	4.25563	2.47642	1.88552	3.64752	5.46157	3.30473	3.08648	3.17922	7.83951	4.88661	4.39812	2.03925	2.0737	4.06870633333333	-0.788447	0.275317183960777	0.57460153701001	3.86757266666667	3.14289	0.451615351474138	0.586436968636951	0.87268216590467	5.10804	3.36836233333333	0.294918668439447	0.707246583860855	1	3.86757266666667	2.0737	0.855774511848183	0.452262867992451	1
XLOC_008875	TCONS_00019213	XLOC_008875	-	novel	Novel_mRNA	scaffold17510	1739517	1743815	+	4	1663	256	4.73849	2.24407	4.09542	1.90332	3.37222	4.25563	2.47642	1.88552	3.64752	5.46157	3.30473	3.08648	3.17922	7.83951	4.88661	4.39812	2.03925	2.0737	4.06870633333333	-0.788447	0.275317183960777	0.57460153701001	3.86757266666667	3.14289	0.451615351474138	0.586436968636951	0.87268216590467	5.10804	3.36836233333333	0.294918668439447	0.707246583860855	1	3.86757266666667	2.0737	0.855774511848183	0.452262867992451	1
XLOC_008875	TCONS_00019212	XLOC_008875	-	novel	Novel_mRNA	scaffold17510	1739517	1743815	+	3	1431	214	4.73849	2.24407	4.09542	1.90332	3.37222	4.25563	2.47642	1.88552	3.64752	5.46157	3.30473	3.08648	3.17922	7.83951	4.88661	4.39812	2.03925	2.0737	4.06870633333333	-0.788447	0.275317183960777	0.57460153701001	3.86757266666667	3.14289	0.451615351474138	0.586436968636951	0.87268216590467	5.10804	3.36836233333333	0.294918668439447	0.707246583860855	1	3.86757266666667	2.0737	0.855774511848183	0.452262867992451	1
XLOC_008875	TCONS_00019214	XLOC_008875	-	novel	Novel_mRNA	scaffold17510	1739580	1743463	+	4	1220	256	4.73849	2.24407	4.09542	1.90332	3.37222	4.25563	2.47642	1.88552	3.64752	5.46157	3.30473	3.08648	3.17922	7.83951	4.88661	4.39812	2.03925	2.0737	4.06870633333333	-0.788447	0.275317183960777	0.57460153701001	3.86757266666667	3.14289	0.451615351474138	0.586436968636951	0.87268216590467	5.10804	3.36836233333333	0.294918668439447	0.707246583860855	1	3.86757266666667	2.0737	0.855774511848183	0.452262867992451	1
XLOC_008879	TCONS_00019225	XLOC_008879	-	novel	Novel_mRNA	scaffold17510	1797599	1799453	+	2	1149	301	0.668316	6.76661	0.876062	20.0538	0.327507	2.24521	1.29907	1.70447	0.388756	3.89668	1.93161	1.0086	0.165168	0.616648	0.522465	2.26284	0.059469	13.4102	0.623961666666667	4.52521065335939	4.3136718097542e-10	1.61536395319588e-08	2.61545	1.20647866666667	1.25489946298288	0.204118259426223	0.574233080570905	1.29602933333333	0.249034	2.14512917526631	0.0644169698259254	1	2.61545	13.4102	-2.38228	0.0102261047052706	0.599014829213812
XLOC_008880	TCONS_00019231	XLOC_008880	-	novel	Novel_mRNA	scaffold17510	1845850	1889306	+	4	1872	584	1.29755	23.0838	1.8347	44.5136	0.92227	6.57116	4.98233	6.80499	1.50561	15.7291	9.03077	2.43155	0.994078	1.385	2.19883	7.23534	0.434078	33.7987	1.35150933333333	4.72623169887058	1.23027986257172e-20	1.67065377566937e-18	9.70175933333333	5.17290233333333	1.21963062047787	0.0959928524220172	0.382975611084851	3.68396333333333	1.20899633333333	1.35486125199013	0.104225870911471	1	9.70175933333333	33.7987	-1.76876	0.0237137855330316	0.869196116822708
XLOC_008880	TCONS_00019232	XLOC_008880	-	novel	Novel_mRNA	scaffold17510	1845850	1894375	+	8	3879	874	1.29755	23.0838	1.8347	44.5136	0.92227	6.57116	4.98233	6.80499	1.50561	15.7291	9.03077	2.43155	0.994078	1.385	2.19883	7.23534	0.434078	33.7987	1.35150933333333	4.72623169887058	1.23027986257172e-20	1.67065377566937e-18	9.70175933333333	5.17290233333333	1.21963062047787	0.0959928524220172	0.382975611084851	3.68396333333333	1.20899633333333	1.35486125199013	0.104225870911471	1	9.70175933333333	33.7987	-1.76876	0.0237137855330316	0.869196116822708
XLOC_008880	TCONS_00019234	XLOC_008880	-	novel	Novel_mRNA	scaffold17510	1845917	1894375	+	6	4626	429	1.29755	23.0838	1.8347	44.5136	0.92227	6.57116	4.98233	6.80499	1.50561	15.7291	9.03077	2.43155	0.994078	1.385	2.19883	7.23534	0.434078	33.7987	1.35150933333333	4.72623169887058	1.23027986257172e-20	1.67065377566937e-18	9.70175933333333	5.17290233333333	1.21963062047787	0.0959928524220172	0.382975611084851	3.68396333333333	1.20899633333333	1.35486125199013	0.104225870911471	1	9.70175933333333	33.7987	-1.76876	0.0237137855330316	0.869196116822708
XLOC_008880	TCONS_00019233	XLOC_008880	-	novel	Novel_mRNA	scaffold17510	1845917	1894375	+	8	3787	614	1.29755	23.0838	1.8347	44.5136	0.92227	6.57116	4.98233	6.80499	1.50561	15.7291	9.03077	2.43155	0.994078	1.385	2.19883	7.23534	0.434078	33.7987	1.35150933333333	4.72623169887058	1.23027986257172e-20	1.67065377566937e-18	9.70175933333333	5.17290233333333	1.21963062047787	0.0959928524220172	0.382975611084851	3.68396333333333	1.20899633333333	1.35486125199013	0.104225870911471	1	9.70175933333333	33.7987	-1.76876	0.0237137855330316	0.869196116822708
XLOC_008882	TCONS_00019228	XLOC_008882	-	novel	Novel_mRNA	scaffold17510	1803379	1856916	+	7	4107	784	0.579409	7.11701	0.390407	24.3281	0.470181	3.04275	2.56119	2.43307	0.600529	7.18375	3.76977	0.891954	0.189129	0.960669	0.697376	4.32133	0.253013	15.7225	0.479999	4.77488857898397	3.95755707924123e-16	3.3602575697448e-14	4.21986	2.31049	1.42701449532598	0.0983844560052907	0.388601002254306	2.05798	0.379839333333333	1.77970452246105	0.0844913243063574	1	4.21986	15.7225	-1.46781	0.0764914963008334	1
XLOC_008882	TCONS_00019230	XLOC_008882	-	novel	Novel_mRNA	scaffold17510	1803971	1856626	+	3	3375	629	0.579409	7.11701	0.390407	24.3281	0.470181	3.04275	2.56119	2.43307	0.600529	7.18375	3.76977	0.891954	0.189129	0.960669	0.697376	4.32133	0.253013	15.7225	0.479999	4.77488857898397	3.95755707924123e-16	3.3602575697448e-14	4.21986	2.31049	1.42701449532598	0.0983844560052907	0.388601002254306	2.05798	0.379839333333333	1.77970452246105	0.0844913243063574	1	4.21986	15.7225	-1.46781	0.0764914963008334	1
XLOC_008883	TCONS_00019235	XLOC_008883	-	novel	Novel_mRNA	scaffold17510	1915959	1919029	+	3	2074	236	0.383837	0.309009	0.494114	0.495286	0	0.052172	1.69901	0	0.202552	0	2.58324	0	0.020807	0	0.187856	0.031786	0	0.402147	0.292650333333333	0.691862180112862	0.581725639100639	0.809801765517322	0.0173906666666667	1.49493	-5.90192	0.000460790536211517	0.00866495559196801	0.0105953333333333	0.0695543333333333	-2.70388	0.269337153230693	1	0.0173906666666667	0.402147	-4.39084	0.0295149442105336	0.940206012695705
CCA0578S0123	TCONS_00019237	CCA0578S0123	- && sp|Q9FG21|ATL71_ARATH Putative RING-H2 finger protein ATL71 OS=Arabidopsis thaliana OX=3702 GN=ATL71 PE=3 SV=1 && -	protein_coding	Novel_mRNA	scaffold17510	1915977	1924917	+	3	1314	236	0.536126	0.147389	0	1.14904	0	0	2.98895	0	0.092957	0	2.59827	0	0	0	0	0	0	0.648212	0.178708666666667	2.04761401886826	0.248634543810708	0.544631433683797	0	1.89339266666667	-9.86423	8.12822540112623e-06	0.000361260523588758	--	--	--	--	--	0	0.648212	-8.65311	0.000813482687529654	0.184995001840771
CCA0578S0123	trans_id_CCA0578S0123	CCA0578S0123	- && sp|Q9FG21|ATL71_ARATH Putative RING-H2 finger protein ATL71 OS=Arabidopsis thaliana OX=3702 GN=ATL71 PE=3 SV=1 && -	protein_coding	Annotated_mRNA	scaffold17510	1920477	1920668	-	1	192	63	0.536126	0.147389	0	1.14904	0	0	2.98895	0	0.092957	0	2.59827	0	0	0	0	0	0	0.648212	0.178708666666667	2.04761401886826	0.248634543810708	0.544631433683797	0	1.89339266666667	-9.86423	8.12822540112623e-06	0.000361260523588758	--	--	--	--	--	0	0.648212	-8.65311	0.000813482687529654	0.184995001840771
XLOC_008893	TCONS_00019267	XLOC_008893	-	novel	Novel_mRNA	scaffold17510	2135246	2156370	+	9	1760	288	0	0	0	0.008914	0.247406	1.66664	0.86715	0.050743	21.1646	0	0.80672	0.780578	0.193886	0.016727	0.598438	0.639542	0.684727	0.004457	0.0824686666666667	-3.03665	0.508697294919766	0.77341088707389	0.572462666666667	7.61282033333333	-3.88339	0.0212715561748229	0.145831691252982	0.478949	0.492350333333333	-0.542866	0.680889359739206	1	0.572462666666667	0.004457	5.42922046003362	0.0754549192710312	1
XLOC_008893	TCONS_00019268	XLOC_008893	-	novel	Novel_mRNA	scaffold17510	2149129	2156370	+	8	1998	290	0	0	0	0.008914	0.247406	1.66664	0.86715	0.050743	21.1646	0	0.80672	0.780578	0.193886	0.016727	0.598438	0.639542	0.684727	0.004457	0.0824686666666667	-3.03665	0.508697294919766	0.77341088707389	0.572462666666667	7.61282033333333	-3.88339	0.0212715561748229	0.145831691252982	0.478949	0.492350333333333	-0.542866	0.680889359739206	1	0.572462666666667	0.004457	5.42922046003362	0.0754549192710312	1
XLOC_008894	TCONS_00019264	XLOC_008894	-	novel	Novel_mRNA	scaffold17510	2088952	2091220	+	5	1647	393	0	0	0	0	0	0.162097	3.0859	0.520111	0	0.481119	0.25277	0.367117	0	0.015085	3.81194	10.0974	0.27641	--	--	--	--	--	0.387775666666667	1.11288966666667	-1.07699	0.49195476784385	0.825449982728473	3.4932	1.36278233333333	1.24488503194846	0.480573851661241	1	0.387775666666667	0	8.35713824172343	0.00459250887258008	0.434156485427697
XLOC_008920	TCONS_00019306	XLOC_008920	-	novel	Novel_mRNA	scaffold17510	442781	445260	-	2	2269	140	0.168247	7.76392	0.27629	9.54948	0.105224	7.40678	0.88544	2.87993	0	3.83887	0.901646	2.40426	1.62029	0.176404	0.780971	0.174352	0	8.6567	0.183253666666667	5.74029416700764	3.36160579364147e-15	2.59725906634778e-13	4.70853	0.595695333333333	3.34145049611724	0.00856025743062022	0.0768211599884507	0.918338333333333	0.800420666666667	0.191037998749622	0.900784870456406	1	4.70853	8.6567	-0.872345	0.278117876856406	1
XLOC_009007	TCONS_00019477	XLOC_009007	-	novel	Novel_mRNA	scaffold17619	213613	215032	+	1	1420	344	0.733836	0.894174	0.905954	1.92241	0.274589	0.361143	1.10333	0.791082	0.724258	0.84571	0.854996	0.759785	0.42978	0.948332	0.454033	0.678075	0.183123	1.40829	0.638126333333333	1.33002845554715	0.146598950534395	0.400032630176096	0.665978333333333	0.894194333333333	-0.0574423	0.962923011414454	1	0.795397333333333	0.355645333333333	0.951841413553686	0.376703069099979	1	0.665978333333333	1.40829	-0.967353	0.40919446483541	1
CCA0582S0057	TCONS_00019512	CCA0582S0057	- && - && -	protein_coding	Novel_mRNA	scaffold17619	606042	662577	+	2	2341	246	0.223579	2.1376	0.08932	1.61424	0.230617	0.360114	0.40951499999999996	0.275282	0.403647	3.28637	0.527661	0	0.549366	0.43635	0.273835	0.266293	0.149407	1.87592	0.181172	5.57887153152924	5.40994559605137e-08	1.40676025683009e-06	1.30725	0.446941	3.75983939193043	0.0108027814816948	0.0907744254291773	0.234214333333333	0.324202666666667	-0.266057	0.896710235341321	1	1.30725	1.87592	-0.711579	0.582595395076347	1
CCA0582S0057	trans_id_CCA0582S0057	CCA0582S0057	- && - && -	protein_coding	Annotated_mRNA	scaffold17619	636318	638274	-	3	390	129	0.223579	2.1376	0.08932	1.61424	0.230617	0.360114	0.40951499999999996	0.275282	0.403647	3.28637	0.527661	0	0.549366	0.43635	0.273835	0.266293	0.149407	1.87592	0.181172	5.57887153152924	5.40994559605137e-08	1.40676025683009e-06	1.30725	0.446941	3.75983939193043	0.0108027814816948	0.0907744254291773	0.234214333333333	0.324202666666667	-0.266057	0.896710235341321	1	1.30725	1.87592	-0.711579	0.582595395076347	1
XLOC_009028	TCONS_00019515	XLOC_009028	-	novel	Novel_mRNA	scaffold17619	658091	663750	+	4	2701	249	0	9.4708	0	15.5614	0	3.62566	0	5.56774	0	5.82974	0	0.08404	0	0.130141	0	0	0	12.5161	0	13.7712453742891	3.02655789889719e-33	1.22064106620423e-30	5.00771	0	12.9206157330487	9.66008941233663e-17	1.89258910913818e-13	0.0713936666666667	0	6.64407735352067	0.0240111639198161	0.72366532850272	5.00771	12.5161	-1.04309	0.169125885249364	1
XLOC_009028	TCONS_00019514	XLOC_009028	-	novel	Novel_mRNA	scaffold17619	658091	663750	+	4	2727	239	0	9.4708	0	15.5614	0	3.62566	0	5.56774	0	5.82974	0	0.08404	0	0.130141	0	0	0	12.5161	0	13.7712453742891	3.02655789889719e-33	1.22064106620423e-30	5.00771	0	12.9206157330487	9.66008941233663e-17	1.89258910913818e-13	0.0713936666666667	0	6.64407735352067	0.0240111639198161	0.72366532850272	5.00771	12.5161	-1.04309	0.169125885249364	1
XLOC_009028	TCONS_00019516	XLOC_009028	-	novel	Novel_mRNA	scaffold17619	658097	662844	+	4	1790	378	0	9.4708	0	15.5614	0	3.62566	0	5.56774	0	5.82974	0	0.08404	0	0.130141	0	0	0	12.5161	0	13.7712453742891	3.02655789889719e-33	1.22064106620423e-30	5.00771	0	12.9206157330487	9.66008941233663e-17	1.89258910913818e-13	0.0713936666666667	0	6.64407735352067	0.0240111639198161	0.72366532850272	5.00771	12.5161	-1.04309	0.169125885249364	1
XLOC_009028	TCONS_00019517	XLOC_009028	-	novel	Novel_mRNA	scaffold17619	658942	663750	+	3	4235	239	0	9.4708	0	15.5614	0	3.62566	0	5.56774	0	5.82974	0	0.08404	0	0.130141	0	0	0	12.5161	0	13.7712453742891	3.02655789889719e-33	1.22064106620423e-30	5.00771	0	12.9206157330487	9.66008941233663e-17	1.89258910913818e-13	0.0713936666666667	0	6.64407735352067	0.0240111639198161	0.72366532850272	5.00771	12.5161	-1.04309	0.169125885249364	1
XLOC_009029	TCONS_00019518	XLOC_009029	-	novel	Novel_mRNA	scaffold17619	672922	684918	+	8	4712	516	1.14792	0.322471	1.1521	0.351755	0.183899	0.149646	3.08328	0.083636	0.055361	0	3.37721	2.64884	3.21456	0.246346	3.32531	0.943512	0.108613	0.337113	0.827973333333333	-1.04562	0.286456845762911	0.586897079330462	0.0777606666666667	2.17194966666667	-4.32827	0.00463162541741802	0.0489319341493452	1.27956733333333	2.21616	-0.905513	0.385210690356828	1	0.0777606666666667	0.337113	-2.02039	0.195032403640029	1
XLOC_009029	TCONS_00019519	XLOC_009029	-	novel	Novel_mRNA	scaffold17619	673415	684246	+	7	3887	638	1.14792	0.322471	1.1521	0.351755	0.183899	0.149646	3.08328	0.083636	0.055361	0	3.37721	2.64884	3.21456	0.246346	3.32531	0.943512	0.108613	0.337113	0.827973333333333	-1.04562	0.286456845762911	0.586897079330462	0.0777606666666667	2.17194966666667	-4.32827	0.00463162541741802	0.0489319341493452	1.27956733333333	2.21616	-0.905513	0.385210690356828	1	0.0777606666666667	0.337113	-2.02039	0.195032403640029	1
XLOC_009030	TCONS_00019520	XLOC_009030	-	novel	Novel_mRNA	scaffold17619	705358	713984	+	7	4712	1136	13.1143	7.43476	13.5475	6.90133	8.94072	8.21921	8.53704	8.23574	10.5361	9.27135	11.7725	5.1079	6.17017	5.00149	5.61567	5.65369	2.67334	7.16804	11.8675	-0.565386	0.216548921519098	0.502915729228765	8.57543566666667	10.2818663333333	0.056451154276353	0.924051815457182	0.991520154476564	5.25436133333333	4.81972566666667	-0.455324	0.446086975113321	1	8.57543566666667	7.16804	0.318213620402455	0.690868922910876	1
XLOC_009030	TCONS_00019521	XLOC_009030	-	novel	Novel_mRNA	scaffold17619	705367	713594	+	6	4200	571	13.1143	7.43476	13.5475	6.90133	8.94072	8.21921	8.53704	8.23574	10.5361	9.27135	11.7725	5.1079	6.17017	5.00149	5.61567	5.65369	2.67334	7.16804	11.8675	-0.565386	0.216548921519098	0.502915729228765	8.57543566666667	10.2818663333333	0.056451154276353	0.924051815457182	0.991520154476564	5.25436133333333	4.81972566666667	-0.455324	0.446086975113321	1	8.57543566666667	7.16804	0.318213620402455	0.690868922910876	1
XLOC_009030	TCONS_00019522	XLOC_009030	-	novel	Novel_mRNA	scaffold17619	705375	712995	+	7	3397	1033	13.1143	7.43476	13.5475	6.90133	8.94072	8.21921	8.53704	8.23574	10.5361	9.27135	11.7725	5.1079	6.17017	5.00149	5.61567	5.65369	2.67334	7.16804	11.8675	-0.565386	0.216548921519098	0.502915729228765	8.57543566666667	10.2818663333333	0.056451154276353	0.924051815457182	0.991520154476564	5.25436133333333	4.81972566666667	-0.455324	0.446086975113321	1	8.57543566666667	7.16804	0.318213620402455	0.690868922910876	1
XLOC_009030	TCONS_00019523	XLOC_009030	-	novel	Novel_mRNA	scaffold17619	705375	713958	+	5	3074	681	13.1143	7.43476	13.5475	6.90133	8.94072	8.21921	8.53704	8.23574	10.5361	9.27135	11.7725	5.1079	6.17017	5.00149	5.61567	5.65369	2.67334	7.16804	11.8675	-0.565386	0.216548921519098	0.502915729228765	8.57543566666667	10.2818663333333	0.056451154276353	0.924051815457182	0.991520154476564	5.25436133333333	4.81972566666667	-0.455324	0.446086975113321	1	8.57543566666667	7.16804	0.318213620402455	0.690868922910876	1
XLOC_009030	TCONS_00019524	XLOC_009030	-	novel	Novel_mRNA	scaffold17619	705381	712997	+	7	2764	594	13.1143	7.43476	13.5475	6.90133	8.94072	8.21921	8.53704	8.23574	10.5361	9.27135	11.7725	5.1079	6.17017	5.00149	5.61567	5.65369	2.67334	7.16804	11.8675	-0.565386	0.216548921519098	0.502915729228765	8.57543566666667	10.2818663333333	0.056451154276353	0.924051815457182	0.991520154476564	5.25436133333333	4.81972566666667	-0.455324	0.446086975113321	1	8.57543566666667	7.16804	0.318213620402455	0.690868922910876	1
CCA0582S0153	TCONS_00019617	CCA0582S0153	- && sp|P19243|HSP11_PEA 18.1 kDa class I heat shock protein OS=Pisum sativum OX=3888 GN=HSP18.1 PE=1 SV=1 && PF00011:Hsp20/alpha crystallin family	protein_coding	Novel_mRNA	scaffold17619	1623949	1776774	+	3	1141	218	45.032242000000004	17.8912	101.631	34.115511999999995	102.445	50.4921	64.15549899999999	44.6835	77.9777	26.4458	64.1758	982.1773939999999	423.70615599999996	318.93391699999995	365.174	956.426	787.4686280000001	26.0034	83.0362496666667	-1.45508	0.00699808429729389	0.0444402043448527	40.5405	68.7696733333333	-0.496781	0.407101601037357	0.766192933596861	752.512567666667	525.449561666667	-0.0104086	0.987944931527491	1	40.5405	26.0034	0.764706135202025	0.347231844288412	1
CCA0582S0153	TCONS_00019624	CCA0582S0153	- && sp|P19243|HSP11_PEA 18.1 kDa class I heat shock protein OS=Pisum sativum OX=3888 GN=HSP18.1 PE=1 SV=1 && PF00011:Hsp20/alpha crystallin family	protein_coding	Novel_mRNA	scaffold17619	1624680	1776641	+	3	1149	265	45.032242000000004	17.8912	101.631	34.115511999999995	102.445	50.4921	64.15549899999999	44.6835	77.9777	26.4458	64.1758	982.1773939999999	423.70615599999996	318.93391699999995	365.174	956.426	787.4686280000001	26.0034	83.0362496666667	-1.45508	0.00699808429729389	0.0444402043448527	40.5405	68.7696733333333	-0.496781	0.407101601037357	0.766192933596861	752.512567666667	525.449561666667	-0.0104086	0.987944931527491	1	40.5405	26.0034	0.764706135202025	0.347231844288412	1
CCA0582S0153	trans_id_CCA0582S0153	CCA0582S0153	- && sp|P19243|HSP11_PEA 18.1 kDa class I heat shock protein OS=Pisum sativum OX=3888 GN=HSP18.1 PE=1 SV=1 && PF00011:Hsp20/alpha crystallin family	protein_coding	Annotated_mRNA	scaffold17619	1694260	1697574	-	3	840	279	45.032242000000004	17.8912	101.631	34.115511999999995	102.445	50.4921	64.15549899999999	44.6835	77.9777	26.4458	64.1758	982.1773939999999	423.70615599999996	318.93391699999995	365.174	956.426	787.4686280000001	26.0034	83.0362496666667	-1.45508	0.00699808429729389	0.0444402043448527	40.5405	68.7696733333333	-0.496781	0.407101601037357	0.766192933596861	752.512567666667	525.449561666667	-0.0104086	0.987944931527491	1	40.5405	26.0034	0.764706135202025	0.347231844288412	1
CCA0582S0005	TCONS_00019700	CCA0582S0005	- && sp|O64732|U87A1_ARATH UDP-glycosyltransferase 87A1 OS=Arabidopsis thaliana OX=3702 GN=UGT87A1 PE=2 SV=1 && PF00201:UDP-glucoronosyl and UDP-glucosyl transferase	protein_coding	Novel_mRNA	scaffold17619	34043	36355	-	2	1602	457	7.87034	9.65987	8.23845	8.55452	5.4746	9.89801	8.46224	3.99403	11.1928	12.3987	8.29041	7.29863	5.01747	13.8987	5.72375	9.30285	3.5599	9.1072	7.19446	0.55349802622381	0.32122783062798	0.620441532352716	8.76358533333333	9.31514	0.213508081524622	0.772904514444486	0.943627573581418	10.1667	4.76704066666667	0.811456171727516	0.261214491833182	1	8.76358533333333	9.1072	-0.00629054	0.962443402331155	1
CCA0582S0005	trans_id_CCA0582S0005	CCA0582S0005	- && sp|O64732|U87A1_ARATH UDP-glycosyltransferase 87A1 OS=Arabidopsis thaliana OX=3702 GN=UGT87A1 PE=2 SV=1 && PF00201:UDP-glucoronosyl and UDP-glucosyl transferase	protein_coding	Annotated_mRNA	scaffold17619	13203	39950	-	2	1377	458	7.87034	9.65987	8.23845	8.55452	5.4746	9.89801	8.46224	3.99403	11.1928	12.3987	8.29041	7.29863	5.01747	13.8987	5.72375	9.30285	3.5599	9.1072	7.19446	0.55349802622381	0.32122783062798	0.620441532352716	8.76358533333333	9.31514	0.213508081524622	0.772904514444486	0.943627573581418	10.1667	4.76704066666667	0.811456171727516	0.261214491833182	1	8.76358533333333	9.1072	-0.00629054	0.962443402331155	1
CCA0582S0019	TCONS_00019723	CCA0582S0019	- && - && -	protein_coding	Novel_mRNA	scaffold17619	200403	208580	-	6	4592	1139	4.72262	1.16212	5.85717	2.6104130000000003	4.54495	10.107064000000001	7.89032	7.31191	8.59129	0.106707	9.08374	8.71414	4.95345	4.39563	4.22827	12.0316	2.73786	1.88627	5.04157833333333	-1.26997	0.0251699427406695	0.11975096858251	5.84189266666667	8.52178	-0.409804	0.659011927213059	0.909861250468901	8.38046866666667	3.97319133333333	0.653658433148371	0.283903160139695	1	5.84189266666667	1.88627	1.42986291257061	0.259897532914743	1
CCA0582S0019	TCONS_00019724	CCA0582S0019	- && - && -	protein_coding	Novel_mRNA	scaffold17619	200403	208625	-	6	5536	1146	4.72262	1.16212	5.85717	2.6104130000000003	4.54495	10.107064000000001	7.89032	7.31191	8.59129	0.106707	9.08374	8.71414	4.95345	4.39563	4.22827	12.0316	2.73786	1.88627	5.04157833333333	-1.26997	0.0251699427406695	0.11975096858251	5.84189266666667	8.52178	-0.409804	0.659011927213059	0.909861250468901	8.38046866666667	3.97319133333333	0.653658433148371	0.283903160139695	1	5.84189266666667	1.88627	1.42986291257061	0.259897532914743	1
CCA0582S0019	TCONS_00019725	CCA0582S0019	- && - && -	protein_coding	Novel_mRNA	scaffold17619	200973	208400	-	5	5428	633	4.72262	1.16212	5.85717	2.6104130000000003	4.54495	10.107064000000001	7.89032	7.31191	8.59129	0.106707	9.08374	8.71414	4.95345	4.39563	4.22827	12.0316	2.73786	1.88627	5.04157833333333	-1.26997	0.0251699427406695	0.11975096858251	5.84189266666667	8.52178	-0.409804	0.659011927213059	0.909861250468901	8.38046866666667	3.97319133333333	0.653658433148371	0.283903160139695	1	5.84189266666667	1.88627	1.42986291257061	0.259897532914743	1
CCA0582S0019	TCONS_00019726	CCA0582S0019	- && - && -	protein_coding	Novel_mRNA	scaffold17619	200985	208390	-	4	4764	814	4.72262	1.16212	5.85717	2.6104130000000003	4.54495	10.107064000000001	7.89032	7.31191	8.59129	0.106707	9.08374	8.71414	4.95345	4.39563	4.22827	12.0316	2.73786	1.88627	5.04157833333333	-1.26997	0.0251699427406695	0.11975096858251	5.84189266666667	8.52178	-0.409804	0.659011927213059	0.909861250468901	8.38046866666667	3.97319133333333	0.653658433148371	0.283903160139695	1	5.84189266666667	1.88627	1.42986291257061	0.259897532914743	1
CCA0582S0019	TCONS_00019727	CCA0582S0019	- && - && -	protein_coding	Novel_mRNA	scaffold17619	201003	208400	-	7	3555	807	4.72262	1.16212	5.85717	2.6104130000000003	4.54495	10.107064000000001	7.89032	7.31191	8.59129	0.106707	9.08374	8.71414	4.95345	4.39563	4.22827	12.0316	2.73786	1.88627	5.04157833333333	-1.26997	0.0251699427406695	0.11975096858251	5.84189266666667	8.52178	-0.409804	0.659011927213059	0.909861250468901	8.38046866666667	3.97319133333333	0.653658433148371	0.283903160139695	1	5.84189266666667	1.88627	1.42986291257061	0.259897532914743	1
CCA0582S0019	TCONS_00019728	CCA0582S0019	- && - && -	protein_coding	Novel_mRNA	scaffold17619	201003	208625	-	7	3780	807	4.72262	1.16212	5.85717	2.6104130000000003	4.54495	10.107064000000001	7.89032	7.31191	8.59129	0.106707	9.08374	8.71414	4.95345	4.39563	4.22827	12.0316	2.73786	1.88627	5.04157833333333	-1.26997	0.0251699427406695	0.11975096858251	5.84189266666667	8.52178	-0.409804	0.659011927213059	0.909861250468901	8.38046866666667	3.97319133333333	0.653658433148371	0.283903160139695	1	5.84189266666667	1.88627	1.42986291257061	0.259897532914743	1
CCA0582S0019	trans_id_CCA0582S0019	CCA0582S0019	- && - && -	protein_coding	Annotated_mRNA	scaffold17619	202699	203028	+	1	330	109	4.72262	1.16212	5.85717	2.6104130000000003	4.54495	10.107064000000001	7.89032	7.31191	8.59129	0.106707	9.08374	8.71414	4.95345	4.39563	4.22827	12.0316	2.73786	1.88627	5.04157833333333	-1.26997	0.0251699427406695	0.11975096858251	5.84189266666667	8.52178	-0.409804	0.659011927213059	0.909861250468901	8.38046866666667	3.97319133333333	0.653658433148371	0.283903160139695	1	5.84189266666667	1.88627	1.42986291257061	0.259897532914743	1
CCA0582S0046	TCONS_00019772	CCA0582S0046	- && sp|O80888|M3K17_ARATH Mitogen-activated protein kinase kinase kinase 17 OS=Arabidopsis thaliana OX=3702 GN=MAPKKK17 PE=1 SV=1 && PF00069:Protein kinase domain	protein_coding	Novel_mRNA	scaffold17619	483675	486496	-	1	2822	494	0.195166	0.732283	0.165576	0.535116	0.00432	0.20981499999999997	0.035632	0.29137599999999997	0.010952	0.857959	0.40817400000000004	4.99049	6.632097999999999	1.28108	4.08228	4.53592	0.551535	0.633699	0.121687333333333	2.43567382188221	0.0349975068827514	0.152725000009549	0.45305	0.151586	2.01033274875039	0.142198952875359	0.477658191000143	3.6025	3.75530466666667	-0.147358	0.863612685369638	1	0.45305	0.633699	-0.272179	0.792312516011477	1
CCA0582S0046	trans_id_CCA0582S0046	CCA0582S0046	- && sp|O80888|M3K17_ARATH Mitogen-activated protein kinase kinase kinase 17 OS=Arabidopsis thaliana OX=3702 GN=MAPKKK17 PE=1 SV=1 && PF00069:Protein kinase domain	protein_coding	Annotated_mRNA	scaffold17619	484856	486537	+	1	1682	88	0.195166	0.732283	0.165576	0.535116	0.00432	0.20981499999999997	0.035632	0.29137599999999997	0.010952	0.857959	0.40817400000000004	4.99049	6.632097999999999	1.28108	4.08228	4.53592	0.551535	0.633699	0.121687333333333	2.43567382188221	0.0349975068827514	0.152725000009549	0.45305	0.151586	2.01033274875039	0.142198952875359	0.477658191000143	3.6025	3.75530466666667	-0.147358	0.863612685369638	1	0.45305	0.633699	-0.272179	0.792312516011477	1
XLOC_009149	TCONS_00019795	XLOC_009149	-	novel	Novel_mRNA	scaffold17619	743378	750148	-	5	6039	1057	5.26346	2.8452	5.64034	2.63064	2.01134	8.44238	8.03988	5.30177	6.52481	2.78331	7.80113	15.023	6.67235	3.71352	7.87225	17.6231	2.5455	2.73792	4.30505	-0.348715	0.533529504949135	0.793369901338528	5.50915	7.45527333333333	-0.192416	0.753886313455644	0.935944970437324	12.1198913333333	5.69670166666667	0.862648519953688	0.199767415088087	1	5.50915	2.73792	0.746418631186482	0.367783820066435	1
XLOC_009149	TCONS_00019794	XLOC_009149	-	novel	Novel_mRNA	scaffold17619	743378	750148	-	7	4318	1134	5.26346	2.8452	5.64034	2.63064	2.01134	8.44238	8.03988	5.30177	6.52481	2.78331	7.80113	15.023	6.67235	3.71352	7.87225	17.6231	2.5455	2.73792	4.30505	-0.348715	0.533529504949135	0.793369901338528	5.50915	7.45527333333333	-0.192416	0.753886313455644	0.935944970437324	12.1198913333333	5.69670166666667	0.862648519953688	0.199767415088087	1	5.50915	2.73792	0.746418631186482	0.367783820066435	1
XLOC_009149	TCONS_00019797	XLOC_009149	-	novel	Novel_mRNA	scaffold17619	743637	750138	-	3	4843	412	5.26346	2.8452	5.64034	2.63064	2.01134	8.44238	8.03988	5.30177	6.52481	2.78331	7.80113	15.023	6.67235	3.71352	7.87225	17.6231	2.5455	2.73792	4.30505	-0.348715	0.533529504949135	0.793369901338528	5.50915	7.45527333333333	-0.192416	0.753886313455644	0.935944970437324	12.1198913333333	5.69670166666667	0.862648519953688	0.199767415088087	1	5.50915	2.73792	0.746418631186482	0.367783820066435	1
XLOC_009149	TCONS_00019796	XLOC_009149	-	novel	Novel_mRNA	scaffold17619	743637	750138	-	2	6406	412	5.26346	2.8452	5.64034	2.63064	2.01134	8.44238	8.03988	5.30177	6.52481	2.78331	7.80113	15.023	6.67235	3.71352	7.87225	17.6231	2.5455	2.73792	4.30505	-0.348715	0.533529504949135	0.793369901338528	5.50915	7.45527333333333	-0.192416	0.753886313455644	0.935944970437324	12.1198913333333	5.69670166666667	0.862648519953688	0.199767415088087	1	5.50915	2.73792	0.746418631186482	0.367783820066435	1
XLOC_009149	TCONS_00019798	XLOC_009149	-	novel	Novel_mRNA	scaffold17619	743813	750107	-	6	4191	883	5.26346	2.8452	5.64034	2.63064	2.01134	8.44238	8.03988	5.30177	6.52481	2.78331	7.80113	15.023	6.67235	3.71352	7.87225	17.6231	2.5455	2.73792	4.30505	-0.348715	0.533529504949135	0.793369901338528	5.50915	7.45527333333333	-0.192416	0.753886313455644	0.935944970437324	12.1198913333333	5.69670166666667	0.862648519953688	0.199767415088087	1	5.50915	2.73792	0.746418631186482	0.367783820066435	1
XLOC_009188	TCONS_00019902	XLOC_009188	-	novel	Novel_mRNA	scaffold17619	1352624	1353525	-	1	902	229	0	0	0	0.824861	0	0.033353	0.083749	2.50756	0	0.351637	0	0.175954	0.154297	1.65252	0.149843	1.51775	0	0.41243	0	7.25631224527377	0.0198580125184613	0.100262080981731	0.964183333333333	0.0279163333333333	5.45489505512232	0.00874846582618999	0.0779992632685119	1.11541	0.10138	3.37352919291541	0.0246129578879963	0.726108275621777	0.964183333333333	0.41243	1.33310394181254	0.589395795707502	1
XLOC_009189	TCONS_00019903	XLOC_009189	-	novel	Novel_mRNA	scaffold17619	1372253	1373779	-	1	1527	229	0.046075	0	0.09479	1.01223	0.027455	0.216391	0.062113	1.52193	0.04048	0.43163	0	0.415397	2.7285	0.286285	0.369072	0.3253	0.018081	0.506117	0.0561066666666667	3.02424387876847	0.075195044950623	0.258971959749712	0.723316	0.0341976666666667	4.61351483634562	0.0024815117596008	0.0311238599292861	0.342327333333333	1.03854966666667	-1.63516	0.225750995988508	1	0.723316	0.506117	0.636761417426622	0.784228002582159	1
CCA0582S0148	TCONS_00019927	CCA0582S0148	- && - && PF00011:Hsp20/alpha crystallin family	protein_coding	Novel_mRNA	scaffold17619	1622967	1632377	-	2	1467	175	0.076127	1.3739700000000001	0.105695	4.02453	0.199475	0.044829	0	1.78571	0.18515	22.066	0	4.28132	0.978418	1.1893	2.88825	7.22469	2.77323	2.69925	0.127099	4.43329230290025	6.88799795488411e-06	0.00011215173416166	7.9655	0.0617166666666667	7.1802120827025	0.000486317033369219	0.0090043434314504	4.23176933333333	2.21329933333333	0.449487210551864	0.640848836593153	1	7.9655	2.69925	1.77130534844413	0.301199597536562	1
CCA0582S0148	trans_id_CCA0582S0148	CCA0582S0148	- && - && PF00011:Hsp20/alpha crystallin family	protein_coding	Annotated_mRNA	scaffold17619	1622084	1623029	+	3	728	137	0.076127	1.3739700000000001	0.105695	4.02453	0.199475	0.044829	0	1.78571	0.18515	22.066	0	4.28132	0.978418	1.1893	2.88825	7.22469	2.77323	2.69925	0.127099	4.43329230290025	6.88799795488411e-06	0.00011215173416166	7.9655	0.0617166666666667	7.1802120827025	0.000486317033369219	0.0090043434314504	4.23176933333333	2.21329933333333	0.449487210551864	0.640848836593153	1	7.9655	2.69925	1.77130534844413	0.301199597536562	1
CCA0582S0150	TCONS_00019929	CCA0582S0150	- && - && -	protein_coding	Novel_mRNA	scaffold17619	1634809	1645289	-	12	6408	986	12.0577	6.876479999999999	10.3419	10.2522	9.71955	5.84645	11.7021	6.993498000000001	9.06627	5.570285999999999	10.649403999999999	7.85382	8.558983999999999	10.701	7.05903	10.583993999999999	5.0690159999999995	8.56433	10.7063956666667	-0.0779767	0.879079558784284	0.969515103307507	6.13674633333333	10.4725856666667	-0.568596	0.33439320372824	0.714929944526121	9.71294366666667	6.89567766666667	0.130045626745416	0.821141969124626	1	6.13674633333333	8.56433	-0.316414	0.639862599926568	1
CCA0582S0150	TCONS_00019930	CCA0582S0150	- && - && -	protein_coding	Novel_mRNA	scaffold17619	1637103	1645289	-	9	4779	986	12.0577	6.876479999999999	10.3419	10.2522	9.71955	5.84645	11.7021	6.993498000000001	9.06627	5.570285999999999	10.649403999999999	7.85382	8.558983999999999	10.701	7.05903	10.583993999999999	5.0690159999999995	8.56433	10.7063956666667	-0.0779767	0.879079558784284	0.969515103307507	6.13674633333333	10.4725856666667	-0.568596	0.33439320372824	0.714929944526121	9.71294366666667	6.89567766666667	0.130045626745416	0.821141969124626	1	6.13674633333333	8.56433	-0.316414	0.639862599926568	1
CCA0582S0150	trans_id_CCA0582S0150	CCA0582S0150	- && - && -	protein_coding	Annotated_mRNA	scaffold17619	1636570	1637618	+	2	977	66	12.0577	6.876479999999999	10.3419	10.2522	9.71955	5.84645	11.7021	6.993498000000001	9.06627	5.570285999999999	10.649403999999999	7.85382	8.558983999999999	10.701	7.05903	10.583993999999999	5.0690159999999995	8.56433	10.7063956666667	-0.0779767	0.879079558784284	0.969515103307507	6.13674633333333	10.4725856666667	-0.568596	0.33439320372824	0.714929944526121	9.71294366666667	6.89567766666667	0.130045626745416	0.821141969124626	1	6.13674633333333	8.56433	-0.316414	0.639862599926568	1
CCA0124S0004	TCONS_00020004	CCA0124S0004	- && sp|Q6H638|KN7C_ORYSJ Kinesin-like protein KIN-7C OS=Oryza sativa subsp. japonica OX=39947 GN=KIN7C PE=2 SV=1 && -	protein_coding	Novel_mRNA	scaffold1769	55237	61582	-	3	3845	148	4.56729	4.12722	7.373781999999999	4.86156	4.28031	2.38718	2.20979	1.95722	2.33612	1.36553	1.7971	1.4193	1.07542	0.9755250000000001	0.94873	1.69232	1.03709	4.49439	5.40712533333333	0.0178350448525857	0.955028873403016	0.997990815812344	1.90331	2.11434	0.23350470183321	0.765776668563509	0.94074842566024	1.36238133333333	1.02041266666667	-0.253865	0.770621756490409	1	1.90331	4.49439	-1.19106	0.158818816434772	1
CCA0124S0004	TCONS_00020005	CCA0124S0004	- && sp|Q6H638|KN7C_ORYSJ Kinesin-like protein KIN-7C OS=Oryza sativa subsp. japonica OX=39947 GN=KIN7C PE=2 SV=1 && -	protein_coding	Novel_mRNA	scaffold1769	55564	61574	-	6	3570	194	4.56729	4.12722	7.373781999999999	4.86156	4.28031	2.38718	2.20979	1.95722	2.33612	1.36553	1.7971	1.4193	1.07542	0.9755250000000001	0.94873	1.69232	1.03709	4.49439	5.40712533333333	0.0178350448525857	0.955028873403016	0.997990815812344	1.90331	2.11434	0.23350470183321	0.765776668563509	0.94074842566024	1.36238133333333	1.02041266666667	-0.253865	0.770621756490409	1	1.90331	4.49439	-1.19106	0.158818816434772	1
CCA0124S0004	TCONS_00020006	CCA0124S0004	- && sp|Q6H638|KN7C_ORYSJ Kinesin-like protein KIN-7C OS=Oryza sativa subsp. japonica OX=39947 GN=KIN7C PE=2 SV=1 && -	protein_coding	Novel_mRNA	scaffold1769	56425	61361	-	3	2619	148	4.56729	4.12722	7.373781999999999	4.86156	4.28031	2.38718	2.20979	1.95722	2.33612	1.36553	1.7971	1.4193	1.07542	0.9755250000000001	0.94873	1.69232	1.03709	4.49439	5.40712533333333	0.0178350448525857	0.955028873403016	0.997990815812344	1.90331	2.11434	0.23350470183321	0.765776668563509	0.94074842566024	1.36238133333333	1.02041266666667	-0.253865	0.770621756490409	1	1.90331	4.49439	-1.19106	0.158818816434772	1
CCA0124S0004	TCONS_00020007	CCA0124S0004	- && sp|Q6H638|KN7C_ORYSJ Kinesin-like protein KIN-7C OS=Oryza sativa subsp. japonica OX=39947 GN=KIN7C PE=2 SV=1 && -	protein_coding	Novel_mRNA	scaffold1769	56516	61534	-	3	2675	158	4.56729	4.12722	7.373781999999999	4.86156	4.28031	2.38718	2.20979	1.95722	2.33612	1.36553	1.7971	1.4193	1.07542	0.9755250000000001	0.94873	1.69232	1.03709	4.49439	5.40712533333333	0.0178350448525857	0.955028873403016	0.997990815812344	1.90331	2.11434	0.23350470183321	0.765776668563509	0.94074842566024	1.36238133333333	1.02041266666667	-0.253865	0.770621756490409	1	1.90331	4.49439	-1.19106	0.158818816434772	1
CCA0124S0004	trans_id_CCA0124S0004	CCA0124S0004	- && sp|Q6H638|KN7C_ORYSJ Kinesin-like protein KIN-7C OS=Oryza sativa subsp. japonica OX=39947 GN=KIN7C PE=2 SV=1 && -	protein_coding	Annotated_mRNA	scaffold1769	59579	60680	+	2	997	92	4.56729	4.12722	7.373781999999999	4.86156	4.28031	2.38718	2.20979	1.95722	2.33612	1.36553	1.7971	1.4193	1.07542	0.9755250000000001	0.94873	1.69232	1.03709	4.49439	5.40712533333333	0.0178350448525857	0.955028873403016	0.997990815812344	1.90331	2.11434	0.23350470183321	0.765776668563509	0.94074842566024	1.36238133333333	1.02041266666667	-0.253865	0.770621756490409	1	1.90331	4.49439	-1.19106	0.158818816434772	1
CCA0583S0099	TCONS_00020101	CCA0583S0099	- && sp|Q9SD53|Y3720_ARATH UPF0481 protein At3g47200 OS=Arabidopsis thaliana OX=3702 GN=At3g47200 PE=2 SV=1 && PF03140:Plant protein of unknown function	protein_coding	Novel_mRNA	scaffold17729	1931006	1935060	+	2	3858	517	2.48591	7.79791	1.69922	2.83079	2.04826	0.6347640000000001	2.2342809999999997	0.043735	1.55762	36.5056	2.96802	3.26245	3.5119	2.13115	3.66568	1.62319	0.978421	5.31435	2.07779733333333	1.75258109539709	0.00785163147577716	0.048830246576649	12.3947036666667	2.25330866666667	2.89240389986503	0.0424905989935911	0.230393212392378	2.33892766666667	2.71867	-0.290393	0.726419219832395	1	12.3947036666667	5.31435	1.2579713179973	0.48774058689649	1
CCA0583S0099	trans_id_CCA0583S0099	CCA0583S0099	- && sp|Q9SD53|Y3720_ARATH UPF0481 protein At3g47200 OS=Arabidopsis thaliana OX=3702 GN=At3g47200 PE=2 SV=1 && PF03140:Plant protein of unknown function	protein_coding	Annotated_mRNA	scaffold17729	1930892	1933089	-	1	2198	496	2.48591	7.79791	1.69922	2.83079	2.04826	0.6347640000000001	2.2342809999999997	0.043735	1.55762	36.5056	2.96802	3.26245	3.5119	2.13115	3.66568	1.62319	0.978421	5.31435	2.07779733333333	1.75258109539709	0.00785163147577716	0.048830246576649	12.3947036666667	2.25330866666667	2.89240389986503	0.0424905989935911	0.230393212392378	2.33892766666667	2.71867	-0.290393	0.726419219832395	1	12.3947036666667	5.31435	1.2579713179973	0.48774058689649	1
XLOC_009309	TCONS_00020129	XLOC_009309	-	novel	Novel_mRNA	scaffold17729	602047	603633	-	2	1384	220	0	0	0	0.034606	0	0	0	0	0	64.6769	0	0	0	0.04862	0	0	0	0.017303	0	3.43310509893087	0.556942155220577	0.796212036765198	21.559	0	13.9620187989805	0.000101075587414944	0.00265969363599031	0.0162066666666667	0	3.36997725121111	0.56898369191438	1	21.559	0.017303	10.369838129103	0.00818573126832367	0.546250857939178
XLOC_009396	TCONS_00020290	XLOC_009396	-	novel	Novel_mRNA	scaffold17837	535126	539535	+	2	1960	277	0.853079	0.076696	0.430444	0.122073	2.77728	0.437012	2.62232	0	1.15837	0.354799	4.35095	0.110553	0.195715	1.1086	0.172479	1.69145	0.251192	0.0993845	1.35360233333333	-3.52827	0.00422925975843676	0.029535978409959	0.263937	2.71054733333333	-3.00228	0.025024661131902	0.162214233746915	0.970199333333333	0.206462	1.7569119803323	0.152012305423951	1	0.263937	0.0993845	1.38011057651462	0.547360783092253	1
XLOC_009484	TCONS_00020485	XLOC_009484	-	novel	Novel_mRNA	scaffold17837	17892	21869	-	2	3870	470	0.352642	0.149289	0.457755	18.2669	4.48875	12.7159	7.64715	12.8035	1.77672	0.430892	5.77241	63.9096	15.9467	0.330935	29.5632	26.3709	1.98632	9.20809	1.76638	2.5248763584568	0.0394510859945743	0.165481201169753	8.65010133333333	5.06543	0.99945161615324	0.27124316904404	0.653661819432065	30.2038	15.8321	0.887565824130606	0.413506080473073	1	8.65010133333333	9.20809	-0.0977636	0.894160818913704	1
XLOC_009484	TCONS_00020486	XLOC_009484	-	novel	Novel_mRNA	scaffold17837	17892	21974	-	3	3684	643	0.352642	0.149289	0.457755	18.2669	4.48875	12.7159	7.64715	12.8035	1.77672	0.430892	5.77241	63.9096	15.9467	0.330935	29.5632	26.3709	1.98632	9.20809	1.76638	2.5248763584568	0.0394510859945743	0.165481201169753	8.65010133333333	5.06543	0.99945161615324	0.27124316904404	0.653661819432065	30.2038	15.8321	0.887565824130606	0.413506080473073	1	8.65010133333333	9.20809	-0.0977636	0.894160818913704	1
XLOC_009484	TCONS_00020487	XLOC_009484	-	novel	Novel_mRNA	scaffold17837	17959	21839	-	4	3287	1014	0.352642	0.149289	0.457755	18.2669	4.48875	12.7159	7.64715	12.8035	1.77672	0.430892	5.77241	63.9096	15.9467	0.330935	29.5632	26.3709	1.98632	9.20809	1.76638	2.5248763584568	0.0394510859945743	0.165481201169753	8.65010133333333	5.06543	0.99945161615324	0.27124316904404	0.653661819432065	30.2038	15.8321	0.887565824130606	0.413506080473073	1	8.65010133333333	9.20809	-0.0977636	0.894160818913704	1
XLOC_009550	TCONS_00020655	XLOC_009550	-	novel	Novel_mRNA	scaffold17837	1599851	1604647	-	4	4181	1111	43.983	16.0621	35.8447	20.3907	11.6035	7.38147	30.3817	3.77648	15.4474	6.18846	23.6993	78.7907	46.1992	1.26208	43.0821	23.8072	5.74494	18.2264	30.4770536666667	-0.520504	0.338742574838474	0.639030206548973	5.78213866666667	23.1761463333333	-1.6763	0.00683063556888006	0.065305215037026	34.6200023333333	31.6753933333333	0.0442600700891666	0.963156180409096	1	5.78213866666667	18.2264	-1.62123	0.0269783397788299	0.904742608895571
XLOC_009556	TCONS_00020671	XLOC_009556	-	novel	Novel_mRNA	scaffold17837	1632370	1633802	-	2	1352	245	18.2138	0.108369	0.226153	0	0.272929	0.375094	33.9878	0	0.34747	1.14213	1.29706	14.4612	25.3984	0.16124	0.88051	0.113773	0	0.0541845	6.23763633333333	-6.50883	0.00235236624284584	0.0183969910684924	0.505741333333333	11.8774506666667	-4.08438	0.0151024158575272	0.114170356104069	4.91208	8.75962566666667	-0.86145	0.632991848417361	1	0.505741333333333	0.0541845	3.23564813524521	0.233856058375582	1
XLOC_009615	TCONS_00020763	XLOC_009615	-	novel	Novel_mRNA	scaffold17882	1	5820	-	8	1298	227	11.823	9.1472	13.8024	8.43094	8.07478	6.34164	9.1852	6.74014	7.72615	5.84037	16.4478	4.69928	5.24753	2.17559	5.83355	4.14069	1.32784	8.78907	11.2333716666667	0.0540010150236344	0.895807085495029	0.976527507035567	6.30739	11.1197	-0.351384	0.593948883536792	0.877747996891416	3.67185033333333	4.13630766666667	-0.464128	0.573580448140268	1	6.30739	8.78907	-0.464398	0.53543569081921	1
XLOC_009638	TCONS_00020807	XLOC_009638	-	novel	Novel_mRNA	scaffold17946	601189	603831	+	1	2643	511	7.31622	0.588114	4.8196	0.858662	0.669157	0.016869	0.366399	0.055458	0.167174	1.84006	0.503968	0.024217	0.094415	0.206021	0.126727	0.042236	0	0.723388	4.26832566666667	-2.32546	0.0142256020184588	0.077752101234105	0.637463	0.345847	1.34829155816293	0.351506527081894	0.728213614617641	0.0908246666666667	0.073714	0.363760222909105	0.829823918516548	1	0.637463	0.723388	0.00389580905305074	1	1
XLOC_009736	TCONS_00021076	XLOC_009736	-	novel	Novel_mRNA	scaffold17946	2032095	2034181	+	1	2087	587	0.027112	0	0.046083	0	0	0	2.36256	0.030707	0.843476	0.016511	3.16016	0.284923	0.491389	0	1.29394	0.457231	0	0	0.0243983333333333	-4.46115	0.405771175994918	0.69710160585496	0.0157393333333333	2.12206633333333	-6.60731	2.50025888870458e-06	0.000139334202922564	0.247384666666667	0.59511	-1.28063	0.465391320530796	1	0.0157393333333333	0	4.14813933972885	0.54907226520624	1
XLOC_009801	TCONS_00021253	XLOC_009801	-	novel	Novel_mRNA	scaffold17946	903520	906722	-	2	1534	194	3.62759	1.26798	3.22	1.73236	8.05875	5.50702	5.13173	3.41202	8.29628	2.91732	5.64847	6.25822	9.17073	19.7533	8.89516	7.45377	8.1936	1.50017	4.96878	-1.55158	0.0535211803390073	0.205519675927019	3.94545	6.35882666666667	-0.434457	0.575248911543379	0.865958407901865	11.1551073333333	8.75316	0.00875202486724545	0.990856842958037	1	3.94545	1.50017	1.40460691110646	0.215856263832308	1
CCA0589S0073	TCONS_00021284	CCA0589S0073	- && - && -	protein_coding	Novel_mRNA	scaffold17946	1067352	1073755	-	1	6404	671	0.44821900000000003	0.43881699999999996	0.641335	1.86938	1.00518	3.65762	1.98151	2.16878	1.79323	0.583895	2.4535109999999998	3.55785	1.72029	5.7405219999999995	4.36485	2.30674	1.37511	1.1541	0.698244666666667	0.654049884953597	0.452795115628607	0.729183828798009	2.13677	2.07608	0.376230298996632	0.681300925497402	0.913121110696944	3.86837133333333	2.48675	0.2236955262896	0.761514116856912	1	2.13677	1.1541	0.81023195977205	0.538326420197198	1
CCA0589S0073	trans_id_CCA0589S0073	CCA0589S0073	- && - && -	protein_coding	Annotated_mRNA	scaffold17946	1070881	1073069	+	2	333	110	0.44821900000000003	0.43881699999999996	0.641335	1.86938	1.00518	3.65762	1.98151	2.16878	1.79323	0.583895	2.4535109999999998	3.55785	1.72029	5.7405219999999995	4.36485	2.30674	1.37511	1.1541	0.698244666666667	0.654049884953597	0.452795115628607	0.729183828798009	2.13677	2.07608	0.376230298996632	0.681300925497402	0.913121110696944	3.86837133333333	2.48675	0.2236955262896	0.761514116856912	1	2.13677	1.1541	0.81023195977205	0.538326420197198	1
XLOC_009819	TCONS_00021321	XLOC_009819	-	novel	Novel_mRNA	scaffold17946	1304268	1305783	-	2	1496	195	10.9756	2.15366	11.0537	3.85997	4.49646	0.452633	2.22098	0.0157	1.85755	32.9541	2.83104	0.956933	1.6878	2.98605	1.84944	0.550885	0.139045	3.00682	8.84192	-1.24144	0.101527307173611	0.315094915765765	11.1407986666667	2.30318633333333	2.42583545494308	0.0981167520454306	0.38792368603522	1.49795566666667	1.22542933333333	-0.0330743	0.977825809293434	1	11.1407986666667	3.00682	2.00025678252621	0.291316114450348	1
XLOC_009877	TCONS_00021472	XLOC_009877	-	novel	Novel_mRNA	scaffold17946	2039028	2041391	-	1	2364	618	1.60533	23.6743	0.723993	19.6388	0	0.025325	1.89059	0.731724	0.104416	12.8228	1.69019	0.117433	0.323681	0.284311	0.894795	0.125303	0	21.6565	0.776441	5.04751101624301	1.20399609765072e-05	0.000184492274370635	4.52660133333333	1.22839966666667	2.3861843851389	0.105053459840039	0.404593794056809	0.175682333333333	0.406158666666667	-1.1704	0.43334635823982	1	4.52660133333333	21.6565	-2.08833	0.122670513696611	1
XLOC_009878	TCONS_00021473	XLOC_009878	-	novel	Novel_mRNA	scaffold17946	2073453	2075710	-	1	2258	608	1.97555	0.091484	1.14146	0.056281	0.49623	0.066529	2.39188	0	0.307286	2.35672	3.6539	3.37025	4.28939	0.111901	9.11991	1.13035	0.134501	0.0738825	1.20441166666667	-3.78005	0.00101126694046898	0.00902531687896761	0.807749333333333	2.11768833333333	-0.889639	0.575355878613968	0.865958407901865	1.53750033333333	4.5146	-1.55395	0.198590970924307	1	0.807749333333333	0.0738825	3.59541030540369	0.133785824137264	1
XLOC_009923	TCONS_00021587	XLOC_009923	-	novel	Novel_mRNA	scaffold1799	25	812	+	1	788	197	2.53141	0.238142	1.35744	0.161677	5.33839	0.320572	2.92046	0.121721	1.32595	0.342639	4.06411	0.44461	0.272	1.27876	0.301807	1.41091	0.610933	0.199909	3.07574	-3.75363	0.00148286105480628	0.0124828364018768	0.261644	2.77017466666667	-3.01969	0.00818434462896766	0.0744327648174413	1.04476	0.394913333333333	0.840551243005984	0.487324713910263	1	0.261644	0.199909	0.439100693128265	0.876436006784388	1
XLOC_009979	TCONS_00021687	XLOC_009979	-	novel	Novel_mRNA	scaffold18053	2346507	2350466	+	3	3770	778	0.096225	0.192827	0.330143	1.14968	0.343732	1.14367	3.977	0.067656	0.556318	0.090941	1.72233	1.23734	0.541697	0	1.15042	0.594797	0	0.671254	0.2567	1.53842291705324	0.122360198390506	0.35584865599131	0.434088333333333	2.08521266666667	-2.00559	0.0867871067695233	0.360466024725901	0.610711	0.564039666666667	0.115790062128695	0.948641912244679	1	0.434088333333333	0.671254	-0.674612	0.597908203364949	1
XLOC_009991	TCONS_00021726	XLOC_009991	-	novel	Novel_mRNA	scaffold18053	2802636	2810868	+	4	5422	347	47.1178	6.49678	42.4629	21.0553	40.8211	76.082	57.383	37.7533	100.966	2.39473	49.0805	46.9091	51.0716	34.1452	61.8387	52.3954	35.1555	13.776	43.4672583333333	-1.47459	0.00506325303157545	0.0342915294737984	38.7433543333333	69.1431	-0.65436	0.450592999427976	0.797447420293537	44.4832423333333	49.3553	-0.437656	0.431332287410124	1	38.7433543333333	13.776	1.46171589009194	0.199446500103145	1
XLOC_009995	TCONS_00021730	XLOC_009995	-	novel	Novel_mRNA	scaffold18053	60651	72672	-	4	2558	562	3.1304	1.25296	2.56028	2.5633	0.401516	0.007854	2.69475	0.172477	0.127355	2.1766	2.6136	6.49151	5.61469	0.060929	8.24297	1.16322	0.027029	1.90813	2.03073366666667	-0.232317	0.813169238994005	0.939803437132338	0.785644333333333	1.81189933333333	-1.01108	0.463714622517857	0.807699316637056	2.57188733333333	4.62822833333333	-1.17745	0.363114614582101	1	0.785644333333333	1.90813	-1.01919	0.46023100900812	1
XLOC_009995	TCONS_00021731	XLOC_009995	-	novel	Novel_mRNA	scaffold18053	60651	72676	-	3	977	227	3.1304	1.25296	2.56028	2.5633	0.401516	0.007854	2.69475	0.172477	0.127355	2.1766	2.6136	6.49151	5.61469	0.060929	8.24297	1.16322	0.027029	1.90813	2.03073366666667	-0.232317	0.813169238994005	0.939803437132338	0.785644333333333	1.81189933333333	-1.01108	0.463714622517857	0.807699316637056	2.57188733333333	4.62822833333333	-1.17745	0.363114614582101	1	0.785644333333333	1.90813	-1.01919	0.46023100900812	1
XLOC_009995	TCONS_00021732	XLOC_009995	-	novel	Novel_mRNA	scaffold18053	61606	72680	-	3	2489	306	3.1304	1.25296	2.56028	2.5633	0.401516	0.007854	2.69475	0.172477	0.127355	2.1766	2.6136	6.49151	5.61469	0.060929	8.24297	1.16322	0.027029	1.90813	2.03073366666667	-0.232317	0.813169238994005	0.939803437132338	0.785644333333333	1.81189933333333	-1.01108	0.463714622517857	0.807699316637056	2.57188733333333	4.62822833333333	-1.17745	0.363114614582101	1	0.785644333333333	1.90813	-1.01919	0.46023100900812	1
XLOC_009995	TCONS_00021734	XLOC_009995	-	novel	Novel_mRNA	scaffold18053	67433	72680	-	4	4493	470	3.1304	1.25296	2.56028	2.5633	0.401516	0.007854	2.69475	0.172477	0.127355	2.1766	2.6136	6.49151	5.61469	0.060929	8.24297	1.16322	0.027029	1.90813	2.03073366666667	-0.232317	0.813169238994005	0.939803437132338	0.785644333333333	1.81189933333333	-1.01108	0.463714622517857	0.807699316637056	2.57188733333333	4.62822833333333	-1.17745	0.363114614582101	1	0.785644333333333	1.90813	-1.01919	0.46023100900812	1
XLOC_009995	TCONS_00021733	XLOC_009995	-	novel	Novel_mRNA	scaffold18053	67433	72680	-	3	4852	462	3.1304	1.25296	2.56028	2.5633	0.401516	0.007854	2.69475	0.172477	0.127355	2.1766	2.6136	6.49151	5.61469	0.060929	8.24297	1.16322	0.027029	1.90813	2.03073366666667	-0.232317	0.813169238994005	0.939803437132338	0.785644333333333	1.81189933333333	-1.01108	0.463714622517857	0.807699316637056	2.57188733333333	4.62822833333333	-1.17745	0.363114614582101	1	0.785644333333333	1.90813	-1.01919	0.46023100900812	1
XLOC_010008	TCONS_00021751	XLOC_010008	-	novel	Novel_mRNA	scaffold18053	406469	408066	-	1	1598	328	0.383441	1.3835	0.389286	0.557278	0.263927	0.178804	0.316725	0.151105	0.059956	0.732454	0.636716	0.5874	0.450397	1.32384	1.04847	0.941035	0.122497	0.97039	0.345551333333333	1.6925363967854	0.0722131915136214	0.251211503951931	0.354121	0.337799	0.496161514570854	0.698352593959124	0.913121110696944	0.950758666666667	0.540453333333333	0.723896511628526	0.505455220564636	1	0.354121	0.97039	-1.34869	0.306636525120221	1
CCA0591S0033	TCONS_00021759	CCA0591S0033	- && sp|P31924|SUS1_ORYSJ Sucrose synthase 1 OS=Oryza sativa subsp. japonica OX=39947 GN=SUS1 PE=1 SV=1 && -	protein_coding	Novel_mRNA	scaffold18053	554523	577938	-	15	6573	474	7.86883	2.07026	6.19028	3.35132	6.83089	5.67115	9.66928	4.3725760000000005	10.6041	2.57708	9.311860000000001	6.191771999999999	6.64229	8.72545	7.43036	7.49692	3.7604159999999998	2.71079	6.96333	-1.28818	0.0213531730157246	0.105941053130421	4.20694	9.86173	-1.10146	0.0842366544487554	0.354186161679031	7.47138033333333	5.94435533333333	-0.0546441	0.928271002936503	1	4.20694	2.71079	0.676933001020332	0.482911982473448	1
CCA0591S0033	TCONS_00021760	CCA0591S0033	- && sp|P31924|SUS1_ORYSJ Sucrose synthase 1 OS=Oryza sativa subsp. japonica OX=39947 GN=SUS1 PE=1 SV=1 && -	protein_coding	Novel_mRNA	scaffold18053	558130	577936	-	10	4680	562	7.86883	2.07026	6.19028	3.35132	6.83089	5.67115	9.66928	4.3725760000000005	10.6041	2.57708	9.311860000000001	6.191771999999999	6.64229	8.72545	7.43036	7.49692	3.7604159999999998	2.71079	6.96333	-1.28818	0.0213531730157246	0.105941053130421	4.20694	9.86173	-1.10146	0.0842366544487554	0.354186161679031	7.47138033333333	5.94435533333333	-0.0546441	0.928271002936503	1	4.20694	2.71079	0.676933001020332	0.482911982473448	1
CCA0591S0033	trans_id_CCA0591S0033	CCA0591S0033	- && sp|P31924|SUS1_ORYSJ Sucrose synthase 1 OS=Oryza sativa subsp. japonica OX=39947 GN=SUS1 PE=1 SV=1 && -	protein_coding	Annotated_mRNA	scaffold18053	542424	636513	-	4	1975	196	7.86883	2.07026	6.19028	3.35132	6.83089	5.67115	9.66928	4.3725760000000005	10.6041	2.57708	9.311860000000001	6.191771999999999	6.64229	8.72545	7.43036	7.49692	3.7604159999999998	2.71079	6.96333	-1.28818	0.0213531730157246	0.105941053130421	4.20694	9.86173	-1.10146	0.0842366544487554	0.354186161679031	7.47138033333333	5.94435533333333	-0.0546441	0.928271002936503	1	4.20694	2.71079	0.676933001020332	0.482911982473448	1
XLOC_010028	TCONS_00021803	XLOC_010028	-	novel	Novel_mRNA	scaffold18053	1222031	1225078	-	7	2099	622	0.053205	0.547386	0.021985	2.07782	0	10.1704	1.43081	10.119	0	0.109171	1.17399	5.73399	4.10435	0.403048	11.1809	3.29204	0.052439	1.3126	0.0250633333333333	5.88838671368401	4.02774592196908e-06	6.93312081856316e-05	6.79953	0.868267333333333	3.29263321612541	0.030688561221074	0.185363597164543	3.14303	5.11255	-0.697919	0.558124510016666	1	6.79953	1.3126	2.36071062175355	0.107266088292863	1
XLOC_010064	TCONS_00021854	XLOC_010064	-	novel	Novel_mRNA	scaffold18053	2778716	2780886	-	4	727	158	82.4573	109.836	59.5903	63.1711	83.512	131.791	67.8629	93.0181	96.716	93.3442	70.8208	76.5052	97.2558	146.053	81.0987	72.4863	68.6966	86.5037	75.1865273333333	0.409803326569954	0.35577165271605	0.65587724668332	106.051078666667	78.4666	0.706639189733785	0.234684984795084	0.615753644073419	98.3481	82.3503926666667	-0.057289	0.923316434782883	1	106.051078666667	86.5037	0.297403383689934	0.718849445161137	1
XLOC_010105	TCONS_00021920	XLOC_010105	-	novel	Novel_mRNA	scaffold18164	943399	948125	+	2	1836	177	1.16625	0.756401	1.16626	0.56927	1.37859	1.81322	1.56184	0.743252	1.33928	0.753367	1.00308	1.09077	0.815708	0.529227	1.20513	1.36718	0.423564	0.662836	1.23703233333333	-0.696438	0.442632403272415	0.723428519589908	1.10327866666667	1.30140166666667	0.0225983910341916	0.986395387636094	1	0.995726666666667	0.814801333333333	0.060352844076747	0.95559594624703	1	1.10327866666667	0.662836	0.716263763749096	0.603552373523163	1
XLOC_010112	TCONS_00021931	XLOC_010112	-	novel	Novel_mRNA	scaffold18164	1361582	1374978	+	3	2035	411	0	1.19186	0	0.173947	0.10349	0.161684	0.02072	0.083394	0	0.135074	0	0.027793	0	18.4024	0	4.45293	0	0.682902	0.0344966666666667	3.99401150921386	0.0129929327163194	0.0725083671484543	0.126717333333333	0.00690666666666667	4.27759588430559	0.0199127441137558	0.138691240823173	7.6277	0	12.9559018691002	2.02624132479737e-08	6.05875102419054e-05	0.126717333333333	0.682902	-1.98923	0.133896434376387	1
XLOC_010112	TCONS_00021932	XLOC_010112	-	novel	Novel_mRNA	scaffold18164	1361613	1375019	+	2	2454	351	0	1.19186	0	0.173947	0.10349	0.161684	0.02072	0.083394	0	0.135074	0	0.027793	0	18.4024	0	4.45293	0	0.682902	0.0344966666666667	3.99401150921386	0.0129929327163194	0.0725083671484543	0.126717333333333	0.00690666666666667	4.27759588430559	0.0199127441137558	0.138691240823173	7.6277	0	12.9559018691002	2.02624132479737e-08	6.05875102419054e-05	0.126717333333333	0.682902	-1.98923	0.133896434376387	1
XLOC_010112	TCONS_00021937	XLOC_010112	-	novel	Novel_mRNA	scaffold18164	1372842	1387696	+	3	2978	525	0	1.19186	0	0.173947	0.10349	0.161684	0.02072	0.083394	0	0.135074	0	0.027793	0	18.4024	0	4.45293	0	0.682902	0.0344966666666667	3.99401150921386	0.0129929327163194	0.0725083671484543	0.126717333333333	0.00690666666666667	4.27759588430559	0.0199127441137558	0.138691240823173	7.6277	0	12.9559018691002	2.02624132479737e-08	6.05875102419054e-05	0.126717333333333	0.682902	-1.98923	0.133896434376387	1
CCA0595S0058	TCONS_00021934	CCA0595S0058	- && - && -	protein_coding	Novel_mRNA	scaffold18164	1361665	1429985	+	4	2137	525	5.81636	7.168	6.475435999999999	8.45926	12.4851	7.024258000000001	10.6603	5.21095	5.80434	3.43946	7.434760000000001	8.95478	2.04702	73.7897	4.36245	14.463180999999999	0.66245	7.81363	8.25898266666667	-0.0233256	0.988395947883576	1	5.22488966666667	7.96646333333333	-0.187913	0.784970484431473	0.947218696197769	32.4025413333333	2.35730666666667	3.60168494317967	4.69127220687424e-05	0.0163221360229496	5.22488966666667	7.81363	-0.38823	0.616458218174963	1
CCA0595S0058	TCONS_00021935	CCA0595S0058	- && - && -	protein_coding	Novel_mRNA	scaffold18164	1372811	1429968	+	3	1858	525	5.81636	7.168	6.475435999999999	8.45926	12.4851	7.024258000000001	10.6603	5.21095	5.80434	3.43946	7.434760000000001	8.95478	2.04702	73.7897	4.36245	14.463180999999999	0.66245	7.81363	8.25898266666667	-0.0233256	0.988395947883576	1	5.22488966666667	7.96646333333333	-0.187913	0.784970484431473	0.947218696197769	32.4025413333333	2.35730666666667	3.60168494317967	4.69127220687424e-05	0.0163221360229496	5.22488966666667	7.81363	-0.38823	0.616458218174963	1
CCA0595S0058	TCONS_00021936	CCA0595S0058	- && - && -	protein_coding	Novel_mRNA	scaffold18164	1372811	1429985	+	3	1874	309	5.81636	7.168	6.475435999999999	8.45926	12.4851	7.024258000000001	10.6603	5.21095	5.80434	3.43946	7.434760000000001	8.95478	2.04702	73.7897	4.36245	14.463180999999999	0.66245	7.81363	8.25898266666667	-0.0233256	0.988395947883576	1	5.22488966666667	7.96646333333333	-0.187913	0.784970484431473	0.947218696197769	32.4025413333333	2.35730666666667	3.60168494317967	4.69127220687424e-05	0.0163221360229496	5.22488966666667	7.81363	-0.38823	0.616458218174963	1
CCA0595S0058	TCONS_00021941	CCA0595S0058	- && - && -	protein_coding	Novel_mRNA	scaffold18164	1372842	1429985	+	6	2990	465	5.81636	7.168	6.475435999999999	8.45926	12.4851	7.024258000000001	10.6603	5.21095	5.80434	3.43946	7.434760000000001	8.95478	2.04702	73.7897	4.36245	14.463180999999999	0.66245	7.81363	8.25898266666667	-0.0233256	0.988395947883576	1	5.22488966666667	7.96646333333333	-0.187913	0.784970484431473	0.947218696197769	32.4025413333333	2.35730666666667	3.60168494317967	4.69127220687424e-05	0.0163221360229496	5.22488966666667	7.81363	-0.38823	0.616458218174963	1
CCA0595S0058	TCONS_00021942	CCA0595S0058	- && - && -	protein_coding	Novel_mRNA	scaffold18164	1372842	1429985	+	5	3138	465	5.81636	7.168	6.475435999999999	8.45926	12.4851	7.024258000000001	10.6603	5.21095	5.80434	3.43946	7.434760000000001	8.95478	2.04702	73.7897	4.36245	14.463180999999999	0.66245	7.81363	8.25898266666667	-0.0233256	0.988395947883576	1	5.22488966666667	7.96646333333333	-0.187913	0.784970484431473	0.947218696197769	32.4025413333333	2.35730666666667	3.60168494317967	4.69127220687424e-05	0.0163221360229496	5.22488966666667	7.81363	-0.38823	0.616458218174963	1
CCA0595S0058	TCONS_00021940	CCA0595S0058	- && - && -	protein_coding	Novel_mRNA	scaffold18164	1372842	1429985	+	4	1843	309	5.81636	7.168	6.475435999999999	8.45926	12.4851	7.024258000000001	10.6603	5.21095	5.80434	3.43946	7.434760000000001	8.95478	2.04702	73.7897	4.36245	14.463180999999999	0.66245	7.81363	8.25898266666667	-0.0233256	0.988395947883576	1	5.22488966666667	7.96646333333333	-0.187913	0.784970484431473	0.947218696197769	32.4025413333333	2.35730666666667	3.60168494317967	4.69127220687424e-05	0.0163221360229496	5.22488966666667	7.81363	-0.38823	0.616458218174963	1
CCA0595S0058	TCONS_00021939	CCA0595S0058	- && - && -	protein_coding	Novel_mRNA	scaffold18164	1372842	1429985	+	5	3180	465	5.81636	7.168	6.475435999999999	8.45926	12.4851	7.024258000000001	10.6603	5.21095	5.80434	3.43946	7.434760000000001	8.95478	2.04702	73.7897	4.36245	14.463180999999999	0.66245	7.81363	8.25898266666667	-0.0233256	0.988395947883576	1	5.22488966666667	7.96646333333333	-0.187913	0.784970484431473	0.947218696197769	32.4025413333333	2.35730666666667	3.60168494317967	4.69127220687424e-05	0.0163221360229496	5.22488966666667	7.81363	-0.38823	0.616458218174963	1
CCA0595S0058	TCONS_00021938	CCA0595S0058	- && - && -	protein_coding	Novel_mRNA	scaffold18164	1372842	1429985	+	5	3138	465	5.81636	7.168	6.475435999999999	8.45926	12.4851	7.024258000000001	10.6603	5.21095	5.80434	3.43946	7.434760000000001	8.95478	2.04702	73.7897	4.36245	14.463180999999999	0.66245	7.81363	8.25898266666667	-0.0233256	0.988395947883576	1	5.22488966666667	7.96646333333333	-0.187913	0.784970484431473	0.947218696197769	32.4025413333333	2.35730666666667	3.60168494317967	4.69127220687424e-05	0.0163221360229496	5.22488966666667	7.81363	-0.38823	0.616458218174963	1
CCA0595S0058	TCONS_00021943	CCA0595S0058	- && - && -	protein_coding	Novel_mRNA	scaffold18164	1372845	1429985	+	4	2629	572	5.81636	7.168	6.475435999999999	8.45926	12.4851	7.024258000000001	10.6603	5.21095	5.80434	3.43946	7.434760000000001	8.95478	2.04702	73.7897	4.36245	14.463180999999999	0.66245	7.81363	8.25898266666667	-0.0233256	0.988395947883576	1	5.22488966666667	7.96646333333333	-0.187913	0.784970484431473	0.947218696197769	32.4025413333333	2.35730666666667	3.60168494317967	4.69127220687424e-05	0.0163221360229496	5.22488966666667	7.81363	-0.38823	0.616458218174963	1
CCA0595S0058	TCONS_00021944	CCA0595S0058	- && - && -	protein_coding	Novel_mRNA	scaffold18164	1372885	1429856	+	4	2040	458	5.81636	7.168	6.475435999999999	8.45926	12.4851	7.024258000000001	10.6603	5.21095	5.80434	3.43946	7.434760000000001	8.95478	2.04702	73.7897	4.36245	14.463180999999999	0.66245	7.81363	8.25898266666667	-0.0233256	0.988395947883576	1	5.22488966666667	7.96646333333333	-0.187913	0.784970484431473	0.947218696197769	32.4025413333333	2.35730666666667	3.60168494317967	4.69127220687424e-05	0.0163221360229496	5.22488966666667	7.81363	-0.38823	0.616458218174963	1
CCA0595S0058	TCONS_00021947	CCA0595S0058	- && - && -	protein_coding	Novel_mRNA	scaffold18164	1384669	1429985	+	3	1843	309	5.81636	7.168	6.475435999999999	8.45926	12.4851	7.024258000000001	10.6603	5.21095	5.80434	3.43946	7.434760000000001	8.95478	2.04702	73.7897	4.36245	14.463180999999999	0.66245	7.81363	8.25898266666667	-0.0233256	0.988395947883576	1	5.22488966666667	7.96646333333333	-0.187913	0.784970484431473	0.947218696197769	32.4025413333333	2.35730666666667	3.60168494317967	4.69127220687424e-05	0.0163221360229496	5.22488966666667	7.81363	-0.38823	0.616458218174963	1
CCA0595S0058	TCONS_00021946	CCA0595S0058	- && - && -	protein_coding	Novel_mRNA	scaffold18164	1384669	1429985	+	3	1840	308	5.81636	7.168	6.475435999999999	8.45926	12.4851	7.024258000000001	10.6603	5.21095	5.80434	3.43946	7.434760000000001	8.95478	2.04702	73.7897	4.36245	14.463180999999999	0.66245	7.81363	8.25898266666667	-0.0233256	0.988395947883576	1	5.22488966666667	7.96646333333333	-0.187913	0.784970484431473	0.947218696197769	32.4025413333333	2.35730666666667	3.60168494317967	4.69127220687424e-05	0.0163221360229496	5.22488966666667	7.81363	-0.38823	0.616458218174963	1
CCA0595S0058	TCONS_00021945	CCA0595S0058	- && - && -	protein_coding	Novel_mRNA	scaffold18164	1384669	1429985	+	3	1843	309	5.81636	7.168	6.475435999999999	8.45926	12.4851	7.024258000000001	10.6603	5.21095	5.80434	3.43946	7.434760000000001	8.95478	2.04702	73.7897	4.36245	14.463180999999999	0.66245	7.81363	8.25898266666667	-0.0233256	0.988395947883576	1	5.22488966666667	7.96646333333333	-0.187913	0.784970484431473	0.947218696197769	32.4025413333333	2.35730666666667	3.60168494317967	4.69127220687424e-05	0.0163221360229496	5.22488966666667	7.81363	-0.38823	0.616458218174963	1
CCA0595S0058	trans_id_CCA0595S0058	CCA0595S0058	- && - && -	protein_coding	Annotated_mRNA	scaffold18164	1422658	1424931	-	5	973	137	5.81636	7.168	6.475435999999999	8.45926	12.4851	7.024258000000001	10.6603	5.21095	5.80434	3.43946	7.434760000000001	8.95478	2.04702	73.7897	4.36245	14.463180999999999	0.66245	7.81363	8.25898266666667	-0.0233256	0.988395947883576	1	5.22488966666667	7.96646333333333	-0.187913	0.784970484431473	0.947218696197769	32.4025413333333	2.35730666666667	3.60168494317967	4.69127220687424e-05	0.0163221360229496	5.22488966666667	7.81363	-0.38823	0.616458218174963	1
CCA0595S0083	TCONS_00021989	CCA0595S0083	- && sp|Q76CU2|PDR1_TOBAC Pleiotropic drug resistance protein 1 OS=Nicotiana tabacum OX=4097 GN=PDR1 PE=2 SV=1 && PF19055:ABC-2 type transporter|PF00005:ABC transporter|PF14510:ABC-transporter N-terminal|PF08370:Plant PDR ABC transporter associated|PF01061:ABC-2 type transporter	protein_coding	Novel_mRNA	scaffold18164	1733651	1735154	+	3	805	253	72.4094	94.73812099999999	74.24207100000001	115.768	119.214	38.2624	32.496781999999996	64.33058199999999	60.489	74.4075	37.8812	38.5759	47.5955	47.4808	17.4646	41.8778	25.9216	105.253	88.6218	1.06071931871037	0.00933489368585351	0.0560496646187521	59.0001593333333	43.6223236666667	1.37159855843906	0.0342385455132654	0.199565497232296	42.6448406666667	30.3272193333333	0.574149334085558	0.356317776364698	1	59.0001593333333	105.253	-0.634481	0.400405012663275	1
CCA0595S0083	trans_id_CCA0595S0083	CCA0595S0083	- && sp|Q76CU2|PDR1_TOBAC Pleiotropic drug resistance protein 1 OS=Nicotiana tabacum OX=4097 GN=PDR1 PE=2 SV=1 && PF19055:ABC-2 type transporter|PF00005:ABC transporter|PF14510:ABC-transporter N-terminal|PF08370:Plant PDR ABC transporter associated|PF01061:ABC-2 type transporter	protein_coding	Annotated_mRNA	scaffold18164	1692398	1753568	-	23	4341	1446	72.4094	94.73812099999999	74.24207100000001	115.768	119.214	38.2624	32.496781999999996	64.33058199999999	60.489	74.4075	37.8812	38.5759	47.5955	47.4808	17.4646	41.8778	25.9216	105.253	88.6218	1.06071931871037	0.00933489368585351	0.0560496646187521	59.0001593333333	43.6223236666667	1.37159855843906	0.0342385455132654	0.199565497232296	42.6448406666667	30.3272193333333	0.574149334085558	0.356317776364698	1	59.0001593333333	105.253	-0.634481	0.400405012663275	1
[truncated: 35,347 more rows]
[truncated: 15 more columns]
