# Supplementary material for: Mechanisms of Chinese Hickory Resistance to Dry Rot Disease by Botryosphaeria dothidea: A Comprehensive Analysis from Gene Expression to Non-Coding RNAs
Source: Plants (Basel). 2025 Mar 4;14(5):793. doi: 10.3390/plants14050793 (PMC11901809; doi:10.3390/plants14050793)
Supplement: Supplementary file 1 [file plants-14-00793-s001.zip › S21 lncRNA_description.xlsx]

## Sheet: S21 lncRNA_description
Table S21：The specific information of lncRNA description.
lncRNA_ID	lncRNA_Gene_ID	lncRNA_Gene_Name	Gene_description	Gene_Type	Status	Chromosome	Start	End	Strand	Exon_number	Length	ORF	Cc_P_W_1	Cc_P_D_2	Cc_P_W_2	Cc_P_D_3	Cc_P_W_3	Cc_M_D_1	Cc_M_W_1	Cc_M_D_2	Cc_M_W_2	Cc_M_D_3	Cc_M_W_3	Cc_A_D_1	Cc_A_W_1	Cc_A_D_2	Cc_A_W_2	Cc_A_D_3	Cc_A_W_3	Cc_P_D_FPKM	Cc_P_W_FPKM	log2FoldChange	pvalue	padj	Cc_M_D_FPKM	Cc_M_W_FPKM	log2FoldChange	pvalue	padj	Cc_A_D_FPKM	Cc_A_W_FPKM	log2FoldChange	pvalue	padj	Cc_M_D_FPKM	Cc_P_D_FPKM	log2FoldChange	pvalue	padj
TCONS_00000002	XLOC_000002	XLOC_000002	-	novel	Novel_lncRNA	scaffold1	48384	48743	+	1	360	77	0	5.75619	0	7.06897	0	0.629828	0.144554	3.99442	0.154247	7.98836	0.09703	0.279947	0	1.57663	0.249875	0.735229	0.112738	6.41258	0	9.91274195680484	2.16155569948079e-06	7.4993857991464e-05	4.20420166666667	0.131943666666667	4.94044287771489	0.0022269131059851	0.0356953610660495	0.863935666666667	0.120871	2.52114503083809	0.14686895208352	1	4.20420166666667	6.41258	-0.483049	0.696800805092652	1
TCONS_00000019	CCA0001S0018	CCA0001S0018	- && sp|Q9LFU0|DOT3_ARATH BTB/POZ domain-containing protein DOT3 OS=Arabidopsis thaliana OX=3702 GN=DOT3 PE=2 SV=1 && PF03000:NPH3 family	protein_coding	Novel_lncRNA	scaffold1	362449	366293	+	2	802	212	2.56342	1.47422	1.93093	1.66777	1.93169	3.20653	1.05641	1.24617	1.91819	1.41225	1.28055	2.42058	2.53067	2.13125	1.25395	2.4424	2.02778	1.571	2.14201	-0.243271	0.881677184986661	0.989899421188815	1.95498	1.41838	0.694514867214348	0.561171149437358	0.905142916969449	2.33141	1.93747033333333	-0.126945	0.918472728410882	1	1.95498	1.571	0.323223462244313	0.876775565734473	1
TCONS_00000033	CCA0001S0034	CCA0001S0034	- && - && PF05678:VQ motif	protein_coding	Novel_lncRNA	scaffold1	622445	624865	+	1	2421	505	0.369107	0.620559	0.440298	0.507417	1.45271	0.250229	0.68077	0.079413	0.478428	0.429522	0.863269	0.443866	0.406304	0.922162	0.708203	0.367467	0.148177	0.563988	0.754037	-0.256831	0.884426568619829	0.991005324765623	0.253054666666667	0.674155666666667	-1.05225	0.406566829617418	0.83352214123635	0.577831666666667	0.420894666666667	0.353206910360155	0.779804462734571	1	0.253054666666667	0.563988	-1.07528	0.445211819715861	1
TCONS_00000041	XLOC_000019	XLOC_000019	-	novel	Novel_lncRNA	scaffold1	700910	701176	+	1	267	41	0	1.40754	0	0	0	0	0	0	0	0	0	0	0	0	0	0	0	0.703769	0	6.33837448473477	0.0849681408030463	0.3496116091721	--	--	--	--	--	--	--	--	--	--	0	0.703769	-6.56356	0.10033688700199	1
TCONS_00000045	XLOC_000022	XLOC_000022	-	novel	Novel_lncRNA	scaffold1	108269	108519	-	1	251	29	0	0	0.28449	0	0	0	1.40449	0	0	0	0	0	0	0	0	0.525286	0	0	0.09483	-3.25413	0.817863507090647	0.971158132386105	0	0.468162333333333	-5.57376	0.164350929557507	0.57163387448239	0.175095333333333	0	4.33790562984302	0.333792352273894	1	--	--	--	--	--
TCONS_00000050	XLOC_000024	XLOC_000024	-	novel	Novel_lncRNA	scaffold1	141108	141387	-	1	280	47	0	0.442027	0	0	0	0	0	0	0	0	0	0	0	1.37783	0	0	0.318165	0.221014	0	4.85180381023778	0.236320080554211	0.618628102291107	--	--	--	--	--	0.459277666666667	0.106055	1.11164681628403	0.746329515530411	1	0	0.221014	-5.07223	0.246452152007526	1
TCONS_00000051	XLOC_000025	XLOC_000025	-	novel	Novel_lncRNA	scaffold1	190261	190576	-	1	316	44	6.76782	0	3.51223	0	0.398012	0	9.82958	0	9.01044	0	7.31971	0.094171	2.11827	0.314444	2.07598	0.052155	0	0	3.55935533333333	-8.64383	0.00275529638462532	0.0305082054091848	0	8.71991166666667	-10.1028	3.60025093890008e-06	0.000299403139122557	0.15359	1.39808	-2.88818	0.135098439605606	1	--	--	--	--	--
TCONS_00000078	CCA0001S0027	CCA0001S0027	- && sp|Q94FB9|AB1D_ARATH ABC transporter D family member 1 OS=Arabidopsis thaliana OX=3702 GN=ABCD1 PE=1 SV=1 && PF06472:ABC transporter transmembrane region 2|PF00005:ABC transporter	protein_coding	Novel_lncRNA	scaffold1	507474	509580	-	2	2067	112	0.937769	1.27453	1.02527	2.13566	0.98569	1.93208	1.59628	2.56512	0.852876	1.34352	1.25423	1.41079	1.31259	0.649268	1.62747	1.2002	0.444581	1.70509	0.982908333333333	0.987396268863298	0.331734798900781	0.724236500472653	1.94690433333333	1.23446	0.972784049384975	0.353253954622501	0.791289226800137	1.08675	1.12821366666667	-0.214229	0.852453164982514	1	1.94690433333333	1.70509	0.228994733003387	0.89815462931045	1
TCONS_00000093	CCA0401S0001	CCA0401S0001	- && - && PF02519:Auxin responsive protein	protein_coding	Novel_lncRNA	scaffold10003	7197	8565	-	1	1369	199	1.50569	0.522815	1.4055	0.338077	1.46203	0.109658	1.73418	0.046812	2.65306	0.655822	1.1181	0.086417	0.375076	0.788035	0.197785	0.036116	0.137543	0.430446	1.45774166666667	-1.52677	0.246877235258152	0.63389009339828	0.270764	1.83511433333333	-2.41391	0.0881938523863168	0.410478707342111	0.303522666666667	0.236801333333333	0.17700335081499	0.925656376893301	1	0.270764	0.430446	-0.560249	0.699903080772277	1
TCONS_00000098	XLOC_000048	XLOC_000048	-	novel	Novel_lncRNA	scaffold10014	1	655	+	1	655	70	7.06299	4.49024	9.1276	9.47943	19.2528	3.80444	4.07577	2.43707	5.16981	4.05575	6.14041	7.55085	9.30776	9.90047	2.56161	5.55132	2.91184	6.98483	11.8144623333333	-0.587905	0.573795227375798	0.871414356357579	3.43242166666667	5.12866	-0.271337	0.801285869086893	0.975416383970463	7.66754566666667	4.92707066666667	0.40768656941744	0.697539128106787	1	3.43242166666667	6.98483	-0.953138	0.416006119416422	1
TCONS_00000170	XLOC_000080	XLOC_000080	-	novel	Novel_lncRNA	scaffold10086	4896	5848	-	1	953	265	0	2.22961	0.075941	0.033393	0	0.031463	0.105689	0	0	0.148756	0.008275	0.041634	0.022491	2.20199	0.100705	1.02951	0.434565	1.1315	0.0253136666666667	5.59833916112807	0.0102069983068357	0.0835995107898225	0.060073	0.037988	0.763900119489288	0.78395945377917	0.97021985763788	1.09105	0.185920333333333	1.71572515182306	0.312685799565196	1	0.060073	1.1315	-4.02341	0.0645276516702762	1
TCONS_00000171	XLOC_000081	XLOC_000081	-	novel	Novel_lncRNA	scaffold10087	511	810	-	1	300	42	0.910485	0.187906	0.237488	0.130913	0.069873	0	2.21597	0.421545	0.101992	0.773767	1.90188	0.461582	0	0.332149	0.669899	0.163527	0.022548	0.15941	0.405948666666667	-0.965026	0.709375898252696	0.935632167706856	0.398437333333333	1.40661	-1.32016	0.487210339768241	0.876275691736279	0.319086	0.230815666666667	0.364790364638802	0.90018180226913	1	0.398437333333333	0.15941	1.33269502088309	0.686650232653018	1
TCONS_00000173	XLOC_000083	XLOC_000083	-	novel	Novel_lncRNA	scaffold10114	1504	2656	+	1	1153	220	1.59453	1.32289	1.56559	1.77591	1.13506	0.624698	1.78913	1.14439	1.35639	0.721217	2.39363	1.26127	0.922842	1.23889	0.876987	1.68268	0.455327	1.5494	1.43173	0.32859216047063	0.738938108133054	0.945987717642063	0.830102333333333	1.84638366666667	-0.816639	0.48513733630154	0.875227691769644	1.39428133333333	0.751718666666667	0.642219874640376	0.595228027727899	1	0.830102333333333	1.5494	-0.851256	0.509245455533083	1
TCONS_00000174	XLOC_000084	XLOC_000084	-	novel	Novel_lncRNA	scaffold1012	10201	16052	+	2	1032	81	2.35644	3.15446	2.43025	3.44483	1.19002	3.55568	1.59676	3.37409	2.28541	1.23571	2.11974	1.44397	2.99465	1.71385	1.70757	1.69287	0.961572	3.29964	1.99223633333333	0.944188802518461	0.355819712182651	0.743022403199758	2.72182866666667	2.00064	0.702333650383542	0.526273676541491	0.897425726571633	1.6169	1.88793266666667	-0.417786	0.71926375399742	1	2.72182866666667	3.29964	-0.276495	0.785043612300245	1
TCONS_00000176	CCA0072S0002	CCA0072S0002	- && sp|Q8S8P3|GT14C_ARATH Beta-glucuronosyltransferase GlcAT14C OS=Arabidopsis thaliana OX=3702 GN=GLCAT14C PE=2 SV=1 && PF02485:Core-2/I-Branching enzyme|PF00332:Glycosyl hydrolases family 17	protein_coding	Novel_lncRNA	scaffold1012	32622	33177	+	1	556	86	0	1.33348	0	0	0	0	0	0	0	0.402075	0	0.069103	0	0.306494	0	0.423384	0	0.66674	0	7.33087956427723	0.0288554528146757	0.176154221263005	0.134025	0	5.34228992096995	0.187208089068004	0.609917782382672	0.266327	0	5.99845089240527	0.0262622396150877	0.651818442228186	0.134025	0.66674	-2.17995	0.431863291251659	1
TCONS_00000177	XLOC_000086	XLOC_000086	-	novel	Novel_lncRNA	scaffold1012	42001	42418	+	1	418	101	0.800625	0.763612	0.956881	1.36734	0.401186	0.645596	1.49958	1.30166	0.734955	0.82906	1.12283	1.1859	0.818717	0.437865	0.636973	1.14341	0.032805	1.06548	0.719564	0.765802277011198	0.552978941731913	0.860031618745691	0.925437666666667	1.11912233333333	0.0608598487071277	0.974139992305028	1	0.92239	0.496165	0.840580006360131	0.590957575455282	1	0.925437666666667	1.06548	-0.142964	0.875251715629049	1
TCONS_00000181	XLOC_000090	XLOC_000090	-	novel	Novel_lncRNA	scaffold1012	56958	58931	-	1	1974	127	0.98034	0.104392	0.816355	0.878051	0.573428	0.258732	2.65691	0.511002	1.33521	0.070293	1.98776	1.0647	0.708207	0.432916	0.870324	0.528657	0.279264	0.491221	0.790041	-0.494113	0.755903221200303	0.951188554767188	0.280009	1.99329666666667	-2.50361	0.0439293556420888	0.268446599185172	0.675424666666667	0.619265	-0.0534557	0.967038945527547	1	0.280009	0.491221	-0.745941	0.606532930021745	1
TCONS_00000185	XLOC_000094	XLOC_000094	-	novel	Novel_lncRNA	scaffold10212	5490	5852	-	1	363	79	0	0	0	0	0	0.162993	0	0.086508	0	0	0	0	0	6.44642	0	0	0	--	--	--	--	--	0.083167	0	3.95105049521884	0.296954474769826	0.745405518492271	2.14881	0	8.3547502752892	0.0212716370507373	0.582967814550502	0.083167	0	3.94453868949419	0.585294074426264	1
TCONS_00000188	CCA0073S0001	CCA0073S0001	- && sp|O94903|PLPHP_HUMAN Pyridoxal phosphate homeostasis protein OS=Homo sapiens OX=9606 GN=PLPBP PE=1 SV=1 && -	protein_coding	Novel_lncRNA	scaffold1022	1836	17338	+	2	2444	113	1.62431	4.66059	3.88939	4.55863	3.77768	6.15802	3.48013	6.32102	5.53862	4.67989	3.91965	8.41677	2.36493	1.36811	2.06459	5.49147	1.53947	4.60961	3.09712533333333	0.767948981594427	0.336612503484548	0.729880945521498	5.71964166666667	4.3128	0.680738343123502	0.397603376401518	0.8263416171422	5.09211833333333	1.98966266666667	1.04803731602538	0.260823343935044	1	5.71964166666667	4.60961	0.338628506918463	0.759897986959816	1
TCONS_00000193	XLOC_000099	XLOC_000099	-	novel	Novel_lncRNA	scaffold1022	31202	31735	-	1	534	139	0.522139	0.069908	1.17307	0	1.35115	0.280189	2.01381	0.270027	1.04855	0.129923	1.15039	0.854231	0.321103	0	0.169018	0.030863	0.436545	0.034954	1.01545	-4.52981	0.0396399298515988	0.218015562678289	0.226713	1.40425	-2.25515	0.101980655890357	0.445005833780459	0.295031333333333	0.308888666666667	-0.526664	0.791267688335659	1	0.226713	0.034954	2.62966070505439	0.344225200967001	1
TCONS_00000195	XLOC_000101	XLOC_000101	-	novel	Novel_lncRNA	scaffold1022	77351	81520	-	2	2679	168	0	0	0	0	0	0	0	0.071646	0	0	0	0.029621	0	2.21328	0.03369	0	0	--	--	--	--	--	0.023882	0	5.01969459136475	0.208701040769271	0.641610607837534	0.747634666666667	0.01123	6.02346312679473	0.0211620229150784	0.582706134589477	0.023882	0	5.01663305637594	0.494362377012274	1
TCONS_00000197	XLOC_000103	XLOC_000103	-	novel	Novel_lncRNA	scaffold10226	9	357	-	1	349	84	0.079998	0.207468	0	2.96855	0	0.162635	0.144301	2.47409	0	1.39188	0	0.378585	0.182196	0.040489	0.193959	0.188892	0	1.58801	0.026666	5.81501341466504	0.00948834983373149	0.0790000917380358	1.34286833333333	0.0481003333333333	4.58291335769559	0.0350582367805311	0.232820304938566	0.202655333333333	0.125385	0.793452244620838	0.735212616061358	1	1.34286833333333	1.58801	-0.0972957	0.904390292688898	1
TCONS_00000198	XLOC_000104	XLOC_000104	-	novel	Novel_lncRNA	scaffold10232	1	357	-	1	357	77	0.078206	0	0.523025	0.2236	0	0.502815	0.847342	0.807212	0.303005	0.097169	0.500346	0.889132	0.284181	0	1.3846	1.31231	0	0.1118	0.200410333333333	-0.632323	0.957096681812006	1	0.469065333333333	0.550231	0.00784878848180703	1	1	0.733815	0.556259333333333	0.393434153420942	0.864767337865806	1	0.469065333333333	0.1118	2.04580151569988	0.512856062690489	1
TCONS_00000200	XLOC_000106	XLOC_000106	-	novel	Novel_lncRNA	scaffold10253	11	531	-	1	521	140	0.640915	0.339626	0.273344	0.367717	0.458669	0.993967	1.00126	0.734553	0.716901	0.593138	0.943364	1.08053	2.1686	0.92098	0.472212	0.957324	0.36945	0.353672	0.457642666666667	-0.0934474	1	1	0.773886	0.887174	0.0910933292453124	0.961334128560364	1	0.986279333333333	1.00341933333333	-0.159224	0.916282282404349	1	0.773886	0.353672	1.05626310769395	0.588274773488469	1
TCONS_00000205	XLOC_000110	XLOC_000110	-	novel	Novel_lncRNA	scaffold10296	201	433	+	1	233	77	1.57771	1.84842	1.1817	1.44051	0	0.515614	1.26442	1.31015	1.02933	0.95185	1.39901	0.243798	0.275969	1.04472	0.463546	0.649332	0.118495	1.64446	0.919802333333333	1.03422081675997	0.542272687251705	0.859303861745927	0.925870666666667	1.23092133333333	-0.0683765	0.979577881972342	1	0.645950333333333	0.286003333333333	0.906554458937396	0.590724572810741	1	0.925870666666667	1.64446	-0.760299	0.606561600179804	1
TCONS_00000206	XLOC_000111	XLOC_000111	-	novel	Novel_lncRNA	scaffold10299	1	393	-	1	393	63	1.94844	0.240341	0.802088	0.227763	0.254957	0.186785	0.585621	0.342174	0.99247	0.278339	0.98498	1.13244	0.20761	0.350431	0.370133	1.19657	0.935533	0.234052	1.00183	-1.70272	0.378768951195676	0.759280984839034	0.269099333333333	0.854357	-1.31414	0.360590640936378	0.798156442701836	0.893149333333333	0.504425333333333	0.186589926072347	0.921362144941536	1	0.269099333333333	0.234052	0.172791814822128	1	1
TCONS_00000208	XLOC_000113	XLOC_000113	-	novel	Novel_lncRNA	scaffold10317	26421	26734	+	1	314	44	0	0.03032	0	0	0	0	0	0	0	0	0	1.76906	0	0	0	0	0	--	--	--	--	--	--	--	--	--	--	0.589687333333333	0	6.23370354716143	0.124154000774759	1	--	--	--	--	--
TCONS_00000211	XLOC_000116	XLOC_000116	-	novel	Novel_lncRNA	scaffold1033	8742	16945	+	2	2638	104	2.57373	4.85405	2.20951	2.4836	2.4865	2.21369	1.96093	1.65445	2.10926	2.6309	2.32515	2.38903	2.97104	2.07206	2.48257	2.70256	1.69382	3.66883	2.42324	0.814658606904296	0.31594382001624	0.706942197134762	2.16634733333333	2.13178066666667	0.337633252424405	0.720513028975726	0.952340797159383	2.38788533333333	2.38247933333333	-0.272559	0.762477667559487	1	2.16634733333333	3.66883	-0.72556	0.473738001824473	1
TCONS_00000212	XLOC_000116	XLOC_000116	-	novel	Novel_lncRNA	scaffold1033	8757	15040	+	2	851	118	0	2.408	2.2277	0	0	0.05173	0.258547	0	0	0	0	0.194719	0	0.367093	2.18165	1.38868	0.276707	1.204	0.742566666666667	0.972094396440048	0.636714405722751	0.903029503123417	0.0172433333333333	0.0861823333333333	-1.86372	0.637401904511393	0.937578723990014	0.650164	0.819452333333333	-0.464973	0.793538789994141	1	0.0172433333333333	1.204	-6.01095	0.0244181040276255	0.762531988620623
TCONS_00000214	XLOC_000116	XLOC_000116	-	novel	Novel_lncRNA	scaffold1033	8760	16366	+	3	2183	104	1.28659	0.714859	0.16537	0.355912	0.394679	0.394063	0	1.84259	0.73633	0.344892	0.856057	0	0.923603	1.79114	0.946854	0.364072	0.599046	0.535385	0.615546333333333	0.0390743567277918	0.932420488959347	1	0.860516333333333	0.530795666666667	0.964848745413615	0.542684820081481	0.897425726571633	0.718403333333333	0.823167666666667	-0.437429	0.781949749441317	1	0.860516333333333	0.535385	0.69108458412992	0.7007596597931	1
TCONS_00000215	XLOC_000116	XLOC_000116	-	novel	Novel_lncRNA	scaffold1033	8767	14976	+	3	919	93	0	0	0.057243	0	0	0.021823	0.582167	0	0	0.294667	0	0.078687	0	0.435885	0	0.663549	0.015348	0	0.019081	-3.25413	0.817898295064018	0.971158132386105	0.105496666666667	0.194055666666667	-0.356087	0.924594151725385	0.998687233673831	0.392707	0.005116	4.27736538677305	0.0479083072653685	0.865055775794219	0.105496666666667	0	5.79459035853561	0.28535476325372	1
TCONS_00000217	XLOC_000117	XLOC_000117	-	novel	Novel_lncRNA	scaffold1033	53787	54019	-	1	233	64	1.39398	0.360221	0	0	0	0	0	0	0	0	0	0	0	0.58024	0	0.005187	0	0.180111	0.464658666666667	-0.930241	0.949378198238687	1	--	--	--	--	--	0.195142333333333	0	4.5936907330453	0.204177333195768	1	0	0.180111	-4.60128	0.302176338154265	1
TCONS_00000223	XLOC_000122	XLOC_000122	-	novel	Novel_lncRNA	scaffold10404	1597	3197	-	2	349	63	1.4203	0.593983	0.804742	0.844578	1.47436	0.808672	0.973788	0.936936	1.79757	1.97316	1.73578	0.445223	0.875909	0.615715	0.804932	0.642253	0.434799	0.71928	1.23314	-0.530075	0.773418877581562	0.956558840468535	1.23958866666667	1.50238	0.0370316537266225	0.988957066394811	1	0.567730333333333	0.705213333333333	-0.555559	0.704086817516717	1	1.23958866666667	0.71928	0.816875655588368	0.690946366997115	1
TCONS_00000226	XLOC_000124	XLOC_000124	-	novel	Novel_lncRNA	scaffold1043	1	829	-	1	829	102	1.61253	3.22191	2.04526	2.44755	1.52794	1.14381	2.46155	2.33205	1.32568	3.21943	1.64254	1.55825	2.20464	1.65579	1.16597	2.47096	0.224194	2.83473	1.72857	0.925959181449966	0.383740959303985	0.76430057658188	2.23176	1.80992166666667	0.654708522954886	0.577869579573492	0.913079015085791	1.895	1.19826833333333	0.572733602005381	0.650448098814855	1	2.23176	2.83473	-0.273227	0.795460848026587	1
TCONS_00000231	XLOC_000127	XLOC_000127	-	novel	Novel_lncRNA	scaffold1044	52671	58505	+	2	2677	189	0.636123	0.228903	0.896834	0.402536	0.542986	0.589537	1.24454	0.306746	0.682384	0.090449	1.0236	0.29369	0.274176	0.288898	0.499584	0.678237	0.071577	0.315719	0.691981	-0.918462	0.487445958754624	0.835126141658239	0.328910666666667	0.983505	-1.30761	0.281380639632565	0.727399900559446	0.420275	0.281779	0.460673297872623	0.72793620153177	1	0.328910666666667	0.315719	0.0390171362859051	1	1
TCONS_00000232	XLOC_000128	XLOC_000128	-	novel	Novel_lncRNA	scaffold10448	1	278	-	1	278	73	0.695643	0.400596	1.10091	0.529489	0.377014	0.216436	0.362308	0.515995	0.444699	0.744533	1.52151	0.279265	0.922109	1.08559	0.568157	0.236739	0.297281	0.465043	0.724523	-0.411708	0.885247262423653	0.991064548308469	0.492321333333333	0.776173333333333	-0.320157	0.864444903631456	0.987138852189219	0.533864	0.595849	-0.316401	0.878175469710189	1	0.492321333333333	0.465043	0.105224051968123	1	1
TCONS_00000246	XLOC_000135	XLOC_000135	-	novel	Novel_lncRNA	scaffold10515	1	610	-	1	610	123	1.56319	2.79492	2.62069	1.64902	1.68967	0.452503	2.8469	2.13393	0.981579	1.09452	2.20934	2.4285	1.00644	2.14968	0.936836	1.25164	0.247428	2.22197	1.95784833333333	0.388395528364244	0.707054278518625	0.934551882727645	1.22698466666667	2.01261	-0.328321	0.799713949534769	0.974843449797384	1.94327	0.730236	1.26991802534948	0.329349117123474	1	1.22698466666667	2.22197	-0.801043	0.553152050058736	1
TCONS_00000250	CCA0076S0001	CCA0076S0001	- && sp|P93604|LRK10_WHEAT Rust resistance kinase Lr10 OS=Triticum aestivum OX=4565 GN=LRK10 PE=2 SV=1 && PF00069:Protein kinase domain	protein_coding	Novel_lncRNA	scaffold1055	10863	40880	+	6	1155	164	1.31927	10.2792	1.9735	15.0377	1.12225	3.87495	11.3039	15.2199	12.6274	8.58812	3.44563	8.37861	7.63452	16.672	9.12321	0.067518	0.739002	12.6585	1.47167	3.30317884474752	0.000177015536056846	0.0031836173164288	9.22765966666667	9.12567	0.31394825214749	0.735783272795113	0.956730216286379	8.37271166666667	5.83224366666667	0.51861394520989	0.686430815361181	1	9.22765966666667	12.6585	-0.383302	0.674781792589013	1
TCONS_00000251	XLOC_000138	XLOC_000138	-	novel	Novel_lncRNA	scaffold1055	10884	12100	+	2	1127	171	3.01326	0.85964	0	17.7806	0	0	0	7.82241	0	12.7176	32.0864	0	0	0	0	16.7307	0	9.32012	1.00441933333333	3.42940417929537	0.0800708796246632	0.337892177576448	6.84665733333333	10.6954776666667	-0.184805	0.937527216647919	1	5.57691066666667	0	11.2452301251476	0.00174362423405294	0.153608978654787	6.84665733333333	9.32012	-0.264861	0.820901550552313	1
TCONS_00000260	XLOC_000143	XLOC_000143	-	novel	Novel_lncRNA	scaffold10558	15889	16783	-	1	895	54	1.80307	0.08398	0.13522	0	0.31197	0.067228	0.940445	0.035802	0.034417	0.002842	0.31915	0	0	0.11265	0.149754	0.292543	0	0.04199	0.750085666666667	-3.8695	0.0903956742841156	0.363544663977952	0.0352906666666667	0.431337333333333	-2.80054	0.101762373042025	0.444461273680978	0.135064333333333	0.049918	1.39429817884032	0.623218027419405	1	0.0352906666666667	0.04199	0.116906932154719	0.96578785973159	1
TCONS_00000266	XLOC_000145	XLOC_000145	-	novel	Novel_lncRNA	scaffold10558	27793	30628	-	2	964	85	7.66936	1.77236	5.45643	1.90786	8.91276	1.99302	3.26204	1.29067	1.65524	1.00103	2.37034	1.25177	1.10898	2.4325	2.1205	1.35582	0.42081	1.84011	7.34618266666667	-1.7942	0.0881065133421964	0.357926890341003	1.42824	2.42921	-0.457259	0.689775616126235	0.942256822258733	1.68002766666667	1.21676366666667	0.350469141313732	0.774816451611726	1	1.42824	1.84011	-0.353736	0.75559947934627	1
TCONS_00000267	XLOC_000146	XLOC_000146	-	novel	Novel_lncRNA	scaffold10609	5	307	-	1	303	79	0	0.247234	0	0.047421	0	0	0	1.30358	0	0.411388	0	0.226105	0	0.02739	0.138511	0.045327	0	0.147328	0	4.3299824462202	0.226184516526401	0.60738082364667	0.571656666666667	0	6.50597676722031	0.0404730622052017	0.255394861375826	0.0996073333333333	0.0461703333333333	1.19172013188431	0.620234977958449	1	0.571656666666667	0.147328	1.97686784920267	0.561886677712406	1
TCONS_00000268	XLOC_000147	XLOC_000147	-	novel	Novel_lncRNA	scaffold10621	26	427	+	1	402	133	0.241691	0.186971	0	0.177125	0.104288	0.318059	2.1514	0.199273	1.08737	0.280449	2.20154	2.09771	2.38774	0.237968	1.00958	0.919566	0.08585	0.182048	0.115326333333333	0.606192236434411	0.782812754345835	0.95912049720649	0.265927	1.81343766666667	-2.30757	0.0883639332106818	0.410626974934804	1.08508166666667	1.16105433333333	-0.132351	0.93221073065009	1	0.265927	0.182048	0.626505265045659	0.819295865575415	1
TCONS_00000270	XLOC_000149	XLOC_000149	-	novel	Novel_lncRNA	scaffold10639	1	282	-	1	282	45	1.85734	3.34144	0.68437	1.18247	3.7122	1.93808	3.11868	4.44476	1.17744	4.5412	1.49374	2.14427	1.74813	13.3199	1.82005	1.22262	0.499971	2.26196	2.08463633333333	0.322640312885367	0.787779942229972	0.961274111418709	3.64134	1.92996	1.2773496724262	0.316650776900145	0.761815161920002	5.56226866666667	1.35605	1.90558689805727	0.182905491108037	1	3.64134	2.26196	0.722229580449042	0.698592492926055	1
TCONS_00000272	XLOC_000151	XLOC_000151	-	novel	Novel_lncRNA	scaffold10654	301	707	+	1	407	74	0.691965	0.153074	1.07617	0.024407	0.012876	0.122704	1.75582	0.1006	1.03735	0.025854	0.914038	0.597113	0.315975	0.246618	0.249479	0.394947	0	0.0887405	0.593670333333333	-2.21792	0.371042025686922	0.752517907142389	0.0830526666666667	1.23574	-3.26094	0.0304737353462674	0.212786896078735	0.412892666666667	0.188484666666667	1.08483312363833	0.539933205134779	1	0.0830526666666667	0.0887405	-0.133351	0.880323968879832	1
TCONS_00000273	XLOC_000152	XLOC_000152	-	novel	Novel_lncRNA	scaffold10656	5622	7270	+	1	1649	77	0.897238	0.727467	1.03777	0.818778	0.877335	0.487028	0.670766	1.36334	0.860442	0.895565	1.17917	1.22642	0.850023	1.19484	1.25404	0.675825	0.489679	0.773123	0.937446666666667	-0.0727871	0.999676321920145	1	0.915311	0.903460333333333	0.352855947649402	0.766999006725868	0.965528929955562	1.03236166666667	0.864580333333333	0.0501822872975976	0.972583093878935	1	0.915311	0.773123	0.310774496940609	0.885781606404255	1
TCONS_00000278	XLOC_000156	XLOC_000156	-	novel	Novel_lncRNA	scaffold10699	1263	7780	+	2	641	100	9.70314	4.02227	4.45981	2.04434	2.17054	1.58394	2.45222	1.34753	3.32338	1.22619	1.37712	0	0.669202	1.7954	0	0.096669	0.086145	3.03331	5.44449566666667	-0.592931	0.652424698144635	0.911247318292651	1.38588433333333	2.38424	-0.516524	0.67195239879346	0.942256822258733	0.630689666666667	0.251782333333333	1.16450075158222	0.601801579930179	1	1.38588433333333	3.03331	-1.11704	0.394874209242558	1
TCONS_00000279	XLOC_000157	XLOC_000157	-	novel	Novel_lncRNA	scaffold10714	55	345	+	1	291	97	0.761149	0.52519	0.331049	0.235544	0	0	0.335739	0.484501	0	1.16267	1.54357	0.409047	0.220474	0.115618	0.180925	0.311116	0	0.380367	0.364066	0.480983604062115	0.791525833793722	0.962716727527977	0.549057333333333	0.626436	0.293124111023191	0.92447245365274	0.998687233673831	0.278593666666667	0.133799666666667	1.06699030822643	0.619344038918672	1	0.549057333333333	0.380367	0.50293149360502	0.927072907076197	1
TCONS_00000285	XLOC_000160	XLOC_000160	-	novel	Novel_lncRNA	scaffold10773	373	938	+	1	566	60	0.006687	1.20667	0.099451	0.221329	0.012839	0.026577	0	0.102848	0.12723	0.198984	0.125394	0.114266	0.221153	1.75456	0.335935	0.349709	0.085365	0.714001	0.039659	3.50160349714451	0.0422639564410086	0.227312919544939	0.109469666666667	0.084208	0.784609855662953	0.753376239704215	0.9617381509192	0.739512	0.214151	1.60777129259886	0.298103181730336	1	0.109469666666667	0.714001	-2.43552	0.191158593188014	1
TCONS_00000286	XLOC_000161	XLOC_000161	-	novel	Novel_lncRNA	scaffold10773	1	352	-	1	352	59	0.288889	0.38032	0.197378	0.196842	0.512139	0.737017	1.37634	0.655732	0.573059	0.588669	0.447912	0.05636	0.502148	0.883123	0	0.56861	0	0.288581	0.332802	0.0779306330363501	0.95328602059649	1	0.660472666666667	0.799103666666667	0.0207634001033841	1	1	0.502697666666667	0.167382666666667	1.46930103525157	0.52011010197171	1	0.660472666666667	0.288581	1.06175911526003	0.642476005734744	1
TCONS_00000288	XLOC_000163	XLOC_000163	-	novel	Novel_lncRNA	scaffold10805	2189	3022	+	2	460	116	0.980033	1.10156	0.611984	0.755207	0.992548	0.656312	1.35993	1.914	0.932369	0.735401	2.70375	1.21324	0.270935	1.06735	0.716004	1.23251	0.692704	0.928382	0.861521666666667	0.278500152434188	0.818063047176244	0.971158132386105	1.10190366666667	1.66535133333333	-0.243701	0.860668737392668	0.986193922556749	1.17104	0.559881	0.60740753562691	0.665659287714055	1	1.10190366666667	0.928382	0.290072896616939	0.922193274543325	1
TCONS_00000289	XLOC_000164	XLOC_000164	-	novel	Novel_lncRNA	scaffold10805	2112	3024	-	2	539	117	2.25589	5.03511	2.91591	1.3011	1.21687	0.536285	0.82209	1.23986	1.19419	0.942166	0.830681	0.326668	0.064929	0.76164	0.247896	0.393522	0.15367	3.1681	2.12955733333333	0.799480032341216	0.486810371649113	0.834665508993085	0.906103333333333	0.948987333333334	0.24322172694441	0.850190009337822	0.984350137581151	0.493943333333333	0.155498333333333	1.18882442277693	0.439883436418953	1	0.906103333333333	3.1681	-1.75382	0.225322321074646	1
TCONS_00000290	XLOC_000165	XLOC_000165	-	novel	Novel_lncRNA	scaffold10806	1	558	-	1	558	64	0.400279	0.793381	0.841027	2.41097	0.636498	1.05578	0.657038	1.59278	7.79098	2.43582	1.18087	0.746146	1.30253	2.16671	0.369596	1.02863	0.48036	1.60218	0.625934666666667	1.49579317212896	0.24531651017531	0.631553283372097	1.69479266666667	3.20962733333333	-0.68616	0.614886385999276	0.92867458349952	1.31382766666667	0.717497	0.588508603509336	0.665770423107547	1	1.69479266666667	1.60218	0.187454578487358	0.959216836900233	1
TCONS_00000291	XLOC_000166	XLOC_000166	-	novel	Novel_lncRNA	scaffold10807	65	976	-	1	912	88	1.05514	0.213661	1.06345	0.742527	0.309986	0.096489	0.982737	0.73684	0.336911	0.047292	0.304235	1.3584	2.28829	0.57704	0.824541	0.433406	0	0.478094	0.809526333333333	-0.536467	0.752422632969239	0.949716885101532	0.293540333333333	0.541294333333333	-0.539109	0.722516352729641	0.953017036056784	0.789616666666667	1.03761066666667	-0.389532	0.814403605545274	1	0.293540333333333	0.478094	-0.656877	0.669874863332076	1
TCONS_00000292	XLOC_000167	XLOC_000167	-	novel	Novel_lncRNA	scaffold10819	12953	13720	+	1	768	101	1.45941	3.40852	2.36757	5.55352	0.267957	0.281282	1.67024	3.83917	0.71018	15.9166	1.85488	0.09928	0.38027	2.43581	0.702842	0.680014	0	4.48102	1.36498066666667	1.92702611574919	0.107504640599447	0.405334376071807	6.67903233333333	1.41177	2.67267719836102	0.0525018489559755	0.299651122769013	1.07170033333333	0.361037333333333	1.60484031421757	0.357879694516115	1	6.67903233333333	4.48102	0.736400318710162	0.672579520785828	1
TCONS_00000294	XLOC_000169	XLOC_000169	-	novel	Novel_lncRNA	scaffold10821	1	677	-	1	677	220	0	1.4309	0	1.47404	0	0.949496	0	0.724008	0.022826	2.60367	0	0	0.126639	0	0.033329	0	0	1.45247	0	8.69118744918612	0.000132532122933044	0.0024924763573892	1.42572466666667	0.00760866666666667	6.35800746077578	0.00112893252738364	0.021839334016979	0	0.0533226666666667	-4.42811	0.191652439997737	1	1.42572466666667	1.45247	0.0668503996655518	1	1
TCONS_00000298	XLOC_000172	XLOC_000172	-	novel	Novel_lncRNA	scaffold10844	4	719	+	1	716	80	0	1.26163	0	5.44715	0	0.161908	0	0.089506	0	0	0.199579	0.921191	0.597308	0.023495	0.441195	0.253198	0	3.35439	0	9.95293571868115	4.42730533362392e-06	0.000139892969646293	0.0838046666666667	0.0665263333333333	0.787664945435802	0.800442863060795	0.97524313143153	0.399294666666667	0.346167666666667	0.180309087278466	0.938292053180845	1	0.0838046666666667	3.35439	-5.12294	0.00540434040241399	0.372762495614413
TCONS_00000300	XLOC_000174	XLOC_000174	-	novel	Novel_lncRNA	scaffold1086	23	7297	+	1	7275	146	1.09598	1.27229	1.50709	0.965645	1.67635	0.627238	0.515297	0.420253	0.472473	0.479862	0.813787	1.08394	0.887573	1.9366	0.667781	1.1367	0.389188	1.11897	1.42647	-0.145342	0.888014140503519	0.991635783134145	0.509117666666667	0.600519	0.0743613192641784	0.942089005152959	1	1.38574833333333	0.648180666666667	0.871162200739512	0.330599467387514	1	0.509117666666667	1.11897	-1.11385	0.299073999472747	1
TCONS_00000301	XLOC_000175	XLOC_000175	-	novel	Novel_lncRNA	scaffold10871	59	405	-	1	347	92	1.56842	0	0.259548	0.165785	0	0	0.143197	0.076029	0.003266	0	0	0	0	0.104069	0.014306	0.442973	0	0.0828925	0.609324333333333	-2.44328	0.460819697350921	0.81471855154527	0.025343	0.048821	-0.59559	1	1	0.182347333333333	0.00476866666666667	2.87693119182994	0.275697585607243	1	0.025343	0.0828925	-1.34554	0.681911714244313	1
TCONS_00000302	XLOC_000176	XLOC_000176	-	novel	Novel_lncRNA	scaffold1088	294	3405	-	1	3112	95	7.76452	6.23951	8.2493	6.45422	5.67617	7.83167	8.84056	6.51853	8.09264	5.32042	7.73385	7.74396	5.66288	7.69358	4.85773	8.14482	3.86895	6.34686	7.22999633333333	0.02653162000444	0.943991759177657	1	6.55687	8.22234866666667	-0.0331823	0.962733518167252	1	7.86078533333333	4.79652	0.406841817646364	0.571864530879635	1	6.55687	6.34686	0.0707082017347775	0.970036869192645	1
TCONS_00000317	XLOC_000178	XLOC_000178	-	novel	Novel_lncRNA	scaffold10884	1	1824	-	1	1824	99	4.64814	4.16546	4.46722	7.2435	4.73173	4.35262	5.95946	7.1031	7.42234	2.34784	8.16289	3.67688	3.90349	7.78355	2.76784	4.35914	3.38447	5.70448	4.61569766666667	0.501975442855809	0.508345676624999	0.849640764920318	4.60119	7.18156	-0.356382	0.678335748981448	0.942256822258733	5.27319133333333	3.35193166666667	0.288154260871711	0.746762237826587	1	4.60119	5.70448	-0.277957	0.757225464596531	1
TCONS_00000323	CCA0420S0010	CCA0420S0010	- && sp|P51428|RT10_PEA Ribosomal protein S10, mitochondrial OS=Pisum sativum OX=3888 GN=RPS10 PE=2 SV=1 && PF00338:Ribosomal protein S10p/S20e	protein_coding	Novel_lncRNA	scaffold10884	19941	26747	-	2	5950	312	8.51554	5.18535	11.2246	7.02671	9.11567	7.97659	5.06966	2.11225	3.49156	1.60061	4.77049	5.2424	3.51504	6.46788	4.55584	5.02431	3.30886	6.10603	9.61860333333333	-0.452894	0.433856073293991	0.795484052487909	3.89648033333333	4.4439	0.0676918877699883	0.932008206770249	1	5.57819566666667	3.79325	0.237139904502871	0.738039426774848	1	3.89648033333333	6.10603	-0.673529	0.454895274346542	1
TCONS_00000326	CCA0421S0004	CCA0421S0004	- && - && -	protein_coding	Novel_lncRNA	scaffold10885	876	12630	+	1	11755	438	10.4023	8.82478	11.332	11.9962	11.8017	12.3102	6.26372	1.68103	6.70034	5.17584	6.3967	11.3765	8.41022	11.1971	8.41373	8.39982	7.14858	10.4105	11.1786646666667	0.0962956596645695	0.832832871896296	0.975662867442276	6.38904	6.45358366666667	0.242830229745203	0.749970905606357	0.960911922731352	10.3245	7.99084466666667	0.0411246913300873	0.950831676867798	1	6.38904	10.4105	-0.70303	0.427001763101981	1
TCONS_00000337	XLOC_000190	XLOC_000190	-	novel	Novel_lncRNA	scaffold10940	1166	1421	+	1	256	85	0.580928	0.586228	0.612524	0.310709	0.272942	0.909851	3.50504	0.125169	1.25397	0.293144	1.54301	0.580697	1.2129	0.344771	0.440702	0.577045	0.107849	0.448468	0.488798	-0.051899	1	1	0.442721333333333	2.10067233333333	-1.87029	0.205236240604663	0.636947039689676	0.500837666666667	0.587149666666667	-0.325788	0.862248132504493	1	0.442721333333333	0.448468	0.0336003537200167	1	1
TCONS_00000338	XLOC_000191	XLOC_000191	-	novel	Novel_lncRNA	scaffold10940	1	328	-	1	328	109	0.170241	1.46697	0.973787	0.559426	0.319542	0.958489	2.82666	0.048846	1.76865	1.12846	1.7417	0.235081	0.195604	0.918051	0.952089	0.852851	0	1.0132	0.487856666666667	1.24622187552071	0.415416972514626	0.790427046564571	0.711933	2.11233	-1.21492	0.417922543196262	0.841649860300945	0.668661	0.382564333333333	0.819357722384314	0.642120310850555	1	0.711933	1.0132	-0.477857	0.751062669786933	1
TCONS_00000339	XLOC_000192	XLOC_000192	-	novel	Novel_lncRNA	scaffold10961	5	265	-	1	261	71	10.7292	8.14116	16.4543	10.7865	12.6452	7.30907	14.1152	9.53314	11.853	7.46066	8.00513	16.1431	14.0526	19.2742	10.6872	16.8673	4.4249	9.46383	13.2762	-0.284714	0.828766883936761	0.974388227654549	8.10096	11.3245	-0.177895	0.870818591094927	0.988156352702576	17.4282136666667	9.72155666666667	0.666189095186923	0.521933048446158	1	8.10096	9.46383	-0.177203	0.846485941185887	1
TCONS_00000340	XLOC_000193	XLOC_000193	-	novel	Novel_lncRNA	scaffold10965	1	564	+	1	564	53	10.9046	0.375368	9.86839	1.29618	4.39285	0.538839	25.3484	0.564227	20.3981	8.31028	55.3835	19.4927	16.9276	10.228	36.5062	36.6109	0.99237	0.835772	8.38862133333333	-3.08881	0.0194234414517244	0.133555445687734	3.13778	33.7099976666667	-2.98603	0.0133170993072012	0.122840305546657	22.1105226666667	18.1421	0.264865067445469	0.793679420239718	1	3.13778	0.835772	2.07175316008674	0.294124799356029	1
TCONS_00000341	XLOC_000194	XLOC_000194	-	novel	Novel_lncRNA	scaffold10975	1144	1432	-	1	289	80	0	1.56047	0	0	0	0	0	0	0	0.3681	0	0	0	0.232836	0	0.206819	0	0.780233	0	6.59892246643636	0.0675863651133728	0.306178904249702	0.1227	0	4.47145435838126	0.287866529288855	0.7344497497972	0.146551666666667	0	4.40959869589199	0.194093814518492	1	0.1227	0.780233	-2.31751	0.435005393814563	1
TCONS_00000342	XLOC_000195	XLOC_000195	-	novel	Novel_lncRNA	scaffold1099	1	686	+	1	686	68	5.11558	2.95044	5.4578	3.11885	4.70982	2.84328	6.13213	3.87414	4.57201	0.952358	4.7258	3.38416	3.99095	4.34864	1.87507	3.33798	1.3645	3.03464	5.0944	-0.537406	0.657116662556339	0.913894163893717	2.55659066666667	5.14331366666667	-0.722547	0.51728212259598	0.893575414038922	3.69026	2.41017233333333	0.393637420462344	0.729823312540947	1	2.55659066666667	3.03464	-0.24614	0.814236026658808	1
TCONS_00000346	CCA0426S0001	CCA0426S0001	- && sp|Q0ZIY0|RR3_VITVI 30S ribosomal protein S3, chloroplastic OS=Vitis vinifera OX=29760 GN=rps3 PE=3 SV=1 && PF00189:Ribosomal protein S3, C-terminal domain	protein_coding	Novel_lncRNA	scaffold10994	1	4776	+	1	4776	226	38.1249	17.2846	47.9097	31.0802	50.4856	22.435	18.7365	17.6089	19.1656	14.6439	22.1678	56.5188	48.4563	51.824	33.1345	29.0966	25.7419	24.1824	45.5067176666667	-0.720153	0.191232546754255	0.557539014645246	18.2292423333333	20.0233036666667	0.157525673208716	0.809523342260633	0.976684679513161	45.8131296666667	35.7775683333333	0.0906181407788818	0.89284955336404	1	18.2292423333333	24.1824	-0.369625	0.631467070270432	1
TCONS_00000353	XLOC_000201	XLOC_000201	-	novel	Novel_lncRNA	scaffold11011	1	454	+	1	454	151	0	1.47731	0	0	0	0	0	0	0	0.26692	0	0	0	0.037054	0	0.326229	0	0.738656	0	7.17968861076695	0.0345789625521988	0.1991409639879	0.0889733333333333	0	4.47145048901879	0.287810546073334	0.7344497497972	0.121094333333333	0	4.49807639824403	0.2216985382894	1	0.0889733333333333	0.738656	-2.90074	0.319458733885192	1
TCONS_00000354	XLOC_000202	XLOC_000202	-	novel	Novel_lncRNA	scaffold11038	1657	5612	+	1	3956	120	2.99952	1.74479	3.08783	2.20467	2.15186	1.27583	3.5146	1.35052	2.8459	0.860264	3.95458	1.91938	1.85285	1.60462	2.03697	1.57597	0.453095	1.97473	2.74640033333333	-0.265281	0.769685601771358	0.955309426548671	1.16220366666667	3.43835833333333	-1.25577	0.151312680968219	0.549393552699585	1.69998866666667	1.44763733333333	0.116609908964492	0.901531532149826	1	1.16220366666667	1.97473	-0.733567	0.479103360378253	1
TCONS_00000355	XLOC_000203	XLOC_000203	-	novel	Novel_lncRNA	scaffold11045	260	996	+	1	737	97	3.65899	1.99317	2.36425	0.710035	20.9701	1.5795	7.00816	10.2077	10.7209	4.46141	5.65882	4.65287	17.447	10.3611	5.15504	4.25794	10.7299	1.3516	8.99777666666667	-2.54946	0.0644409667654943	0.297650889495108	5.41619466666667	7.79597633333333	-0.227829	0.831408026361936	0.98155398508325	6.42396633333333	11.1106	-1.13988	0.240944752208004	1	5.41619466666667	1.3516	2.02331645258476	0.199015379478015	1
TCONS_00000362	CCA0428S0002	CCA0428S0002	- && sp|Q568K5|NAA40_DANRE N-alpha-acetyltransferase 40 OS=Danio rerio OX=7955 GN=naa40 PE=2 SV=1 && PF00583:Acetyltransferase (GNAT) family	protein_coding	Novel_lncRNA	scaffold11103	1736	4818	+	3	1564	136	0.374081	0.52396	0.716204	0.536869	0.16645	0.432189	0.854793	0.596611	0.690307	0.169066	0.754967	0.498329	0.199627	0.780118	0.509052	0.191673	0.193123	0.530415	0.418911666666667	0.558349322104395	0.640686297991683	0.904600977002548	0.399288666666667	0.766689	-0.641511	0.604513246723509	0.925458098113805	0.49004	0.300600666666667	0.487331988438545	0.725363940668863	1	0.399288666666667	0.530415	-0.390974	0.752356732265893	1
TCONS_00000363	CCA0428S0002	CCA0428S0002	- && sp|Q568K5|NAA40_DANRE N-alpha-acetyltransferase 40 OS=Danio rerio OX=7955 GN=naa40 PE=2 SV=1 && PF00583:Acetyltransferase (GNAT) family	protein_coding	Novel_lncRNA	scaffold11103	2050	4056	+	3	260	58	2.141	1.08902	1.30445	1.61078	0.625574	0.456803	0.590378	0.912385	0.663934	0.314921	0.29216	0.619249	0.376124	0.11191	0.334311	0.872978	0.847182	1.3499	1.35701	0.237551595426689	0.832352868013022	0.975524021748203	0.561369666666667	0.515490666666667	0.24463488047897	0.901461691192685	0.993525310465115	0.534712333333333	0.519205666666667	-0.481773	0.800422675410624	1	0.561369666666667	1.3499	-1.24595	0.440626559407756	1
TCONS_00000364	XLOC_000209	XLOC_000209	-	novel	Novel_lncRNA	scaffold11105	31	826	+	1	796	265	0.695648	1.52859	0.875456	0.901879	0.625173	0.103936	1.07259	0.45381	0.712999	1.37494	0.999235	0.509095	0.484321	1.07767	0.546902	0.347561	0	1.21523	0.732092333333333	0.941272292263336	0.421538496490152	0.795484052487909	0.644228	0.928276	-0.112787	0.943435223290167	1	0.644777	0.343741	0.91934795367296	0.577094135889242	1	0.644228	1.21523	-0.774747	0.59650349161563	1
TCONS_00000367	XLOC_000211	XLOC_000211	-	novel	Novel_lncRNA	scaffold11122	5	694	+	1	690	81	0.857276	0.760521	0.659623	0.828178	0.060759	0.513619	1.09213	1.52182	0.602454	0.754118	1.95939	0.387191	0.279569	0.62446	0.727497	1.22659	0.540183	0.79435	0.525886	0.778181686533088	0.566286167574594	0.867850000237685	0.929851333333333	1.21799	-0.0255988	0.984835103568096	1	0.746080333333333	0.515749666666667	0.128511033287681	0.941773052155018	1	0.929851333333333	0.79435	0.28139726781462	0.919386752366325	1
TCONS_00000389	XLOC_000220	XLOC_000220	-	novel	Novel_lncRNA	scaffold11205	1	269	-	1	269	76	1.11885	0.263115	0.415519	0.350954	0.389108	0.055919	1.43407	0.291446	0.622344	0.310356	3.36618	1.29358	0.314466	1.30243	0.917657	0.244252	0.205274	0.307034	0.641160333333333	-0.808538	0.750721411359373	0.949413262909138	0.219240333333333	1.80753033333333	-2.51005	0.100748208595352	0.442271484953555	0.946753333333333	0.479132333333333	0.850913767051145	0.573272642453047	1	0.219240333333333	0.307034	-0.296736	0.859505523817006	1
TCONS_00000395	XLOC_000224	XLOC_000224	-	novel	Novel_lncRNA	scaffold11211	2008	2452	+	1	445	48	0	0	0.135528	0	0	0.217015	3.55902	0	1.14771	0	1.88587	3.1528	0.240827	0	0.694666	2.66323	0	0	0.045176	-3.25413	0.817854871381094	0.971158132386105	0.0723383333333333	2.19753	-4.46637	0.0169963647475161	0.144146964654073	1.93868	0.311831	2.59584557735569	0.204916609400788	1	0.0723383333333333	0	4.07894916346598	0.658275471249754	1
TCONS_00000396	XLOC_000225	XLOC_000225	-	novel	Novel_lncRNA	scaffold11211	5067	5455	+	1	389	47	0.034929	0	0.219948	0	0	0.140756	0.545684	0	0.731217	0	1.34634	1.34553	0.606093	0	0.591265	0.408703	0	0	0.084959	-3.96139	0.56425442720399	0.866498889570842	0.0469186666666667	0.874412	-3.72497	0.0492537195004745	0.287788042669452	0.584745666666667	0.399119333333333	0.523321791614985	0.823884701253536	1	0.0469186666666667	0	3.34353871546239	0.846183592720717	1
TCONS_00000397	XLOC_000226	XLOC_000226	-	novel	Novel_lncRNA	scaffold11212	1	590	-	1	590	86	1.60797	2.08438	0.775258	1.90444	1.45112	1.29143	1.53359	1.18542	1.54172	0.980781	1.36681	1.62543	1.23914	1.39065	1.37509	2.28948	0.724239	1.99441	1.27812	0.853726823495725	0.460907619885338	0.814749183595432	1.15254	1.48070733333333	-0.0566252	0.969804323498549	1	1.76852233333333	1.11282333333333	0.407709248568069	0.749106218352139	1	1.15254	1.99441	-0.760077	0.565083455043925	1
TCONS_00000398	XLOC_000226	XLOC_000226	-	novel	Novel_lncRNA	scaffold11212	51	590	-	2	300	63	0	0.285617	0.493703	0	0.603923	0.289826	0	0.502707	0.181544	0.519046	1.66664	0	0.202701	0	0.177816	0.32551	0	0.142809	0.365875333333333	-1.11071	0.810713606128104	0.969623707756032	0.437193	0.616062333333333	-0.0881934	0.975104072483636	1	0.108503333333333	0.126839	-0.420481	1	1	0.437193	0.142809	1.51448323225647	0.642983344184911	1
TCONS_00000400	XLOC_000228	XLOC_000228	-	novel	Novel_lncRNA	scaffold11261	643	951	-	1	309	93	0.484299	0.050676	0.755522	0	0.282659	0.019472	1.46962	0	0.382826	0	2.13958	0.273505	0.087862	0.01361	0.378938	0.155741	0.037825	0.025338	0.507493333333333	-3.69558	0.160466835753959	0.508053712565092	0.00649066666666667	1.33067	-5.54684	0.00945302632606264	0.0976210267928828	0.147618666666667	0.168208333333333	-0.295091	0.923424472344205	1	0.00649066666666667	0.025338	-0.723907	1	1
TCONS_00000401	XLOC_000229	XLOC_000229	-	novel	Novel_lncRNA	scaffold11266	1	870	+	1	870	98	0.796079	0.043197	0.340232	0.109981	0.649259	0.137974	1.62062	0.073662	0.883264	0.159359	1.80786	0.273486	1.18608	1.15623	0.867718	0.206484	0.412289	0.076589	0.59519	-2.54852	0.151287086098506	0.492630305507706	0.123665	1.43724766666667	-3.18159	0.0226126865404564	0.175496108472834	0.545401	0.822028	-0.766003	0.577886810671932	1	0.123665	0.076589	0.548710605303414	0.880874512672792	1
TCONS_00000403	XLOC_000231	XLOC_000231	-	novel	Novel_lncRNA	scaffold11280	26	543	+	1	518	86	0.908191	1.296	0.882995	1.7053	0.282461	2.06972	1.54145	2.41612	0.835014	0.432725	1.4673	0.497884	0.740936	0.340453	0.478722	0.585421	0.02665	1.50065	0.691215666666667	1.34648919360054	0.299134044457594	0.694901660607304	1.63952	1.28126	0.65948073930068	0.611117033165341	0.927690047120553	0.474586	0.415436	0.223746096872478	0.912923300077263	1	1.63952	1.50065	0.126640654322875	0.998354353743001	1
TCONS_00000404	XLOC_000232	XLOC_000232	-	novel	Novel_lncRNA	scaffold11282	1	379	-	1	379	56	14.7146	10.4945	19.3151	10.1217	16.3341	12.1352	11.6255	13.001	16.3112	17.2907	11.7958	12.9037	14.4604	17.5376	13.2449	10.2457	8.08454	10.3081	16.7879393333333	-0.494987	0.630140085976045	0.900960919180439	14.1423016666667	13.2441436666667	0.396043477295757	0.681660285775897	0.942256822258733	13.5623386666667	11.9299496666667	-0.0615412	0.951514867623663	1	14.1423016666667	10.3081	0.511644734182355	0.706639344742995	1
TCONS_00000409	XLOC_000237	XLOC_000237	-	novel	Novel_lncRNA	scaffold1132	35581	37922	+	1	2342	475	1.1241	0.396031	1.04771	1.50777	0.173261	0.158409	3.22493	1.3982	0.314711	2.32472	5.96247	0.703632	0.973635	1.42387	3.58508	0.5992	0.145074	0.951902	0.781691	0.498735034209565	0.654305699430864	0.912395575222614	1.29377666666667	3.16736933333333	-0.844506	0.496932770632507	0.881664489333821	0.908900333333333	1.56792833333333	-0.773924	0.528891343336182	1	1.29377666666667	0.951902	0.58793026805185	0.743808631021218	1
TCONS_00000416	CCA0081S0004	CCA0081S0004	- && sp|P93736|SYVM1_ARATH Valine--tRNA ligase, mitochondrial 1 OS=Arabidopsis thaliana OX=3702 GN=TWN2 PE=1 SV=2 && PF08264:Anticodon-binding domain of tRNA ligase	protein_coding	Novel_lncRNA	scaffold1132	81206	81762	-	1	557	68	0.545691	0.63625	0	0.473124	1.00883	0.692793	1.08512	0.767808	0.672324	0.404814	0.211512	0.31913	0.959447	0.987396	1.42149	0.614457	0.147052	0.554687	0.518175	0.284221891129637	0.841581430577719	0.978684989917532	0.621805	0.656320333333333	0.200704863547421	0.900493796725062	0.993205474331715	0.640327666666667	0.842662666666667	-0.448931	0.754892814246107	1	0.621805	0.554687	0.190701653106282	0.992084628604332	1
TCONS_00000440	XLOC_000248	XLOC_000248	-	novel	Novel_lncRNA	scaffold11372	1638	2913	+	4	624	96	1.86057	0.459799	0.929095	0.160814	1.90965	0.134507	0.720221	0.094512	3.21634	0	1.7579	0.580139	1.47372	0.680479	0.876644	0.479113	0	0.310306	1.56644	-2.04047	0.179693410130121	0.540332698766922	0.0763396666666667	1.89815566666667	-4.27875	0.0108321591176589	0.107140081858622	0.579910333333333	0.783453666666667	-0.385654	0.824202290224088	1	0.0763396666666667	0.310306	-2.0108	0.333331596230498	1
TCONS_00000441	XLOC_000248	XLOC_000248	-	novel	Novel_lncRNA	scaffold11372	1638	4697	+	4	436	60	1.07996	0.047879	0.45137	0.070088	0	0	0.241742	0	0.441083	0	0	0.056093	0.192068	0	0.162595	0	0.566801	0.0589835	0.510442666666667	-2.39797	0.410744920241125	0.787051711271332	0	0.227608333333333	-5.53419	0.0811018084338537	0.390662861817792	0.0186976666666667	0.307154666666667	-3.83886	0.0834657530707263	1	0	0.0589835	-4.14508	0.293100806792815	1
TCONS_00000442	XLOC_000248	XLOC_000248	-	novel	Novel_lncRNA	scaffold11372	1638	4698	+	4	1087	74	5.44745	0.527759	5.98003	0.771408	0.017808	0.642147	4.79837	0.000932	5.31209	0	0	2.2412	3.31589	0.003744	2.13905	0.833204	0.071589	0.649583	3.81509833333333	-2.29885	0.193755042146589	0.561429888680049	0.214359666666667	3.37015366666667	-3.77164	0.0839768829756433	0.398812990566652	1.02604966666667	1.84217733333333	-0.869553	0.584604577812063	1	0.214359666666667	0.649583	-1.63874	0.39598792601743	1
TCONS_00000443	XLOC_000248	XLOC_000248	-	novel	Novel_lncRNA	scaffold11372	1667	2998	+	4	679	74	0	0.215259	1.71398	0.104993	0	0	4.2257	0	0	0.009366	1.77049	0	1.35151	0	0.472752	0.330109	0	0.160126	0.571325666666667	-1.53786	0.585107598910595	0.87898450600162	0.003122	1.99873	-7.05328	0.00523769873870691	0.0654687855668243	0.110036333333333	0.608086333333333	-2.45736	0.311257082315641	1	0.003122	0.160126	-3.8613	0.14601553866635	1
TCONS_00000444	XLOC_000248	XLOC_000248	-	novel	Novel_lncRNA	scaffold11372	1757	4698	+	3	900	94	1.37017	0.089777	1.43662	0.28328	1.14091	0.628572	2.40265	0.37464	0.778058	0.211842	1.68296	1.10924	1.67791	0.880197	0.423795	0.44065	0.242013	0.186529	1.31590033333333	-2.55555	0.0907769412636275	0.364238161683473	0.405018	1.62122	-1.66345	0.195646981093021	0.622172525720317	0.81003	0.781238666666667	-0.0540392	0.976967920110865	1	0.405018	0.186529	1.09669863266835	0.595263424412763	1
TCONS_00000445	XLOC_000249	XLOC_000249	-	novel	Novel_lncRNA	scaffold11384	366	809	+	1	444	147	1.00569	0.871958	0.414383	0.679833	1.51266	0.694973	0.350863	0.707018	1.23603	0.3383	0.515308	0.125109	0	1.04723	0.433492	0.624466	0.232151	0.775895	0.977577	-0.156447	0.983786298440894	1	0.580097	0.700733666666667	-0.0708283	0.965215611753273	1	0.598935333333333	0.221881	1.00239445010122	0.586672334660299	1	0.580097	0.775895	-0.393331	0.760305027829366	1
TCONS_00000457	XLOC_000257	XLOC_000257	-	novel	Novel_lncRNA	scaffold1143	112566	115449	+	2	1329	140	1.44366	1.25554	2.11895	0.859638	1.92617	1.0616	2.14732	1.0534	2.02679	0.636625	1.27547	1.16744	1.87844	1.64502	1.05378	0.908907	0.869137	1.05759	1.82959	-0.581133	0.654065396116302	0.912189327970514	0.917208	1.81653	-0.707273	0.537353212419033	0.897425726571633	1.24046	1.26712	-0.286535	0.810474652536276	1	0.917208	1.05759	-0.196036	0.843491710471883	1
TCONS_00000484	XLOC_000274	XLOC_000274	-	novel	Novel_lncRNA	scaffold11447	9373	9628	-	1	256	64	1.04062	0	0.697901	0.338426	0.278401	0.011752	1.54788	0	0.410679	0.429778	1.05618	0.025832	0.574168	0.249196	0.150426	0.080473	0	0.169213	0.672306666666667	-1.68162	0.52718362627027	0.859303861745927	0.147176666666667	1.00491	-2.07849	0.274701691372481	0.721378420033156	0.118500333333333	0.241531333333333	-0.666179	0.772416485362163	1	0.147176666666667	0.169213	0.103888113288841	1	1
TCONS_00000485	XLOC_000275	XLOC_000275	-	novel	Novel_lncRNA	scaffold11468	11389	11930	+	1	542	63	0.113326	0.864877	0.734047	0.294755	0	0.760368	0.451328	0.065032	0.732329	1.49335	0.351124	2.59807	0.309246	0.262951	1.7027	0.357795	0.05094	0.579816	0.282457666666667	1.21208655890059	0.496797486538624	0.8415303222829	0.772917	0.511593666666667	0.902616047732438	0.538207017674271	0.897425726571633	1.07293966666667	0.68763	0.608098137642255	0.704041404071116	1	0.772917	0.579816	0.468621964772087	0.87161448989747	1
TCONS_00000486	XLOC_000276	XLOC_000276	-	novel	Novel_lncRNA	scaffold11475	1	456	+	1	456	82	5.05775	0.36867	3.15517	0.897451	1.36712	0.293369	0.821677	0.308954	0.202429	0.150879	0.83288	0.21695	0.282021	0.421052	0.442702	0.315642	0.085371	0.633061	3.19335	-2.0968	0.15892099975554	0.505031472145832	0.251067333333333	0.618995333333333	-0.926591	0.535207798543299	0.897425726571633	0.317881333333333	0.270031333333333	0.149870079432164	0.961728755643453	1	0.251067333333333	0.633061	-1.27539	0.447019525826264	1
TCONS_00000488	XLOC_000278	XLOC_000278	-	novel	Novel_lncRNA	scaffold115	16591	17017	+	1	427	57	0.069744	0.022003	0	0	0	0	0	0	0	0	0	2.90261	1.63114	0.982904	0.236854	0.231581	0	0.0110015	0.023248	-0.583436	1	1	--	--	--	--	--	1.37236633333333	0.622665666666667	1.09985209156485	0.540668375701727	1	--	--	--	--	--
TCONS_00000493	XLOC_000283	XLOC_000283	-	novel	Novel_lncRNA	scaffold115	58432	58743	-	1	312	103	0.440269	1.88709	0.025773	0.05117	0	0	0.134511	0	0	0.487357	0.15267	0	0	3.25988	0.712114	2.03422	0	0.969131	0.155347333333333	2.73892931124497	0.20589329053511	0.580401259415574	0.162452333333333	0.095727	1.11838311693053	0.762247401890082	0.964314098229432	1.76470033333333	0.237371333333333	2.89501488172623	0.224743597628578	1	0.162452333333333	0.969131	-2.41663	0.364191373339618	1
TCONS_00000494	XLOC_000284	XLOC_000284	-	novel	Novel_lncRNA	scaffold1150	1	1164	-	2	885	222	1.75459	0	0	0	0	0	0	0	0	0	0	166.304	317.326	0	0	0	0	0	0.584864666666667	-7.51327	0.120028920596039	0.432929569421104	--	--	--	--	--	55.4346	105.775248333333	-0.945638	0.757633594188213	1	--	--	--	--	--
TCONS_00000495	XLOC_000284	XLOC_000284	-	novel	Novel_lncRNA	scaffold1150	1	1871	-	1	1871	222	80.6395	0.150312	1.4887	0.844416	0.50857	0.764283	131.757	0.042816	0.91478	5.0801	5.07682	12.6745	18.495	0.540566	4.7191	2.34203	0.131972	0.497364	27.5455763333333	-5.5587	0.00251501554117415	0.0284019939740026	1.9624	45.9161	-4.06838	0.0112162128408697	0.109466061186316	5.18569733333333	7.78203	-0.600385	0.633678034604721	1	1.9624	0.497364	2.16562996645354	0.273529595150846	1
TCONS_00000498	XLOC_000287	XLOC_000287	-	novel	Novel_lncRNA	scaffold1154	2091	3219	+	1	1129	152	0.44517	0.429767	0.598103	0.36474	0.214849	0.227161	0.545085	0.298767	0.041245	0.092689	0.442718	0.088563	0.401461	0.401107	0.286596	0.301539	0.146891	0.397253	0.419374	0.122659987739675	0.886464588588704	0.991238608336564	0.206205666666667	0.343016	-0.315568	0.823421390914949	0.979972468965604	0.263736333333333	0.278316	-0.307506	0.836591132422154	1	0.206205666666667	0.397253	-0.851469	0.572564903862844	1
TCONS_00000499	XLOC_000288	XLOC_000288	-	novel	Novel_lncRNA	scaffold1154	65932	66333	+	1	402	125	0	1.44872	0	0	0	0	0	0	0	0	0	0.197401	0	1.10029	0.186349	0.795072	0.06868	0.724358	0	6.96530404754122	0.0450022280482352	0.237041395213741	--	--	--	--	--	0.697587666666667	0.0850096666666667	2.34458574654066	0.184471993156469	1	0	0.724358	-7.19141	0.0574864776542523	1
TCONS_00000500	XLOC_000289	XLOC_000289	-	novel	Novel_lncRNA	scaffold1154	123775	124258	+	1	484	66	0	1.45991	0	0.047829	0.108275	0	0	0	0	0.39157	0	0	0	1.67674	0	1.01133	0	0.753867	0.0360916666666667	4.11984949867575	0.077798551359849	0.333167827610515	0.130523333333333	0	5.10592977606503	0.217806307014095	0.652977915068059	0.896021333333333	0	7.48323528101539	0.0135346759459252	0.469622764188807	0.130523333333333	0.753867	-2.40419	0.337496492121823	1
TCONS_00000501	XLOC_000290	XLOC_000290	-	novel	Novel_lncRNA	scaffold1154	1275	1914	-	1	640	57	0.43566	0.131143	0.902641	0.944932	0.687072	0.472423	0.429117	0.475641	0.097806	2.01813	1.0189	0.201488	0.150705	0.510454	0.141025	0.154165	0	0.538037	0.675124333333333	-0.122683	0.993393037115458	1	0.988731	0.515274	1.33584270589327	0.359384344610423	0.797124317366893	0.288702333333333	0.0972433333333333	1.52297045444972	0.399274005162163	1	0.988731	0.538037	1.01869371160668	0.618142381994344	1
TCONS_00000502	XLOC_000291	XLOC_000291	-	novel	Novel_lncRNA	scaffold11591	33	239	-	1	207	65	0.790377	4.83654	1.95012	4.89544	0.303797	0.645294	0.575785	1.06037	1.02922	1.54063	0	0	0	1.13287	0.039242	0.234607	0	4.86599	1.01476566666667	2.47016245491851	0.0715716683680253	0.316748338395576	1.08209766666667	0.535002666666667	1.2495046764136	0.4745496617431	0.869593024995333	0.455825666666667	0.0130806666666667	3.3248356090165	0.226975871371041	1	1.08209766666667	4.86599	-2.06182	0.171889625603177	1
TCONS_00000508	XLOC_000296	XLOC_000296	-	novel	Novel_lncRNA	scaffold11675	2502	2979	+	1	478	118	1.52311	0.683748	0.89147	0.137072	0.313991	0.344274	0.316072	0.008091	0.320919	0.145144	0.099651	0	0.267846	0.500448	0.04689	0.105191	0	0.41041	0.909523666666667	-0.853732	0.665969397278938	0.917319133288484	0.165836333333333	0.245547333333333	-0.249789	0.911254848950452	0.995345052265295	0.201879666666667	0.104912	1.04946908505125	0.693963849208999	1	0.165836333333333	0.41041	-1.33471	0.484193299865445	1
TCONS_00000511	XLOC_000299	XLOC_000299	-	novel	Novel_lncRNA	scaffold11706	301	971	-	1	671	66	0	1.83463	0	0	0	0	0	0	0	0.284339	0	0	0	1.72252	0.033627	0.576707	0.020573	0.917315	0	8.05051429366304	0.0107518034318945	0.0869630684613969	0.0947796666666667	0	5.10592889095636	0.217788027445473	0.652973321647984	0.766408666666667	0.0180666666666667	3.95589750807748	0.0775423941404736	1	0.0947796666666667	0.917315	-3.13816	0.25796470254209	1
TCONS_00000513	XLOC_000301	XLOC_000301	-	novel	Novel_lncRNA	scaffold11732	157	430	-	1	274	46	0.203792	0.722364	1.54605	0.604031	1.34799	0.215204	0.278762	0.233892	0.701225	0.789163	1.13403	0.753004	0.550182	0.153898	0	0.41543	0.396003	0.663197	1.03261	-0.402482	0.89753136645267	0.993622772539013	0.412753	0.704674	-0.501099	0.76566956397958	0.965059483669536	0.440777333333333	0.315395	-0.00218156	1	1	0.412753	0.663197	-0.60921	0.697456890834569	1
TCONS_00000514	XLOC_000302	XLOC_000302	-	novel	Novel_lncRNA	scaffold11734	1871	2277	-	1	407	135	0	0.228996	0.060063	0.141214	1.39987	0.697294	0	0.228317	0	0	0.227827	0.374516	0.026331	1.51016	0.184799	2.26548	0	0.185105	0.486643666666667	-1.26074	0.661737836660661	0.916363047164324	0.308537	0.0759423333333333	2.22667457042704	0.362641560977746	0.800017593324351	1.38338333333333	0.0703766666666667	3.84486121732937	0.029128868070902	0.684658053381645	0.308537	0.185105	0.610837281850685	0.882158679081984	1
TCONS_00000515	XLOC_000303	XLOC_000303	-	novel	Novel_lncRNA	scaffold11742	1	728	+	1	728	91	0	0.633323	0	2.75982	0	0.036159	0.086471	0.078739	0	0.023825	0.010978	0.535786	0.251171	0.215672	0.183763	0.0981	0	1.69657	0	8.99311721945727	9.03593010145297e-05	0.00180940364922415	0.046241	0.032483	0.765915535767053	0.809144986207695	0.976662157306743	0.283186	0.144978	0.967760982979053	0.586928418829347	1	0.046241	1.69657	-4.71204	0.0082192623226149	0.458704171933968
TCONS_00000526	XLOC_000306	XLOC_000306	-	novel	Novel_lncRNA	scaffold1176	74569	74839	+	1	271	65	0	0	0	0	0	0	0	0	0	0	0.199789	0	0	1.36566	0	0	0	--	--	--	--	--	0	0.0665963333333333	-3.2951	0.537796517096071	0.897425726571633	0.455218333333333	0	5.77180808246536	0.159716035400035	1	--	--	--	--	--
TCONS_00000528	XLOC_000308	XLOC_000308	-	novel	Novel_lncRNA	scaffold11760	1	531	+	2	478	78	1.505	4.40073	1.2187	2.82347	0.173075	0.498651	0.416162	0.711698	0.545714	1.31984	0	0	0	0.218198	0.172141	0	0	3.6121	0.965593666666667	2.12100838774288	0.103886251205075	0.396610362795055	0.843397333333333	0.320625333333333	1.67933751947039	0.314895008888512	0.760230408664749	0.0727326666666667	0.0573803333333333	0.440326754352979	0.927022351497609	1	0.843397333333333	3.6121	-1.99481	0.167127813586379	1
TCONS_00000533	XLOC_000311	XLOC_000311	-	novel	Novel_lncRNA	scaffold11822	1	217	-	1	217	43	0	0.306538	0	0.272706	0.18547	1.26023	0	0.278593	0.607212	0.766791	0	0.400432	0	0.421723	0.591307	0.06886	0	0.289622	0.0618233333333333	2.20933391173467	0.388931048739504	0.76846675053531	0.768537333333333	0.202404	1.94935515420553	0.360736019619234	0.798322140744466	0.297005	0.197102333333333	0.696429913107165	0.823180958427033	1	0.768537333333333	0.289622	1.31551306271252	0.583501973644333	1
TCONS_00000534	XLOC_000312	XLOC_000312	-	novel	Novel_lncRNA	scaffold1183	157	488	+	1	332	65	1.48399	0.05358	0.445423	0.53313	0.569088	0.399316	0.72912	0.615447	0.271829	0.054333	0.388811	0.853306	0.844003	0.253011	0.603518	0.48549	0	0.293355	0.832834333333333	-1.25521	0.563297216815247	0.865773229386344	0.356365333333333	0.463253333333333	-0.0426626	1	1	0.530602333333333	0.482507	0.11003988289096	0.973978438022085	1	0.356365333333333	0.293355	0.297285675319625	0.994621013265356	1
TCONS_00000536	XLOC_000314	XLOC_000314	-	novel	Novel_lncRNA	scaffold11858	15	679	-	1	665	119	2.41101	1.07111	1.81202	0.803695	3.00423	0.70959	0.946254	0.794172	0.707442	1.34306	2.074	0.789772	0.846065	2.41956	0.811058	1.00777	0.631348	0.937403	2.40909	-1.15479	0.393523977775313	0.77284254038011	0.948941666666667	1.24256633333333	-0.0153619	1	1	1.40569933333333	0.762823666666667	0.573316069356849	0.659702380537269	1	0.948941666666667	0.937403	0.0843239861816469	1	1
TCONS_00000537	XLOC_000315	XLOC_000315	-	novel	Novel_lncRNA	scaffold1187	4225	4508	+	1	284	55	7.19347	1.00005	9.18894	0.791507	2.00218	0	0.565969	0	0.025574	6.8191	0.134177	0.04657	0	0.027445	0	0	0	0.895778	6.12819666666667	-2.45942	0.0957988553386906	0.376632433095037	2.27303	0.241906666666667	3.47834886504989	0.15475157039991	0.555518066668391	0.0246716666666667	0	2.56069660526985	0.652928517452993	1	2.27303	0.895778	1.42904128266432	0.667570614410447	1
TCONS_00000555	XLOC_000325	XLOC_000325	-	novel	Novel_lncRNA	scaffold1187	9764	9974	-	1	211	70	0	0.117948	0	0	0.643099	0.064637	0.17861	0	0	0	1.57798	0	0	0.318908	0	0.234325	0.063898	0.058974	0.214366333333333	-1.15125	0.930747934764011	1	0.0215456666666667	0.585531	-3.83743	0.174583540479901	0.589995933772467	0.184411	0.0212993333333333	2.15066727405077	0.41467510280926	1	0.0215456666666667	0.058974	-1.6045	0.783588851019428	1
TCONS_00000572	XLOC_000332	XLOC_000332	-	novel	Novel_lncRNA	scaffold11891	10756	11041	+	1	286	54	1.42591	0.372089	0.315749	0.596488	1.15218	0.310314	0.612783	0.781285	1.31821	0.483415	2.07964	0.138733	1.25204	1.1113	0.292174	1.18823	0.518292	0.484289	0.964611666666667	-0.767216	0.721055749085319	0.939641192958116	0.525004666666667	1.33687766666667	-1.0284	0.478505964798304	0.871132932561446	0.812755	0.687503333333333	-0.0748402	0.978717223865866	1	0.525004666666667	0.484289	0.127836486198958	1	1
TCONS_00000576	XLOC_000336	XLOC_000336	-	novel	Novel_lncRNA	scaffold11924	1	936	+	1	936	74	1.51429	0.786021	0.846231	1.32769	0	0.032142	1.66202	0.017345	0.098729	0	2.05731	1.15557	1.55363	0.336088	2.11384	0.677429	0	1.05686	0.786841333333333	0.671428700470475	0.640624204286819	0.904577032773474	0.0164956666666667	1.27269	-5.07864	0.00511663128680292	0.0643617089624118	0.723027666666667	1.22249233333333	-0.733025	0.655522487625478	1	0.0164956666666667	1.05686	-5.16129	0.00671107691156449	0.416921822607593
TCONS_00000578	XLOC_000338	XLOC_000338	-	novel	Novel_lncRNA	scaffold11938	44664	46878	+	3	943	103	1.49413	0	1.50731	0.104583	0.941921	0.88153	7.78224	1.0178	1.30028	0.068913	8.90829	2.73865	1.1746	1.56488	2.57389	1.2582	0.120782	0.0522915	1.31445433333333	-4.21061	0.0251352014202966	0.159649471627429	0.656079666666667	5.99693566666667	-2.85382	0.0316684160785051	0.218306718185626	1.85391133333333	1.28975666666667	0.502097915535268	0.699281740040355	1	0.656079666666667	0.0522915	3.4474811416234	0.15592965129201	1
TCONS_00000581	XLOC_000338	XLOC_000338	-	novel	Novel_lncRNA	scaffold11938	45064	46846	+	3	485	97	0.201565	0	2.14306	0.259513	0.394266	0	0.415788	0	0.536687	0	2.21128	0	0.289053	0	0	0	0	0.129756	0.912963333333333	-2.59989	0.246102868041568	0.632790588311584	0	1.05458333333333	-7.67572	0.0022367218890152	0.0357775140805593	0	0.096351	-4.42174	0.312806310038405	1	0	0.129756	-4.93414	0.256671407803799	1
TCONS_00000589	XLOC_000340	XLOC_000340	-	novel	Novel_lncRNA	scaffold11945	2596	3562	+	2	848	78	0.937093	0.452096	0.815735	1.19094	0.968393	0.392141	1.30676	1.60636	0.391434	0.495651	0.966827	1.4924	0.853133	0	0.665329	1.31292	0.463358	0.821516	0.907073666666667	0.045820958710755	0.939606230209993	1	0.831382666666667	0.888341333333333	0.263610822249361	0.845118435761156	0.983946537006882	0.935109	0.660606666666667	0.186415165262096	0.914131923616143	1	0.831382666666667	0.821516	0.0878953352304382	1	1
TCONS_00000590	XLOC_000341	XLOC_000341	-	novel	Novel_lncRNA	scaffold11956	1	1360	-	2	1309	100	1.13339	0.896208	1.62289	0.968189	0.790509	0.711475	1.45277	0.604076	1.04655	0.782772	1.36084	0.658716	0.889885	1.05068	1.15273	1.22992	0.337471	0.932199	1.18226	-0.131575	0.963697398397614	1	0.699441	1.28672133333333	-0.543647	0.646364452842648	0.941139731170441	0.979771	0.793362666666667	0.14256156535335	0.911554886344343	1	0.699441	0.932199	-0.362024	0.755892574802284	1
TCONS_00000599	XLOC_000347	XLOC_000347	-	novel	Novel_lncRNA	scaffold11967	1	438	+	1	438	133	4.73569	7.01159	12.0717	7.73297	19.0443	2.87613	3.51396	5.49233	5.34279	1.99979	5.69257	1.65263	0.926997	2.54051	0.74698	1.14601	1.55928	7.37228	11.9505736666667	-0.5141	0.662433109400308	0.916744673432236	3.45608133333333	4.84977166666667	-0.200196	0.864882070165623	0.987208265921946	1.77971633333333	1.07775133333333	0.226921025127949	0.872769061652748	1	3.45608133333333	7.37228	-1.06051	0.392848865694641	1
TCONS_00000600	XLOC_000348	XLOC_000348	-	novel	Novel_lncRNA	scaffold1198	2091	5113	+	2	2999	550	110.704	29.8907	111.124	48.8113	57.4709	54.3867	83.7209	49.6612	98.5114	20.5216	68.9802	52.066	112.575	97.4739	86.8816	44.4311	25.0838	39.351	93.0997823333333	-1.02934	0.0705902781896358	0.31425016394852	41.5231646666667	83.7375003333333	-0.751764	0.273881284059573	0.720341050736193	64.6570053333333	74.8467016666667	-0.325786	0.641865685919051	1	41.5231646666667	39.351	0.0925061495312362	0.946175567724606	1
TCONS_00000604	XLOC_000352	XLOC_000352	-	novel	Novel_lncRNA	scaffold12013	1	682	+	1	682	44	0.337735	0	0.453711	0	0	0	1.22629	0	0	0	0.400317	0.143506	1.3407	0	1.44339	0.023682	0	0	0.263815333333333	-6.06579	0.15942527817567	0.506053108640136	0	0.542200666666667	-7.15602	0.022883811610998	0.176854285481289	0.0557293333333333	0.928029666666667	-3.97499	0.0748509956702038	1	--	--	--	--	--
TCONS_00000605	XLOC_000353	XLOC_000353	-	novel	Novel_lncRNA	scaffold12023	1	285	+	1	285	63	0	0.32966	0	0	0	0	0	0.056216	0	0.262909	0	0	0	1.48588	0	0.220901	0	0.16483	0	4.63670807519945	0.268587820426833	0.65531395264735	0.106375	0	4.41079736625255	0.195258892955346	0.621794768265829	0.568926666666667	0	6.13226857297637	0.06458414607415	0.958396215937379	0.106375	0.16483	-0.412541	0.855691208167044	1
TCONS_00000607	CCA0449S0002	CCA0449S0002	- && - && -	protein_coding	Novel_lncRNA	scaffold12023	9709	14036	+	3	3448	89	0.538696	0.064542	1.17327	0.276456	0.788316	0.718175	1.65359	0.512728	0.41081	0.050304	2.1602	0.535372	0.339987	0.273128	0.782845	0.986908	0.12011	0.170499	0.833427666666667	-2.09205	0.124623016657782	0.442042546998831	0.427069	1.40820066666667	-1.40864	0.251341130628265	0.694607694355534	0.598469333333333	0.414314	0.412765888457099	0.739251211867043	1	0.427069	0.170499	1.32379261765865	0.480980159291552	1
TCONS_00000618	XLOC_000360	XLOC_000360	-	novel	Novel_lncRNA	scaffold12039	1072	1482	+	1	411	54	0.135861	0.685789	0.455872	0.857426	0.172728	0.480427	1.01089	0.077964	1.09339	0	1.3243	0.386156	0.494729	0.081861	0.72212	0.200764	0.067176	0.771608	0.254820333333333	1.72927029298556	0.263518536016379	0.65531395264735	0.186130333333333	1.14286	-2.31676	0.181150895269353	0.601467466061833	0.222927	0.428008333333333	-0.984034	0.551071197158049	1	0.186130333333333	0.771608	-2.03366	0.324158732580773	1
TCONS_00000619	XLOC_000361	XLOC_000361	-	novel	Novel_lncRNA	scaffold12069	12	427	-	1	416	118	0.931096	1.01361	0.202773	0.383775	2.1607	1.09901	0.775791	1.19173	1.51883	0.562869	1.82765	0.833292	1.40504	0.990337	1.11193	1.65997	0.893764	0.698692	1.09818833333333	-0.458715	0.840130254691044	0.978420092236875	0.951202333333333	1.37409	-0.238729	0.862436630111308	0.986679839052879	1.1612	1.13690866666667	-0.277553	0.832577371802048	1	0.951202333333333	0.698692	0.429676371657605	0.877946471792633	1
TCONS_00000620	XLOC_000362	XLOC_000362	-	novel	Novel_lncRNA	scaffold12076	1	2489	-	1	2489	135	68.3695	28.6239	59.9246	40.0727	26.7534	8.41981	16.8504	14.7474	16.1488	11.0386	17.3986	10.4086	16.2983	18.479	13.3893	8.99985	5.84098	34.3483	51.6825143333333	-0.369524	0.533204362186545	0.859303861745927	11.4019346666667	16.7992876666667	-0.239241	0.730959607151903	0.955531017326558	12.6292	11.8428896666667	-0.0839028	0.907095039295902	1	11.4019346666667	34.3483	-1.53036	0.0671494786063791	1
TCONS_00000631	XLOC_000369	XLOC_000369	-	novel	Novel_lncRNA	scaffold12110	1	1743	+	4	829	107	0.964776	1.48542	2.22092	1.57455	0.075858	1.8955	2.7258	2.12938	1.35345	1.57762	1.97216	1.39002	3.21806	0.060877	2.81709	0.811783	0	1.52998	1.08719	0.712385097136627	0.574305246838274	0.871687576160392	1.86750166666667	2.01714	0.220586925153224	0.850163234624735	0.984350137581151	0.754227666666667	2.01172	-1.39427	0.422259531623437	1	1.86750166666667	1.52998	0.323643441245954	0.870247419250531	1
TCONS_00000632	XLOC_000370	XLOC_000370	-	novel	Novel_lncRNA	scaffold12139	1	380	-	1	380	61	0	0	0	0	0	0	0	0	0	0	0	4.27143	2.63784	0.75258	1.92882	1.3004	0.435937	--	--	--	--	--	--	--	--	--	--	2.10813466666667	1.66753333333333	0.222272580928516	0.876862513952989	1	--	--	--	--	--
TCONS_00000635	XLOC_000373	XLOC_000373	-	novel	Novel_lncRNA	scaffold12188	456	942	-	1	487	97	0.538515	0.08077	0.445163	0.124792	1.37652	0.136112	0.581511	0.538878	0	0.430234	0	0.276466	1.30861	0.025331	0.764178	0.203275	0	0.102781	0.786731666666667	-2.47119	0.183669366045767	0.547558573755609	0.368408	0.193837	1.33988547484817	0.547220291529218	0.899089654397277	0.168357333333333	0.690929666666667	-1.90949	0.307118911041089	1	0.368408	0.102781	1.70856009521201	0.460790904650805	1
TCONS_00000637	XLOC_000375	XLOC_000375	-	novel	Novel_lncRNA	scaffold12209	7	406	+	1	400	39	1.29965	0	0.56209	0	0.31443	0	1.50453	0	0.257812	0	0.059541	0	0	0.041776	0	0	0	0	0.725390333333333	-6.7381	0.0353577500347748	0.202263460220957	0	0.607294666666667	-6.56336	0.0206382892297662	0.16482947467735	--	--	--	--	--	--	--	--	--	--
TCONS_00000640	XLOC_000378	XLOC_000378	-	novel	Novel_lncRNA	scaffold12243	1	707	+	1	707	150	3.60044	1.06566	3.38669	0.623699	1.36129	0.185529	2.39244	0	1.23233	0.012185	1.51298	1.16208	0.483242	0.355483	0.898728	0.296049	0.204629	0.84468	2.78280766666667	-1.46395	0.28021990473405	0.670859691846953	0.0659046666666667	1.71258	-4.26466	0.0122877569226562	0.116479919504555	0.604536666666667	0.528866333333333	0.034480593426999	1	1	0.0659046666666667	0.84468	-3.58248	0.08086523764613	1
TCONS_00000641	XLOC_000379	XLOC_000379	-	novel	Novel_lncRNA	scaffold12253	1	236	-	1	236	78	0	0.954924	0	0.473089	0.08823	0	0	0	0	6.63361	0.09688	0	0	1.47695	0	0	0	0.714006	0.02941	4.2427323390993	0.067846007714097	0.30658897557132	2.21121	0.0322933333333333	6.16630538812259	0.0534455704202623	0.303514760735204	0.492316	0	5.64313206020824	0.17340413264455	1	2.21121	0.714006	1.79152312818171	0.592099711590221	1
TCONS_00000642	XLOC_000380	XLOC_000380	-	novel	Novel_lncRNA	scaffold12266	13	260	+	1	248	53	0.934401	0.208616	0.527227	0.884086	0.383176	0.71451	0.366199	0.123177	0.419565	0.478378	0.263774	0.59303	0.518556	0.271329	1.36051	0.308795	0	0.546351	0.614934666666667	-0.0407476	1	1	0.438688333333333	0.349846	0.510580195970711	0.773069251521698	0.967353420159049	0.391051333333333	0.626355	-0.492741	0.797457040482619	1	0.438688333333333	0.546351	-0.274791	0.861117633721155	1
TCONS_00000646	XLOC_000383	XLOC_000383	-	novel	Novel_lncRNA	scaffold1230	1	236	-	1	236	54	0.944845	5.92223	5.94719	14.6982	3.70802	7.55728	4.24795	13.1078	5.00092	5.27789	3.88464	2.39466	1.17219	0.142563	0.184846	0.327289	0	10.3102	3.53335033333333	1.71936765825947	0.157990456747534	0.503578089191408	8.64766166666667	4.37784	1.2585733653862	0.283283142188472	0.729918540078261	0.954838333333333	0.452345333333333	1.05510845617004	0.596087622506148	1	8.64766166666667	10.3102	-0.204464	0.834126519222356	1
TCONS_00000652	XLOC_000389	XLOC_000389	-	novel	Novel_lncRNA	scaffold1234	1	636	+	1	636	211	0.351188	0	0.146666	0.00502	0	0.236514	0.640808	0	0.291571	0.006818	2.65301	0.923522	0.908121	0.052901	0.425735	0.470931	0	0.00251	0.165951333333333	-3.12506	0.440718036608364	0.800644065034885	0.0811106666666667	1.19513133333333	-3.44905	0.0539364663282979	0.30532973364102	0.482451333333333	0.444618666666667	0.0947072159244551	0.970746704075599	1	0.0811106666666667	0.00251	2.47556568188395	0.624806582982048	1
TCONS_00000653	XLOC_000390	XLOC_000390	-	novel	Novel_lncRNA	scaffold12352	197	429	+	1	233	77	0.091867	0	0.200171	0	1.61218	0	0	0	0	0	0	0	0	0	0	0	0	0	0.634740333333333	-5.85653	0.140516128742291	0.472639543739245	--	--	--	--	--	--	--	--	--	--	--	--	--	--	--
TCONS_00000654	XLOC_000391	XLOC_000391	-	novel	Novel_lncRNA	scaffold12354	2767	3127	+	1	361	115	0	1.20308	0	0.131494	0	0	0	0	0	0.471174	0	0	0.118746	1.39177	0	0.073654	0	0.667289	0	6.73585738268168	0.0216552832882393	0.144219362502901	0.157058	0	4.97151	0.231749116466302	0.670836794097556	0.488474333333333	0.039582	2.93557256674869	0.275147891227071	1	0.157058	0.667289	-1.95521	0.436727713597458	1
TCONS_00000655	XLOC_000392	XLOC_000392	-	novel	Novel_lncRNA	scaffold12364	17	1138	-	1	1122	55	0.222543	0.861488	0.741901	0.742427	0.251344	0.368506	0.699606	0.847677	0.71321	0.476799	1.11507	1.01027	0.937833	1.17753	1.38966	1.45551	0.184472	0.801957	0.405262666666667	1.19165210594154	0.347347762428072	0.740026085997029	0.564327333333333	0.842628	-0.253236	0.840370207299592	0.983392771685292	1.21444	0.837320333333333	0.451349761604727	0.721327144257299	1	0.564327333333333	0.801957	-0.466856	0.712008508232653	1
TCONS_00000657	XLOC_000394	XLOC_000394	-	novel	Novel_lncRNA	scaffold1242	82308	84849	+	2	1716	519	1.02255	0.754423	0.695261	0.734843	0.588521	0.357922	1.15484	0.120629	0.51695	1.28405	0.920213	0.776774	1.55697	1.44583	1.06071	0.285502	0.12067	0.744633	0.768776333333333	0.159906422582712	0.855805224328683	0.982478930863199	0.587534333333333	0.864	-0.156677	0.909082278022652	0.995140968033373	0.836034666666667	0.912784666666667	-0.153249	0.911092219737929	1	0.587534333333333	0.744633	-0.216593	0.839101895218255	1
TCONS_00000659	CCA0088S0003	CCA0088S0003	- && - && -	protein_coding	Novel_lncRNA	scaffold1242	129853	132509	+	1	2657	174	2.01997	5.56788	1.80063	2.58381	1.94462	5.2132	4.59939	2.68892	3.46938	3.11787	4.25583	0.690711	0.646854	4.8041	0.715672	0.956142	0.310904	4.07584	1.92173833333333	1.30114998964862	0.119141189857517	0.431002564699136	3.67333	4.1082	0.134292913000541	0.873087802986736	0.988314748137722	2.15031733333333	0.55781	1.75685346564167	0.13279893295814	1	3.67333	4.07584	-0.156971	0.842923413118836	1
TCONS_00000660	XLOC_000397	XLOC_000397	-	novel	Novel_lncRNA	scaffold1242	17465	17904	-	1	440	77	1.51696	0	0.043862	0	0	0	0	0	0	0	0	0	0	0.077995	0	0.115865	0	0	0.520273	-6.3492	0.182325137568346	0.545103719747289	--	--	--	--	--	0.06462	0	4.05392258383621	0.258922317276412	1	--	--	--	--	--
TCONS_00000661	XLOC_000398	XLOC_000398	-	novel	Novel_lncRNA	scaffold1242	20921	21895	-	1	975	75	1.364	0	2.25059	0	0.085998	0	0.299238	0	0	0	0.097546	0	0	0	0	0	0	0	1.23353	-8.74178	0.00259178712618262	0.0290555535514611	0	0.132261333333333	-5.64623	0.0825495557385866	0.395078488929454	--	--	--	--	--	--	--	--	--	--
TCONS_00000686	XLOC_000401	XLOC_000401	-	novel	Novel_lncRNA	scaffold1242	91893	92160	-	2	216	71	1.68499	1.44235	0.437062	0.444975	0.27367	0.056641	0	0.200491	2.12339	0.559341	0	0.056945	0.190521	1.17601	0	0.30429	0	0.943665	0.798574333333333	0.484256290415687	0.758938610658701	0.952143749597119	0.272157666666667	0.707798	-1.10472	0.673899175612752	0.942256822258733	0.512414666666667	0.063507	2.83340937461731	0.204897924195662	1	0.272157666666667	0.943665	-1.6987	0.379906774468433	1
TCONS_00000689	XLOC_000402	XLOC_000402	-	novel	Novel_lncRNA	scaffold1242	126306	126507	-	1	202	50	0.413724	0	0.477704	0	0.207544	0	3.70393	0	0.076501	0.16944	1.40855	0.098212	1.03702	0.165448	2.11937	0	0	0	0.366324	-4.90838	0.203510168928657	0.577254003490589	0.05648	1.72966233333333	-4.28338	0.0613334906724082	0.32961665796238	0.0878866666666667	1.05213	-3.37744	0.153797977880259	1	0.05648	0	2.82880310012012	0.972364487833311	1
TCONS_00000691	XLOC_000404	XLOC_000404	-	novel	Novel_lncRNA	scaffold12424	13	856	+	3	507	96	0.226593	0.24711	3.95945	0	0.081863	0	2.29068	0	1.14386	1.26263	3.581	1.02431	0	0	8.14151	0.89215	0	0.123555	1.42263533333333	-3.18423	0.203112716118537	0.576552110938156	0.420877666666667	2.33851433333333	-2.02398	0.297541654296035	0.746338534579787	0.638818333333333	2.71383	-2.01947	0.400837521601828	1	0.420877666666667	0.123555	1.80028642853895	0.725740266436226	1
TCONS_00000698	XLOC_000406	XLOC_000406	-	novel	Novel_lncRNA	scaffold12451	1	313	-	1	313	46	2.94002	0.539505	1.53479	0.867112	0.192877	0.816995	1.84764	0.663727	1.43111	0.49873	1.28492	0.468398	0.82128	0.477261	1.2236	1.36445	0.264626	0.703309	1.55589533333333	-0.853302	0.650714300549276	0.910254236590209	0.659817333333333	1.52122533333333	-0.874188	0.513758580889598	0.891891195966907	0.770037666666667	0.769834	-0.113562	0.955993585308782	1	0.659817333333333	0.703309	-0.0774013	0.918947421649007	1
TCONS_00000709	XLOC_000409	XLOC_000409	-	novel	Novel_lncRNA	scaffold12480	2804	3663	+	1	860	69	0	0	0	0	0	0.469694	0.76244	0	0	0.040337	1.44007	0.220226	0	0.510018	0.052474	0.354913	0	--	--	--	--	--	0.170010333333333	0.734168666666667	-1.81473	0.397208306964314	0.826006058890205	0.361719	0.0174913333333333	4.22566527822075	0.0303210882423573	0.696606920775638	0.170010333333333	0	6.08984359834698	0.240534206797049	1
TCONS_00000710	XLOC_000410	XLOC_000410	-	novel	Novel_lncRNA	scaffold12480	4025	4632	+	1	608	71	0	0	0	0	0	0.291115	1.61133	0.578147	0	0	1.64365	0.449418	0	0.110674	0	0.617851	0	--	--	--	--	--	0.289754	1.08499233333333	-1.52934	0.441176218054204	0.856795812741063	0.392647666666667	0	6.58977161061679	0.0119036347882912	0.441190399803733	0.289754	0	6.41840118882818	0.172887347374536	1
TCONS_00000711	XLOC_000411	XLOC_000411	-	novel	Novel_lncRNA	scaffold12480	5501	5868	+	1	368	68	0	0	0	0	0	0.295124	0.356723	0	0	0	1.42165	0.234327	0	0	0	0.673267	0.005252	--	--	--	--	--	0.0983746666666667	0.592792333333333	-2.14005	0.424370354378846	0.846256049214992	0.302531333333333	0.00175066666666667	3.48773797723535	0.170684843417248	1	0.0983746666666667	0	4.25906614765084	0.619937300853409	1
TCONS_00000716	XLOC_000416	XLOC_000416	-	novel	Novel_lncRNA	scaffold125	26640	27020	-	1	381	126	0.065952	0.669755	0.695228	0.663465	0.217139	0.192142	0.572783	0.392199	0.319611	0.362069	0.310469	0.19509	0.156767	1.66517	0.752527	0.516775	0.142757	0.66661	0.326106333333333	1.23630193131242	0.437776612698571	0.798467861096254	0.31547	0.400954333333333	0.0165955041531322	1	1	0.792343666666667	0.350683666666667	1.02568097753341	0.5354969670133	1	0.31547	0.66661	-0.985286	0.539074050345621	1
TCONS_00000748	XLOC_000431	XLOC_000431	-	novel	Novel_lncRNA	scaffold1253	121142	123603	-	3	498	96	3.11823	3.27691	1.11319	4.84615	0.711641	2.45711	0.807999	3.43038	1.86267	2.41642	1.30465	1.50663	1.06637	2.19997	0.6668	2.25238	1.48932	4.06153	1.64768933333333	1.52395243490924	0.203796979299028	0.577375627318603	2.76797	1.3251	1.31646674769717	0.285253622787265	0.732713244040029	1.98632866666667	1.07416333333333	0.394967636989159	0.769770410046255	1	2.76797	4.06153	-0.4989	0.674689355989526	1
TCONS_00000754	XLOC_000436	XLOC_000436	-	novel	Novel_lncRNA	scaffold1253	138790	139412	-	1	623	152	1.06987	0.030161	1.37774	0	1.10922	0	0.221221	0	0.247385	0.151824	0.898374	0.015922	0	0	0	0.16084	0	0.0150805	1.18561233333333	-5.82015	0.00799020080460195	0.0694155931536513	0.050608	0.45566	-2.58863	0.225198265587807	0.662462395489453	0.0589206666666667	0	4.2200739326782	0.24371393721818	1	0.050608	0.0150805	1.81912899770686	0.836269815810663	1
TCONS_00000762	CCA0459S0001	CCA0459S0001	- && sp|Q9ZR08|Y4230_ARATH G-type lectin S-receptor-like serine/threonine-protein kinase At4g03230 OS=Arabidopsis thaliana OX=3702 GN=At4g03230 PE=3 SV=3 && PF08276:PAN-like domain|PF00954:S-locus glycoprotein domain	protein_coding	Novel_lncRNA	scaffold12546	1	500	+	1	500	166	0.223356	0	0.577047	0	0.513988	0.372648	1.62867	0	1.12685	0	0.619228	0.034387	0.194903	0	0.231957	0.128331	0.381745	0	0.438130333333333	-6.36933	0.0513149069389585	0.257416468471362	0.124216	1.12491733333333	-2.88259	0.140007055185059	0.526779993098131	0.0542393333333333	0.269535	-2.73374	0.136872114084161	1	0.124216	0	4.92482692616691	0.512999518161049	1
TCONS_00000766	XLOC_000444	XLOC_000444	-	novel	Novel_lncRNA	scaffold12557	2582	2970	+	1	389	54	0	0	0	0	0	0	1.41632	0.247119	0.208427	0.535055	0	0.567113	0.304148	0.228623	0.046404	0.141224	0	--	--	--	--	--	0.260724666666667	0.541582	-0.574421	0.788415837530239	0.971367221111951	0.31232	0.116850666666667	1.35442412997135	0.507083569527532	1	0.260724666666667	0	5.8270719983815	0.244273478561924	1
TCONS_00000767	XLOC_000445	XLOC_000445	-	novel	Novel_lncRNA	scaffold12557	10237	10461	+	1	225	74	0	0	0	0	1.50057	0	0	0	0	0	0	0	0	0	0	0.124522	0	0	0.500189	-5.53212	0.358938383822746	0.743022403199758	--	--	--	--	--	0.0415073333333333	0	2.41932080691112	0.701694822684964	1	--	--	--	--	--
TCONS_00000770	XLOC_000448	XLOC_000448	-	novel	Novel_lncRNA	scaffold12572	1	422	+	1	422	48	0.840671	0.222638	0.584236	0.614222	0	0.864042	1.62221	0.6072	0.844437	0.697898	0.616293	0.491738	0.148647	0.39013	0.534691	0.606381	0.456885	0.41843	0.474969	0.0399006833996607	0.927733046114154	0.999489514981446	0.723046666666667	1.02764633333333	-0.214877	0.883388993504973	0.989929578978402	0.496083	0.380074333333333	-0.00183635	1	1	0.723046666666667	0.41843	0.805514981124383	0.716357747835841	1
TCONS_00000774	XLOC_000449	XLOC_000449	-	novel	Novel_lncRNA	scaffold12578	12761	16436	+	2	2949	98	5.85144	4.07034	7.15906	4.18888	2.50719	2.62886	5.52973	2.79123	3.24171	2.7986	4.66525	2.49174	2.58711	1.19926	2.92513	3.76729	0.440246	4.12961	5.17256	-0.10027	0.922604762432965	0.999060504256012	2.73956533333333	4.47889866666667	-0.376651	0.650086404194728	0.942256822258733	2.48609933333333	1.98415966666667	0.227810710335283	0.815744272254195	1	2.73956533333333	4.12961	-0.546749	0.555542815825467	1
TCONS_00000784	XLOC_000455	XLOC_000455	-	novel	Novel_lncRNA	scaffold12620	1	588	+	1	588	78	0	0	0	0	0	0.178905	0.592111	0	0	0	0.345096	4.49836	0	0	0.652359	2.08552	0	--	--	--	--	--	0.059635	0.312402333333333	-2.06382	0.428788135082031	0.849051901420376	2.19462733333333	0.217453	3.26335088069762	0.15938019847023	1	0.059635	0	4.07895388194592	0.658192417002159	1
TCONS_00000785	XLOC_000456	XLOC_000456	-	novel	Novel_lncRNA	scaffold1264	8551	8781	+	1	231	47	0	0	0	0	0	0	0	0	0	0	0	0	0	0	1.36751	0	0	--	--	--	--	--	--	--	--	--	--	0	0.455837333333333	-5.39265	0.178459936613154	1	--	--	--	--	--
TCONS_00000786	XLOC_000457	XLOC_000457	-	novel	Novel_lncRNA	scaffold1264	106878	108084	+	1	1207	83	0	0.031136	0.079947	0.138884	0.104202	0.925636	0.041724	0	1.0655	0	0.355175	1.36006	0.097668	0	0.373885	1.03855	0.280058	0.08501	0.061383	0.654950738492155	0.716739666458045	0.937897841396101	0.308545333333333	0.487465666666667	-0.565535	0.798269591765223	0.974353969406537	0.799537333333333	0.250537	1.22938672660185	0.469079152499667	1	0.308545333333333	0.08501	1.73437847743564	0.629700369848327	1
TCONS_00000791	XLOC_000461	XLOC_000461	-	novel	Novel_lncRNA	scaffold1264	57818	58249	-	1	432	99	1.35349	0.031216	2.00885	0.360889	0.0482	0.484697	1.16469	0.287869	1.4026	0	0.47111	0.189509	0.09923	0.681956	0.535285	0.66605	0.255642	0.196052	1.13685	-2.20428	0.315971932527441	0.706975703169819	0.257522	1.01280033333333	-1.75056	0.283668030916535	0.730487869838664	0.512505	0.296719	0.428360472933348	0.796706866380632	1	0.257522	0.196052	0.328093174422014	1	1
TCONS_00000794	XLOC_000463	XLOC_000463	-	novel	Novel_lncRNA	scaffold12650	23	397	+	1	375	91	0.726154	0.337062	0.684479	0.801801	0.892142	0.800385	0.738626	0.170897	0.98901	0.647536	1.18426	0.47613	1.66897	0	0.667091	0.496106	0	0.569431	0.767591666666667	-0.239121	0.951006123759314	1	0.539606	0.970632333333333	-0.589911	0.694035852498195	0.942697854448451	0.324078666666667	0.778685666666667	-1.29208	0.531091903183255	1	0.539606	0.569431	-0.0493981	0.949786322089164	1
TCONS_00000796	XLOC_000465	XLOC_000465	-	novel	Novel_lncRNA	scaffold12682	466	1488	+	2	872	115	1.3948	1.24358	1.79252	1.67908	1.53513	2.02502	4.49475	2.06572	2.28243	1.42444	5.48161	1.87179	1.90703	1.52688	1.56964	2.74272	0.527755	1.46133	1.57414866666667	0.0933306592478335	0.905465136428152	0.994829417767257	1.83839266666667	4.08626266666667	-0.816456	0.454589553718185	0.857366883221032	2.04712733333333	1.33481	0.452259359473835	0.708409495832861	1	1.83839266666667	1.46133	0.365894206735271	0.848009381962902	1
TCONS_00000797	XLOC_000466	XLOC_000466	-	novel	Novel_lncRNA	scaffold1270	1	202	+	1	202	50	0.678176	0.086821	1.29935	0.305602	1.24527	0.575878	1.04628	0.610195	0.434528	1.08304	0.70742	0.980808	0.511436	0.819467	0.663514	1.70248	0.123923	0.196212	1.07426533333333	-2.19161	0.280100108577209	0.670692250373701	0.756371666666667	0.729408	0.328347865921633	0.840464268586887	0.983438277295928	1.16758433333333	0.432957666666667	1.24834183293194	0.423332176509447	1	0.756371666666667	0.196212	1.96580875623834	0.427049212746946	1
TCONS_00000798	XLOC_000467	XLOC_000467	-	novel	Novel_lncRNA	scaffold12701	1	243	-	1	243	59	2.51237	3.79627	2.94055	2.95343	1.38366	1.84139	2.8151	3.56035	2.14099	2.57863	3.14286	7.67534	2.3186	2.19453	1.90973	3.40424	1.44031	3.37485	2.27886066666667	0.776260273548845	0.512174444494293	0.852235758607305	2.66012	2.69964866666667	0.293088922468209	0.821353908703981	0.979597876834824	4.42470166666667	1.88954566666667	0.913124734282396	0.481640500009491	1	2.66012	3.37485	-0.299242	0.800167934682922	1
TCONS_00000799	XLOC_000468	XLOC_000468	-	novel	Novel_lncRNA	scaffold12715	268	657	+	1	390	109	0	0.137477	0	0	0	0.071997	0.377061	0.162681	0.345255	0.366166	1.19123	0.101737	1.20908	0.022717	0	0.321729	0	0.0687385	0	3.68704668753595	0.432825037716028	0.795484052487909	0.200281333333333	0.637849	-1.20683	0.449345357991758	0.857267610366605	0.148727666666667	0.403025666666667	-1.26116	0.594277691346348	1	0.200281333333333	0.0687385	1.57543345068997	0.617492330127924	1
TCONS_00000801	XLOC_000470	XLOC_000470	-	novel	Novel_lncRNA	scaffold12732	342	1020	+	1	679	88	0.08114	0.031779	0.36042	0	0.049395	0.363083	1.71588	0.017964	0.05007	0.459801	0.95983	0.306707	0.138893	0.05368	1.31756	0.325022	0.186367	0.0158895	0.163651666666667	-2.32969	0.443122580063992	0.802613324679771	0.280282666666667	0.908593	-1.24931	0.449377711355607	0.857267610366605	0.228469666666667	0.547608	-1.32383	0.381937795154739	1	0.280282666666667	0.0158895	3.32948913622764	0.265279447175778	1
TCONS_00000806	XLOC_000474	XLOC_000474	-	novel	Novel_lncRNA	scaffold12746	1	301	-	1	301	38	0.336806	0.124577	0.373304	0.10608	0.681864	0.31495	1.48368	0.603012	0.984241	0.038416	1.02387	1.13628	1.7965	0.689289	1.64703	1.45766	0.519777	0.115329	0.463991333333333	-1.54682	0.441610596914558	0.801411325597742	0.318792666666667	1.16393233333333	-1.45679	0.343015420997978	0.784586543433139	1.09441133333333	1.32110166666667	-0.422304	0.763315292178114	1	0.318792666666667	0.115329	1.26140845011177	0.657127567350687	1
TCONS_00000807	XLOC_000475	XLOC_000475	-	novel	Novel_lncRNA	scaffold12750	1	292	-	1	292	48	6.04476	3.96062	6.14612	5.14855	2.99737	3.64965	9.48981	2.37214	11.1454	5.42042	12.7309	2.93958	3.9892	8.60822	8.44912	2.7137	0.649261	4.55458	5.06274833333333	0.0642911384581046	0.920431632295237	0.998998498667561	3.81407166666667	11.1220506666667	-1.21423	0.286801308688664	0.734311651652747	4.75383333333333	4.36253	0.105859835167282	0.938895107283095	1	3.81407166666667	4.55458	-0.18324	0.853643459388299	1
TCONS_00000808	XLOC_000476	XLOC_000476	-	novel	Novel_lncRNA	scaffold12779	19	248	-	1	230	65	1.26002	0.763062	2.09401	1.15265	1.43666	0.680392	1.11852	0.656962	0.47502	0.407475	0.625326	0.082805	1.11973	1.08395	0.338786	0.661623	0	0.957854	1.59689	-0.498729	0.817455833346098	0.971158132386105	0.581609666666667	0.739622666666667	-0.0747053	1	1	0.609458333333333	0.486170666666667	0.243175634469113	0.90671943561596	1	0.581609666666667	0.957854	-0.642444	0.684653967796533	1
TCONS_00000809	XLOC_000477	XLOC_000477	-	novel	Novel_lncRNA	scaffold12790	1	494	-	1	494	87	1.06365	0.270828	0.62475	0.740942	0.339465	0.333935	1.16761	0.249297	0.30406	0.569262	1.63437	1.03183	1.51106	0.647015	0.578867	1.04623	0.607704	0.505885	0.675955666666667	-0.193123	0.965400795368286	1	0.384164666666667	1.03534666666667	-0.995079	0.474384160427313	0.869433538335408	0.908359666666667	0.899209333333333	-0.236631	0.868936079260521	1	0.384164666666667	0.505885	-0.304202	0.833018293510838	1
TCONS_00000810	XLOC_000478	XLOC_000478	-	novel	Novel_lncRNA	scaffold12796	266	638	-	1	373	124	2.15322	0.802505	1.67079	1.20501	0.781157	0.681811	2.25251	3.17711	1.79308	2.45399	2.67238	1.08324	1.43274	6.36349	1.78374	2.55269	1.3099	1.00376	1.53505433333333	-0.371176	0.847513720605395	0.979717388159012	2.10430366666667	2.23932433333333	0.251411768972444	0.851645546722042	0.984617945303399	3.33314233333333	1.50879466666667	0.832222849204628	0.528947470088406	1	2.10430366666667	1.00376	1.12673962436907	0.550054419170794	1
TCONS_00000811	CCA0464S0001	CCA0464S0001	- && - && -	protein_coding	Novel_lncRNA	scaffold12805	1	2030	+	3	439	88	1.0308	2.26662	1.18528	0.388795	1.40158	2.23223	5.32652	2.11575	2.06933	2.73581	2.20279	1.92995	1.58256	2.8961	2.1296	2.3489	2.71016	1.32771	1.20588733333333	0.325143484209358	0.779750703188983	0.958530392084637	2.36126433333333	3.19955	-0.085284	0.946065874774689	1	2.39165166666667	2.14077666666667	-0.297047	0.816185628114475	1	2.36126433333333	1.32771	0.84682758027706	0.656841710939697	1
TCONS_00000813	CCA0464S0001	CCA0464S0001	- && - && -	protein_coding	Novel_lncRNA	scaffold12805	1	2355	+	2	699	116	2.20236	0.595025	0.575637	0.875839	0	0.557551	0.574582	0	0.172433	0.48075	0	0.462695	0	0.188327	0	0	0	0.735432	0.925997666666667	-0.0718475	1	1	0.346100333333333	0.249005	0.807171798848933	0.70826047618949	0.948266417368501	0.217007333333333	0	6.01438783545286	0.0605910990248536	0.94064278686887	0.346100333333333	0.735432	-1.04551	0.550738349751932	1
TCONS_00000818	XLOC_000482	XLOC_000482	-	novel	Novel_lncRNA	scaffold12813	149	675	-	1	527	90	0.238755	2.20564	0.758358	2.49847	1.28079	0	0.662241	1.73065	0.013195	8.85593	1.33122	0.375192	1.13038	0.803346	0.611981	0.251226	0.053088	2.35205	0.759300666666667	1.75620148008894	0.172629384539006	0.526996074852694	3.52886066666667	0.668886	2.84563513684941	0.1397900774985	0.526222795781578	0.476588	0.598484333333333	-0.35138	0.822603802699601	1	3.52886066666667	2.35205	0.74354172705753	0.770095543417727	1
TCONS_00000820	XLOC_000484	XLOC_000484	-	novel	Novel_lncRNA	scaffold12837	1	360	+	1	360	119	6.16503	7.0517	8.72262	12.1865	15.6489	13.0438	5.61477	3.43277	5.90601	1.44491	6.49749	4.37059	4.76323	4.46821	3.89751	3.90841	2.83085	9.61911	10.1788	0.0936332990209288	0.892989377119634	0.992901359223153	5.97382033333333	6.00609033333333	0.216963125688183	0.858273618447636	0.985938799958119	4.24906966666667	3.83052866666667	-0.131408	0.913661128680929	1	5.97382033333333	9.61911	-0.719115	0.562539892430294	1
TCONS_00000821	XLOC_000485	XLOC_000485	-	novel	Novel_lncRNA	scaffold12839	1	661	-	2	454	88	1.15146	0	0.387189	0.47145	1.47719	1.05583	0.577264	1.08881	2.90435	0	0.327345	0.671197	1.20576	3.72365	0.71933	0.732563	0	0.235725	1.00528	-1.86471	0.378714738709977	0.759242357046393	0.714880666666667	1.26965	-0.704837	0.684511275824223	0.942256822258733	1.70913733333333	0.641696666666667	1.42426839931913	0.393327664288779	1	0.714880666666667	0.235725	1.54559890357736	0.65281083843371	1
TCONS_00000823	XLOC_000487	XLOC_000487	-	novel	Novel_lncRNA	scaffold12850	1	442	-	1	442	62	2.11481	0.042513	1.96121	0.652569	0.699997	1.3774	5.8029	1.15993	2.27254	1.02315	3.90224	1.55149	1.76965	1.06161	1.08498	0.703979	0.646717	0.347541	1.59200533333333	-1.83374	0.281373525729121	0.672454734100628	1.18683066666667	3.99255766666667	-1.38231	0.255929338196706	0.699908428445376	1.10569466666667	1.16711	-0.303594	0.816055602371692	1	1.18683066666667	0.347541	1.71157347014436	0.400686403357962	1
TCONS_00000824	XLOC_000488	XLOC_000488	-	novel	Novel_lncRNA	scaffold12865	145	998	+	2	732	92	2.8657	0.258739	6.59637	0.174442	0.290948	0	0.412794	0	0.102037	0.595648	0.092836	0	0	0.471272	0	0	0	0.21659	3.25100733333333	-3.58043	0.0342641510090758	0.198214172215586	0.198549333333333	0.202555666666667	0.45381015812198	0.8381023403917	0.982780608991781	0.157090666666667	0	5.64313193342584	0.173445601122604	1	0.198549333333333	0.21659	0.00881969584823047	1	1
TCONS_00000825	XLOC_000489	XLOC_000489	-	novel	Novel_lncRNA	scaffold12888	1	627	-	1	627	75	4.799	3.61927	4.23434	3.82431	4.95197	3.20583	8.18973	6.40403	6.5372	3.81879	5.47538	10.9173	6.67326	7.62168	9.7554	5.63241	2.51112	3.72179	4.66177066666667	-0.123631	0.950253566159082	1	4.47621566666667	6.73410633333333	-0.272072	0.794672740386748	0.973257392168056	8.05714	6.31325833333333	0.208232610308342	0.835824624293495	1	4.47621566666667	3.72179	0.312175517896863	0.859911857430902	1
TCONS_00000828	XLOC_000492	XLOC_000492	-	novel	Novel_lncRNA	scaffold12912	1426	1825	+	1	400	60	0.389477	2.11332	0.381964	0.747963	0.262025	0.104544	0.983296	0.42297	0.1159	1.4558	0.347721	0.143831	0.266849	2.39747	0.451279	1.09872	0.20707	1.43064	0.344488666666667	2.17925141044622	0.132773000052549	0.45865469596457	0.661104333333333	0.482305666666667	0.898197109491309	0.591909471202289	0.919530959402691	1.21334166666667	0.308399333333333	1.75229079536209	0.262674833853206	1	0.661104333333333	1.43064	-0.978884	0.537867209387934	1
TCONS_00000831	XLOC_000495	XLOC_000495	-	novel	Novel_lncRNA	scaffold12940	17	481	-	2	348	115	0.160457	0	0	0	0	0	1.44522	0.178938	0.783617	0	0.955396	0	0	0	0.124059	0.253212	0	0	0.0534856666666667	-3.40459	0.745986030012342	0.948153439512906	0.059646	1.06141166666667	-3.66642	0.0627985774133418	0.334365063230471	0.084404	0.041353	1.00139695430807	0.791169054353506	1	0.059646	0	3.51972205752316	0.766833223406074	1
TCONS_00000844	XLOC_000499	XLOC_000499	-	novel	Novel_lncRNA	scaffold1296	19778	32427	-	2	2006	73	0.167016	0	0.308586	0.119274	0.180397	0.61894	2.28063	0	0.731321	0	3.06622	0.256803	0.085478	0.067088	0.042818	0.212189	0.12167	0.059637	0.218666333333333	-1.69096	0.42286582028027	0.795484052487909	0.206313333333333	2.02605866666667	-3.04758	0.105767119294894	0.45354331756663	0.178693333333333	0.083322	0.54591001229492	0.71617848971272	1	0.206313333333333	0.059637	1.73447609317646	0.701177796305565	1
TCONS_00000846	XLOC_000501	XLOC_000501	-	novel	Novel_lncRNA	scaffold12988	186	828	-	1	643	213	27.148	40.6996	43.7647	48.6589	32.0995	27.004	49.9549	40.9772	68.0941	38.2688	53.1662	58.6098	82.1225	296.428	81.9732	76.1887	95.791	44.6792	34.3374083333333	0.584143173118955	0.321085235406466	0.712991276460089	35.4166	57.0717126666667	-0.384019	0.588744645575409	0.918288869686339	143.742313333333	86.6289	0.352156790724627	0.65793476275789	1	35.4166	44.6792	-0.274597	0.727820242781351	1
TCONS_00000850	XLOC_000505	XLOC_000505	-	novel	Novel_lncRNA	scaffold13027	1	1840	-	1	1840	171	0.424356	2.59127	0.967671	2.64401	0.295898	0.195714	0.68416	2.45258	0.519196	4.91773	1.66759	0.129383	0.163082	1.64384	0.049052	0.35816	0	2.61764	0.562641666666667	2.43580651090262	0.0269192542028102	0.167465725555126	2.52200633333333	0.956980333333333	1.81191153218237	0.154931903761322	0.555531281912397	0.710461	0.0707113333333333	3.25571197745015	0.0642255688525814	0.958396215937379	2.52200633333333	2.61764	0.0734734148072969	1	1
TCONS_00000851	XLOC_000506	XLOC_000506	-	novel	Novel_lncRNA	scaffold13032	176	3743	+	1	3568	245	0.25019	0.214238	0.275813	0.182351	0.058632	0.212537	0.962757	0.437121	0.259547	0.13472	1.48728	0.188453	0.264156	0.282793	0.075888	0.178573	0.061595	0.198295	0.194878333333333	0.267501770570526	0.803617996077725	0.967502416031378	0.261459333333333	0.903196	-1.42276	0.24466214583684	0.688388262264317	0.216606333333333	0.133879666666667	0.514305731569042	0.700351303224842	1	0.261459333333333	0.198295	0.418712254918063	0.846958018310328	1
TCONS_00000852	XLOC_000507	XLOC_000507	-	novel	Novel_lncRNA	scaffold13035	1445	1861	-	1	417	86	0.030352	1.76551	0	0	0	0	0	0	0	0.206861	0	0.047575	0	0.442411	0	0.696649	0	0.882753	0.0101173333333333	5.29798855819848	0.0575556291826907	0.276875197742694	0.0689536666666667	0	4.00549856162361	0.347532940452316	0.786009767153352	0.395545	0	6.08011992988993	0.0294650816199205	0.687732894707378	0.0689536666666667	0.882753	-3.5201	0.242072828738957	1
TCONS_00000854	XLOC_000509	XLOC_000509	-	novel	Novel_lncRNA	scaffold13052	116	506	+	1	391	109	0.782364	0.814901	0.649683	0.083704	1.39318	0.099641	0.778812	1.05253	0.258477	0.394951	0.961187	0.234074	0.21324	0.687524	0.089063	0.996017	0.423673	0.449302	0.941741	-0.806011	0.677243482966293	0.921474943420141	0.515708666666667	0.666158666666667	-0.0216277	1	1	0.639205	0.241992	0.77430587304415	0.627753301045575	1	0.515708666666667	0.449302	0.184700816791805	1	1
TCONS_00000855	CCA0469S0001	CCA0469S0001	- && sp|P12786|COX1_PEA Cytochrome c oxidase subunit 1 OS=Pisum sativum OX=3888 GN=COX1 PE=3 SV=2 && PF00115:Cytochrome C and Quinol oxidase polypeptide I	protein_coding	Novel_lncRNA	scaffold13052	1605	7945	+	1	6341	537	21.5372	17.0255	19.5918	32.7438	32.1174	35.9335	16.923	17.475	17.0983	4.90732	14.9434	21.4545	16.9492	15.4663	15.1391	15.3059	24.6429	24.8846	24.4154593333333	0.211062814523004	0.682341138255863	0.924067783150462	19.4386263333333	16.3215686666667	0.489704587325682	0.513265774397204	0.891620452028513	17.4089	18.9104	-0.587879	0.40899974604877	1	19.4386263333333	24.8846	-0.373222	0.657868566792891	1
TCONS_00000856	CCA0469S0001	CCA0469S0001	- && sp|P12786|COX1_PEA Cytochrome c oxidase subunit 1 OS=Pisum sativum OX=3888 GN=COX1 PE=3 SV=2 && PF00115:Cytochrome C and Quinol oxidase polypeptide I	protein_coding	Novel_lncRNA	scaffold13052	4705	7945	+	2	3206	447	0	0	0	0	0	7.14053	0	0	3.96417	0	0	0	0	0	5.84226	0	0	--	--	--	--	--	2.38018	1.32138933333333	0.874411655661156	0.755649664982853	0.962503383331224	0	1.94742066666667	-11.2453	0.00144571261602653	0.138685860589659	2.38018	0	11.7371093169785	0.0110133619818849	0.526529095622121
TCONS_00000864	XLOC_000514	XLOC_000514	-	novel	Novel_lncRNA	scaffold13061	1	360	+	1	360	52	3.75258	2.29733	4.04167	2.98428	2.06864	1.73739	3.79525	2.13384	3.98723	2.32708	4.10569	4.30869	4.73207	8.09126	6.91209	4.9937	3.84333	2.6408	3.28763	-0.0937447	0.987105814851331	1	2.06610166666667	3.96272566666667	-0.622299	0.606791259241393	0.926367147708905	5.79788066666667	5.16249533333333	-0.0995938	0.93153909783355	1	2.06610166666667	2.6408	-0.302248	0.795401175663302	1
TCONS_00000867	XLOC_000517	XLOC_000517	-	novel	Novel_lncRNA	scaffold13076	3242	3717	+	1	476	147	0	0.980059	0	0.006037	0	0	0	0	0	0.145511	0	0.041678	0	1.96426	0	0.492579	0.844521	0.493048	0	6.70207980171633	0.0319691215720802	0.188876885218669	0.0485036666666667	0	3.70074646274256	0.453672088241837	0.857267610366605	0.832839333333333	0.281507	0.653150454777239	0.778908033791943	1	0.0485036666666667	0.493048	-3.1996	0.255319539432386	1
TCONS_00000868	XLOC_000518	XLOC_000518	-	novel	Novel_lncRNA	scaffold13076	5072	5582	-	1	511	73	0	0.176997	0	0	0	0	0.098554	0	0.060482	0.100923	0.096322	0.582351	1.75747	0.162847	0.601705	0.158036	0.05403	0.0884985	0	4.38384838682147	0.308665848218285	0.698314195618251	0.033641	0.0851193333333333	-1.07486	0.675843178621836	0.942256822258733	0.301078	0.804403	-1.44352	0.370787462579328	1	0.033641	0.0884985	-1.24777	0.721229637398157	1
TCONS_00000872	XLOC_000521	XLOC_000521	-	novel	Novel_lncRNA	scaffold13103	1	512	+	1	512	44	7.24634	2.09535	6.2911	4.09603	2.50479	2.42244	3.72067	1.49576	2.16245	1.61974	2.97179	2.86164	3.30017	2.42457	1.78984	2.42385	0.627681	3.09569	5.34740766666667	-0.563844	0.667741420839559	0.917583153803237	1.84598	2.95164	-0.362377	0.761493352459105	0.964173485969726	2.57002	1.90589533333333	0.291452649591895	0.816596640926326	1	1.84598	3.09569	-0.709326	0.576447697555378	1
TCONS_00000873	XLOC_000522	XLOC_000522	-	novel	Novel_lncRNA	scaffold13104	1	1929	-	1	1929	105	2.66253	1.4097	2.68771	2.28814	1.45097	1.02758	2.61729	2.78515	2.06628	2.05289	4.65294	1.7842	1.42289	1.99712	1.74949	1.75339	0.92306	1.84892	2.26707	-0.0801961	0.974536445086855	1	1.95520566666667	3.11216666666667	-0.313825	0.75756719535922	0.963374755450631	1.84490433333333	1.36514666666667	0.183708790172098	0.863832222705192	1	1.95520566666667	1.84892	0.157862399775007	0.947394214496682	1
TCONS_00000877	XLOC_000526	XLOC_000526	-	novel	Novel_lncRNA	scaffold13170	1	1046	-	1	1046	114	0	20.4248	0	14.3002	0	3.17173	0	40.8999	0	17.497	0.136615	1.49012	0	0.204249	0	0.846942	0	17.3625	0	12.8899391197143	3.20496180321156e-16	6.5825267020083e-14	20.5228876666667	0.0455383333333333	8.97051085253556	6.65465346989295e-08	1.23557043401245e-05	0.847103666666667	0	8.47419501783136	0.000531393215668807	0.0745928091878187	20.5228876666667	17.3625	0.298987634423729	0.822287540770905	1
TCONS_00000890	XLOC_000531	XLOC_000531	-	novel	Novel_lncRNA	scaffold13297	1	834	+	1	834	76	0.635609	0.652565	0.795264	4.48591	0.452417	1.78067	1.35081	2.16528	0.370582	1.01171	1.59329	10.078	2.54522	1.09729	0.351356	6.23117	0	2.56924	0.627763333333333	2.21076017810392	0.0790310769426632	0.336580061184532	1.65255	1.10489166666667	0.923306982694056	0.45793963328852	0.859383941116119	5.80216933333333	0.965526333333333	2.54796592385164	0.113639582437004	1	1.65255	2.56924	-0.57321	0.645018976168463	1
TCONS_00000891	XLOC_000532	XLOC_000532	-	novel	Novel_lncRNA	scaffold13304	35	1506	+	2	1354	129	0.264932	0	0	0.443312	0	0.472214	1.4699	0	1.49863	0.168516	1.38302	0.715916	1.84597	0	1.16431	0.847311	0.979538	0.221656	0.0883106666666667	1.53109629682974	0.543881438140952	0.859303861745927	0.213576666666667	1.45051	-2.47903	0.112584224125969	0.469632281510878	0.521075666666667	1.32994033333333	-1.66084	0.281664458317749	1	0.213576666666667	0.221656	0.00766011045204911	0.922520690180405	1
TCONS_00000893	XLOC_000533	XLOC_000533	-	novel	Novel_lncRNA	scaffold13319	608	1109	+	1	502	89	0.218017	0.202879	0.192223	0	0.291742	2.32337	2.91608	0.414476	2.67303	0	2.08022	1.77153	0	2.65427	0	4.0145	0.879979	0.10144	0.233994	-0.832114	0.818349303207811	0.971158132386105	0.912615	2.55644433333333	-1.28342	0.424805069365972	0.846411018360167	2.81343333333333	0.293326333333333	2.29201565650542	0.233902226012925	1	0.912615	0.10144	2.86670719317046	0.375201514779361	1
TCONS_00000894	XLOC_000534	XLOC_000534	-	novel	Novel_lncRNA	scaffold13329	1	560	+	1	560	186	0.473634	0.598839	0.258472	0.691882	0.373073	0.241573	1.39182	1.54646	1.47064	0.707623	0.974774	2.6062	5.10707	1.30053	1.11235	2.73366	0.267055	0.645361	0.368393	0.949707625069378	0.479603297571066	0.828744518339058	0.831886333333333	1.27907633333333	-0.294434	0.829989836243386	0.981226515818665	2.21346	2.16215933333333	-0.0368818	0.986035382330528	1	0.831886333333333	0.645361	0.419326461881648	0.876926338047802	1
TCONS_00000895	XLOC_000535	XLOC_000535	-	novel	Novel_lncRNA	scaffold13373	587	829	+	1	243	30	0	0.001443	0.193257	0.112128	1.3135	0	0.095333	0	0	0	0	0	0	0	0	0	0	0.0567855	0.502253	-2.09782	0.549474995126956	0.859303861745927	--	--	--	--	--	--	--	--	--	--	0	0.0567855	-3.71006	0.376767372120933	1
TCONS_00000900	XLOC_000538	XLOC_000538	-	novel	Novel_lncRNA	scaffold13387	1490	1756	+	1	267	89	1.93264	0.616501	1.48047	0.457824	0.930597	0.442819	1.05762	0.213621	1.03836	0.449533	0.282468	0.097584	0.708835	0.074514	0.614945	0.296285	0.168034	0.537162	1.44790066666667	-1.18193	0.483364837544555	0.8318319457972	0.368657666666667	0.792816	-0.845587	0.581956314644019	0.914741736881401	0.156127666666667	0.497271333333333	-1.57441	0.348825729837734	1	0.368657666666667	0.537162	-0.497823	0.757297524949394	1
TCONS_00000907	XLOC_000541	XLOC_000541	-	novel	Novel_lncRNA	scaffold13436	354	1022	-	1	669	164	2.78638	0.276382	2.30446	1.4775	0.934777	0.401129	5.66089	0.463644	2.89308	0.051507	4.73529	1.18598	0.630941	0.423284	1.00509	1.38564	0.391236	0.876943	2.00854	-0.984307	0.517417171877466	0.855649045208522	0.305426666666667	4.42975433333333	-3.5272	0.0104701895444858	0.104790012905134	0.998300333333333	0.675756	0.329328072610811	0.811897651505007	1	0.305426666666667	0.876943	-1.46164	0.379648268947278	1
TCONS_00000916	XLOC_000547	XLOC_000547	-	novel	Novel_lncRNA	scaffold13508	305	688	+	1	384	49	0	2.12504	0	0	0	0	0	0	0	0.393568	0	0	0	2.87937	0	0.997721	0.323547	1.06252	0	7.46771602703515	0.0241205409331503	0.155274653040856	0.131189333333333	0	4.82326992604072	0.247697118992047	0.690909627884097	1.29236466666667	0.107849	2.67881927877367	0.278099133745523	1	0.131189333333333	1.06252	-2.83716	0.330226174922898	1
TCONS_00000918	XLOC_000549	XLOC_000549	-	novel	Novel_lncRNA	scaffold13539	1	228	+	1	228	76	0.367361	1.22194	0.105807	0.417799	1.74683	0.364622	0.220881	1.30562	0.83773	0.151639	0.313375	0.435061	0	0.366453	0.390581	0.272271	0.286588	0.819869	0.739999666666667	0.258437674407779	0.851245440500873	0.980864419674357	0.607293	0.457328666666667	0.611830127942496	0.730208898917769	0.955148249800143	0.357928333333333	0.225723	0.305278222529843	0.944214349775834	1	0.607293	0.819869	-0.401646	0.794009118503296	1
TCONS_00000922	XLOC_000553	XLOC_000553	-	novel	Novel_lncRNA	scaffold13594	85	369	+	1	285	94	0.391852	0.262409	0.338583	0.644204	0.366283	0.21112	0.35341	0.44673	0.323163	0.243434	0.417833	0.487268	1.60188	1.45637	1.26675	0.921	0.145312	0.453307	0.365572666666667	0.539703768018419	0.718358974290128	0.938448077626814	0.300428	0.364802	-0.0587598	1	1	0.954878	1.00464733333333	-0.129153	0.945024088631388	1	0.300428	0.453307	-0.561083	0.734986352395411	1
TCONS_00000923	CCA0480S0001	CCA0480S0001	- && sp|P92559|M1280_ARATH Uncharacterized mitochondrial protein AtMg01280 OS=Arabidopsis thaliana OX=3702 GN=AtMg01280 PE=3 SV=1 && -	protein_coding	Novel_lncRNA	scaffold13598	1	510	+	1	510	169	5.74338	6.03437	9.32354	13.4645	9.67018	12.1973	4.93602	2.6288	6.17141	3.08328	7.16456	4.37335	2.10974	5.56656	2.4024	5.12889	2.59384	9.74943	8.24570233333333	0.425134700896722	0.635306972375229	0.902562797145155	5.96977633333333	6.09066366666667	0.213319271283187	0.848816181078723	0.984201043894065	5.02293066666667	2.36865866666667	0.678230762132152	0.560406559940508	1	5.96977633333333	9.74943	-0.712956	0.540149877639508	1
TCONS_00000925	CCA0481S0001	CCA0481S0001	- && sp|Q9SRK7|AZG1_ARATH Adenine/guanine permease AZG1 OS=Arabidopsis thaliana OX=3702 GN=AZG1 PE=2 SV=1 && PF00860:Permease family	protein_coding	Novel_lncRNA	scaffold13599	2437	4092	+	3	1265	157	4.52023	1.12457	4.10261	1.15264	1.1737	0	0	0	0	0.951834	0	0.026432	0	0.017772	0.079848	0	0	1.1386	3.26551566666667	-1.28225	0.294057642021847	0.687986575946776	0.317278	0	7.75012274721072	0.0417817142754969	0.260175475331398	0.0147346666666667	0.026616	-0.533069	1	1	0.317278	1.1386	-1.65549	0.418198644937983	1
TCONS_00000932	XLOC_000559	XLOC_000559	-	novel	Novel_lncRNA	scaffold136	16129	17116	+	2	622	102	0.26932	0	0	0	3.18856	0.713422	0.323864	0	0	0	0	0.827572	0	0	0.362765	3.14691	2.76256	0	1.15262566666667	-8.09174	0.033017021209476	0.192868033606054	0.237807333333333	0.107954666666667	1.41258310462089	0.662653168973469	0.942256822258733	1.32482666666667	1.04178	-0.544323	0.793865884116698	1	0.237807333333333	0	6.09843930009166	0.345132134608057	1
TCONS_00000933	XLOC_000560	XLOC_000560	-	novel	Novel_lncRNA	scaffold136	42590	44137	+	1	1548	516	1.14882	0.911248	1.57575	0.845385	0.481605	0.47823	1.47867	0.523151	0.550626	1.17869	0.903614	1.01983	0.472303	0.716509	0.387047	0.422219	0.21358	0.878316	1.06872566666667	-0.0559136	1	1	0.726689	0.977637666666667	-0.0401678	0.977771892423209	1	0.719520666666667	0.357643333333333	0.768652426659046	0.547754387940755	1	0.726689	0.878316	-0.184696	0.851624582646454	1
TCONS_00000938	CCA0013S0005	CCA0013S0005	- && - && PF12796:Ankyrin repeats (3 copies)	protein_coding	Novel_lncRNA	scaffold136	76638	78984	+	4	560	128	0	0	0	0	0.36933	2.66589	0	0	0	0	0	0	0	0	0.321536	0.634317	1.66149	0	0.12311	-4.79127	0.476971311547806	0.826820291717167	0.888631	0	7.82090669797032	0.0361995542595039	0.237755189233728	0.211439	0.661009333333333	-2.45338	0.316844047359234	1	0.888631	0	7.81727699909133	0.131384334035729	1
TCONS_00000948	XLOC_000568	XLOC_000568	-	novel	Novel_lncRNA	scaffold136	16144	32969	-	3	578	90	1.30736	0	0	0	77.4614	2.43548	0	0	0	0	0	3.99115	0	0	0.251933	0.889076	10.0074	0	26.2563	-12.4915	0.000511573435114036	0.00771100227364745	0.811826666666667	0	7.73215559793491	0.0393249166593117	0.250933325599448	1.62674233333333	3.41976	-1.9735	0.360928656106001	1	0.811826666666667	0	7.72852888889383	0.139260244466302	1
TCONS_00000949	XLOC_000568	XLOC_000568	-	novel	Novel_lncRNA	scaffold136	16202	17601	-	3	652	102	3.26232	0	0.074	0	4.38859	10.2319	0.231722	0	0.284416	0	0.3609	25.1394	0.197242	0.067148	29.1034	91.7627	66.684	0	2.57497033333333	-9.28358	0.00163197022326029	0.020045183675841	3.41063133333333	0.292346	3.70285568131278	0.102359437265965	0.445939888294195	38.9897683333333	31.9948653333333	-0.447255	0.773947492689745	1	3.41063133333333	0	9.96122185889881	0.0339899466156367	0.881758318112052
TCONS_00000950	XLOC_000568	XLOC_000568	-	novel	Novel_lncRNA	scaffold136	31774	33014	-	2	646	136	0	0	0	0	7.85538	8.4459	0	0	0	0	0	11.3434	0	0	0.174644	14.6132	0	0	2.61845933333333	-9.33515	0.0304999325792147	0.182805955894422	2.81529933333333	0	9.67477415350925	0.00723973912636279	0.081227564058749	8.65219566666667	0.0582146666666667	6.87603099845311	0.00389977474671709	0.240222826067309	2.81529933333333	0	9.67108270566849	0.0402969734552722	0.944315094056751
TCONS_00000979	XLOC_000583	XLOC_000583	-	novel	Novel_lncRNA	scaffold13720	114	445	+	1	332	71	0.70976	0.922551	2.99952	1.33747	2.3698	0.674186	1.91432	2.56796	1.05163	0.907811	3.23961	0.800522	1.28451	1.40727	0.715431	1.3921	0.435762	1.13001	2.02635833333333	-0.64734	0.691833810102469	0.928429208400201	1.38331766666667	2.06852133333333	-0.229284	0.877353705803558	0.988656875443779	1.19996	0.811901666666667	0.348030336187493	0.809723303284903	1	1.38331766666667	1.13001	0.338876992863785	0.903160060259758	1
TCONS_00000989	XLOC_000588	XLOC_000588	-	novel	Novel_lncRNA	scaffold13774	123	926	+	1	804	143	4.42738	0.910381	6.30416	3.00256	4.95446	0.476198	5.38483	5.87554	8.10903	3.96238	12.0408	8.20626	7.77229	17.2315	17.8813	10.3894	0.210224	1.95647	5.22867	-1.22726	0.306876578118871	0.698314195618251	3.43804	8.51154	-0.955696	0.395492780361195	0.82444575004846	11.9423903333333	8.62127	0.493628228641877	0.655503770324234	1	3.43804	1.95647	0.92369938581804	0.590212023336833	1
TCONS_00000990	XLOC_000588	XLOC_000588	-	novel	Novel_lncRNA	scaffold13774	146	926	+	2	660	114	0.269593	0.233001	1.17273	1.47494	0.193231	0.164043	0.054909	4.62461	1.63943	2.09863	2.81996	0.517833	0.663298	2.02327	0.535275	0.189431	0.392868	0.853971	0.545186	0.789743011503743	0.565688443905106	0.867539559419052	2.29576266666667	1.50476833333333	0.921133493424679	0.542959541304903	0.897425726571633	0.910176666666667	0.530480333333333	0.527095155922509	0.711171090519996	1	2.29576266666667	0.853971	1.52322430670592	0.435346876707101	1
TCONS_00000991	XLOC_000589	XLOC_000589	-	novel	Novel_lncRNA	scaffold13788	1	268	-	1	268	32	0	36.9212	0.36006	36.301	0	0.609551	0.187914	2.25856	0	164.295	0	0.296101	0	0	0.084194	0	0	36.6111	0.12002	8.0597305220078	6.81272983550544e-08	3.54202710317278e-06	55.7211546666667	0.062638	9.62999630652655	3.8514613896275e-05	0.00179711339343413	0.0987003333333333	0.0280646666666667	1.02895128377779	0.791627304187674	1	55.7211546666667	36.6111	0.783806533183677	0.686994628088583	1
TCONS_00000999	XLOC_000595	XLOC_000595	-	novel	Novel_lncRNA	scaffold13833	7641	8034	+	1	394	78	0	1.42885	0	0	0	0	0	0	0	0.488352	0	0.192681	0	1.54504	0.778857	0.205523	0	0.714425	0	6.91832518354209	0.047655185896653	0.245682727582061	0.162784	0	5.22896118778625	0.196388431340004	0.622629972675178	0.647748333333333	0.259619	1.36655856003209	0.524366465970368	1	0.162784	0.714425	-1.87976	0.500662060563309	1
TCONS_00001000	XLOC_000596	XLOC_000596	-	novel	Novel_lncRNA	scaffold13844	1	1033	+	1	1033	72	1.56634	0	2.00901	0.116016	0.446296	0.16615	0.411142	0.105311	0.290715	0.067274	0.563096	0.592794	1.72423	0.300349	0.698835	0.572762	0.13965	0.058008	1.34054833333333	-4.17225	0.0272403148714413	0.168893718578999	0.112911666666667	0.421651	-1.4909	0.290560153561265	0.737865664475953	0.488635	0.85424	-0.885842	0.51428798145335	1	0.112911666666667	0.058008	1.01178574491406	0.741121175832902	1
TCONS_00001001	XLOC_000597	XLOC_000597	-	novel	Novel_lncRNA	scaffold13846	703	1219	-	1	517	67	2.21178	0.767859	0.559628	0.770564	0.940653	0.432648	1.70386	0.584979	0.507836	0.6523	0.983677	0.516627	0.407115	0.56823	1.08324	0.286901	0.186911	0.769212	1.23735233333333	-0.445547	0.808108001934015	0.96891374140637	0.556642333333333	1.06512433333333	-0.555917	0.686272953210767	0.942256822258733	0.457252666666667	0.55909	-0.403623	0.783492185773886	1	0.556642333333333	0.769212	-0.41467	0.75894302770854	1
TCONS_00001002	XLOC_000598	XLOC_000598	-	novel	Novel_lncRNA	scaffold13863	1	400	-	1	400	74	0	0	0	0	0.31443	0	0.188853	0	0.154533	0	0.17386	0.339243	0.866276	0.042056	0.504304	0.118113	0.138047	0	0.10481	-4.09261	0.613920296673796	0.894563995547053	0	0.172415333333333	-4.82619	0.0881731263307617	0.410478707342111	0.166470666666667	0.502875666666667	-1.69375	0.307819356931804	1	--	--	--	--	--
TCONS_00001006	XLOC_000601	XLOC_000601	-	novel	Novel_lncRNA	scaffold13910	1	785	+	1	785	69	1.85893	5.65753	2.46833	13.5884	0.635357	0.229691	0.993531	4.82321	1.42301	28.7721	2.29447	1.24828	0.844057	27.2205	2.09006	2.34182	0	9.62297	1.65420566666667	2.74097799288048	0.00962587073637541	0.0799471724332608	11.275	1.57034	3.24515548218091	0.0212750283147504	0.168059379647491	10.2702176666667	0.978040333333333	3.4530172114861	0.0361313485887079	0.762551608099201	11.275	9.62297	0.411151013531119	0.831514884506465	1
TCONS_00001007	XLOC_000602	XLOC_000602	-	novel	Novel_lncRNA	scaffold13910	2325	3050	+	1	726	157	0.868007	3.38119	0.838858	9.66162	0.152258	0.334504	1.48614	5.11516	0.730802	10.701	2.07089	0.395682	0.509467	1.33467	0.743015	0.928467	0.190147	6.5214	0.619707666666667	3.56340719251611	0.00393489345207676	0.0402778298553742	5.38354933333333	1.42928	2.31821621619203	0.0823576447099729	0.394686353788885	0.886272666666667	0.480876333333333	0.700405646825458	0.609816637695637	1	5.38354933333333	6.5214	-0.119469	0.883286553314596	1
TCONS_00001008	XLOC_000603	XLOC_000603	-	novel	Novel_lncRNA	scaffold1393	52178	52417	-	1	240	51	0	1.56536	0	0	0	0	0	0	0	0	0	0	0.033341	0.114018	0	0	0	0.782681	0	6.33837433217946	0.0849620588963412	0.3496116091721	--	--	--	--	--	0.038006	0.0111136666666667	0.51517298641407	1	1	0	0.782681	-6.56356	0.100331477429479	1
TCONS_00001010	XLOC_000605	XLOC_000605	-	novel	Novel_lncRNA	scaffold1395	1	227	+	1	227	62	1.72026	4.16484	2.73335	3.2971	0.174837	0.323819	1.07969	1.39936	1.14186	1.50626	2.38165	3.70091	3.49233	1.32899	0.576524	2.1079	0	3.73097	1.54281666666667	1.51173526504219	0.27518876573094	0.66395474477638	1.07648066666667	1.53440033333333	-0.148846	0.931768920163178	1	2.37926766666667	1.35628433333333	0.807090918755557	0.634416076951071	1	1.07648066666667	3.73097	-1.70016	0.271827865494386	1
TCONS_00001011	XLOC_000606	XLOC_000606	-	novel	Novel_lncRNA	scaffold13950	5873	6161	+	1	289	96	0.266314	0.173385	0.094326	0.247854	0.512323	0.0635	1.87329	0.164096	0	0.509938	1.17572	0.343231	0	0	0.117114	0.054556	0	0.210619	0.290987666666667	-0.367577	0.942218490425686	1	0.245844666666667	1.01633333333333	-1.48882	0.44640194938843	0.857267610366605	0.132595666666667	0.039038	1.4437513921496	0.606093035808125	1	0.245844666666667	0.210619	0.300455223898339	0.997895193520591	1
TCONS_00001016	XLOC_000611	XLOC_000611	-	novel	Novel_lncRNA	scaffold14012	59	453	+	1	395	84	0.282729	0.221682	0.366441	0.561269	0.497073	0.380818	0.527195	0.384788	0.234733	0.635533	2.26025	0.10045	0	0.149059	0.171372	0.862012	0.139328	0.391475	0.382081	0.207145866823904	0.889873882990191	0.992024104362651	0.467046333333333	1.00739	-0.704504	0.643475828891603	0.940446764116626	0.370507	0.103566666666667	1.24982707479975	0.540224616600569	1	0.467046333333333	0.391475	0.343293516528255	0.940772233508175	1
TCONS_00001017	XLOC_000612	XLOC_000612	-	novel	Novel_lncRNA	scaffold14019	1173	1454	-	1	282	75	0	0	0.171092	0	0	0	0	0	0	0	0	2.388	0.17922	0	1.52027	0.233771	0.231057	0	0.0570306666666667	-3.25413	0.817843543040819	0.971158132386105	--	--	--	--	--	0.873923666666667	0.643514333333333	0.246647675936657	0.908621209335666	1	--	--	--	--	--
TCONS_00001018	XLOC_000613	XLOC_000613	-	novel	Novel_lncRNA	scaffold14019	2993	6909	-	1	3917	151	12.3248	0.90707	9.59137	1.20718	4.28351	1.82349	14.4244	0.930304	5.60588	0.123661	10.5573	15.1906	17.6091	1.96101	17.9938	6.16521	2.18835	1.05713	8.73322	-2.81855	0.000232551857303401	0.00400814572053547	0.959150333333333	10.1959	-3.13557	0.00113125283112805	0.0218696611131273	7.77228	12.5971086666667	-0.76401	0.376367765538152	1	0.959150333333333	1.05713	-0.179942	0.84698779421395	1
TCONS_00001023	XLOC_000618	XLOC_000618	-	novel	Novel_lncRNA	scaffold14063	64	279	-	1	216	71	0	0.383352	0	3.07327	0	0.060819	0	0	0	0	0	0	0	0.519209	0.104463	0.012717	0	1.72831	0	7.29779979894413	0.00725514406844037	0.0646796814888742	--	--	--	--	--	0.177308666666667	0.034821	2.28614799849379	0.437380976582607	1	0.020273	1.72831	-5.70607	0.0287066741075774	0.822234690320246
TCONS_00001025	XLOC_000620	XLOC_000620	-	novel	Novel_lncRNA	scaffold14096	1	605	-	1	605	74	0	0	0	0	0.409769	0	0.166482	0	0	0	0	0	0.24752	2.595	0.404535	0.054482	0	0	0.136589666666667	-5.0444	0.434481534895305	0.795688497543754	0	0.055494	-4.03585	0.340796835353022	0.782892623355437	0.883161666666667	0.217351666666667	2.07854172160754	0.33663158143502	1	--	--	--	--	--
TCONS_00001026	XLOC_000621	XLOC_000621	-	novel	Novel_lncRNA	scaffold14098	787	1144	-	2	231	75	3.01836	0.823208	3.2785	1.78449	0.713857	1.70957	6.60941	1.06903	1.97793	0.368919	3.93436	3.72957	2.34935	2.66973	4.45614	2.45382	0.746608	1.30385	2.33690733333333	-0.583149	0.754441006659844	0.950668361557358	1.04917366666667	4.17389966666667	-1.65334	0.220942551266061	0.656825644549589	2.95104166666667	2.51736466666667	0.117867478180174	0.936790075321327	1	1.04917366666667	1.30385	-0.312427	0.823043212836279	1
TCONS_00001027	XLOC_000622	XLOC_000622	-	novel	Novel_lncRNA	scaffold14099	1143	1360	-	1	218	72	0.414096	0.512576	0.137219	0	0.19103	0.404809	1.22206	1.75551	0.421066	0.079032	0.203933	0	0	1.3854	0.776973	0.45209	0	0.256288	0.247448333333333	-0.00717815	1	1	0.746451666666667	0.615686333333333	0.55646209429371	0.750426927792839	0.960932472278227	0.612497666666667	0.258991	1.18577144133403	0.679926069937327	1	0.746451666666667	0.256288	1.48059943934712	0.678303984144777	1
TCONS_00001028	XLOC_000623	XLOC_000623	-	novel	Novel_lncRNA	scaffold14107	231	585	-	1	355	118	0.157293	0	0	0.17629	0	0	0	0	0	0	1.16063	0	0	0	1.31358	0	0	0.088145	0.052431	0.93955737450814	0.776364160516779	0.957173888606305	0	0.386878	-5.7669	0.143516357825807	0.534389500439291	0	0.437860666666667	-5.96472	0.127969460531568	1	0	0.088145	-3.98731	0.37596291900503	1
TCONS_00001031	CCA0494S0002	CCA0494S0002	- && sp|Q09WZ5|RR18_MORIN 30S ribosomal protein S18, chloroplastic OS=Morus indica OX=248361 GN=rps18 PE=3 SV=1 && PF01084:Ribosomal protein S18	protein_coding	Novel_lncRNA	scaffold14125	282	1161	+	2	805	125	118.629	90.6761	0	0	0	0	114.34	73.0908	154.574	40.8778	113.196	62.9509	1.50506	307.25	0	0	0	45.3381	39.5431	0.485344455464813	0.77461769947369	0.956944005481384	37.9895	127.37	-1.41163	0.30424700146624	0.753277468606093	123.400428666667	0.501686	7.94581011763351	0.00217156876594844	0.175957885182635	37.9895	45.3381	-0.227562	0.844415095554271	1
TCONS_00001038	XLOC_000628	XLOC_000628	-	novel	Novel_lncRNA	scaffold14127	1	936	-	3	785	129	0	0.130163	0	2.49264	0	0	0	0	0	0	0	0	0	0	0	0	0	1.3114	0	8.72722317911528	0.000520325339397418	0.00781882905286636	--	--	--	--	--	--	--	--	--	--	0	1.3114	-8.91045	0.00153313359895237	0.178023985285678
TCONS_00001037	XLOC_000628	XLOC_000628	-	novel	Novel_lncRNA	scaffold14127	1	936	-	2	860	154	0	2.88673	0	7.53388	0	1.02361	0	0	0	0	0	0	0	0.161261	0	0	0	5.2103	0	10.8525059029805	7.6746133920428e-08	3.92192422829264e-06	0.341204333333333	0	7.06523647365399	0.071177835405944	0.361177869867341	0.0537536666666667	0	4.45951726575031	0.305760395559318	1	0.341204333333333	5.2103	-3.98196	0.0498552515524643	1
TCONS_00001036	XLOC_000628	XLOC_000628	-	novel	Novel_lncRNA	scaffold14127	1	936	-	2	820	130	0	3.48759	0	22.5929	0	0.315462	0	0.167446	0	0	0	0	0	0	0	0	0	13.0402	0	12.0948569073833	2.25925813107075e-10	1.95454886320013e-08	0.160969333333333	0	6.02954837772465	0.0539002741919266	0.305189470760789	--	--	--	--	--	0.160969333333333	13.0402	-6.24836	0.000195447506806372	0.0474258937389287
TCONS_00001039	XLOC_000629	XLOC_000629	-	novel	Novel_lncRNA	scaffold14127	1604	2063	-	1	460	48	0	12.3279	0	27.1321	0	1.75578	0.05474	3.05671	0	0.150195	0	0.107819	0	0.877751	0	0.143312	0	19.73	0	11.8702407331509	8.9108315820891e-11	8.22471283471349e-09	1.65422733333333	0.0182466666666667	5.72098045502236	0.00543909574678803	0.0671932536571887	0.376294	0	6.2834729185496	0.0218200556357641	0.593358058738605	1.65422733333333	19.73	-3.55484	0.0103036203141503	0.511629440442354
TCONS_00001048	XLOC_000634	XLOC_000634	-	novel	Novel_lncRNA	scaffold14149	53	534	-	1	482	66	0.637939	1.30625	0.148815	0.255043	0.2505	0.174766	0	0.393781	0.286837	0.033106	0.197647	1.94382	0.305644	0.782253	0.093626	0.926165	0	0.780645	0.345751333333333	1.34305007723744	0.390300177493874	0.76991249133483	0.200551	0.161494666666667	0.544817249822149	0.789282693790826	0.971532468235276	1.21741	0.13309	2.9899967186813	0.0757010216705073	1	0.200551	0.780645	-1.94763	0.285291240179635	1
TCONS_00001049	XLOC_000635	XLOC_000635	-	novel	Novel_lncRNA	scaffold1416	135349	135649	+	1	301	67	1.48409	0	0.269826	0	0	0	0	0	0	0.115247	0	0	0	0.167665	0	0.196383	0	0	0.584639	-6.07274	0.176676300603262	0.534395560305179	0.0384156666666667	0	3.31463084228715	0.543449278305133	0.897425726571633	0.121349333333333	0	4.24262864575375	0.222105305447128	1	0.0384156666666667	0	3.35586664993414	0.857128221841537	1
TCONS_00001052	XLOC_000638	XLOC_000638	-	novel	Novel_lncRNA	scaffold14167	1046	1288	-	1	243	34	0.344685	0	0.332905	0	0	0	1.63241	0	0.061474	0	0.19602	0.320033	0.515701	0	0	0	0	0	0.225863333333333	-4.65576	0.371824728791513	0.753059412116065	0	0.629968333333333	-5.95	0.0414975917091958	0.259142413209743	0.106677666666667	0.171900333333333	-0.690261	0.926419180094864	1	--	--	--	--	--
TCONS_00001053	XLOC_000639	XLOC_000639	-	novel	Novel_lncRNA	scaffold14184	5	806	-	1	802	96	1.91305	0.872834	1.75178	0.744505	0.762856	1.30642	1.71595	1.50471	2.16367	0.791109	1.51451	0.843766	0.93467	0.300649	0.771951	0.562103	0	0.80867	1.4759	-0.626395	0.669604148760413	0.918693272709685	1.20074733333333	1.79804666666667	-0.310577	0.797377772750213	0.974133673197689	0.568839333333333	0.568873666666667	0.0282384998759701	0.999999999999999	1	1.20074733333333	0.80867	0.569725956897363	0.768593021951501	1
TCONS_00001056	XLOC_000641	XLOC_000641	-	novel	Novel_lncRNA	scaffold14194	1	208	-	1	208	55	0	0	0	0	0	0	0	0	0	0	0	0.794187	2.84614	0	0.647991	0	0	--	--	--	--	--	--	--	--	--	--	0.264729	1.16471033333333	-2.017	0.433371267823905	1	--	--	--	--	--
TCONS_00001061	XLOC_000643	XLOC_000643	-	novel	Novel_lncRNA	scaffold1422	50	701	-	1	652	70	0.512713	1.39479	1.24616	0.443882	0.664117	0.87347	0.924441	0.391529	0.796997	0.456141	1.09549	0.870634	0.610903	0.718392	0.869027	0.631598	0.162184	0.919336	0.807663666666667	0.42695046938819	0.716199996334072	0.937668986244619	0.573713333333333	0.938974333333333	-0.399875	0.759047001767977	0.963715161528275	0.740208	0.547371333333333	0.292442411645822	0.840170581487829	1	0.573713333333333	0.919336	-0.700369	0.619184407025182	1
TCONS_00001062	XLOC_000644	XLOC_000644	-	novel	Novel_lncRNA	scaffold14229	1	2534	+	4	1048	141	0	0.151127	0.062772	0.057685	0.050174	0.469149	0.848232	0	0.074086	0	0.819205	2.34297	1.04118	0.140304	3.03782	0.831381	0.11712	0.104406	0.0376486666666667	1.49650533550492	0.444890008607659	0.803840449035885	0.156383	0.580507666666667	-1.64704	0.426032294938706	0.84732667214377	1.10488	1.39870733333333	-0.36064	0.804162735378534	1	0.156383	0.104406	0.383175858705501	0.998187820027808	1
TCONS_00001064	XLOC_000645	XLOC_000645	-	novel	Novel_lncRNA	scaffold14232	5	572	-	1	568	132	2.24077	1.009	3.12933	2.78096	2.32402	2.16189	2.47135	0.647821	3.89161	1.31022	3.17106	3.32509	4.24472	3.79629	3.38883	3.81168	0.863278	1.89498	2.56471	-0.241373	0.888686578234652	0.991666081773943	1.37331	3.17801	-0.949149	0.436654108728161	0.854337679591499	3.64435	2.83227466666667	0.244789178405027	0.837021	1	1.37331	1.89498	-0.423931	0.735287028185399	1
TCONS_00001065	XLOC_000646	XLOC_000646	-	novel	Novel_lncRNA	scaffold14239	1593	2209	-	1	617	88	0.900434	0.11918	2.20839	0.22653	0.811186	0.214582	0.213442	0.05782	0.072633	0.195524	0.041828	0	0.268232	0.244862	0.084112	0.083268	0.147717	0.172855	1.30667	-2.65161	0.103570718662834	0.395770767076107	0.155975333333333	0.109301	0.646754905903441	0.74692611116119	0.959782283417174	0.109376666666667	0.166687	-0.906732	0.632609615232709	1	0.155975333333333	0.172855	-0.054527	0.95857092429358	1
TCONS_00001083	XLOC_000653	XLOC_000653	-	novel	Novel_lncRNA	scaffold14284	2169	3082	-	2	844	71	0	0.065353	0.057166	0.293323	0.245053	0	0	2.03838	0	0.112069	0	0	0	0	0	0	0	0.179338	0.100739666666667	0.958059615935765	0.609962406355714	0.893426072415682	0.716818	0	8.23939171309996	0.0088368909914332	0.0930553509225891	--	--	--	--	--	0.716818	0.179338	2.02746097095346	0.457919564524973	1
TCONS_00001084	XLOC_000654	XLOC_000654	-	novel	Novel_lncRNA	scaffold14295	165	426	-	1	262	86	1.07628	0	2.28718	0.302645	0	0	0.096109	0	0	1.05591	0.167867	0	0	0	0	0.057033	0	0.151322	1.12115466666667	-2.6245	0.385147086486724	0.765200123304747	0.351969666666667	0.087992	2.32483268867522	0.399740576908079	0.82826019279438	--	--	--	--	--	0.351969666666667	0.151322	1.38706898479318	0.873367420099098	1
TCONS_00001091	XLOC_000660	XLOC_000660	-	novel	Novel_lncRNA	scaffold14349	4797	5666	-	2	817	118	0.115676	0.700855	2.36179	1.04083	1.09146	0.293893	0.599673	0.516172	0.193741	0.759235	0.499315	0.130056	0	0.347539	0.706696	0.427716	0	0.870845	1.18964066666667	-0.242788	0.921199998386987	0.999060504256012	0.5231	0.430909666666667	0.619511423642223	0.640801763008781	0.939142533489228	0.301770333333333	0.235565333333333	0.421312501320722	0.844972958385211	1	0.5231	0.870845	-0.646235	0.643714130100914	1
TCONS_00001092	XLOC_000660	XLOC_000660	-	novel	Novel_lncRNA	scaffold14349	4831	5354	-	2	493	86	0	0	0	0	0	0	1.53045	0	0	0	1.22731	0	0	0	0	0	0	--	--	--	--	--	0	0.919254666666667	-7.42473	0.0158368189875629	0.137765124731081	--	--	--	--	--	--	--	--	--	--
TCONS_00001109	XLOC_000673	XLOC_000673	-	novel	Novel_lncRNA	scaffold14356	458903	460112	+	5	552	97	0.439361	1.23386	2.00713	0	1.47492	0.051594	1.24868	3.17529	1.21002	0	0	1.65817	0	0.233375	0.663765	0.553672	2.92116	0.616931	1.30713733333333	-0.829353	0.718454698637395	0.93850477711261	1.07563	0.819567	0.64025871122794	0.771674925728132	0.967085437877248	0.815072666666667	1.19497	-1.31561	0.462285385000167	1	1.07563	0.616931	0.748947988748143	0.876426700276158	1
TCONS_00001110	XLOC_000673	XLOC_000673	-	novel	Novel_lncRNA	scaffold14356	458905	460108	+	6	521	97	0	0	0	0	0	0	0	0	3.53776	0	0	0	0	0.439671	0	1.62368	0	--	--	--	--	--	0	1.17925366666667	-8.09522	0.0264453312557658	0.194024900081063	0.687782333333333	0	7.17052516607851	0.0208412273472003	0.577948893689889	--	--	--	--	--
TCONS_00001113	XLOC_000676	XLOC_000676	-	novel	Novel_lncRNA	scaffold14356	532865	533092	+	1	228	41	0	0	0	0	0	0	0	0	0	0	0.575913	0.694937	1.3161	0.169208	0	0.316124	0	--	--	--	--	--	0	0.191971	-4.22768	0.305142029280076	0.753716362156563	0.393423	0.438700333333333	-0.0725572	0.999999999999999	1	--	--	--	--	--
TCONS_00001114	XLOC_000677	XLOC_000677	-	novel	Novel_lncRNA	scaffold14356	534169	534690	+	1	522	80	1.34605	0	0.936616	0.127741	0.349902	0.327358	1.80219	0.122771	0.933578	0.033227	2.27914	1.90812	1.04075	1.03974	1.01062	0.66818	0.105783	0.0638705	0.877523666666667	-3.2623	0.129208616472277	0.451317098846424	0.161118666666667	1.67163533333333	-3.02028	0.0424603329528394	0.262756785555743	1.20535	0.719052	0.692559638440963	0.618323810057546	1	0.161118666666667	0.0638705	1.08601584540664	0.826621315469239	1
TCONS_00001147	CCA0500S0061	CCA0500S0061	- && sp|Q9XGW1|AGO10_ARATH Protein argonaute 10 OS=Arabidopsis thaliana OX=3702 GN=AGO10 PE=1 SV=1 && PF08699:Argonaute linker 1 domain|PF02170:PAZ domain|PF16487:Mid domain of argonaute|PF02171:Piwi domain|PF16488:Argonaute linker 2 domain|PF16486:N-terminal domain of argonaute	protein_coding	Novel_lncRNA	scaffold14356	903874	905342	+	2	637	175	0	0.279166	0	0.469177	0.254867	1.08893	1.05593	0.433395	0	1.31406	0.224331	0.154879	0	0	1.3876	2.2837	0.764463	0.374171	0.0849556666666667	2.19022432554945	0.312775249947742	0.702627910784752	0.945463	0.426752333333333	1.52423128434854	0.35638357059786	0.794755723471771	0.812861	0.717355666666667	-0.262457	0.904636766301463	1	0.945463	0.374171	1.3835570238112	0.465751443822427	1
TCONS_00001156	CCA0500S0069	CCA0500S0069	- && - && -	protein_coding	Novel_lncRNA	scaffold14356	1008353	1011508	+	3	2833	115	6.42247	2.92216	5.72131	4.18612	3.38347	3.45961	6.64472	3.31949	5.47848	2.82129	4.53963	3.22936	3.82399	2.56626	3.68167	2.01484	0.824629	3.55414	5.17574566666667	-0.32795	0.689504001162322	0.92718874008313	3.20012866666667	5.55427833333333	-0.494708	0.534879194320767	0.897425726571633	2.60348666666667	2.77676	-0.19991	0.825146427252459	1	3.20012866666667	3.55414	-0.109692	0.878253062729854	1
TCONS_00001158	XLOC_000703	XLOC_000703	-	novel	Novel_lncRNA	scaffold14356	1020293	1020579	+	1	287	66	1.35998	0	0	0.665674	0	0	0.175473	0.091924	0	0.123689	0	0	0	0.026963	0	0	0	0.332837	0.453326333333333	-0.209742	1	1	0.071871	0.058491	1.11552831619075	0.739003600043613	0.957354931442017	--	--	--	--	--	0.071871	0.332837	-1.55213	0.532902753087804	1
TCONS_00001162	CCA0500S0074	CCA0500S0074	- && sp|Q9M7I7|CLH2_ARATH Chlorophyllase-2 OS=Arabidopsis thaliana OX=3702 GN=CLH2 PE=1 SV=1 && PF07224:Chlorophyllase	protein_coding	Novel_lncRNA	scaffold14356	1049137	1051387	+	2	1430	338	0	0.047263	0.08435	0	0	0.036878	0.105652	0	2.02449	0	0.228283	0	0.059954	0.070583	0.094674	0.045255	0	0.0236315	0.0281166666666667	-0.0972006	1	1	0.0122926666666667	0.786140666666667	-5.56175	0.00699145366102444	0.0792903502897051	0.0386126666666667	0.0515426666666667	-0.35981	0.893983636705203	1	0.0122926666666667	0.0236315	-0.947711	0.707310359090893	1
TCONS_00001165	XLOC_000709	XLOC_000709	-	novel	Novel_lncRNA	scaffold14356	1107105	1108400	+	1	1296	88	0.00316	0.129717	0	0.012976	0.334702	0.162881	0.848285	0	0.632281	0.132494	0.446559	0.59353	1.63817	2.06377	2.95885	0.831223	0.211331	0.0713465	0.112620666666667	-0.47484	0.970801637457406	1	0.0984583333333333	0.642375	-2.35838	0.139485091881298	0.525444615580742	1.16284133333333	1.60278466666667	-0.47943	0.706016379252259	1	0.0984583333333333	0.0713465	0.393790271240717	0.972040104381435	1
TCONS_00001166	XLOC_000710	XLOC_000710	-	novel	Novel_lncRNA	scaffold14356	1114089	1117286	+	2	752	74	0.154074	1.48494	2.30059	0	0.090413	0.886778	2.71718	0	0.000365	0.088618	1.02171	0.159218	0.967361	1.50834	1.09217	1.01376	0.841772	0.742471	0.848359	0.0544136541187664	0.913483275633789	0.997007251995413	0.325132	1.24641933333333	-1.63766	0.395629126957546	0.824616158423304	0.893771	0.967099666666667	-0.406854	0.763647920323755	1	0.325132	0.742471	-1.29734	0.543429838893226	1
TCONS_00001167	XLOC_000710	XLOC_000710	-	novel	Novel_lncRNA	scaffold14356	1114089	1117289	+	2	564	63	0	0.077007	0	0	0.40774	1.06542	0	0	0	0	8.05656	0	0	0	0	4.57173	0.048113	0.0385035	0.135913333333333	-1.23701	0.880215711968521	0.989441162147092	0.355140666666667	2.68552	-2.64252	0.355874076110144	0.794093409774568	1.52391033333333	0.0160376666666667	5.44015188565174	0.0573461146291328	0.921416092430734	0.355140666666667	0.0385035	2.61146169745783	0.577408087838274	1
TCONS_00001170	XLOC_000710	XLOC_000710	-	novel	Novel_lncRNA	scaffold14356	1114089	1117290	+	2	573	70	0.390064	0	0.33178	0.609265	0	0.000514	0.135819	0.416832	6.45271	0.19414	0	0.372017	1.31188	0.298038	0.348163	0	0	0.304632	0.240614666666667	0.458408745976254	0.784848248405184	0.960116696805799	0.203828666666667	2.19617733333333	-3.12813	0.129399413437194	0.506017851983482	0.223351666666667	0.553347666666667	-1.24334	0.551675070781528	1	0.203828666666667	0.304632	-0.352757	0.837645332657415	1
TCONS_00001169	XLOC_000710	XLOC_000710	-	novel	Novel_lncRNA	scaffold14356	1114089	1117290	+	2	565	63	7.47966	2.5441	7.57137	6.6657	5.70664	5.93675	10.7816	5.85427	8.87493	4.43888	10.9391	5.61538	6.03062	9.64231	7.40157	4.21547	2.14302	4.6049	6.91922533333333	-0.390383	0.753768139701922	0.950368300132039	5.40996933333333	10.1985636666667	-0.607014	0.540381169125993	0.897425726571633	6.49105	5.19173933333333	0.180874106576044	0.867157225883402	1	5.40996933333333	4.6049	0.285356291425042	0.873666668102437	1
TCONS_00001168	XLOC_000710	XLOC_000710	-	novel	Novel_lncRNA	scaffold14356	1114089	1117290	+	2	565	63	3.63137	1.68124	6.64838	2.63943	2.9498	4.3731	9.28416	3.81972	4.48287	2.62557	3.25156	2.76513	6.5618	4.51593	5.45444	2.73863	0.396034	2.16033	4.40985	-0.813219	0.527382817059432	0.859303861745927	3.60613266666667	5.67286	-0.346491	0.753428758494852	0.961765900219441	3.3399	4.13743	-0.332456	0.789380193976194	1	3.60613266666667	2.16033	0.763890126389123	0.633701243708933	1
TCONS_00001171	XLOC_000710	XLOC_000710	-	novel	Novel_lncRNA	scaffold14356	1114091	1117286	+	2	564	68	0	0	0	0	0	0	7.77817	4.04783	0	0	0	0	0	0	0	0	0	--	--	--	--	--	1.34928	2.59272166666667	-0.544313	0.849915547522441	0.984350137581151	--	--	--	--	--	1.34928	0	8.54898933418212	0.0800336818579117	1
TCONS_00001197	XLOC_000728	XLOC_000728	-	novel	Novel_lncRNA	scaffold14356	1338749	1340377	+	2	1133	85	0	0.140639	0	0.496096	0	0	0	2.47069	0	0	0	0.231714	0.953049	0.297648	0.654813	0.075342	0	0.318368	0	7.26556514700891	0.00584151805196088	0.0547055217358278	0.823562666666667	0	8.84324385156648	0.0141198827164501	0.127906570980304	0.201568	0.535954	-1.29924	0.45936910355036	1	0.823562666666667	0.318368	1.38367557622469	0.672289164389991	1
TCONS_00001219	XLOC_000736	XLOC_000736	-	novel	Novel_lncRNA	scaffold14356	1515614	1516224	+	1	611	92	2.40476	0.466229	1.65617	0.061317	0.836649	0.196953	0.869662	0	0	0.11355	0.814671	0	0.300047	0.22026	2.11138	0.533358	0	0.263773	1.63253	-2.2699	0.163902458487848	0.513467475104947	0.103501	0.561444333333333	-1.94194	0.350900665893015	0.789177769320153	0.251206	0.803810666666667	-1.65978	0.434933450256887	1	0.103501	0.263773	-1.32344	0.546688458780971	1
TCONS_00001266	CCA0500S0162	CCA0500S0162	- && sp|O49621|MLO1_ARATH MLO-like protein 1 OS=Arabidopsis thaliana OX=3702 GN=MLO1 PE=1 SV=1 && PF03094:Mlo family	protein_coding	Novel_lncRNA	scaffold14356	1832490	1832775	+	1	286	43	0	1.64254	0	0	0	0	0	0	0	0	0	0	0	0.05882	0	0	0	0.821268	0	6.65731722546729	0.0639132595341915	0.295873744734547	--	--	--	--	--	0.0196066666666667	0	2.50528819279333	0.701486631846887	1	0	0.821268	-6.88303	0.0782970629421406	1
TCONS_00001320	CCA0500S0201	CCA0500S0201	- && sp|C0LGP4|Y3475_ARATH Probable LRR receptor-like serine/threonine-protein kinase At3g47570 OS=Arabidopsis thaliana OX=3702 GN=At3g47570 PE=2 SV=1 && PF08263:Leucine rich repeat N-terminal domain	protein_coding	Novel_lncRNA	scaffold14356	2162837	2163046	+	1	210	69	0.354533	0	0.232816	0	1.99638	0	0	0	0	0.11453	0	0	0.336134	0	0.137533	0.077957	0	0	0.861242666666667	-6.18102	0.0824555599994737	0.3441147928596	0.0381766666666667	0	2.78797937133211	0.692743408440336	0.942256822258733	0.0259856666666667	0.157889	-2.52958	0.459815173527195	1	0.0381766666666667	0	2.82887626340541	0.972636398573166	1
TCONS_00001404	CCA0500S0255	CCA0500S0255	- && sp|Q9SYF0|GLIP2_ARATH GDSL esterase/lipase 2 OS=Arabidopsis thaliana OX=3702 GN=GLIP2 PE=2 SV=1 && PF00657:GDSL-like Lipase/Acylhydrolase	protein_coding	Novel_lncRNA	scaffold14356	2814386	2821401	+	2	477	115	0	3.61045	0.193908	2.97243	0.314942	1.28275	2.19428	0.147163	0.781376	7.77491	0.115271	0	0.389929	0	0	0	0	3.29144	0.169616666666667	4.27490719892487	0.00559124003416917	0.0529514638294047	3.06827	1.03030833333333	1.94625101094678	0.222911681422153	0.658550074071094	0	0.129976333333333	-4.76755	0.24173105598381	1	3.06827	3.29144	0.0363898135078207	1	1
TCONS_00001427	XLOC_000815	XLOC_000815	-	novel	Novel_lncRNA	scaffold14356	2935329	2935690	+	1	362	82	0	0	0	0	0	1.00421	1.63139	0	0.154248	0.018846	2.55972	1.58929	1.12426	0	1.93103	1.34901	0	--	--	--	--	--	0.341017333333333	1.44845533333333	-1.72528	0.365865480728976	0.802538955952786	0.979435	1.01842766666667	-0.0256423	1	1	0.341017333333333	0	5.91867905805106	0.277897590043436	1
TCONS_00001428	CCA0500S0264	CCA0500S0264	- && - && -	protein_coding	Novel_lncRNA	scaffold14356	2938605	2940478	+	2	1738	99	0	0.033447	0.301325	0	0	0.849167	1.03938	0.221242	0.177058	0	1.83972	2.57638	0.28274	0.024905	1.22531	2.66899	0.396878	0.0167235	0.100441666666667	-1.91108	0.709089855498699	0.935632167706856	0.356803	1.01872	-1.22959	0.453438394318967	0.857267610366605	1.75675666666667	0.634975333333333	1.21394121705238	0.400053277498633	1	0.356803	0.0167235	3.87992859676612	0.220739796175809	1
TCONS_00001453	CCA0500S0274	CCA0500S0274	- && sp|Q94AU2|SEC22_ARATH 25.3 kDa vesicle transport protein OS=Arabidopsis thaliana OX=3702 GN=SEC22 PE=2 SV=1 && PF13774:Regulated-SNARE-like domain|PF00957:Synaptobrevin	protein_coding	Novel_lncRNA	scaffold14356	3023748	3029108	+	3	1442	85	8.21645	7.29615	7.28255	6.23623	5.49435	7.32053	7.7526	6.59744	6.29461	7.43323	8.70875	3.75641	3.56341	2.58222	4.66207	4.68832	1.49549	6.76619	6.99778466666667	0.168996682826721	0.802954997063034	0.96741847495598	7.11707	7.58531933333333	0.228320884166784	0.781442598785226	0.969751577395016	3.67565	3.24032033333333	0.000782970278395954	1	1	7.11707	6.76619	0.110015770215775	0.95080990018459	1
TCONS_00001558	XLOC_000846	XLOC_000846	-	novel	Novel_lncRNA	scaffold14356	3591346	3595680	+	1	4335	138	0.178143	0.17168	1.9869	0.058287	0.038684	0.069237	2.13192	0.021633	0.16733	0.047453	1.2041	0.698697	0.651167	0.292105	0.951729	0.326246	0.006348	0.114984	0.734574333333333	-2.41033	0.167827643380817	0.520464491784487	0.0461076666666667	1.16779	-4.27797	0.00223010302889468	0.0356998476510543	0.439016	0.536414666666667	-0.271086	0.846528790661406	1	0.0461076666666667	0.114984	-1.31473	0.412130812896186	1
TCONS_00001560	XLOC_000848	XLOC_000848	-	novel	Novel_lncRNA	scaffold14356	3635788	3636342	+	1	555	154	0	1.33649	0	0	0	0	0	0.057351	0	0.246055	0	0.295655	0	2.03606	0.081312	0.98806	0.024873	0.668245	0	7.33087980026354	0.0288631638381912	0.176154221263005	0.101135333333333	0	4.92728457188944	0.146390608706699	0.540246860449017	1.10659	0.035395	4.26600359358025	0.0221417560122663	0.596871703392878	0.101135333333333	0.668245	-2.59994	0.298545214468801	1
TCONS_00001576	XLOC_000859	XLOC_000859	-	novel	Novel_lncRNA	scaffold14356	4265422	4276830	+	5	456	65	0.363467	0.228238	0	0	0.148879	0.003151	0.420395	0.04984	0.239663	0.362917	0	1.64869	0.426663	0.083775	0	0.486264	0.069948	0.114119	0.170782	-0.321283	1	1	0.138636	0.220019333333333	-0.189219	0.959951630940171	1	0.739575	0.165537	1.77107469275522	0.34807029442429	1	0.138636	0.114119	0.457532243224666	1	1
TCONS_00001577	XLOC_000859	XLOC_000859	-	novel	Novel_lncRNA	scaffold14356	4265423	4276860	+	5	1481	70	0.379528	0.336615	0.485911	0	0.25967	0.501575	0.96277	0.758869	1.04824	0.77582	0.883986	0	0.982171	1.82901	0	2.22836	0	0.168307	0.375036333333333	-0.913163	0.684863989839906	0.925133319191266	0.678754666666667	0.964999666666667	-0.181025	0.882308334712217	0.989921812464674	1.35245533333333	0.327390333333333	2.01992794428489	0.38449162585756	1	0.678754666666667	0.168307	2.00253084295728	0.361325205236382	1
TCONS_00001578	XLOC_000859	XLOC_000859	-	novel	Novel_lncRNA	scaffold14356	4265428	4276855	+	5	441	68	0	0	0	0	0	0.509316	0.043574	1.19483	0	0	0.190078	0	0	0	0	0.70135	0	--	--	--	--	--	0.568048333333333	0.077884	2.93931327310846	0.206571573622648	0.63905130207254	0.233783333333333	0	5.37247821140678	0.196881638609454	1	0.568048333333333	0	6.91870685202189	0.120621090332252	1
TCONS_00001579	XLOC_000859	XLOC_000859	-	novel	Novel_lncRNA	scaffold14356	4265666	4276847	+	4	550	66	0	0.744293	0	0	0.472084	0.111299	0.947109	0	0.443961	0.081191	0	0.249738	0.94912	0	0	0.229097	0	0.372146	0.157361333333333	1.31811153631955	0.597344445489951	0.88569958636725	0.0641633333333333	0.46369	-2.26007	0.309189475069844	0.757157391482404	0.159611666666667	0.316373333333333	-1.01177	0.698614337031106	1	0.0641633333333333	0.372146	-2.26225	0.386595491105724	1
TCONS_00001580	XLOC_000859	XLOC_000859	-	novel	Novel_lncRNA	scaffold14356	4265839	4276842	+	4	1400	64	0.177045	0.044001	0	0.247646	0.159028	0.483623	0.213015	0.199637	0.290186	0.641123	1.76802	0.238304	0.483135	0.429336	1.24008	0.440572	0.379043	0.145823	0.112024333333333	0.57619149032062	0.729687378357925	0.943024285899724	0.441461	0.757073	-0.39654	0.772529364726735	0.967284441592941	0.369404	0.700753	-1.11076	0.394281353264921	1	0.441461	0.145823	1.63950559520958	0.404627448826515	1
TCONS_00001591	XLOC_000868	XLOC_000868	-	novel	Novel_lncRNA	scaffold14356	4648837	4649688	+	1	852	126	0.10803	0.059842	0.643827	0.084073	0.231107	0.177142	0.245746	0.242834	0.044437	0.040715	0.219436	0.112777	0.031362	0.173627	1.55248	0.075441	0.045136	0.0719575	0.327654666666667	-1.85443	0.349938973993724	0.741886617665128	0.153563666666667	0.169873	0.220858286053964	0.932761701710681	1	0.120615	0.542992	-2.11866	0.22633245399319	1	0.153563666666667	0.0719575	1.04759128943158	0.696273660310555	1
TCONS_00001596	XLOC_000871	XLOC_000871	-	novel	Novel_lncRNA	scaffold14356	4896674	4897057	+	1	384	89	1.9353	1.32263	0.985344	1.37093	1.28198	0.701453	0.426231	0.701871	0.62305	0.69951	0.248088	0.206654	0.246152	0.284754	0.259525	0.311591	0.196525	1.34678	1.40087366666667	0.154915984921082	0.877398086948622	0.988875063690038	0.700944666666667	0.432456333333333	0.919265559116704	0.509840565162841	0.889144366495463	0.267666333333333	0.234067333333333	-0.180391	0.907255271328683	1	0.700944666666667	1.34678	-0.897918	0.532235978357492	1
TCONS_00001610	XLOC_000874	XLOC_000874	-	novel	Novel_lncRNA	scaffold14356	90597	91082	-	1	486	58	2.67124	0.684307	2.69258	1.33203	1.55734	1.97701	2.85114	1.67102	3.33751	1.05871	4.25359	2.19753	6.32542	2.98763	1.59544	1.92951	0.572544	1.00817	2.30705433333333	-0.983854	0.495966407642447	0.8415303222829	1.56891266666667	3.48074233333333	-0.860984	0.467446206019996	0.865493314083046	2.37155	2.83113666666667	-0.3451	0.790757254936414	1	1.56891266666667	1.00817	0.656255773207523	0.730812887075907	1
TCONS_00001626	CCA0500S0023	CCA0500S0023	- && - && -	protein_coding	Novel_lncRNA	scaffold14356	351477	362862	-	3	1814	89	0.080605	0	0.055412	0	0.089765	0	0.042117	0.004885	0.100454	0.023394	0.076948	1.43537	0.189193	0.288225	0.118724	0.91728	0	0	0.0752606666666667	-5.80473	0.0890022949744819	0.360341772242258	0.00942633333333333	0.073173	-2.24488	0.219784664796676	0.655212431324785	0.880292333333333	0.102639	3.00324794246267	0.063774944643959	0.955969419161474	0.00942633333333333	0	3.67984110864016	0.677836434297696	1
TCONS_00001633	CCA0500S0025	CCA0500S0025	- && sp|O22151|GOS12_ARATH Golgi SNAP receptor complex member 1-2 OS=Arabidopsis thaliana OX=3702 GN=GOS12 PE=1 SV=2 && -	protein_coding	Novel_lncRNA	scaffold14356	382025	389142	-	2	363	120	1.56108	0.626526	1.36457	0.529536	2.03655	0.211579	0.343074	0.305768	0.268765	0.499393	0.232697	0.667213	0.776256	1.0179	0.422478	0.630427	0.206246	0.578031	1.65406533333333	-1.23835	0.422613046592681	0.795484052487909	0.338913333333333	0.281512	0.575799137759113	0.715873665112284	0.950979637847466	0.771847	0.468326666666667	0.486498878852837	0.727159858051273	1	0.338913333333333	0.578031	-0.70867	0.665309084858486	1
TCONS_00001650	XLOC_000892	XLOC_000892	-	novel	Novel_lncRNA	scaffold14356	667451	668335	-	1	885	85	0.252379	0.006228	0.176455	0.071677	2.03698	0.067875	1.02391	0	0.727788	0	0.531946	0.065457	0.023734	0.076033	0.176092	0.31894	0.015599	0.0389525	0.821939	-3.92098	0.0575304728491136	0.276828424795104	0.022625	0.761214666666667	-4.68233	0.0112833539297006	0.109940740649213	0.153476666666667	0.0718083333333333	0.851145816009608	0.608732235096896	1	0.022625	0.0389525	-1.00305	0.675738124061676	1
TCONS_00001653	CCA0500S0053	CCA0500S0053	- && sp|Q93V47|GG2_ARATH Guanine nucleotide-binding protein subunit gamma 2 OS=Arabidopsis thaliana OX=3702 GN=GG2 PE=1 SV=1 && PF00631:GGL domain	protein_coding	Novel_lncRNA	scaffold14356	691423	698759	-	3	5202	157	9.99201	3.36263	8.51123	8.27073	5.24786	4.50053	11.3729	7.19442	8.20865	1.44236	10.3316	27.6839	25.1979	6.52007	12.4652	23.5498	2.98232	5.81668	7.91703333333333	-0.23989	0.724439840265065	0.941195581367236	4.37910066666667	9.97106	-0.893057	0.23722574209904	0.679121541846075	19.2512423333333	13.5484646666667	0.403275458085941	0.608713552508491	1	4.37910066666667	5.81668	-0.380586	0.663228640368046	1
TCONS_00001725	XLOC_000922	XLOC_000922	-	novel	Novel_lncRNA	scaffold14356	1283697	1285929	-	2	1311	85	1.70534	0.826623	0.908653	0.776997	0.511338	0.558978	2.02134	0.531822	0.978541	0.211594	1.64827	1.08991	2.84492	2.16753	1.45901	0.773926	0.207158	0.80181	1.04177566666667	-0.154797	0.951114142830397	1	0.434131333333333	1.54938133333333	-1.52467	0.212263268441287	0.646436660691845	1.34378933333333	1.5037	-0.199338	0.87396680442582	1	0.434131333333333	0.80181	-0.878145	0.516749493810484	1
TCONS_00001726	XLOC_000922	XLOC_000922	-	novel	Novel_lncRNA	scaffold14356	1283843	1285986	-	2	1027	83	0	0	0	0	0	0	0	0	0.614754	0	0	0	0	0	0	0.045504	0	--	--	--	--	--	0	0.204918	-6.55971	0.0888173474886934	0.411446766201412	0.015168	0	2.90318324595232	0.706756854893098	1	--	--	--	--	--
TCONS_00001735	CCA0500S0111	CCA0500S0111	- && - && -	protein_coding	Novel_lncRNA	scaffold14356	1356466	1361243	-	4	1133	172	0	0	0	0	0.304364	0.238256	0	0	0.159725	0.2232	0	2.76307	0.771771	1.07014	1.13294	0.748005	0	0	0.101454666666667	-5.53212	0.359133522221457	0.743022403199758	0.153818666666667	0.0532416666666667	1.61004028706983	0.523040573785154	0.896765701002078	1.52707266666667	0.634902666666667	1.29033592700821	0.415505119600478	1	0.153818666666667	0	6.46756978745133	0.168117843084537	1
TCONS_00001817	CCA0500S0149	CCA0500S0149	- && - && -	protein_coding	Novel_lncRNA	scaffold14356	1745511	1746786	-	1	1276	115	0.053242	0.777837	0.188934	1.31074	0.083782	0.88187	0.157871	0.832558	0.290576	1.14073	0.181423	0.527894	0.469435	0.519701	0.371822	0.534935	0.151246	1.04429	0.108652666666667	3.32676882450612	0.0134559377489298	0.102735168304152	0.951718333333333	0.209956666666667	2.40631900581444	0.0640384497870748	0.338707025268472	0.52751	0.330834333333333	0.484554092315097	0.711023602586855	1	0.951718333333333	1.04429	-0.0628072	0.9204156836857	1
TCONS_00001827	CCA0500S0155	CCA0500S0155	- && sp|F4I8U2|APS2L_ARATH Inactive glucose-1-phosphate adenylyltransferase small subunit 2, chloroplastic OS=Arabidopsis thaliana OX=3702 GN=APS2 PE=1 SV=1 && PF00483:Nucleotidyl transferase	protein_coding	Novel_lncRNA	scaffold14356	1779975	1782830	-	2	1184	109	3.70326	0.688371	3.1459	0.276966	2.8039	1.20466	2.91418	0.751462	2.03964	0.783324	2.48169	4.01584	6.92526	1.56355	4.43745	5.24093	1.12614	0.482669	3.21768766666667	-2.49039	0.050798829348004	0.255613971016032	0.913147333333333	2.47850333333333	-1.13503	0.31546083842379	0.760806447990386	3.60677466666667	4.16294966666667	-0.329345	0.753219548127107	1	0.913147333333333	0.482669	0.900175626025121	0.611154306418157	1
TCONS_00001829	CCA0500S0157	CCA0500S0157	- && - && -	protein_coding	Novel_lncRNA	scaffold14356	1791742	1794175	-	3	1904	137	0.488325	0.982297	0.343583	0.950133	0.478544	3.29161	0.152816	1.95513	0.048643	0.553358	0.368255	0.674756	0.210959	3.36524	0.419304	0.78388	0.375908	0.966215	0.436817333333333	1.32528534515867	0.239652213290559	0.623081859659771	1.93336566666667	0.189904666666667	3.62249112007184	0.00764581766356026	0.084280521113906	1.60795966666667	0.335390333333333	1.87164108897018	0.147263122519779	1	1.93336566666667	0.966215	0.967016240291118	0.520920746976474	1
TCONS_00001933	XLOC_001002	XLOC_001002	-	novel	Novel_lncRNA	scaffold14356	2524999	2525202	-	1	204	54	0	0	0	0.291128	0	0	0	1.40896	0.112112	0	0	0	0	0.288619	0.010323	0	0	0.145564	0	3.81699474976504	0.430043229742715	0.795484052487909	0.469652	0.0373706666666667	3.06165638231271	0.360255063628861	0.797885772582446	0.0962063333333333	0.003441	1.37686336100626	0.824547739921878	1	0.469652	0.145564	1.59892871744096	0.840932798588859	1
TCONS_00001936	CCA0500S0236	CCA0500S0236	- && - && -	protein_coding	Novel_lncRNA	scaffold14356	2529040	2538447	-	3	1304	104	0.551291	1.53983	0.864542	0.605113	0.814641	0.848024	0.982105	1.52471	1.01419	0.285942	0.562661	0.466873	0.43424	0.420441	0.575098	0.865234	0.636372	1.07247	0.743491333333333	0.738990252871501	0.513715344080086	0.852993630627228	0.886224666666667	0.852984666666667	0.328676928563282	0.797618927956473	0.974133673197689	0.584182666666667	0.54857	-0.353073	0.784653302514581	1	0.886224666666667	1.07247	-0.2857	0.799965851747745	1
TCONS_00001955	XLOC_001009	XLOC_001009	-	novel	Novel_lncRNA	scaffold14356	2705332	2708316	-	1	2985	103	6.12888	0.987687	6.16449	1.02034	1.87775	0.30723	6.92584	2.33863	5.91818	1.02999	5.23356	1.37903	1.58401	0.803429	1.19369	1.06516	0.083183	1.00401	4.72371	-2.00361	0.0348240613411289	0.200144049447854	1.22528	6.02586133333333	-1.96293	0.0433747129678301	0.266183854013222	1.08254	0.953625	0.151833295585037	0.898291984399397	1	1.22528	1.00401	0.352090594878524	0.841831743771806	1
TCONS_00001958	XLOC_001011	XLOC_001011	-	novel	Novel_lncRNA	scaffold14356	2754272	2760386	-	2	939	84	11.7815	64.1445	9.94268	37.4311	5.85594	19.1941	11.3909	22.0138	9.2544	29.9554	14.453	9.20359	8.107	8.54273	6.75801	8.94776	2.96412	50.7878	9.19337333333333	2.69338607256982	2.29548971772437e-05	0.000570806826249842	23.7211143333333	11.6994	1.36091233278421	0.0734183451513239	0.368214140900088	8.89802633333333	5.94304	0.386965140315703	0.663774256554641	1	23.7211143333333	50.7878	-1.05053	0.218255627077867	1
TCONS_00001965	XLOC_001015	XLOC_001015	-	novel	Novel_lncRNA	scaffold14356	2877517	2877794	-	1	278	79	0	0	0	0.454066	0	0.936448	0.16485	1.42849	0	0.77864	0	0	0	0.14765	0	0.856847	0.381367	0.227033	0	4.75873936485224	0.262693828625035	0.655309423445406	1.04786066666667	0.05495	4.40753804742538	0.0231985649445222	0.178411745042203	0.334832333333333	0.127122333333333	0.476922233824869	0.889802972724218	1	1.04786066666667	0.227033	2.25976173350579	0.359955034122165	1
TCONS_00001966	XLOC_001016	XLOC_001016	-	novel	Novel_lncRNA	scaffold14356	2892749	2893534	-	2	281	65	0	0	0	0	0.12864	1.79616	0.639005	0.851443	0	0.492976	0	0	0	1.21311	0	0.351122	0.779779	0	0.04288	-2.68117	0.949909821504911	1	1.04685866666667	0.213001666666667	2.46682398144971	0.222287830791992	0.657983627487516	0.521411333333333	0.259926333333333	0.14631509238834	0.97941630944776	1	1.04685866666667	0	7.14809364114823	0.0423752456788042	0.957797267339879
TCONS_00001974	XLOC_001022	XLOC_001022	-	novel	Novel_lncRNA	scaffold14356	2954336	2954692	-	1	357	57	0.362093	0.444939	0.534963	0.276221	0	0.399232	0.299767	0.649839	0.128994	0.315152	0.263293	0.99694	1.44892	0.177805	0.525439	0.077172	0	0.36058	0.299018666666667	0.583709439046284	0.708245738947627	0.935320877795228	0.454741	0.230684666666667	1.26372760844289	0.406086597513565	0.833224689338202	0.417305666666667	0.658120333333333	-0.687308	0.731599736821322	1	0.454741	0.36058	0.299608584377834	0.968078622433936	1
TCONS_00001975	XLOC_001023	XLOC_001023	-	novel	Novel_lncRNA	scaffold14356	2958635	2959066	-	1	432	92	3.65935	0.563187	2.66891	1.02051	0.220295	0.215421	0.785917	0.320122	0.335238	0.133565	0.342025	0	0.131976	0.261162	0.15356	0.51757	0	0.791847	2.18284933333333	-1.2196	0.464965206969683	0.817743725067867	0.223036	0.487726666666667	-0.742445	0.618033222900691	0.930176748850439	0.259577333333333	0.0951786666666667	1.33880360609435	0.582496994644376	1	0.223036	0.791847	-1.642	0.317046268664576	1
TCONS_00001978	XLOC_001026	XLOC_001026	-	novel	Novel_lncRNA	scaffold14356	2974296	2974786	-	1	491	95	0	0.15308	0	0.256655	0.085669	0.293085	1.94469	0	0.519725	0	1.18322	0.161619	0.806999	0.907701	0.193624	0.860854	0.272157	0.204868	0.0285563333333333	2.35804813572454	0.326981390798086	0.719551614126519	0.097695	1.21587933333333	-3.27655	0.0863975716555352	0.405827244302217	0.643391333333333	0.42426	0.3262782682685	0.836055649181687	1	0.097695	0.204868	-1.18114	0.609123759259378	1
TCONS_00001979	XLOC_001027	XLOC_001027	-	novel	Novel_lncRNA	scaffold14356	3005304	3005518	-	1	215	71	2.49933	2.45006	1.58732	1.72076	0.775431	0	0.34667	0.42128	0.123626	0.158119	0.497007	0.220226	0.188084	0	0.092355	0.197259	0	2.08541	1.6207	0.589140016246957	0.648341650259868	0.909336451298698	0.193133	0.322434333333333	-0.383442	0.865899563182386	0.987416589940136	0.139161666666667	0.0934796666666667	0.6278298750188	0.868715342393285	1	0.193133	2.08541	-3.30095	0.101714654156981	1
TCONS_00001980	XLOC_001028	XLOC_001028	-	novel	Novel_lncRNA	scaffold14356	3017521	3017876	-	1	356	68	1.49008	0.307195	0.516814	0.306445	0	0.059155	0	0.015902	0	0.558019	0.005798	0	0	0	0	0.071911	0	0.30682	0.668966	-0.889118	0.768116018073885	0.955082169479719	0.211025333333333	0.00193266666666667	3.52532814354972	0.148479185107576	0.544526258869166	0.0239703333333333	0	2.41926141576359	0.702014235878296	1	0.211025333333333	0.30682	-0.272507	0.891893997794871	1
TCONS_00001981	XLOC_001029	XLOC_001029	-	novel	Novel_lncRNA	scaffold14356	3019474	3021500	-	1	2027	92	1.81649	1.33286	1.78258	2.25328	0.881154	1.33424	0.521083	1.23646	0.487206	0.325502	0.583329	0.193331	0.063374	0.423423	0.178107	0.486105	0	1.79307	1.49340833333333	0.477023848506642	0.617411155381888	0.895132672956435	0.965402	0.530539333333333	1.13612293066457	0.342161256711463	0.78371748658402	0.367619666666667	0.0804936666666667	2.14601846779043	0.18834565667764	1	0.965402	1.79307	-0.883806	0.468336711152812	1
TCONS_00001983	XLOC_001031	XLOC_001031	-	novel	Novel_lncRNA	scaffold14356	3079594	3080125	-	4	295	98	0.211525	1.39567	0	0.608963	0.312258	1.16878	1.82892	0.395621	0.322569	1.08066	0.473369	0.552675	0	0.082867	0.313601	0.257797	0.103262	1.00232	0.174594333333333	2.41150205644507	0.199451971190325	0.570565914032682	0.881688	0.874954333333333	0.355192581440016	0.814152657207257	0.977813378227965	0.297779666666667	0.138954333333333	0.621230756324537	0.776464865046917	1	0.881688	1.00232	-0.152317	0.891838071536133	1
TCONS_00001986	XLOC_001033	XLOC_001033	-	novel	Novel_lncRNA	scaffold14356	3174707	3176393	-	1	1687	152	0.710647	0.645586	0.342818	0.463842	0.442351	0.513181	1.17568	0.37026	1.18918	0.625657	1.33459	0.280824	0.478731	0.574848	1.00287	0.284613	0.105124	0.554714	0.498605333333333	0.377805511367474	0.727269861961561	0.942307937128393	0.503032666666667	1.23315066666667	-0.973574	0.408380057310009	0.834992975173846	0.380095	0.528909	-0.512394	0.700543211744809	1	0.503032666666667	0.554714	-0.104268	0.894199388217776	1
TCONS_00001998	CCA0500S0279	CCA0500S0279	- && sp|Q8L748|NU107_ARATH Nuclear pore complex protein NUP107 OS=Arabidopsis thaliana OX=3702 GN=NUP107 PE=1 SV=1 && PF04121:Nuclear pore protein 84 / 107	protein_coding	Novel_lncRNA	scaffold14356	3228161	3229386	-	2	1088	144	0.758539	0.42203	0.813131	0.644053	0.719469	0.386566	1.88051	0.877554	0.508246	0.988557	1.77806	0.563832	0.613011	0.701201	0.775016	0.719465	0.02613	0.533041	0.763713	-0.319391	0.852649890347718	0.98146264847979	0.750892333333333	1.38893933333333	-0.493145	0.692631942660998	0.942256822258733	0.661499333333333	0.471385666666667	0.439280181037585	0.751001567554566	1	0.750892333333333	0.533041	0.579666472224036	0.7697457695626	1
TCONS_00002008	CCA0500S0286	CCA0500S0286	- && sp|Q8LFL8|LSM1B_ARATH Sm-like protein LSM1B OS=Arabidopsis thaliana OX=3702 GN=LSM1B PE=1 SV=1 && PF01423:LSM domain	protein_coding	Novel_lncRNA	scaffold14356	3302014	3305259	-	2	1041	91	0.635394	1.62205	0.794997	0.483664	0	4.35572	0.001371	0	0	0.521003	0	0.551742	0.001638	0	0	0.253486	0	1.05286	0.476797	1.38496648318456	0.373003993738583	0.753892833619661	1.62557366666667	0.000457	7.62827579287516	0.00314793805833886	0.0457549622189049	0.268409333333333	0.000546	4.83582381054326	0.0598494937553237	0.93604966139366	1.62557366666667	1.05286	0.528064517913899	0.863768227181576	1
TCONS_00002020	XLOC_001044	XLOC_001044	-	novel	Novel_lncRNA	scaffold14356	3366499	3368589	-	3	823	96	0.488896	2.2947	0.481952	1.76507	0.275839	2.82599	1.91604	1.57263	1.6187	5.30009	1.77482	3.00331	3.43363	2.09445	2.72432	3.54002	0.698639	2.02989	0.415562333333333	2.46305664626813	0.0448424811396958	0.236849786867075	3.23290266666667	1.76985	1.20218509591744	0.296275945892872	0.745094943807156	2.87926066666667	2.28552866666667	0.204649583387464	0.859116320112604	1	3.23290266666667	2.02989	0.741969505776235	0.638209690421584	1
TCONS_00002022	CCA0500S0294	CCA0500S0294	- && sp|O24371|LOX31_SOLTU Linoleate 13S-lipoxygenase 3-1, chloroplastic OS=Solanum tuberosum OX=4113 GN=LOX3.1 PE=1 SV=1 && PF00305:Lipoxygenase|PF01477:PLAT/LH2 domain	protein_coding	Novel_lncRNA	scaffold14356	3384949	3390307	-	1	5359	262	0.104197	0.215339	0.184475	1.84944	0.144362	0.93059	0.387018	1.64164	0.512418	0.274158	0.63161	4.48787	4.62176	0.582411	1.43824	2.70821	0.359263	1.03239	0.144344666666667	2.99415887788362	0.0121555302440362	0.0954056648135691	0.948796333333333	0.510348666666667	1.16795	0.279960391205519	0.725798603652319	2.59283033333333	2.13975366666667	0.190576496069846	0.844935327230459	1	0.948796333333333	1.03239	-0.0706292	0.911388876959748	1
TCONS_00002028	XLOC_001049	XLOC_001049	-	novel	Novel_lncRNA	scaffold14356	3481915	3482737	-	2	333	52	0	0.108618	0	3.68996	0	0	0	0	0.045633	0.050572	0	0	0	2.08335	0	0	0	1.89929	0	8.01536646084118	0.0036258543292932	0.0378415142190838	0.0168573333333333	0.015211	0.16680878652077	1	1	0.694449666666667	0	6.62829223692192	0.0939232557220812	1	0.0168573333333333	1.89929	-6.23846	0.0163055754345721	0.630898263817675
TCONS_00002029	CCA0500S0302	CCA0500S0302	- && - && PF00249:Myb-like DNA-binding domain	protein_coding	Novel_lncRNA	scaffold14356	3540562	3636310	-	2	537	156	0	1.98453	0	0	0	0	0	0	0	0.119835	0	0	0	0.970923	0	0.577752	0	0.992267	0	7.83968244301603	0.0145179789179001	0.108263160137351	0.039945	0	3.70081695794355	0.454255972532133	0.857267610366605	0.516225	0	6.82849312142096	0.028138764856152	0.672812533738494	0.039945	0.992267	-4.33814	0.142725207649076	1
TCONS_00002041	XLOC_001053	XLOC_001053	-	novel	Novel_lncRNA	scaffold14356	3697367	3697756	-	1	390	79	1.98109	0.175058	2.26931	0.081599	0.160529	0	4.78816	0.041081	0.098531	0.776657	9.88119	0.305212	0.439664	0.508697	0.850487	0.084236	0.069849	0.128329	1.47030866666667	-3.13422	0.133187126867615	0.459006819769005	0.272579333333333	4.92263	-3.63634	0.0638705423608212	0.338205145721162	0.299381666666667	0.453333333333333	-0.61717	0.740038239868698	1	0.272579333333333	0.128329	1.14895069367049	0.764230109455791	1
TCONS_00002042	XLOC_001054	XLOC_001054	-	novel	Novel_lncRNA	scaffold14356	3704770	3705257	-	1	488	99	0	1.58103	0	0	0	0	0	0	0	0.064924	0	0	0	0.421249	0.092475	0.646851	0.141441	0.790515	0	7.40091083547929	0.0260951546467054	0.163981308577997	0.0216413333333333	0	2.78772674130162	0.691927146233462	0.942256822258733	0.356033333333333	0.077972	1.61708611565926	0.484732881878888	1	0.0216413333333333	0.790515	-4.81542	0.106294259081818	1
TCONS_00002043	XLOC_001055	XLOC_001055	-	novel	Novel_lncRNA	scaffold14356	3728751	3729226	-	1	476	94	0.117309	1.42101	0	0.159651	0	0	0	0	0	0	0	0	0	0.353176	0.075213	0.138495	0	0.790329	0.039103	4.4798764154105	0.0403972455198885	0.220737877152249	--	--	--	--	--	0.163890333333333	0.025071	2.24173825771293	0.382224841896007	1	0	0.790329	-7.55383	0.0134496254157693	0.579526575416931
TCONS_00002050	CCA0500S0314	CCA0500S0314	- && sp|Q9CA78|NMAT4_ARATH Nuclear intron maturase 4, mitochondrial OS=Arabidopsis thaliana OX=3702 GN=NMAT4 PE=3 SV=2 && -	protein_coding	Novel_lncRNA	scaffold14356	3902855	3903122	-	1	268	85	0	1.02741	0	0	0	0	0	0	0	0.40471	0	0.132752	0	1.49309	0.240233	0.275911	0	0.513703	0	5.9283176930713	0.116953631859143	0.426035193878441	0.134903333333333	0	4.47146707248344	0.28805059788522	0.734522156448087	0.633918	0.0800776666666667	2.87834789526118	0.176714856371416	1	0.134903333333333	0.513703	-1.64413	0.585139605902839	1
TCONS_00002052	XLOC_001061	XLOC_001061	-	novel	Novel_lncRNA	scaffold14356	3918537	3919003	-	1	467	116	0	0.989827	0	0	0	0	0	0	0	0.155248	0	0	0	1.94088	0	0.50019	0	0.494914	0	6.65731604999064	0.0638660898309353	0.295731706384344	0.0517493333333333	0	4.00548543303875	0.34739055480455	0.785959315503118	0.813689333333333	0	7.31062643434867	0.0184838102251568	0.545144588060782	0.0517493333333333	0.494914	-2.84281	0.363161773038709	1
TCONS_00002053	CCA0500S0320	CCA0500S0320	- && - && -	protein_coding	Novel_lncRNA	scaffold14356	3949862	3961963	-	5	3141	86	0.866579	0.640442	0.885069	0.588934	0.070892	0.034588	0.102853	0.941893	0.357404	0.243334	0.441906	4.58049	0.700618	1.05808	1.1537	2.68031	0.621486	0.614688	0.607513333333333	0.25709159831897	0.80069836522987	0.96685877086461	0.406605	0.300721	0.743627705005435	0.600617480988151	0.923970222368812	2.77296	0.825268333333333	1.45615847543821	0.149670575078585	1	0.406605	0.614688	-0.536405	0.684741635193233	1
TCONS_00002054	CCA0500S0320	CCA0500S0320	- && - && -	protein_coding	Novel_lncRNA	scaffold14356	3949862	3961979	-	5	3109	95	0.654729	0.066569	0.801823	0.468349	1.01149	1.03643	1.42064	1.34441	1.15665	0.726919	1.08179	1.49312	1.40064	2.85115	1.5137	1.96046	0.414683	0.267459	0.822681666666667	-1.42547	0.301561920916776	0.698003196576079	1.03592033333333	1.21969	0.0635557097328479	0.952867193142018	1	2.10157333333333	1.10967433333333	0.782616145072645	0.430033115086989	1	1.03592033333333	0.267459	1.99451962086015	0.207768180040192	1
TCONS_00002057	XLOC_001063	XLOC_001063	-	novel	Novel_lncRNA	scaffold14356	3965557	3966239	-	1	683	91	1.05418	2.54046	0.473584	2.2068	0.275333	0.140145	2.00777	1.87948	1.1377	3.42573	1.52185	0.838341	1.06007	2.9725	0.725295	0.789022	0.284313	2.37363	0.601032666666667	2.19614264123394	0.0779940073584432	0.333831970248583	1.81512	1.55577	0.614814036826568	0.650659432968291	0.942256822258733	1.53328733333333	0.689894	0.990486567896399	0.460792534832179	1	1.81512	2.37363	-0.268681	0.811375546645631	1
TCONS_00002062	CCA0500S0324	CCA0500S0324	- && - && -	protein_coding	Novel_lncRNA	scaffold14356	4060303	4065799	-	4	556	82	0.115377	2.596	0.568365	0	0	0	1.02044	0.167462	0.398101	0.829187	0	0	0	0	0.187856	0	0	1.298	0.227914	2.61594116178749	0.219207739613749	0.59640952959629	0.332216333333333	0.472847666666667	-0.108035	0.985516318779595	1	0	0.0626186666666667	-3.97377	0.395747656223335	1	0.332216333333333	1.298	-1.83789	0.407690051588842	1
TCONS_00002069	CCA0500S0342	CCA0500S0342	- && sp|Q9AT54|SCGT_TOBAC Scopoletin glucosyltransferase OS=Nicotiana tabacum OX=4097 GN=TOGT1 PE=1 SV=1 && -	protein_coding	Novel_lncRNA	scaffold14356	4295956	4296600	-	2	544	106	0.411833	0.300115	0	0	0	0.239765	1.84454	0.555258	0.13422	1.08107	0.425829	0.645315	0.682875	0.632287	0.765128	0.861408	0	0.150058	0.137277666666667	0.296357336432868	0.863361663052833	0.98447488823157	0.625363666666667	0.801530666666667	0.0697666368806782	0.975268952098113	1	0.713003333333333	0.482667666666667	0.547065875579102	0.740654995923269	1	0.625363666666667	0.150058	2.05292851653268	0.415973861263984	1
TCONS_00002071	CCA0500S0344	CCA0500S0344	- && sp|Q8VYV9|APF1_ARATH Aspartyl protease family protein 1 OS=Arabidopsis thaliana OX=3702 GN=APF1 PE=2 SV=1 && PF14543:Xylanase inhibitor N-terminal	protein_coding	Novel_lncRNA	scaffold14356	4329525	4332906	-	4	583	66	3.66485	1.01798	0.614576	0.554919	0	0.917615	0	0.376115	0	0.311754	0	0	2.09331	0.185689	1.18257	0.734242	0.0391	0.786447	1.42647633333333	-0.573552	0.82856349956625	0.974298117983468	0.535161333333333	0	7.25314364626122	0.00330451908982447	0.0473960800869564	0.306643666666667	1.10499	-1.8607	0.297640465141906	1	0.535161333333333	0.786447	-0.573871	0.681301796552544	1
TCONS_00002076	XLOC_001075	XLOC_001075	-	novel	Novel_lncRNA	scaffold14356	4542829	4543505	-	1	677	119	0.609527	0.222046	0.213802	0.046535	0.894419	2.44084	0.940764	0	0.02275	0.23058	0.211076	0.351257	0.090547	0.419938	0	0.803351	0.529893	0.134291	0.572582666666667	-1.73566	0.355377217556792	0.743022403199758	0.890473333333333	0.39153	1.45366139492883	0.467110180382987	0.865318707075856	0.524848666666667	0.206813333333333	0.509153777970739	0.792539087066501	1	0.890473333333333	0.134291	2.47495384747038	0.367043955286089	1
TCONS_00002089	XLOC_001080	XLOC_001080	-	novel	Novel_lncRNA	scaffold14356	4779652	4780475	-	1	824	162	0.030495	1.42119	0.037214	0	0	0	0.015279	0.031084	0	0.109457	0	0.184758	0	1.44849	0.005477	0.987725	0.146312	0.710593	0.0225696666666667	4.6825025356586	0.0440153921170426	0.233558057904564	0.046847	0.005093	2.62028393276061	0.332922520452566	0.776885321216999	0.873657	0.0505963333333333	3.07362378953714	0.0965109733722574	1	0.046847	0.710593	-3.5798	0.15360210970357	1
TCONS_00002092	XLOC_001083	XLOC_001083	-	novel	Novel_lncRNA	scaffold1437	43	783	-	1	741	105	0.207229	3.17961	0.12979	0	0	0	0	0	0.039485	0.367258	0	0.107092	0.057465	3.47315	0	1.17202	0.065142	1.58981	0.112339666666667	3.99905130312468	0.064566659685164	0.297975688191969	0.122419333333333	0.0131616666666667	3.11073250083673	0.370260320726316	0.80588286104682	1.58408633333333	0.040869	4.55971982128861	0.0144081048017693	0.481261857955089	0.122419333333333	1.58981	-3.5383	0.184942665068373	1
TCONS_00002104	XLOC_001089	XLOC_001089	-	novel	Novel_lncRNA	scaffold1438	134902	135577	-	1	676	83	0.302874	0.78844	0.356864	0.609422	0.178301	0.187535	0.873431	0.699535	0.493722	1.65026	0.734811	0.488257	0.179459	0.869018	0.679422	0.68845	0.071474	0.698931	0.279346333333333	1.44307157524137	0.28753755347612	0.680058161484858	0.845775333333333	0.700654666666667	0.665008703101358	0.632378710206022	0.935176254610993	0.681908333333333	0.310118333333333	1.01072938939003	0.470884070549735	1	0.845775333333333	0.698931	0.385155496288074	0.878820058699564	1
TCONS_00002106	XLOC_001091	XLOC_001091	-	novel	Novel_lncRNA	scaffold14388	19	367	-	1	349	41	0.860784	0.053841	1.2433	0.177491	0.412032	0.234183	1.1544	0.444993	0.214604	0	0.81481	1.70344	0.798797	0.89157	0.27456	0.353544	0.118665	0.115666	0.838704666666667	-2.54676	0.197956048232309	0.568027137600852	0.226392	0.727939333333333	-1.30197	0.470641623103564	0.86721801849433	0.982852333333333	0.397340666666667	1.08280259491371	0.466102556031655	1	0.226392	0.115666	0.988376880198328	0.826749429320012	1
TCONS_00002108	XLOC_001093	XLOC_001093	-	novel	Novel_lncRNA	scaffold14394	81	325	-	1	245	81	0	0.256677	0	0	0	0	0	0	0	0	0	0	0	1.37326	0	0	0	0.128338	0	4.07711056296991	0.361027908374019	0.743022403199758	--	--	--	--	--	0.457752	0	5.64313215570815	0.173372904270053	1	0	0.128338	-4.29207	0.341207693403409	1
TCONS_00002109	XLOC_001094	XLOC_001094	-	novel	Novel_lncRNA	scaffold14406	1	597	+	1	597	53	1.38927	0.488283	1.34507	0.312705	0.140449	0.475542	1.75996	1.91239	1.04506	0.377109	1.84255	0.754117	1.45883	1.21523	1.49544	0.869041	0.314941	0.400494	0.958264	-0.983276	0.577411009675492	0.87401023464551	0.921680666666667	1.54919	-0.423204	0.754564466668121	0.962298355125402	0.94613	1.08974	-0.298165	0.832195387550989	1	0.921680666666667	0.400494	1.18462342778267	0.568299321644587	1
TCONS_00002110	XLOC_001095	XLOC_001095	-	novel	Novel_lncRNA	scaffold14421	1	234	-	1	234	78	0	0	0	0	0	0	0	0	0	0	0	0	0	0	0	1.44243	0.235977	--	--	--	--	--	--	--	--	--	--	0.480809	0.078659	1.31955587296545	0.677326252509601	1	--	--	--	--	--
TCONS_00002112	XLOC_001097	XLOC_001097	-	novel	Novel_lncRNA	scaffold14443	1	769	-	1	769	76	0.559841	0.430954	0.302936	0.317502	0.653483	0.812429	1.10654	0.544747	1.4204	0.12726	1.84327	0.951321	0.572214	1.23459	0.732179	1.09944	0.303978	0.374228	0.50542	-0.216688	0.95048742528346	1	0.494812	1.45674	-1.27264	0.327648105064502	0.772534294538647	1.09512	0.536123666666667	0.816638627966388	0.531374684085457	1	0.494812	0.374228	0.360399423384045	0.902533979999333	1
TCONS_00002113	XLOC_001098	XLOC_001098	-	novel	Novel_lncRNA	scaffold14445	292	611	+	1	320	65	0.162864	0	0.138713	0.199563	0	0.034785	0.54033	0.025034	0	0.271011	0	1.48791	0	0	0	0.014764	0	0.0997815	0.100525666666667	0.115818089174037	1	1	0.110276666666667	0.18011	-0.10693	1	1	0.500890666666667	0	6.05953068146336	0.0905692267808507	1	0.110276666666667	0.0997815	0.416428723832194	1	1
TCONS_00002148	XLOC_001111	XLOC_001111	-	novel	Novel_lncRNA	scaffold14466	681666	682870	+	1	1205	96	2.55376	0.590072	0.807471	1.13632	1.38622	0.910537	0.999277	0.588123	0.804267	0.043182	0.831642	0.780603	1.24784	0.495612	0.658755	0.829559	0.044832	0.863197	1.58248	-0.675266	0.630495247738229	0.901011075700131	0.513947333333333	0.878395333333333	-0.512249	0.704045269603035	0.946790510186627	0.701924666666667	0.650474	0.066345489307969	0.965828296489618	1	0.513947333333333	0.863197	-0.74587	0.600863486531158	1
TCONS_00002173	CCA0502S0036	CCA0502S0036	- && sp|Q9SRQ7|NPC4_ARATH Non-specific phospholipase C4 OS=Arabidopsis thaliana OX=3702 GN=NPC4 PE=1 SV=1 && PF04185:Phosphoesterase family	protein_coding	Novel_lncRNA	scaffold14466	1140740	1143211	+	2	836	260	0	0	0	0.603973	0	0.305265	0	1.66118	0	0.041356	0	0	0	0	0	0.235384	0	0.301986	0	6.71222688931389	0.0589694414067005	0.2811629108219	0.669268333333333	0	8.0942037746118	0.00285835772896625	0.0428617394394313	0.0784613333333333	0	4.73260216352857	0.280743726046193	1	0.669268333333333	0.301986	1.19762689863404	0.670897036427829	1
TCONS_00002175	XLOC_001120	XLOC_001120	-	novel	Novel_lncRNA	scaffold14466	1261297	1263276	+	2	1818	104	0	1.07596	0	0.224746	0	11.6398	0.027424	0.556378	0.079456	0.037623	0	0.021329	0.047159	0.6229	0	0.047574	0.148224	0.650354	0	8.98147070411939	0.000109394018565258	0.00211900703132293	4.07792966666667	0.0356266666666667	6.77966696898163	0.000893551493847185	0.0185917817239263	0.230601	0.0651276666666667	1.11139340725772	0.57379049325383	1	4.07792966666667	0.650354	2.50279535424534	0.210685093532008	1
TCONS_00002180	XLOC_001123	XLOC_001123	-	novel	Novel_lncRNA	scaffold14466	1408514	1411522	+	2	697	72	1.04215	0.79422	0.151519	1.07487	0	0	0.267339	0.286937	0	2.09397	0	0	0.390336	0	0.040065	0	0	0.934547	0.397889666666667	1.41671657861784	0.390983373072179	0.770325920084842	0.793636666666667	0.089113	3.52290269096077	0.155765518889648	0.556740049211034	0	0.143467	-5.48361	0.0995845233885413	1	0.793636666666667	0.934547	-0.0587022	0.911833529681872	1
TCONS_00002200	XLOC_001130	XLOC_001130	-	novel	Novel_lncRNA	scaffold14466	1619285	1625172	+	2	316	44	3.12857	0.088403	1.66782	0	0.199006	0.793583	5.97982	0	1.30603	0	4.7839	1.45401	1.62561	0.107299	1.56091	1.34356	0.604319	0.0442015	1.66513033333333	-4.45335	0.0628196486757484	0.292902531400286	0.264527666666667	4.02324933333333	-3.62217	0.0552648068969036	0.310059282257699	0.968288666666667	1.26361366666667	-0.536321	0.719373593894997	1	0.264527666666667	0.0442015	1.94473293460833	0.749769021962598	1
TCONS_00002211	XLOC_001135	XLOC_001135	-	novel	Novel_lncRNA	scaffold14466	1992392	1992640	+	1	249	58	0	0	0	0	0	0	0	0	0	1.53246	0	0	0	0	0	0	0	--	--	--	--	--	0.510821333333333	0	6.09077906882733	0.130033302810861	0.506683328394116	--	--	--	--	--	0.510821333333333	0	6.12822605726184	0.356304567291772	1
TCONS_00002222	XLOC_001141	XLOC_001141	-	novel	Novel_lncRNA	scaffold14466	2332503	2332997	+	1	495	107	0	0	0	0	0	0	0	0	0	0	0	0	0	1.3902	0	0.257257	0	--	--	--	--	--	--	--	--	--	--	0.549151333333333	0	6.82778676417085	0.0327870929395563	0.722841328914345	--	--	--	--	--
TCONS_00002229	XLOC_001145	XLOC_001145	-	novel	Novel_lncRNA	scaffold14466	2506119	2506401	+	1	283	60	0	1.32796	0	0	0	0	0	0	0	0	0	0	0	0.171196	0	0	0	0.663979	0	6.40805291112454	0.0800931615298879	0.337892177576448	--	--	--	--	--	0.0570653333333333	0	3.00195117976852	0.559660153661269	1	0	0.663979	-6.63337	0.0959504732077916	1
TCONS_00002251	CCA0502S0131	CCA0502S0131	- && sp|O64527|Y1926_ARATH UPF0678 fatty acid-binding protein-like protein At1g79260 OS=Arabidopsis thaliana OX=3702 GN=At1g79260 PE=1 SV=1 && PF08768:Domain of unknown function (DUF1794)	protein_coding	Novel_lncRNA	scaffold14466	2977657	2977907	+	1	251	47	0	0.161704	0	0	0.641386	0	0	0	0	0	0	0	0	1.33998	0	0.523973	0	0.080852	0.213795333333333	-0.797501	0.988454297012674	1	--	--	--	--	--	0.621318333333333	0	6.01507866375765	0.0614244210453878	0.944743376894208	0	0.080852	-3.89818	0.457737055365524	1
TCONS_00002285	XLOC_001166	XLOC_001166	-	novel	Novel_lncRNA	scaffold14466	3332498	3332960	+	1	463	77	2.32924	0.666668	1.85802	0.683888	1.52846	0.642412	1.37776	0.685387	1.22002	0.073924	0.71398	0	0.783894	0.884598	0.33984	0.181301	0.059234	0.675278	1.90523733333333	-1.25688	0.389297445040581	0.768779948441363	0.467241	1.10392066666667	-0.98783	0.482656695471328	0.873506916805178	0.355299666666667	0.394322666666667	-0.112609	0.976536435971379	1	0.467241	0.675278	-0.55819	0.703767776391675	1
TCONS_00002300	XLOC_001175	XLOC_001175	-	novel	Novel_lncRNA	scaffold14466	3581977	3582583	+	3	351	99	0.819819	0.297691	0	0	0.53669	0.503411	0.130278	0.129633	0.144689	0.951076	0	0.677872	0.718526	0.291519	2.29625	1.63149	0.487424	0.148845	0.452169666666667	-1.2876	0.745132919908126	0.948153439512906	0.52804	0.0916556666666667	2.54941616094854	0.169685002310344	0.581638854393654	0.866962	1.16740066666667	-0.593972	0.672395252220572	1	0.52804	0.148845	1.77508388551158	0.557770947392611	1
TCONS_00002305	XLOC_001179	XLOC_001179	-	novel	Novel_lncRNA	scaffold14466	3671161	3673550	+	1	2390	120	0.093298	0.031449	0.141043	0.12015	0	0	0.32415	0.107168	0.109789	0.074556	0.693169	1.12597	1.07581	0.081508	1.6664	0.281393	0	0.0757995	0.0781136666666667	0.182462525169667	0.893068056922317	0.992931366578789	0.0605746666666667	0.375702666666667	-2.17469	0.185559072511264	0.609034702792365	0.496289666666667	0.914068	-0.860037	0.607123141564171	1	0.0605746666666667	0.0757995	-0.157648	0.886420449775762	1
TCONS_00002306	XLOC_001180	XLOC_001180	-	novel	Novel_lncRNA	scaffold14466	3706911	3707131	+	1	221	49	0.732728	0.607365	1.65011	0.669906	1.38261	0.067611	1.4926	0.215554	0.375727	0.27469	1.17681	1.30942	0.568331	0.892627	1.49144	2.34038	1.07439	0.638636	1.25514866666667	-0.693481	0.729633538713867	0.943024285899724	0.185951666666667	1.01504566666667	-1.97784	0.213421591971511	0.648019971572718	1.51414233333333	1.04472	0.130448780906961	0.947783548935924	1	0.185951666666667	0.638636	-1.68587	0.371737639764642	1
TCONS_00002320	XLOC_001186	XLOC_001186	-	novel	Novel_lncRNA	scaffold14466	3794253	3798096	+	1	3844	95	2.43702	1.15634	1.04743	1.89368	1.29607	2.02824	2.57966	1.12662	1.25106	1.33406	2.6125	4.44927	4.70622	2.85578	3.26035	2.07571	1.37841	1.52501	1.59351	0.143732217243214	0.847593277080501	0.979759847759847	1.49630666666667	2.14774	-0.198238	0.830234578866131	0.981341502767078	3.12692166666667	3.11499133333333	-0.161594	0.841301918642501	1	1.49630666666667	1.52501	0.00863695012840458	1	1
TCONS_00002322	XLOC_001188	XLOC_001188	-	novel	Novel_lncRNA	scaffold14466	31582	31807	-	1	226	75	5.51677	0.217284	4.06657	0.921405	4.00906	0.500301	10.8978	0.677963	5.35827	1.11922	7.5331	3.78166	5.0271	2.14076	5.6563	2.91016	0	0.569345	4.5308	-2.6715	0.0874275257923748	0.356211868921278	0.765828	7.92972	-2.94743	0.0258938710606851	0.191457821795909	2.94419	3.56113366666667	-0.263261	0.874952197269029	1	0.765828	0.569345	0.461859533627337	0.88102952922462	1
TCONS_00002324	XLOC_001190	XLOC_001190	-	novel	Novel_lncRNA	scaffold14466	267108	271471	-	6	1285	61	7.09578	7.16004	3.82714	6.13346	6.49286	10.9784	11.6327	9.15515	14.7711	3.48529	8.062	7.7371	8.96247	16.5153	7.1483	7.75481	3.5951	6.64675	5.80526033333333	0.400182292994835	0.608564526348361	0.89248850896355	7.87294133333333	11.4885926666667	-0.29838	0.722850448853504	0.953017036056784	10.6691	6.56863	0.502176713415166	0.541303388280353	1	7.87294133333333	6.64675	0.234542883672179	0.863398378068433	1
TCONS_00002325	XLOC_001190	XLOC_001190	-	novel	Novel_lncRNA	scaffold14466	267113	271471	-	4	1139	61	8.98436	6.73647	7.02041	3.84247	3.34572	2.52358	2.10066	4.87889	3.62943	3.33922	1.41196	1.65901	2.04154	1.8173	2.44465	0.963287	0.425097	5.28947	6.45016533333333	-0.0491173	0.992313280104408	1	3.58056333333333	2.38068733333333	0.858697854092476	0.422160181048268	0.844620472226364	1.47986566666667	1.63709366666667	-0.229257	0.848893993430278	1	3.58056333333333	5.28947	-0.528989	0.615331791319353	1
TCONS_00002335	XLOC_001196	XLOC_001196	-	novel	Novel_lncRNA	scaffold14466	981279	981503	-	1	225	75	0	0	0	0	0	0	0	0	0	0.08531	0	0	1.33301	0.498939	0	0.073248	0	--	--	--	--	--	0.0284366666666667	0	2.78771780677793	0.691898360016787	0.942256822258733	0.190729	0.444337666666667	-0.950163	0.768046653105911	1	0.0284366666666667	0	2.82878492615469	0.972297006006711	1
TCONS_00002344	CCA0502S0028	CCA0502S0028	- && - && -	protein_coding	Novel_lncRNA	scaffold14466	1049031	1049635	-	2	288	95	2.00467	1.51521	0.890289	0.554465	1.23507	0	1.6117	1.11211	0.965265	1.21745	1.29588	0.131256	0.025304	0.514882	0.809892	0.255207	0.029209	1.03484	1.37667666666667	-0.134174	1	1	0.776523	1.29095133333333	-0.341481	0.841777249385342	0.983505686359431	0.300448333333333	0.288135	-0.0652585	1	1	0.776523	1.03484	-0.369851	0.803011681367964	1
TCONS_00002343	CCA0502S0028	CCA0502S0028	- && - && -	protein_coding	Novel_lncRNA	scaffold14466	1016625	1021122	-	2	1671	508	0.631637	0.482773	1.15186	0.898109	0.743594	0.488931	1.74594	1.11956	1.03463	0.419188	2.06317	1.03322	0.582108	0.653105	0.594349	1.02087	0.298482	0.690441	0.842364333333333	-0.0855693	0.995150091783774	1	0.675893	1.61457733333333	-0.913647	0.431578618643384	0.850726258186076	0.902398666666667	0.491646333333333	0.618337741087621	0.613464135995183	1	0.675893	0.690441	0.0187210748185337	1	1
TCONS_00002345	XLOC_001199	XLOC_001199	-	novel	Novel_lncRNA	scaffold14466	1064613	1064830	-	1	218	60	0.127217	0	0.216895	0	0	0.817897	0.252574	0	0	0	0.718136	0.492632	1.64849	0.28809	1.09232	0.824043	0	0	0.114704	-3.30274	0.736733080199578	0.945339306875635	0.272632333333333	0.32357	-0.132827	0.999999999999999	1	0.534921666666667	0.913601666666667	-0.737047	0.696996174420015	1	0.272632333333333	0	4.81407770823084	0.533610170156809	1
TCONS_00002367	XLOC_001214	XLOC_001214	-	novel	Novel_lncRNA	scaffold14466	1742128	1743270	-	1	1143	95	0.631832	0.626831	0.158153	0.419123	0.018339	0.8928	1.23758	0.112137	1.85818	0.13637	1.15769	0.343664	0.354164	0.887873	0.703701	0.773947	0.553797	0.522977	0.269441333333333	1.18875261532204	0.410736924156714	0.787051711271332	0.380435666666667	1.41781666666667	-1.67995	0.212991277127302	0.647385862834661	0.668494666666667	0.537220666666667	-0.0501674	0.977132545032066	1	0.380435666666667	0.522977	-0.532127	0.698615441717684	1
TCONS_00002368	XLOC_001215	XLOC_001215	-	novel	Novel_lncRNA	scaffold14466	1761236	1761896	-	1	661	106	0	0.010518	0.036983	0	0	0	0	0	0	0.102161	0	0.030013	0	1.5124	0	0.213428	0.041769	0.005259	0.0123276666666667	-0.452534	1	1	0.0340536666666667	0	3.70074707328804	0.453677138147397	0.857267610366605	0.585281333333333	0.013923	3.89197650584129	0.085169914781452	1	0.0340536666666667	0.005259	1.26329342615287	0.932169807215583	1
TCONS_00002374	XLOC_001218	XLOC_001218	-	novel	Novel_lncRNA	scaffold14466	1884025	1884530	-	1	506	83	1.87013	1.1236	1.42932	0.696447	1.28188	0.964571	0.657876	0.172987	0.410662	1.39158	1.15945	0.311827	0.586813	0.364707	0.32523	0.399102	0.016369	0.910023	1.52711166666667	-0.482426	0.76710791667245	0.954758480132627	0.843044333333333	0.742661	0.521482955422666	0.720496495276104	0.952340797159383	0.358545333333333	0.309470666666667	0.13434186014757	0.942053127392463	1	0.843044333333333	0.910023	-0.0723714	0.914509897322801	1
TCONS_00002381	XLOC_001220	XLOC_001220	-	novel	Novel_lncRNA	scaffold14466	1981639	1982081	-	1	443	127	0	1.43312	0	0	0	0	0	0	0	0.191066	0	0	0.04677	0.227336	0	0.165181	0	0.71656	0	7.09771849136324	0.0384444528058978	0.21341827920232	0.0636886666666667	0	4.00548558254824	0.347392175752101	0.785959315503118	0.130839	0.01559	2.68784102433622	0.322418523894396	1	0.0636886666666667	0.71656	-3.28565	0.282811447905317	1
TCONS_00002382	CCA0502S0073	CCA0502S0073	- && sp|Q9ZP41|EGC_CITJA EG45-like domain containing protein OS=Citrus jambhiri OX=64884 GN=CjBAp12 PE=1 SV=1 && -	protein_coding	Novel_lncRNA	scaffold14466	1984481	1985550	-	1	1070	88	0.116201	0	0.058168	0	0	0	0.460465	0	0.028981	0	1.35583	0.350794	0.119921	0	0.77814	0.030805	0	0	0.058123	-4.67679	0.376029984180711	0.75653289295889	0	0.615093	-7.97473	0.00269395326300039	0.041087781754826	0.127199666666667	0.299353666666667	-1.13601	0.613985172613091	1	--	--	--	--	--
TCONS_00002383	XLOC_001222	XLOC_001222	-	novel	Novel_lncRNA	scaffold14466	1999450	1999932	-	1	483	92	0	0.403045	0	0	0	0	0	0	0	0.071821	0	0	0	1.67132	0	0.101911	0	0.201522	0	5.48811340546387	0.1579414019825	0.503578089191408	0.0239403333333333	0	2.78770461554284	0.691855869244088	0.942256822258733	0.591078666666667	0	6.89835720132869	0.0379930849172571	0.781091056509882	0.0239403333333333	0.201522	-2.88797	0.366333951209644	1
TCONS_00002386	XLOC_001225	XLOC_001225	-	novel	Novel_lncRNA	scaffold14466	2185409	2185693	-	1	285	47	0	1.4505	0	0	0	0	0	0	0	0	0	0	0	0.059026	0	0	0	0.725252	0	6.47451832212377	0.0754836137525725	0.326462879812382	--	--	--	--	--	0.0196753333333333	0	2.5052919791789	0.701313627693052	1	0	0.725252	-6.69995	0.0919125529747322	1
TCONS_00002387	XLOC_001226	XLOC_001226	-	novel	Novel_lncRNA	scaffold14466	2249567	2250173	-	1	607	99	0	1.42297	0	0.026302	0	0	0	0	0	0	0.019618	0	0	0.193998	0.074346	0.46103	0.199527	0.724635	0	7.58064756376445	0.00809117758300423	0.070066681190705	--	--	--	--	--	0.218342666666667	0.091291	0.447452864378033	0.875748115643899	1	0	0.724635	-7.80584	0.0128520084026725	0.568633454700682
TCONS_00002388	XLOC_001227	XLOC_001227	-	novel	Novel_lncRNA	scaffold14466	2274003	2276737	-	2	1021	69	0.172457	0	0.047256	0.093612	0.445519	0	0	0	0	0.436024	0.067821	0	0	2.19026	0.220999	0	0	0.046806	0.221744	-2.12763	0.40396980911923	0.7815579092779	0.145341333333333	0.022607	3.0325689588219	0.341581661939606	0.783317446131595	0.730086666666667	0.0736663333333333	3.22557267448684	0.264434707790246	1	0.145341333333333	0.046806	1.8293913700438	0.724124745313009	1
TCONS_00002391	XLOC_001230	XLOC_001230	-	novel	Novel_lncRNA	scaffold14466	2432158	2442755	-	4	813	223	2.02762	0	1.07945	0	0.74669	0.037005	2.59485	0	0.108344	0	3.3804	1.55082	1.55264	0.022561	4.87368	0.482955	0	0	1.28459	-8.56047	0.00118189670895741	0.0154216886046816	0.012335	2.02786	-6.25674	0.00178578887435888	0.0305833483810705	0.685446666666667	2.14210866666667	-1.59959	0.377669663128035	1	0.012335	0	2.98135004144849	0.845091567307699	1
TCONS_00002394	CCA0502S0101	CCA0502S0101	- && sp|Q9LT96|Y5977_ARATH Probable leucine-rich repeat receptor-like protein kinase At5g49770 OS=Arabidopsis thaliana OX=3702 GN=At5g49770 PE=1 SV=1 && PF07714:Protein tyrosine and serine/threonine kinase	protein_coding	Novel_lncRNA	scaffold14466	2456250	2456696	-	1	447	83	0	0.083794	0	0	0	0	0	0	0	0	0	0	0	1.43009	0	0.290781	0	0.041897	0	3.15138519258755	0.550051519864584	0.859303861745927	--	--	--	--	--	0.573624	0	6.76734908901266	0.0347658807594512	0.747156507933834	0	0.041897	-3.35471	0.566986461954139	1
TCONS_00002403	XLOC_001236	XLOC_001236	-	novel	Novel_lncRNA	scaffold14466	2763778	2764117	-	1	340	73	0.327917	0.076636	0.282393	0.140868	0.678181	0	1.47676	0	1.04355	0	1.03532	0.85968	2.6418	0.008576	4.36236	0.200032	0.162408	0.108752	0.429497	-1.54248	0.448296693230717	0.806247733658771	0	1.18520833333333	-7.32425	0.00252515578808771	0.0391271096657242	0.356096	2.38885766666667	-2.63929	0.103965227004466	1	0	0.108752	-4.42084	0.236689412785003	1
TCONS_00002405	XLOC_001237	XLOC_001237	-	novel	Novel_lncRNA	scaffold14466	2794172	2827202	-	3	1286	140	0	1.14005	0.990369	0.281326	0.060763	0	6.04543	2.24602	0.12987	3.18133	16.74	0	0.279673	2.42116	0.427413	0	0	0.710689	0.350377333333333	1.27357077560518	0.442346546884016	0.801802473620635	1.80911766666667	7.63844	-1.61986	0.326436828255978	0.771386178500752	0.807052333333333	0.235695333333333	1.81537844686047	0.450876453883667	1	1.80911766666667	0.710689	1.41593999726849	0.533316541811282	1
TCONS_00002416	XLOC_001237	XLOC_001237	-	novel	Novel_lncRNA	scaffold14466	2823809	2827353	-	3	3334	178	0	0	0	0	0	0	0	0	0	0	0	0	0	0	0.014437	0	0	--	--	--	--	--	--	--	--	--	--	0	0.00481233333333333	-3.30151	0.548696012473541	1	--	--	--	--	--
TCONS_00002420	XLOC_001237	XLOC_001237	-	novel	Novel_lncRNA	scaffold14466	2824741	2827202	-	2	1642	140	0	2.35447	0	0	0	0	0	1.96533	5.22607	0	0.002787	4.4523	6.52738	0	1.65658	5.12365	0.16667	1.17724	0	9.68990975951125	0.000839205011590055	0.011617228775458	0.65511	1.74295	-1.25474	0.631064701320793	0.934684729073118	3.19198166666667	2.78354466666667	0.137304557892076	0.930505317850285	1	0.65511	1.17724	-0.871429	0.675724024781475	1
TCONS_00002423	XLOC_001239	XLOC_001239	-	novel	Novel_lncRNA	scaffold14466	2841587	2842039	-	1	453	73	1.53626	0.026878	0.747206	0.072694	0.518697	0.024351	1.0389	0.02306	0.115712	0.009572	0.649254	0.19684	0.459538	0.354768	0.901894	0.439356	0.08297	0.049786	0.934055	-3.39141	0.0735629167454455	0.322510519226753	0.0189943333333333	0.601289333333333	-3.59994	0.0436254550693596	0.267209696394485	0.330321333333333	0.481467333333333	-0.560178	0.733340457206688	1	0.0189943333333333	0.049786	-0.912634	0.73841515338991	1
TCONS_00002428	CCA0502S0131	CCA0502S0131	- && sp|O64527|Y1926_ARATH UPF0678 fatty acid-binding protein-like protein At1g79260 OS=Arabidopsis thaliana OX=3702 GN=At1g79260 PE=1 SV=1 && PF08768:Domain of unknown function (DUF1794)	protein_coding	Novel_lncRNA	scaffold14466	2975130	2976885	-	1	1756	81	0	0	0	0	0	0.188457	0	0	0	0	0	0.354597	0.048824	2.10484	0.205508	0.832615	0.141506	--	--	--	--	--	0.062819	0	5.66498924042862	0.155443417637183	0.556360500087892	1.09735133333333	0.131946	2.65596840363919	0.0604238749971756	0.939701520839098	0.062819	0	5.66032595065158	0.404741185838953	1
TCONS_00002429	CCA0502S0133	CCA0502S0133	- && sp|Q9LTW4|NANA_ARATH Aspartic proteinase NANA, chloroplast OS=Arabidopsis thaliana OX=3702 GN=NANA PE=1 SV=1 && PF14541:Xylanase inhibitor C-terminal|PF14543:Xylanase inhibitor N-terminal	protein_coding	Novel_lncRNA	scaffold14466	3014649	3014890	-	1	242	71	0	0.520754	0	0	0	0	0	0	0	0	0.089886	0.57986	1.59247	0.625626	0	1.33935	0	0.260377	0	4.85179752752029	0.236158465145502	0.618628102291107	--	--	--	--	--	0.848279666666667	0.530822	0.681438377469423	0.749834560498065	1	0	0.260377	-5.07222	0.246358630522575	1
TCONS_00002431	XLOC_001245	XLOC_001245	-	novel	Novel_lncRNA	scaffold14466	3078325	3079233	-	1	909	148	0	0.01888	0	0.083953	0	0.06509	0	2.17804	0.034114	0.038162	0	0.02328	0	0.018507	0	0.05403	0.04556	0.0514165	0	4.41563488877757	0.216883176689383	0.593016740056108	0.760431	0.0113713333333333	5.37343179869922	0.0245081189237237	0.184470522348911	0.031939	0.0151866666666667	0.247607685256086	0.999999999999996	1	0.760431	0.0514165	3.80768565797673	0.152182834893086	1
TCONS_00002466	XLOC_001255	XLOC_001255	-	novel	Novel_lncRNA	scaffold14466	3336448	3338400	-	2	1401	96	2.21057	0.026825	2.40169	0	1.17423	0	1.63616	0	0.054623	0	2.87849	0.297369	0.758413	0.464194	0.452245	0.095442	0	0.0134125	1.92883066666667	-6.27458	0.000711569926591782	0.0101484996872066	0	1.52309066666667	-9.6537	0.00014649217339442	0.0050173528170445	0.285668333333333	0.403552666666667	-0.47045	0.781958693372005	1	0	0.0134125	-3.89831	0.459223032322029	1
TCONS_00002510	CCA0502S0189	CCA0502S0189	- && sp|Q9FXH7|SRS7_ARATH Protein SHI RELATED SEQUENCE 7 OS=Arabidopsis thaliana OX=3702 GN=SRS7 PE=1 SV=1 && PF05142:Domain of unknown function (DUF702)	protein_coding	Novel_lncRNA	scaffold14466	3708923	3711712	-	1	2790	294	0.538842	0.212377	0.12895	0.273943	0.180268	0.091188	1.1245	0.11462	0.197403	0.186005	0.679222	0.657405	1.05755	0.08373	0.291148	0.429762	0	0.24316	0.282686666666667	0.0125696478294495	1	1	0.130604333333333	0.667042666666667	-1.95582	0.1365862135195	0.519754525781886	0.390299	0.449564666666667	-0.226666	0.896414724099308	1	0.130604333333333	0.24316	-0.820193	0.56558765171311	1
TCONS_00002514	XLOC_001280	XLOC_001280	-	novel	Novel_lncRNA	scaffold14466	3764665	3767302	-	2	553	64	0	0	0	0	0	0	0	0.969696	0	0	0	0	0	5.67445	0	0	0	--	--	--	--	--	0.323232	0	6.4926833186406	0.0987514996952392	0.436870267902012	1.89148333333333	0	8.77121798346607	0.0149148314028535	0.490209043742749	0.323232	0	6.48925642260037	0.287831152098211	1
TCONS_00002530	XLOC_001285	XLOC_001285	-	novel	Novel_lncRNA	scaffold1449	28128	30039	-	1	1912	102	0	0	0.037852	0	0	0	1.35516	0	0	0	1.53279	0	0.022345	0.035193	0.248377	0	0	0	0.0126173333333333	-3.62978	0.732154539822919	0.943028030323842	0	0.962650333333333	-9.43386	0.00111387102146888	0.0216825719443048	0.011731	0.0902406666666666	-2.4893	0.339706053186045	1	--	--	--	--	--
TCONS_00002531	XLOC_001286	XLOC_001286	-	novel	Novel_lncRNA	scaffold1449	52619	53061	-	2	337	87	1.59702	1.85137	1.67627	0.494901	1.14389	0.584285	0.286923	1.07849	0.388497	0.236753	0.282688	0	0.284792	0.582211	0.194617	0.414059	0.212873	1.17313	1.47239266666667	-0.0969243	1	1	0.633176	0.319369333333333	1.14413613764319	0.441831816691481	0.857267610366605	0.33209	0.230760666666667	0.0957879863542515	1	1	0.633176	1.17313	-0.887922	0.57779416258409	1
TCONS_00002532	XLOC_001287	XLOC_001287	-	novel	Novel_lncRNA	scaffold14491	41	580	-	1	540	86	1.66181	0.196258	0.548151	1.89487	0.465822	0	0	0.363808	0	3.67547	0	0	0	0	0.08357	0.12208	0	1.04556	0.891928	0.418747721476274	0.740522479820627	0.94662680037125	1.34642666666667	0	8.59679288700078	0.00499708670343046	0.0632091442791589	0.0406933333333333	0.0278566666666667	-0.0363373	1	1	1.34642666666667	1.04556	0.563356460547294	0.87058605470682	1
TCONS_00002535	XLOC_001290	XLOC_001290	-	novel	Novel_lncRNA	scaffold14575	39982	46710	+	2	696	61	2.38552	0.991481	1.59213	1.43402	0.886891	1.7789	1.77003	0.324115	1.21163	0.112862	1.00985	0.09022	0.395227	0.632313	0.322822	0.528905	0	1.21275	1.62151233333333	-0.199066	0.925035748107314	0.999060504256012	0.738625333333333	1.3305	-0.599814	0.670893154489602	0.942256822258733	0.417146	0.239349666666667	0.85595051540981	0.634931908446262	1	0.738625333333333	1.21275	-0.742651	0.612984876473479	1
TCONS_00002536	XLOC_001290	XLOC_001290	-	novel	Novel_lncRNA	scaffold14575	39982	47688	+	2	479	56	0.630672	0.207746	0.472189	0.25199	0.61847	0.102382	0.976139	0.410163	1.06041	0.510001	1.43771	0.36674	0.318867	0.415355	0.868595	0.396825	0	0.229868	0.573777	-1.04139	0.551018854962079	0.859303861745927	0.340848666666667	1.15808666666667	-1.30571	0.350229630085694	0.788319860389903	0.392973333333333	0.395820666666667	-0.0301427	1	1	0.340848666666667	0.229868	0.633531004059317	0.825119974763688	1
TCONS_00002537	XLOC_001291	XLOC_001291	-	novel	Novel_lncRNA	scaffold14575	104910	105701	+	1	792	171	0	0.941112	0	0	0	0	0	0	0	0.266741	0	0.046758	0	1.80458	0	0.286404	0.010458	0.470556	0	7.33087937749862	0.0288493513211005	0.176154221263005	0.0889136666666667	0	5.34228965353058	0.18720185879737	0.609917782382672	0.712581666666667	0.003486	5.77725264048783	0.0109486694300776	0.425715900343278	0.0889136666666667	0.470556	-2.17995	0.431855663758817	1
TCONS_00002539	CCA0505S0004	CCA0505S0004	- && - && -	protein_coding	Novel_lncRNA	scaffold14575	124720	125356	+	1	637	80	0.057855	0.0059	0.012624	0	0.11949	0.037153	0.276708	0	0.016173	0.108915	0.573041	1.60451	1.11464	0.167256	1.59754	0.478298	0.238385	0.00295	0.063323	-2.12289	0.604324283890226	0.889964259453118	0.0486893333333333	0.288640666666667	-2.10905	0.281107247841328	0.727033927435376	0.750020666666667	0.983522	-0.498371	0.728368213311018	1	0.0486893333333333	0.00295	1.69750096854668	0.793321077381937	1
TCONS_00002541	XLOC_001295	XLOC_001295	-	novel	Novel_lncRNA	scaffold14575	180134	180414	+	1	281	62	0.735246	0.566839	0.296471	1.66071	0	0	0.087818	0.761547	0.053527	6.15233	0.333939	0.134141	0	1.46093	0	0.054741	0	1.11377	0.343905666666667	1.82192621771696	0.316554630024492	0.707705101516519	2.30462533333333	0.158428	4.24282168440754	0.0421875245048265	0.261552869315547	0.549938333333333	0	6.06032019852013	0.0472233448223392	0.860747140159185	2.30462533333333	1.11377	1.19522039586974	0.658696415458681	1
TCONS_00002573	XLOC_001305	XLOC_001305	-	novel	Novel_lncRNA	scaffold14575	547217	547464	+	1	248	36	1.7885	0.226801	1.25289	0.446335	0.161723	1.33359	2.49368	0.386327	1.11704	0.137079	1.03717	1.43564	0.691408	0.183147	0.909837	0.66012	0	0.336568	1.06770433333333	-1.40482	0.527544717767475	0.859303861745927	0.618999	1.54929433333333	-1.06658	0.487992839314628	0.876659210327426	0.759637	0.533748333333333	0.441809803901826	0.838378038899833	1	0.618999	0.336568	0.829095678573954	0.778844209129139	1
TCONS_00002598	CCA0505S0047	CCA0505S0047	- && - && -	protein_coding	Novel_lncRNA	scaffold14575	761281	762548	+	3	677	81	2.50132	1.76615	3.87868	2.2465	8.74401	14.4975	11.0833	18.248	14.2073	5.60569	9.7604	17.0507	17.6357	20.7658	17.8759	13.4668	11.8742	2.00633	5.04134	-1.14788	0.364215486278526	0.745456602340489	12.7837	11.6836906666667	0.391818254746656	0.666882077202516	0.942256822258733	17.0944423333333	15.7952916666667	-0.162415	0.837329942929248	1	12.7837	2.00633	2.67343136124566	0.0447958599218926	0.973854963158329
TCONS_00002613	XLOC_001321	XLOC_001321	-	novel	Novel_lncRNA	scaffold14575	866958	867363	+	1	406	135	8.20094	3.16324	5.7351	1.75013	5.84182	2.30896	6.35506	1.45312	6.66039	1.06033	4.78363	0.811793	4.50247	3.05593	2.90034	0.795086	0.740783	2.45668	6.59262	-1.19532	0.345271875137043	0.738040234885175	1.60747	5.93302666666667	-1.6069	0.176876872593844	0.594477498944728	1.55427	2.71453	-0.885641	0.508737261247516	1	1.60747	2.45668	-0.623719	0.637266565414443	1
TCONS_00002617	CCA0505S0058	CCA0505S0058	- && sp|Q8VYW6|GAGT1_ARATH Glutathione hydrolase 1 OS=Arabidopsis thaliana OX=3702 GN=GGT1 PE=2 SV=1 && PF01019:Gamma-glutamyltranspeptidase	protein_coding	Novel_lncRNA	scaffold14575	915539	917429	+	2	244	57	0	1.52122	0.503573	0.314503	0	0.986793	0.142414	0.558566	0.376621	0.237897	0.398893	0	0	0.288646	0	0	0	0.91786	0.167857666666667	2.42526402209712	0.269355605846738	0.655613104135101	0.594418666666667	0.305976	1.07136427169819	0.478365779665947	0.871055664095641	0.0962153333333333	0	3.6639234077548	0.475887392703058	1	0.594418666666667	0.91786	-0.579772	0.714937713418009	1
TCONS_00002624	XLOC_001329	XLOC_001329	-	novel	Novel_lncRNA	scaffold14575	1028553	1036761	+	2	901	193	0.058256	1.41389	0	0	0	0	0	0.090646	0	0.565174	0	0.131671	0	1.00055	0	1.82272	0	0.706946	0.0194186666666667	5.23225840551911	0.0415937984901079	0.225126120554335	0.218606666666667	0	6.75900922041426	0.0366202674980792	0.239534625556549	0.984981333333333	0	8.47171764452206	0.000750009603799248	0.092003943588179	0.218606666666667	0.706946	-1.53031	0.485863809535525	1
TCONS_00002672	XLOC_001360	XLOC_001360	-	novel	Novel_lncRNA	scaffold14575	1714356	1715463	+	3	845	111	0.127971	0	0.130872	0.093677	0.220287	0	0.714389	0.874835	0.898545	0.653078	1.50496	0.610267	0.643939	0.976605	2.43904	0.255489	0	0.0468385	0.15971	-1.57309	0.547128113068768	0.859303861745927	0.509304333333333	1.0393	-0.658151	0.680120426492682	0.942256822258733	0.614120333333333	1.02766066666667	-0.675163	0.694895082122439	1	0.509304333333333	0.0468385	3.51071258072824	0.274317016352904	1
TCONS_00002675	XLOC_001362	XLOC_001362	-	novel	Novel_lncRNA	scaffold14575	1734262	1734487	+	1	226	43	0	0.481683	0.138055	0.01507	0.368535	0.077208	0	0	0	0.076747	1.68472	0	0	0.18857	0	0.144876	0	0.248377	0.168863333333333	0.681857470965602	0.731489585079392	0.943024285899724	0.0513183333333333	0.561572333333333	-2.06582	0.460282895532963	0.861126137878179	0.111148666666667	0	3.62403492966146	0.377079774356029	1	0.0513183333333333	0.248377	-1.47686	0.542422785078163	1
TCONS_00002677	XLOC_001364	XLOC_001364	-	novel	Novel_lncRNA	scaffold14575	1747577	1748741	+	1	1165	74	0.095701	0.182261	0.206797	0.32862	0.323876	0.438917	0.928686	0.410006	0.504144	0.059553	0.435307	1.08963	1.3536	1.79708	2.37932	0.670646	0.756789	0.255441	0.208791333333333	0.44832269121322	0.737888232783179	0.945618092267102	0.302825333333333	0.622712333333333	-0.777773	0.566458865301102	0.908144597476939	1.18578566666667	1.49656933333333	-0.50176	0.675999787176022	1	0.302825333333333	0.255441	0.211418077939567	0.985068489147446	1
TCONS_00002702	XLOC_001374	XLOC_001374	-	novel	Novel_lncRNA	scaffold14575	1999602	1999863	+	1	262	66	0	0	0	0.214492	0	0.424094	0.519627	0.397482	0	0	0.310281	1.36246	0.244333	0	0.815862	0	0	0.107246	0	3.81700637848925	0.429889650129351	0.795484052487909	0.273858666666667	0.276636	0.261376122704881	0.910159493248221	0.995345052265295	0.454154666666667	0.353398333333333	0.316483092890515	0.91622164729317	1	0.273858666666667	0.107246	1.23140117624219	0.849876079731624	1
TCONS_00002703	XLOC_001375	XLOC_001375	-	novel	Novel_lncRNA	scaffold14575	2006316	2007106	+	1	791	117	0	1.66299	0	1.51685	0.051764	1.7834	0.122878	1.95257	0.538683	0.175421	0.239469	0.268028	0	0.312912	0.057052	0.702433	0.034904	1.58992	0.0172546666666667	6.34007730586078	0.000448429027205918	0.00692209247933955	1.30379533333333	0.300343333333333	2.27720767825869	0.119473044573722	0.4855652589869	0.427791	0.030652	2.7754147434977	0.104876964096999	1	1.30379533333333	1.58992	-0.321083	0.784872038291842	1
TCONS_00002704	XLOC_001376	XLOC_001376	-	novel	Novel_lncRNA	scaffold14575	2007973	2008376	+	1	404	58	0	1.09922	0	0.599875	0	1.11601	0	2.05187	0	0	0	0.196424	0	0.253446	0	0.081588	0	0.849548	0	7.21752369726696	0.00543018088868312	0.0517632353943184	1.05596	0	7.67800418399729	0.0111490792522811	0.109067579545939	0.177152666666667	0	5.11913222415861	0.0646455506628997	0.958396215937379	1.05596	0.849548	0.247089812296993	0.982701238696491	1
TCONS_00002708	XLOC_001379	XLOC_001379	-	novel	Novel_lncRNA	scaffold14575	2054477	2055368	+	1	892	297	0.548582	1.03699	0.172005	0.582999	0.329	0.185837	0.611821	0.161892	0.534974	0.037982	1.59613	1.10462	0.579093	0.034701	0.277918	0.238837	0.247618	0.809997	0.349862333333333	1.40519435056816	0.283969628076388	0.67537407024939	0.128570333333333	0.914308666666667	-2.39312	0.0941809009529	0.425600888756395	0.459387666666667	0.368209666666667	0.00596330407749672	1	1	0.128570333333333	0.809997	-2.55586	0.121068037515363	1
TCONS_00002715	XLOC_001385	XLOC_001385	-	novel	Novel_lncRNA	scaffold14575	2275046	2275348	+	1	303	89	0	1.86046	0	0	0	0	0	0	0	0	0	0	0	0.284259	0	0.207416	0	0.930229	0	6.91832480180042	0.0476408168405062	0.245682727582061	--	--	--	--	--	0.163891666666667	0	4.55928897411306	0.194606658280374	1	0	0.930229	-7.14437	0.0600472449240259	1
TCONS_00002718	CCA0505S0154	CCA0505S0154	- && sp|Q0JEU6|LERK3_ORYSJ G-type lectin S-receptor-like serine/threonine-protein kinase LECRK3 OS=Oryza sativa subsp. japonica OX=39947 GN=LECRK3 PE=3 SV=2 && -	protein_coding	Novel_lncRNA	scaffold14575	2307757	2309168	+	3	1113	118	0.245832	0.551931	0.192039	0.427265	0.468157	0	1.42788	0.080612	1.20222	1.28701	0.576807	0.957733	2.19889	0.88259	2.89054	0.434786	0.074313	0.489598	0.302009333333333	0.875237026610765	0.491391806002699	0.838112510947398	0.455873666666667	1.06896833333333	-0.823118	0.630667255494121	0.934399943011655	0.758369666666667	1.72124666666667	-1.16253	0.394347539194191	1	0.455873666666667	0.489598	0.0603422718242813	1	1
TCONS_00002723	XLOC_001391	XLOC_001391	-	novel	Novel_lncRNA	scaffold14575	2525109	2526251	+	1	1143	56	0.195412	0.263036	0.295482	0.459909	0.21934	0.89438	1.89195	0.42042	1.10286	0.080122	0.789854	0.539332	0.374917	0.528858	1.23262	1.16428	0.506936	0.361472	0.236744666666667	0.790760990693876	0.563519835301145	0.865917526411088	0.464974	1.26155533333333	-1.17763	0.373441497630883	0.808257902421298	0.744157333333333	0.704824333333333	-0.189827	0.886784286701887	1	0.464974	0.361472	0.314069856221001	0.923224252103658	1
TCONS_00002733	XLOC_001400	XLOC_001400	-	novel	Novel_lncRNA	scaffold14575	2664477	2664745	+	1	269	58	0	0.310848	0.130435	0.076627	0	0.144334	0.848397	0.158032	0.13615	0.241149	1.42781	0	0	0.111732	0	0.49429	0.154298	0.193738	0.0434783333333333	2.02729852508542	0.405377689708457	0.782854098056628	0.181171666666667	0.804118333333333	-1.68772	0.288550467568396	0.735095719499038	0.202007333333333	0.0514326666666667	0.758775048901308	0.808961654671768	1	0.181171666666667	0.193738	-0.171618	0.894759724757103	1
TCONS_00002758	XLOC_001408	XLOC_001408	-	novel	Novel_lncRNA	scaffold14575	2938015	2938302	+	1	288	95	0	0	0	0	1.31012	0	0	0	0	0	0	0	0	0	0	0	0	0	0.436707666666667	-5.61259	0.347486201720182	0.740026085997029	--	--	--	--	--	--	--	--	--	--	--	--	--	--	--
TCONS_00002762	XLOC_001412	XLOC_001412	-	novel	Novel_lncRNA	scaffold14575	3231234	3231462	+	1	229	76	0	2.30575	0	0.98091	0	0.364344	0	6.13778	0	3.53509	0	0	0	0.310492	0	0.251891	0	1.64333	0	7.37130851249465	0.004376296659884	0.0438229175756752	3.34574	0	8.60284249794849	0.000613125495981997	0.0141500473226782	0.187461	0	4.40959889554696	0.194088592999041	1	3.34574	1.64333	1.03074574118731	0.615964196742972	1
TCONS_00002763	XLOC_001413	XLOC_001413	-	novel	Novel_lncRNA	scaffold14575	3274959	3275723	+	2	492	64	2.4493	0.870912	2.45995	1.97116	0.953485	0.829839	2.06573	1.04481	1.29797	0.643023	1.26247	0.609287	0.514979	0.877564	0.862675	0.84014	0.866066	1.42104	1.95424333333333	-0.263858	0.891932041091992	0.992697794749094	0.839223666666667	1.54205633333333	-0.545933	0.665165925153218	0.942256822258733	0.775663666666667	0.747906666666667	-0.324315	0.817737147873066	1	0.839223666666667	1.42104	-0.667161	0.633263780076975	1
TCONS_00002764	XLOC_001413	XLOC_001413	-	novel	Novel_lncRNA	scaffold14575	3274959	3275728	+	2	467	56	1.8677	0.735969	0	0.365685	0	0.611565	0	0	1.93517	0	0	1.17148	0	0.374548	0.003069	0.766304	0	0.550827	0.622567333333333	0.106526321489416	0.900010298887363	0.993955143381063	0.203855	0.645057	-1.61947	0.596132868560505	0.922102745920833	0.770777666666667	0.001023	5.19768883068822	0.0108506979895549	0.424586204253247	0.203855	0.550827	-1.56768	0.494645709742716	1
TCONS_00002813	XLOC_001432	XLOC_001432	-	novel	Novel_lncRNA	scaffold14575	3553333	3555294	+	1	1962	111	0.295891	0.003959	0.302882	0	0.210831	0	0.025668	0	0.0314	0.052983	0	8.67526	0.369463	0.088085	0.870357	0.595338	0.448945	0.0019795	0.269868	-5.34108	0.0194729416748978	0.133809023683811	0.017661	0.0190226666666667	0.211775110516585	1	1	3.11956233333333	0.562921666666667	2.17206664398042	0.131214233370711	1	0.017661	0.0019795	1.81912980202546	0.836251563528471	1
TCONS_00002858	CCA0505S0270	CCA0505S0270	- && - && PF09335:SNARE associated Golgi protein	protein_coding	Novel_lncRNA	scaffold14575	3812803	3813159	+	1	357	118	0.537013	0.867772	0.87306	1.598	0	0.5104	0	0.308165	0.47038	1.34288	0.249061	0.754281	0.359429	0.456704	0.063204	0.353931	0.181172	1.23288	0.470024333333333	1.61969892430312	0.332287584502602	0.724590801542712	0.720481333333333	0.239813666666667	1.80775353540085	0.309946217269177	0.758105104807806	0.521638666666667	0.201268333333333	1.0178610397552	0.519405767446953	1	0.720481333333333	1.23288	-0.646567	0.653284348212088	1
TCONS_00002861	XLOC_001454	XLOC_001454	-	novel	Novel_lncRNA	scaffold14575	3846516	3847911	+	4	899	133	0.414429	1.40947	1.2328	0.938961	0.69951	0.729751	0.45898	0.769059	0.866804	1.51395	0.532487	0.483722	0.716856	0.668779	0.331649	0.530165	0.552494	1.17422	0.782247333333333	0.79331282345178	0.500664238109302	0.844844407692296	1.00425266666667	0.619423666666667	0.974084179503048	0.444160228841997	0.857267610366605	0.560888666666667	0.533666333333333	-0.330014	0.803139151385177	1	1.00425266666667	1.17422	-0.152526	0.873986790253749	1
TCONS_00002862	XLOC_001455	XLOC_001455	-	novel	Novel_lncRNA	scaffold14575	3863315	3864109	+	3	609	112	1.00797	1.21445	1.20607	1.56645	1.03261	3.14777	1.23959	2.40981	0.913325	1.84991	1.08875	1.5871	1.40451	0.982273	2.14006	1.64989	1.18658	1.39045	1.08221766666667	0.551379407956933	0.627935422046989	0.900259283245574	2.46916566666667	1.08055566666667	1.48955290690727	0.217160516322933	0.652869662785588	1.40642133333333	1.57705	-0.453767	0.718366607642567	1	2.46916566666667	1.39045	0.841583486337795	0.612505588974705	1
TCONS_00002867	CCA0505S0295	CCA0505S0295	- && sp|Q9M2F1|RS272_ARATH 40S ribosomal protein S27-2 OS=Arabidopsis thaliana OX=3702 GN=RPS27B PE=2 SV=2 && -	protein_coding	Novel_lncRNA	scaffold14575	3986876	3987859	+	4	594	113	3.3226	4.97804	2.34905	4.96261	4.85254	7.51711	1.06332	3.80975	4.30506	5.71091	1.24134	2.12326	2.29852	2.93306	1.48122	3.05118	2.12547	4.97032	3.50806533333333	0.693574964151817	0.497575702328025	0.84207227573919	5.67925533333333	2.20324033333333	1.57294633851779	0.181490215832583	0.601899569794514	2.70249966666667	1.9684	0.0559546242135398	0.967095613408374	1	5.67925533333333	4.97032	0.219151396494972	0.908886882927663	1
TCONS_00002891	CCA0505S0314	CCA0505S0314	- && sp|Q9SZL8|FRS5_ARATH Protein FAR1-RELATED SEQUENCE 5 OS=Arabidopsis thaliana OX=3702 GN=FRS5 PE=1 SV=1 && PF10551:MULE transposase domain	protein_coding	Novel_lncRNA	scaffold14575	4150373	4156169	+	2	1011	130	0.190607	1.49073	0	1.58524	0.324962	1.97594	0.212858	0.358062	0.508056	2.27975	0	0	0	0.637545	0	1.19209	0	1.53799	0.171856333333333	3.29891342364221	0.0319536328782429	0.188868292927408	1.53792	0.240304666666667	2.84659296541082	0.082222410799688	0.394270657632302	0.609879	0	7.95964292626458	0.0074622627944067	0.346520211022026	1.53792	1.53799	0.0485970632453539	1	1
TCONS_00002892	CCA0505S0314	CCA0505S0314	- && sp|Q9SZL8|FRS5_ARATH Protein FAR1-RELATED SEQUENCE 5 OS=Arabidopsis thaliana OX=3702 GN=FRS5 PE=1 SV=1 && PF10551:MULE transposase domain	protein_coding	Novel_lncRNA	scaffold14575	4150389	4156391	+	2	1202	163	0.22153	2.56846	0	1.59666	0.126683	1.30825	0.029983	2.0265	0	1.37681	0	0	0	0.230407	0	0	0.229619	2.08256	0.116071	4.27357889392821	0.00478968612492465	0.0470902914591668	1.57051833333333	0.00999433333333333	7.08584343097495	0.000104938136622565	0.00387792465764922	0.0768023333333333	0.0765396666666667	-0.799797	0.816466254696429	1	1.57051833333333	2.08256	-0.377989	0.731927319513364	1
TCONS_00002894	CCA0505S0316	CCA0505S0316	- && - && -	protein_coding	Novel_lncRNA	scaffold14575	4161771	4162354	+	2	322	107	0	0.012838	0	0	0	1.60124	0.47517	0.235845	0.123395	0	0.563854	0	0	0	0	0.135114	0	--	--	--	--	--	0.612363	0.387473	0.808247482369948	0.669648237821265	0.942256822258733	0.045038	0	2.90317087771997	0.706834435067936	1	0.612363	0.006419	4.0781824104318	0.277070703857006	1
TCONS_00002904	CCA0505S0323	CCA0505S0323	- && sp|Q8GZB6|SUVH4_ARATH Histone-lysine N-methyltransferase, H3 lysine-9 specific SUVH4 OS=Arabidopsis thaliana OX=3702 GN=SUVH4 PE=1 SV=2 && PF02182:SAD/SRA domain|PF05033:Pre-SET motif|PF00856:SET domain	protein_coding	Novel_lncRNA	scaffold14575	4203902	4204175	+	1	274	58	0	0.205737	0	0.392717	0	0.466275	1.47039	0.366946	0.465854	0.047265	0.23179	0.096539	0.311857	0.412169	0.038979	0.495629	0	0.299227	0	5.31281472515826	0.0801415030445047	0.337892177576448	0.293495333333333	0.722678	-0.899762	0.569868059010499	0.909872942565717	0.334779	0.116945333333333	1.40867317560287	0.439884673715237	1	0.293495333333333	0.299227	-0.0865983	0.923873798354258	1
TCONS_00002924	CCA0505S0341	CCA0505S0341	- && sp|Q9LW31|FUS3_ARATH B3 domain-containing transcription factor FUS3 OS=Arabidopsis thaliana OX=3702 GN=FUS3 PE=1 SV=2 && -	protein_coding	Novel_lncRNA	scaffold14575	4369769	4373318	+	3	1351	89	0	0.4296	0.107139	0.244246	0.165399	1.85303	0.863028	0.588184	0.559617	0.804151	2.17915	0.566994	0.969181	2.20571	1.26365	0.886683	0.555521	0.336923	0.090846	2.02235365003977	0.22311953231408	0.602906756721552	1.08178833333333	1.2006	0.158682770054794	0.899626764823266	0.993131349552539	1.21979633333333	0.92945	0.180134547359103	0.887151655287016	1	1.08178833333333	0.336923	1.65788718909944	0.330637264277984	1
TCONS_00002928	XLOC_001488	XLOC_001488	-	novel	Novel_lncRNA	scaffold14575	4428562	4429885	+	1	1324	60	7.77907	5.8372	7.45051	7.38115	9.72769	19.7298	9.56958	8.5667	15.1074	3.74125	18.9732	18.406	20.6014	9.60833	18.4394	11.5125	4.09921	6.60917	8.31909	-0.134185	0.895028582916787	0.993560740756461	10.6792	14.5501	-0.205283	0.80394471939235	0.975910439244777	13.1756203333333	14.38	-0.235251	0.758883006808994	1	10.6792	6.60917	0.667318846905488	0.562884541701609	1
TCONS_00002937	XLOC_001493	XLOC_001493	-	novel	Novel_lncRNA	scaffold14575	4488308	4488768	+	2	240	80	68.0607	67.094	63.658	42.5345	52.777	38.4007	39.5011	150.313	32.4165	57.3247	46.8351	15.2235	34.0991	55.5914	33.3107	8.82596	12.713	54.8142	61.4985	0.0530324048825159	0.915748492587025	0.997719014670994	82.0129	39.5842233333333	1.38169611794877	0.0981189817322314	0.435882388482812	26.547	26.7075836666667	-0.159322	0.87459464494302	1	82.0129	54.8142	0.61480031154362	0.573757839282417	1
TCONS_00002939	CCA0505S0351	CCA0505S0351	- && sp|Q9C7E8|COL15_ARATH Zinc finger protein CONSTANS-LIKE 15 OS=Arabidopsis thaliana OX=3702 GN=COL15 PE=1 SV=1 && PF06203:CCT motif	protein_coding	Novel_lncRNA	scaffold14575	4500212	4500492	+	1	281	55	0.356362	1.11852	0.393196	0.130675	1.93656	0	0.860854	0.554959	0.691414	0.939059	0.457118	0	0.152553	0.003193	0	0.289416	0	0.624598	0.895372	-0.31284	0.93227267512561	1	0.498006	0.669795333333333	-0.0706765	1	1	0.0975363333333333	0.050851	0.518653763136486	0.890409121043771	1	0.498006	0.624598	-0.246107	0.862462064654169	1
TCONS_00002947	XLOC_001500	XLOC_001500	-	novel	Novel_lncRNA	scaffold14575	4554327	4558924	+	4	2535	115	0.738767	0	2.01889	0.187852	1.5337	0.365686	0.457018	0.552156	0.896659	0	0.686337	0.691236	5.69372	1.36504	1.40203	0.343591	0.359166	0.093926	1.43045	-3.73921	0.0339546951481173	0.196783640346294	0.305947333333333	0.680004666666667	-0.9234	0.549775272188613	0.900304148905114	0.799955666666667	2.48497366666667	-1.67387	0.156807911470648	1	0.305947333333333	0.093926	1.73037701446366	0.554919056506974	1
TCONS_00002949	XLOC_001500	XLOC_001500	-	novel	Novel_lncRNA	scaffold14575	4554340	4559018	+	4	2555	116	2.20618	0.106132	1.82288	0.724187	0.576194	0.187444	3.259	0.174931	0.861233	1.14475	1.62352	0.669045	2.66064	0.788448	1.68211	0.35955	0	0.41516	1.53508433333333	-1.67368	0.21859312058036	0.595593907774808	0.502375666666667	1.91458	-1.5024	0.222119858893988	0.657846314851188	0.605681	1.44758133333333	-1.23197	0.427875976543879	1	0.502375666666667	0.41516	0.44360399271137	0.848253464983167	1
TCONS_00002950	XLOC_001500	XLOC_001500	-	novel	Novel_lncRNA	scaffold14575	4554429	4559414	+	5	855	115	0.693426	0.159046	0.604588	0.11079	1.14343	1.44449	1.41549	0.119908	1.40743	0	1.32115	1.71348	2.62717	1.41623	3.86371	0.76056	1.20797	0.134918	0.813814666666667	-2.31165	0.158108864542429	0.503738298450684	0.521467333333333	1.38135733333333	-1.198	0.463628106343885	0.863166040434688	1.29675633333333	2.56628	-1.14773	0.333624604603745	1	0.521467333333333	0.134918	1.76794874545649	0.533475864470859	1
TCONS_00002952	CCA0505S0359	CCA0505S0359	- && - && -	protein_coding	Novel_lncRNA	scaffold14575	4563084	4564651	+	3	811	154	0.948149	0	0.645214	0.039371	0.020731	0.037096	0	0	0.035443	0.025949	0.698663	0	1.43825	0.213143	0.847284	0.435299	0	0.0196855	0.538031333333333	-3.83341	0.115205446204185	0.422907381298906	0.021015	0.244702	-2.46802	0.310818278056104	0.758887072850284	0.216147333333333	0.761843666666667	-1.7738	0.376901220763019	1	0.021015	0.0196855	0.195793621148216	1	1
TCONS_00002954	CCA0505S0017	CCA0505S0017	- && - && -	protein_coding	Novel_lncRNA	scaffold14575	305401	306710	-	1	1310	155	4.32233	0.902428	2.86923	0.584817	2.68452	0.342316	1.51749	0.426753	0.848868	0.622291	1.21761	0.25745	1.69889	1.77727	1.11971	0.35243	0.295062	0.743622	3.29203	-1.92221	0.10864997134383	0.407937734299667	0.463786666666667	1.19466	-0.99171	0.419653158181425	0.842978987997187	0.795715333333333	1.03788666666667	-0.458898	0.729367455772174	1	0.463786666666667	0.743622	-0.606321	0.644085498742273	1
TCONS_00002957	XLOC_001505	XLOC_001505	-	novel	Novel_lncRNA	scaffold14575	377560	379052	-	1	1493	131	1.34455	0.072326	1.0352	0.224416	0.673554	0.080602	0.48247	0.064172	0.53581	0.278429	0.793138	1.21336	1.0278	0.517329	0.956764	0.881334	0.147755	0.148371	1.01776566666667	-2.54793	0.0856270041697253	0.351389702685697	0.141067666666667	0.603806	-1.70383	0.215889420070068	0.651598098727546	0.870673666666667	0.710773	0.205133931561289	0.873055196001707	1	0.141067666666667	0.148371	0.0717464511884832	1	1
TCONS_00002959	XLOC_001507	XLOC_001507	-	novel	Novel_lncRNA	scaffold14575	521066	521389	-	1	324	86	2.17841	0	1.35809	0	0.25879	0	2.66571	0	0.095391	0	1.58875	1.08256	1.48889	0	1.53026	0.101734	0	0	1.2651	-7.25122	0.0198168823567625	0.135497618360832	0	1.44994733333333	-7.50971	0.00463400405698313	0.0597670282052723	0.394764666666667	1.00638366666667	-1.26602	0.559743051757753	1	--	--	--	--	--
TCONS_00002962	XLOC_001510	XLOC_001510	-	novel	Novel_lncRNA	scaffold14575	578241	580061	-	2	647	71	1.77758	1.96909	1.2967	1.56805	1.07672	0.98279	1.47714	2.15404	0.779527	0.415026	1.09686	1.38322	2.81321	0.484409	1.19298	0.89885	0.903802	1.76857	1.38366566666667	0.556523547804482	0.612396444843188	0.894546220840315	1.18395166666667	1.11784066666667	0.401505768296467	0.757764505491317	0.963452966263338	0.92216	1.63666	-1.03746	0.423211079689213	1	1.18395166666667	1.76857	-0.564526	0.66619999160278	1
TCONS_00002966	XLOC_001514	XLOC_001514	-	novel	Novel_lncRNA	scaffold14575	599732	600120	-	1	389	81	0.408146	0.579659	1.61116	0.246248	0.749386	0.154677	0	0	0	0	0	0.290697	0	0.08649	0.11601	0	0	0.412953	0.922898333333333	-0.878669	0.635837480668664	0.902562797145155	0.051559	0	3.35416828350113	0.53658473673106	0.897425726571633	0.125729	0.03867	1.62417027466224	0.535228831327403	1	0.051559	0.412953	-3.01109	0.217017871072482	1
TCONS_00002975	CCA0505S0048	CCA0505S0048	- && sp|A7IPQ1|RL15_XANP2 50S ribosomal protein L15 OS=Xanthobacter autotrophicus (strain ATCC BAA-1158 / Py2) OX=78245 GN=rplO PE=3 SV=1 && PF00828:Ribosomal proteins 50S-L15, 50S-L18e, 60S-L27A	protein_coding	Novel_lncRNA	scaffold14575	761355	764333	-	3	1260	114	2.36854	0.924617	1.81575	0.861437	2.3392	1.15691	2.22662	1.16474	2.01424	0.948361	1.6039	1.3461	2.03075	0.871115	1.81717	1.22019	0.527792	0.893027	2.17449533333333	-1.07927	0.383481662532826	0.764090896328443	1.09000333333333	1.94825	-0.542577	0.630110511533202	0.934151193080343	1.1458	1.45857266666667	-0.490494	0.675749431169098	1	1.09000333333333	0.893027	0.320010748956352	0.877242544262385	1
TCONS_00002982	XLOC_001526	XLOC_001526	-	novel	Novel_lncRNA	scaffold14575	877615	879892	-	2	470	53	1.28826	2.56365	2.75544	0.615525	1.78697	0	1.78692	0.427289	1.35879	1.90879	1.73066	0.65195	0	0.530561	0.404129	0.440425	0.151754	1.58959	1.94356	-0.053026	1	1	0.778694	1.62546	-0.661392	0.688793838696133	0.942256822258733	0.540978666666667	0.185294333333333	1.13787176549596	0.52107132218556	1	0.778694	1.58959	-0.922708	0.589256807104292	1
TCONS_00002991	XLOC_001529	XLOC_001529	-	novel	Novel_lncRNA	scaffold14575	969741	970184	-	1	444	132	0	1.26822	0	0	0	0	0	0	0	0.117194	0	0.221026	0.096548	1.28416	0.356077	1.57781	0.124366	0.634112	0	6.91832500042144	0.0476482924719868	0.245682727582061	0.0390646666666667	0	3.70074634814975	0.453671140442557	0.857267610366605	1.02766	0.192330333333333	1.97355754070956	0.195953391609318	1	0.0390646666666667	0.634112	-3.41099	0.27827374907879	1
TCONS_00002997	XLOC_001531	XLOC_001531	-	novel	Novel_lncRNA	scaffold14575	1028536	1036550	-	2	707	193	0	1.47131	0	0	0	0	0.101283	0	0.174788	0.547362	0	0	0	1.4651	0	1.58257	0	0.735653	0	7.8142334740467	0.0149740562930112	0.110656317063563	0.182454	0.0920236666666667	1.31119020816485	0.627736123540763	0.933820736228605	1.01589133333333	0	8.17892597075423	0.00556891630660602	0.296618350098352	0.182454	0.735653	-1.85121	0.478631263268105	1
TCONS_00002998	XLOC_001531	XLOC_001531	-	novel	Novel_lncRNA	scaffold14575	1028565	1036625	-	2	752	174	0	0.086598	0.268722	0	0	0	0	0	0	0	0	0.329591	0	0.963845	0	0.157178	0.036715	0.043299	0.089574	-0.6543	1	1	--	--	--	--	--	0.483538	0.0122383333333333	4.34215344408099	0.0437337719451095	0.834648682536192	0	0.043299	-4.29208	0.341445730227991	1
TCONS_00002999	XLOC_001532	XLOC_001532	-	novel	Novel_lncRNA	scaffold14575	1058346	1059260	-	1	915	73	1.43983	1.03607	0.94381	0.996033	0.459025	0.44796	1.56278	1.20592	0.595856	1.349	1.57377	0.879627	0.672017	0.85212	0.897188	1.11157	0.251099	1.01605	0.947554	0.322173567361322	0.768178130844852	0.955137330719819	1.00096133333333	1.24413333333333	0.073224440342198	0.96129137878525	1	0.947773	0.606768	0.473473966426967	0.70840473068744	1	1.00096133333333	1.01605	0.0532356794034481	1	1
TCONS_00003000	XLOC_001533	XLOC_001533	-	novel	Novel_lncRNA	scaffold14575	1059952	1060683	-	1	732	107	1.60302	1.82575	1.49318	1.60394	0.36623	1.04177	2.13962	0.673402	1.00755	1.02702	2.11349	0.804	0.460394	0.917341	0.890434	1.15871	0.329674	1.71485	1.15414166666667	0.792910944401182	0.498625699438343	0.842990590734132	0.914064666666667	1.75355	-0.591992	0.632150600260259	0.935107613425426	0.960018	0.560167333333333	0.543149589573659	0.67946416213032	1	0.914064666666667	1.71485	-0.866935	0.515199578939583	1
TCONS_00003002	XLOC_001535	XLOC_001535	-	novel	Novel_lncRNA	scaffold14575	1134003	1135585	-	1	1583	194	0.023516	1.28446	0	0.862052	0	0.449699	0	0.866406	0	1.42888	0	0.046715	0.018053	0.558387	0.042762	0.364564	0.001744	1.07326	0.00783866666666667	6.65319348643015	0.000165275705345262	0.00299752308066529	0.914995333333333	0	9.52231055660213	3.08352067474938e-05	0.00151132081614	0.323222	0.020853	3.46405860555413	0.0427354506970673	0.823448263515374	0.914995333333333	1.07326	-0.152253	0.868862234942348	1
TCONS_00003005	CCA0505S0079	CCA0505S0079	- && sp|Q7XHI9|BH084_ARATH Transcription factor bHLH84 OS=Arabidopsis thaliana OX=3702 GN=BHLH84 PE=1 SV=1 && PF00010:Helix-loop-helix DNA-binding domain	protein_coding	Novel_lncRNA	scaffold14575	1426478	1426788	-	1	311	103	1.15748	0	0.791206	0.040725	1.48104	0	0	0.428272	0	0	0	0	0	0	0	0.211972	0	0.0203625	1.14324166666667	-4.90581	0.0448519202608897	0.236849786867075	0.142757333333333	0	4.61958771173148	0.257124988231313	0.700779781722221	0.0706573333333333	0	3.2641140228533	0.564278565506563	1	0.142757333333333	0.0203625	2.35722712347471	0.744922682945991	1
TCONS_00003088	XLOC_001568	XLOC_001568	-	novel	Novel_lncRNA	scaffold14575	1876592	1877883	-	1	1292	84	0.432046	0.900747	0.112031	0.232309	0.162028	0.57538	0.233484	0.431127	0.533529	0.563479	0.221206	0.128983	1.49306	0.553628	0.556065	0.229524	0.309216	0.566528	0.235368333333333	1.50750851832564	0.269138044409546	0.655477100792199	0.523328666666667	0.329406333333333	0.893046630017482	0.48449874494356	0.874813486016107	0.304045	0.786112	-1.48414	0.275801853763275	1	0.523328666666667	0.566528	-0.101436	0.90373228522976	1
TCONS_00003089	XLOC_001569	XLOC_001569	-	novel	Novel_lncRNA	scaffold14575	2017495	2026241	-	2	1031	343	0	0.287882	0	2.89836	0	0.043552	0	0.348881	0	0	0	0	0	0.856724	0	0	0	1.59312	0	9.39744387239857	5.63844203715457e-05	0.00122788427544041	0.130811	0	6.08821712559316	0.0640858101382729	0.338823465050808	0.285574666666667	0	6.9607963134666	0.0711658605182007	0.994340542401989	0.130811	1.59312	-3.4965	0.0730866859676198	1
TCONS_00003090	XLOC_001569	XLOC_001569	-	novel	Novel_lncRNA	scaffold14575	2017495	2027165	-	2	1955	626	0.328274	3.48932	0.617147	1.04875	0.770535	3.2958	0.832023	1.74782	0.247042	0.189387	0.26525	0.309911	0.472662	2.66211	0.657336	0.04961	0	2.26904	0.571985333333333	2.18843203274547	0.0516858031409222	0.25873085438113	1.74433633333333	0.448105	2.22132469131053	0.0915654009966876	0.41873571260548	1.00720933333333	0.376666	1.4710272056096	0.404809971970574	1	1.74433633333333	2.26904	-0.454872	0.697003080539341	1
TCONS_00003091	XLOC_001569	XLOC_001569	-	novel	Novel_lncRNA	scaffold14575	2017496	2026026	-	3	725	241	0	0	0	0.469365	0	0	0	1.84129	0	0	0	0	0	0	0	0.179605	0	0.234682	0	6.17890450101314	0.0947059362093731	0.37450442739429	0.613763	0	7.78781264165038	0.0375923343548951	0.243903823205171	0.0598683333333333	0	4.1779616622139	0.370001175557186	1	0.613763	0.234682	1.42615852553175	0.747318456193652	1
TCONS_00003092	XLOC_001570	XLOC_001570	-	novel	Novel_lncRNA	scaffold14575	2024832	2046491	-	2	726	206	2.14229	5.1415	0.959149	9.70209	0	4.69226	0	11.3244	0.643215	0.301502	0.09073	1.06484	0	8.25837	1.15163	0	0.082537	7.42179	1.03381	3.07453464776974	0.0368839607523102	0.207768513496138	5.43938966666667	0.244648333333333	4.54985618780633	0.0106164388146026	0.105735301309973	3.10774	0.411389666666667	2.8538610840641	0.180073338386631	1	5.43938966666667	7.42179	-0.433536	0.710316431023345	1
TCONS_00003135	XLOC_001589	XLOC_001589	-	novel	Novel_lncRNA	scaffold14575	2699983	2700327	-	1	345	80	0	0.427373	0	0.183868	0	0.085458	0.064228	0	0	4.3583	0	0	0.236081	0.259243	1.03162	0	0	0.305621	0	5.51943117588942	0.0716128200250664	0.316878337173658	1.48125166666667	0.0214093333333333	6.10111889352617	0.0308636127469912	0.214752109878967	0.0864143333333333	0.422567	-1.98634	0.437699346437139	1	1.48125166666667	0.305621	2.39335	0.419016473387842	1
TCONS_00003153	XLOC_001598	XLOC_001598	-	novel	Novel_lncRNA	scaffold14575	3012921	3013154	-	1	234	61	2.14765	0.528921	0	0.189216	0	0	0.183652	0.022366	0	1.17904	0.133671	0	0	0	0	0	0	0.359069	0.715883666666667	-0.692035	0.897295170504876	0.993622772539013	0.400470333333333	0.105774333333333	2.00987693971346	0.450720169352228	0.857267610366605	--	--	--	--	--	0.400470333333333	0.359069	0.260088956641515	1	1
TCONS_00003155	XLOC_001599	XLOC_001599	-	novel	Novel_lncRNA	scaffold14575	3022820	3025858	-	2	1319	56	0	0.672693	0	0	0	0	0	0	0	0	0	0	0	0	0	0	0	0.336346	0	7.59268953681977	0.0201981855220601	0.137232899132269	--	--	--	--	--	--	--	--	--	--	0	0.336346	-7.81939	0.0289552652251192	0.825499818605404
TCONS_00003160	XLOC_001602	XLOC_001602	-	novel	Novel_lncRNA	scaffold14575	3199139	3199339	-	1	201	30	0	2.24365	0	0	0	0	0	0	0	0	0	0	0	0.437438	0	0	0	1.12183	0	6.65731585853201	0.0638584107979146	0.295721595821565	--	--	--	--	--	0.145812666666667	0	3.9075446596707	0.415316911261688	1	0	1.12183	-6.88303	0.0782483154343376	1
TCONS_00003164	XLOC_001605	XLOC_001605	-	novel	Novel_lncRNA	scaffold14575	3268964	3269213	-	1	250	46	0	1.35292	0	0	0	0	0	0	0	0	0	0	0	0.29428	0	0	0	0.676462	0	6.18802752172322	0.0959048001002088	0.376695853882652	--	--	--	--	--	0.0980933333333333	0	3.66392728362374	0.475456984253756	1	0	0.676462	-6.4129	0.108994515877442	1
TCONS_00003187	XLOC_001613	XLOC_001613	-	novel	Novel_lncRNA	scaffold14575	3388252	3389366	-	4	616	81	1.24561	0	1.67328	0.419773	2.31829	0.69267	0.268159	0.188132	1.78975	0	1.43053	0.144428	0.967986	0.434396	0.293283	0.271128	1.13065	0.209887	1.74573	-2.81057	0.13641184352529	0.463998591146612	0.293600666666667	1.16281566666667	-1.75842	0.295560044553143	0.74440592823655	0.283317333333333	0.797308	-1.93399	0.17970331156604	1	0.293600666666667	0.209887	0.452897230681004	0.960251957003374	1
TCONS_00003192	XLOC_001616	XLOC_001616	-	novel	Novel_lncRNA	scaffold14575	3426801	3427147	-	1	347	63	0	0	0	0	0	0	0	0	0	0	0	1.67705	0.549327	0.557837	0.467319	0.346716	0	--	--	--	--	--	--	--	--	--	--	0.860535	0.338882	1.3049943634873	0.443077310457876	1	--	--	--	--	--
TCONS_00003193	XLOC_001617	XLOC_001617	-	novel	Novel_lncRNA	scaffold14575	3427599	3428110	-	1	512	89	0.919379	1.38605	0.797538	0.932958	2.94177	3.16006	6.06691	4.51796	1.74212	3.44658	3.0549	4.13049	2.5338	22.3773	4.26071	16.0027	2.47388	1.15951	1.55289666666667	-0.241446	0.91708061642422	0.998129568275839	3.7082	3.62131	0.386823410119117	0.741269255640083	0.958013862734545	14.1701703333333	3.08946266666667	1.90424452036883	0.0820255467518292	1	3.7082	1.15951	1.70486668155087	0.285711888519329	1
TCONS_00003218	XLOC_001629	XLOC_001629	-	novel	Novel_lncRNA	scaffold14575	3568003	3568238	-	1	236	57	0	0.003716	0	0	0	0	0	0	0	0	0	0	0	1.42563	0	0	0	--	--	--	--	--	--	--	--	--	--	0.475208666666667	0	5.57421881372534	0.180669105485993	1	--	--	--	--	--
TCONS_00003219	XLOC_001630	XLOC_001630	-	novel	Novel_lncRNA	scaffold14575	3602843	3603089	-	1	247	81	0.535782	1.3653	0.293004	0.439955	2.1805	1.07225	0.305835	0.907241	0.370378	0.295398	0.606179	0.148858	0.589497	0.974836	0.182704	0.807807	0.054772	0.902627	1.00309466666667	0.00748723571656798	1	1	0.758295666666667	0.427464	1.0643789251376	0.470497969370508	0.867100187359342	0.643833666666667	0.275657666666667	1.03039607744371	0.542719264464658	1	0.758295666666667	0.902627	-0.239279	0.848915902466275	1
TCONS_00003284	XLOC_001664	XLOC_001664	-	novel	Novel_lncRNA	scaffold14575	4039821	4041821	-	1	2001	80	1.35788	1.40246	0.900894	0.600412	0.730369	0.641836	1.45957	0.994924	1.12789	0.739729	1.06049	0.87399	0.614767	0.716982	0.94616	0.422907	0.031183	1.00143	0.996381666666667	0.240311822868595	0.796054663315422	0.964981583827041	0.792163	1.21598266666667	-0.29688	0.790867522860309	0.972185265515157	0.671293	0.530703333333333	0.342202539001838	0.801718736041609	1	0.792163	1.00143	-0.314287	0.777589352379234	1
TCONS_00003297	XLOC_001670	XLOC_001670	-	novel	Novel_lncRNA	scaffold14575	4119218	4119582	-	1	365	112	0.797213	0.786518	0.645511	0.093385	0.280833	0.088193	1.32088	0.109737	1.03078	0.792629	0.672776	0.075369	0.086942	0.492535	0.266453	0.417319	0.127415	0.439951	0.574519	-0.0712915	1	1	0.330186333333333	1.00814666666667	-1.18784	0.452922690700745	0.857267610366605	0.328407666666667	0.16027	0.594779477794243	0.764509981786342	1	0.330186333333333	0.439951	-0.338189	0.827790335063514	1
TCONS_00003301	CCA0505S0317	CCA0505S0317	- && sp|Q9XF23|EDS1L_ARATH Protein EDS1L OS=Arabidopsis thaliana OX=3702 GN=EDS1 PE=1 SV=1 && PF18117:Enhanced disease susceptibility 1 protein EP domain	protein_coding	Novel_lncRNA	scaffold14575	4159695	4167059	-	2	1963	75	0.123372	0.03754	0.757531	0.501734	0.013124	0.167463	1.81385	0.480749	0.00647	0.527508	1.18849	0.506065	1.15004	0.010626	0.877242	1.3679	0.282065	0.269637	0.298009	0.0460436419223671	0.925127037258863	0.999060504256012	0.391906666666667	1.00293733333333	-0.925531	0.543917222719688	0.897425726571633	0.628195666666667	0.769781333333333	-0.475361	0.743773468078968	1	0.391906666666667	0.269637	0.663998446854381	0.759600034235542	1
TCONS_00003302	CCA0505S0317	CCA0505S0317	- && sp|Q9XF23|EDS1L_ARATH Protein EDS1L OS=Arabidopsis thaliana OX=3702 GN=EDS1 PE=1 SV=1 && PF18117:Enhanced disease susceptibility 1 protein EP domain	protein_coding	Novel_lncRNA	scaffold14575	4159759	4167366	-	2	2388	80	2.25876	1.16066	1.40443	0.788786	0.616347	1.06222	1.06187	0.900861	1.64657	0.403279	0.917844	0.19304	0.460846	0.970755	1.37093	0.517934	0.424725	0.974723	1.42651	-0.317764	0.819509339341313	0.971634800583778	0.788787333333333	1.20876433333333	-0.370579	0.740221274286809	0.957618443991812	0.560576333333333	0.752167333333333	-0.612084	0.623098141374591	1	0.788787333333333	0.974723	-0.311724	0.772518390191664	1
TCONS_00003309	CCA0505S0325	CCA0505S0325	- && sp|Q8VZ20|ASR3_ARATH Trihelix transcription factor ASR3 OS=Arabidopsis thaliana OX=3702 GN=ASR3 PE=1 SV=1 && PF13837:Myb/SANT-like DNA-binding domain	protein_coding	Novel_lncRNA	scaffold14575	4236106	4239793	-	3	1817	366	1.29738	1.01616	0.757754	2.16581	0.686734	0.692868	1.26105	1.37243	0.826499	0.48849	0.716548	0.570305	0.521492	0.260159	0.480835	0.507336	0.220328	1.59099	0.913955	0.996056270437734	0.350728666056579	0.742507681531614	0.851262666666667	0.934699666666667	0.17520592849743	0.884492254266498	0.989988549706935	0.445933333333333	0.407551666666667	-0.0805238	0.955683231340724	1	0.851262666666667	1.59099	-0.851869	0.490640187656527	1
TCONS_00003313	CCA0505S0329	CCA0505S0329	- && - && -	protein_coding	Novel_lncRNA	scaffold14575	4266281	4270317	-	6	2777	145	0	0.93371	0.197684	0.240718	0.385394	0	1.24234	0	1.80791	0.255878	0	5.29252	0.950119	1.5144	1.53083	2.63198	0.977627	0.587214	0.194359333333333	1.75308731367895	0.25701589892916	0.647788409240142	0.0852926666666667	1.01675	-3.21078	0.179668359257041	0.599227688949605	3.14629966666667	1.15286	1.12545538534502	0.249676631832218	1	0.0852926666666667	0.587214	-2.63199	0.215963386085169	1
TCONS_00003322	XLOC_001682	XLOC_001682	-	novel	Novel_lncRNA	scaffold14575	4292628	4292941	-	1	314	51	3.08952	2.07734	8.70975	1.72023	4.50393	1.1459	1.59369	0.50684	2.2947	0.220952	1.42596	2.25429	2.49012	3.31162	1.13778	0.940564	0.746215	1.89878	5.43439866666667	-1.29993	0.343773767009898	0.736554222980828	0.624563666666667	1.77145	-1.27356	0.351323474607099	0.789476506483924	2.16882	1.45803933333333	0.379910569307763	0.781330545705005	1	0.624563666666667	1.89878	-1.62644	0.296382052969211	1
TCONS_00003344	CCA0505S0344	CCA0505S0344	- && sp|Q9LYV3|PP377_ARATH Putative pentatricopeptide repeat-containing protein At5g13230, mitochondrial OS=Arabidopsis thaliana OX=3702 GN=PCMP-H89 PE=3 SV=1 && PF13041:PPR repeat family|PF14432:DYW family of nucleic acid deaminases	protein_coding	Novel_lncRNA	scaffold14575	4422325	4423350	-	1	1026	72	0.249624	0	0.277136	0.113177	0.822679	0.338086	1.49381	0.593079	1.00542	0.101431	1.25938	0.458135	0.683258	0.469256	1.27379	0.553645	0.215278	0.0565885	0.449813	-2.6914	0.195891655443734	0.564995758754503	0.344198666666667	1.25286866666667	-1.52553	0.238574040656099	0.679911125766992	0.493678666666667	0.724107333333333	-0.641487	0.624707773832931	1	0.344198666666667	0.0565885	2.51605360482378	0.309130494981806	1
TCONS_00003360	XLOC_001700	XLOC_001700	-	novel	Novel_lncRNA	scaffold14575	4554327	4557303	-	4	874	115	0.598723	0	0.055204	0.05503	0.378627	0.191385	0.922263	0.273748	0.647069	0.500231	0.765452	2.26761	1.54581	0.717895	0.778767	1.25869	0.205543	0.027515	0.344184666666667	-2.95626	0.216261888071406	0.5923479822361	0.321788	0.778261333333333	-0.903955	0.486055152541273	0.875583720921692	1.41473333333333	0.843371666666667	0.607244287368634	0.638105948126777	1	0.321788	0.027515	3.2089962594803	0.225669075503852	1
TCONS_00003362	XLOC_001702	XLOC_001702	-	novel	Novel_lncRNA	scaffold14575	4569198	4570816	-	1	1619	62	0.899033	0.084726	0.933074	0.097362	0.367752	0.108954	1.87617	0.019792	0.832001	0.197695	2.24273	1.19506	0.544777	0.551066	0.846067	0.865485	0.042633	0.091044	0.733286333333333	-2.71141	0.0755038523217484	0.326476282074207	0.108813666666667	1.65029966666667	-3.46376	0.0130861215782069	0.121485100547128	0.870538333333333	0.477825666666667	0.821394562620003	0.538468626629382	1	0.108813666666667	0.091044	0.339952468153712	0.933795302059639	1
TCONS_00003368	XLOC_001707	XLOC_001707	-	novel	Novel_lncRNA	scaffold1460	78	563	+	1	486	98	0.086171	0	0.180517	0	0	0	1.56229	0	0	0.123602	1.44064	0.241657	0.81883	0.275527	0.856904	0.050867	0	0	0.088896	-4.23091	0.447861436511512	0.806015777930467	0.0412006666666667	1.00097766666667	-3.8559	0.137391226390003	0.521487865470799	0.189350333333333	0.558578	-1.49362	0.410268232478806	1	0.0412006666666667	0	3.74106765815687	0.719616757663326	1
TCONS_00003369	XLOC_001708	XLOC_001708	-	novel	Novel_lncRNA	scaffold14607	1293	1633	+	1	341	74	0	0.802321	0.028298	0.231595	0.368832	0	0	0.187936	0.317223	1.57272	0.139686	0	0.075426	0	0.01941	0	0	0.516958	0.132376666666667	1.94447120460936	0.326918135798274	0.719467057930705	0.586886	0.152303	2.09591641361757	0.355503019066907	0.793729180377327	0	0.031612	-3.3026	0.477033447947552	1	0.586886	0.516958	0.312218692972093	0.988048742208877	1
TCONS_00003371	XLOC_001710	XLOC_001710	-	novel	Novel_lncRNA	scaffold14640	1	633	-	1	633	133	2.59552	0.057787	2.5872	0.12392	0.661643	1.53291	4.24288	0.151863	0.218901	0	1.63517	1.12514	1.21401	0.498028	6.45146	1.11816	0	0.0908535	1.94812	-4.10874	0.0172555404797185	0.122692638577449	0.56159	2.03232	-1.55058	0.375682552719464	0.809937231043337	0.913776333333333	2.55515633333333	-1.4502	0.387293380879649	1	0.56159	0.0908535	2.51958775960924	0.389265503790634	1
TCONS_00003380	XLOC_001714	XLOC_001714	-	novel	Novel_lncRNA	scaffold14681	95328	96715	+	2	589	72	0.14397	0.168522	0.376575	0.451608	0	0.048109	1.4052	0.084639	0.213381	0.163086	0.491232	0.18996	0.09503	0.324533	0.169409	0.428212	0.149752	0.310065	0.173515	0.924686883315116	0.586246191440735	0.879614482701801	0.0986113333333333	0.703271	-2.25778	0.143427283645269	0.534389500439291	0.314235	0.138063666666667	0.701073210540854	0.664663298056775	1	0.0986113333333333	0.310065	-1.41052	0.465164165252249	1
TCONS_00003389	XLOC_001719	XLOC_001719	-	novel	Novel_lncRNA	scaffold14681	213386	213769	+	1	384	87	0	1.37015	0	0.098673	0	0	0	0	0	0	0	0	0	0.212324	0	0.227756	0	0.734411	0	6.93774747406221	0.0167179897816639	0.120056141204601	--	--	--	--	--	0.146693333333333	0	4.6734036146213	0.17055871459783	1	0	0.734411	-7.1603	0.0243951023381322	0.762531988620623
TCONS_00003396	CCA0507S0017	CCA0507S0017	- && sp|Q9FVR6|Y1222_ARATH Uncharacterized protein At1g32220, chloroplastic OS=Arabidopsis thaliana OX=3702 GN=At1g32220 PE=1 SV=1 && -	protein_coding	Novel_lncRNA	scaffold14681	301830	303479	+	1	1650	95	0.338192	0	0.426922	0.154684	0.152451	0.254291	1.34001	0	2.53234	0	1.37	1.04156	2.56121	0.183449	3.57522	0.47638	0.552131	0.077342	0.305855	-1.77899	0.400834804844339	0.778569848652297	0.0847636666666667	1.74744866666667	-4.18329	0.0238256871779446	0.181349503954909	0.567128	2.22952	-2.06461	0.0980646560179726	1	0.0847636666666667	0.077342	0.0951807264489198	1	1
TCONS_00003418	CCA0507S0022	CCA0507S0022	- && - && -	protein_coding	Novel_lncRNA	scaffold14681	371272	374954	+	5	786	101	7.01836	4.9299	5.1724	5.54824	0.973523	0.834869	5.28142	3.5652	8.15274	2.77367	2.14194	0.075101	0.468368	2.33928	0.433999	0.202752	0.029623	5.23907	4.38809466666667	0.492125374048013	0.623467668135012	0.898285527862214	2.39124633333333	5.19203233333333	-0.822141	0.475287568896784	0.86996139424994	0.872377333333333	0.310663333333333	1.41903921969081	0.387165829047532	1	2.39124633333333	5.23907	-1.05382	0.391851071489074	1
TCONS_00003443	XLOC_001736	XLOC_001736	-	novel	Novel_lncRNA	scaffold14681	528052	529591	+	3	282	68	0.986752	1.45172	1.05279	1.12472	2.68839	0.408596	1.10306	0.570792	0.378308	0.934892	0.375796	0	0.33628	0.360707	0.280428	0.060328	0.195811	1.28822	1.57597566666667	-0.134262	0.999052458809484	1	0.638093333333333	0.619054	0.420738130265649	0.764423281073357	0.964880160994944	0.140345	0.270839666666667	-1.04196	0.620246924491629	1	0.638093333333333	1.28822	-0.861307	0.574162957495812	1
TCONS_00003449	XLOC_001742	XLOC_001742	-	novel	Novel_lncRNA	scaffold14681	623502	623839	+	1	338	84	0.212012	1.33424	0.142746	0	0.021086	0.191664	0	0	0.12771	0	0.178976	0.186257	0	0.269424	0.016912	0	0.0501	0.667122	0.125281333333333	2.1506321281011	0.312803966850332	0.702663087463294	0.063888	0.102228666666667	-0.423834	0.90671493812837	0.994614554049131	0.151893666666667	0.0223373333333333	1.24975735542268	0.668847892574549	1	0.063888	0.667122	-3.18761	0.295523632253679	1
TCONS_00003452	XLOC_001743	XLOC_001743	-	novel	Novel_lncRNA	scaffold14681	626139	629587	+	2	3348	97	12.4073	0	0	8.00656	8.42172	0.104313	16.3319	4.68594	0	11.6434	15.7802	24.2734	8.92745	17.8377	19.1884	0	0.064019	4.00328	6.94299466666667	-0.627626	0.837302761947369	0.977003791073831	5.47788	10.7040613333333	-0.493515	0.757329234343298	0.963374755450631	14.0370286666667	9.39330533333333	0.626536544305519	0.697549876088664	1	5.47788	4.00328	0.651102532385421	0.795625316550712	1
TCONS_00003479	XLOC_001753	XLOC_001753	-	novel	Novel_lncRNA	scaffold14681	1011747	1012195	+	1	449	94	0	0	0	0.035557	0	0.134007	1.45437	0.204819	0.136062	0	0.901384	1.80537	2.383	0.299731	0.251269	1.93464	0.181193	0.0177785	0	2.92487410427348	0.550492328919685	0.859303861745927	0.112942	0.830605666666667	-2.32659	0.192946944794721	0.617774503263764	1.34657933333333	0.938487333333333	0.396611593711631	0.792564346042669	1	0.112942	0.0177785	1.71372043743796	0.746332402175295	1
TCONS_00003492	XLOC_001758	XLOC_001758	-	novel	Novel_lncRNA	scaffold14681	1225958	1226262	+	1	305	101	1.12715	0	2.06966	0.103991	0.58831	0	0.384724	0	0.253332	0	1.38578	0	0.260483	0.023165	0	0.280265	0	0.0519955	1.26170666666667	-4.21037	0.0762853352811799	0.328583220748865	0	0.674612	-6.3461	0.0160131285006228	0.13877958189851	0.101143333333333	0.0868276666666667	0.347420826839176	0.912331059529606	1	0	0.0519955	-3.08568	0.560441943007953	1
TCONS_00003512	XLOC_001771	XLOC_001771	-	novel	Novel_lncRNA	scaffold14681	1874384	1874665	+	1	282	75	0	1.46593	0	0	0	0	0	0	0	0.109071	0	0	0	0.094253	0	0.151951	0	0.732967	0	6.47451788189517	0.0754659456267051	0.326462879812382	0.036357	0	2.78769108487732	0.691812297723182	0.942256822258733	0.082068	0	3.60334269032278	0.375653088612559	1	0.036357	0.732967	-3.8802	0.220843458274285	1
TCONS_00003513	CCA0507S0103	CCA0507S0103	- && sp|Q9LMX7|C78A5_ARATH Cytochrome P450 78A5 OS=Arabidopsis thaliana OX=3702 GN=CYP78A5 PE=2 SV=1 && PF00067:Cytochrome P450	protein_coding	Novel_lncRNA	scaffold14681	1881116	1881479	+	1	364	120	0.23267	0	0	0.076609	1.49728	0	0	0	0	0	0	0	0	0.007703	0.582282	0.542419	2.94753	0.0383045	0.576651333333333	-3.48527	0.330210682439358	0.722877503285557	--	--	--	--	--	0.183374	1.17660266666667	-3.38408	0.131727816110243	1	0	0.0383045	-3.08567	0.560471750760748	1
TCONS_00003526	XLOC_001776	XLOC_001776	-	novel	Novel_lncRNA	scaffold14681	2076152	2076389	+	1	238	55	0	1.60536	0	0	0	0	0	0	0	0	0	0.027785	0	1.22186	0	0.138495	0	0.802681	0	6.40805254252395	0.0800783901831995	0.337892177576448	--	--	--	--	--	0.462713666666667	0	5.64100154310413	0.0627079033278063	0.94973775178533	0	0.802681	-6.63337	0.0959662588997862	1
TCONS_00003540	XLOC_001782	XLOC_001782	-	novel	Novel_lncRNA	scaffold14681	2243616	2244869	+	1	1254	59	0.473265	0.520788	0.95996	0.241364	0.514373	0.405667	0.982318	0.556496	1.58338	0.427178	0.764634	2.72395	3.25578	0.943274	2.38877	2.1765	0.87081	0.381076	0.649199333333333	-0.550986	0.734782769267704	0.944292023239024	0.463113666666667	1.11011033333333	-0.984249	0.421595564836056	0.844239798133995	1.94791	2.17178666666667	-0.322899	0.776579297712159	1	0.463113666666667	0.381076	0.303832710426745	0.915957361629994	1
TCONS_00003607	CCA0507S0173	CCA0507S0173	- && - && PF11891:Protein RETICULATA-related	protein_coding	Novel_lncRNA	scaffold14681	2695378	2695624	+	1	247	58	0.9785	1.2342	0.748355	1.26514	0.396043	0.684652	1.35859	1.85535	1.1404	1.80329	1.53634	2.76636	5.91078	0.719889	1.96143	3.08681	0.640492	1.24967	0.707632666666667	1.01970445005758	0.465085162080045	0.817743725067867	1.44776	1.34511	0.436932235654352	0.750217342143923	0.960911922731352	2.19101866666667	2.83757	-0.48837	0.733674718888443	1	1.44776	1.24967	0.264716808109169	0.942275648179741	1
TCONS_00003699	XLOC_001839	XLOC_001839	-	novel	Novel_lncRNA	scaffold14681	3274532	3275131	+	1	600	77	0.178064	0	0	0.851292	0	0.049138	0	2.07764	0	0.057816	0.066157	0	0	0	0	0	0	0.425646	0.0593546666666667	2.92739928646726	0.307596542817231	0.698314195618251	0.728198666666667	0.0220523333333333	4.98769973407189	0.0378940279412864	0.245167254217109	--	--	--	--	--	0.728198666666667	0.425646	0.858727963374533	0.807355215181813	1
TCONS_00003724	CCA0507S0264	CCA0507S0264	- && - && -	protein_coding	Novel_lncRNA	scaffold14681	3509542	3525114	+	2	2951	145	9.60919	39.7022	8.75318	5.70323	23.8985	14.7591	8.87676	15.2319	14.8926	13.9507	5.95888	13.5049	10.5221	43.8595	17.0044	22.8439	40.9599	22.7027	14.0869	0.895537196999586	0.23512250058366	0.618078737469806	14.6472166666667	9.90942066666667	0.82864422833662	0.250702121615448	0.693754062585892	26.7361043333333	22.8288	-0.372075	0.658748024836572	1	14.6472166666667	22.7027	-0.637673	0.477790479235314	1
TCONS_00003725	CCA0507S0264	CCA0507S0264	- && - && -	protein_coding	Novel_lncRNA	scaffold14681	3509639	3521235	+	3	1852	156	2.15892	49.0499	1.47299	0.782198	5.54957	1.95082	1.51584	4.75843	3.19417	13.7509	1.24653	4.73859	4.45876	52.9242	4.77293	32.4344	16.1525	24.916	3.06049533333333	3.23061129152993	0.00388528457358614	0.039876225098082	6.82005	1.98551	2.10461659525962	0.0430181411246695	0.264951515821176	30.0324	8.46139	1.19090084296518	0.222985365511718	1	6.82005	24.916	-1.80165	0.151751462532635	1
TCONS_00003726	XLOC_001853	XLOC_001853	-	novel	Novel_lncRNA	scaffold14681	3517632	3521235	+	2	1830	152	1.84091	35.3451	2.46928	0.98107	4.38139	2.88063	1.4843	4.25089	2.20374	8.27254	0.848884	3.97075	3.74487	39.785	4.81011	24.2891	15.1305	18.1631	2.89719466666667	2.86498036919569	0.00602074967402881	0.0560074178846094	5.13468433333333	1.51231	2.07172586284236	0.0414439611893722	0.258984800359857	22.6816	7.89515366666667	0.884393202996942	0.364888714538895	1	5.13468433333333	18.1631	-1.78607	0.126361349704146	1
TCONS_00003727	XLOC_001853	XLOC_001853	-	novel	Novel_lncRNA	scaffold14681	3517634	3521235	+	2	1828	152	4.38933	20.9187	3.02965	1.92375	14.2552	2.62796	9.23188	10.317	4.15134	9.26302	4.33846	11.5302	8.28869	28.3806	5.7026	13.2004	14.8073	11.4213	7.22474	0.859631594195542	0.354963231430727	0.743022403199758	7.40264633333333	5.90722633333333	0.693815379712247	0.430437921192518	0.850073841330652	17.7037673333333	9.59954066666667	0.354333821459743	0.667858505973085	1	7.40264633333333	11.4213	-0.593225	0.564336111356345	1
TCONS_00003728	XLOC_001853	XLOC_001853	-	novel	Novel_lncRNA	scaffold14681	3517946	3521235	+	2	1516	152	0.993361	25.1658	0.37056	0.466364	2.39335	0.808516	1.15717	1.7088	1.52795	5.80416	0.659492	2.9981	1.3978	32.0348	1.45708	11.0693	4.35038	12.8161	1.25242333333333	3.55151511222815	0.00498488158671396	0.0485417052230664	2.77382	1.11486966666667	1.66069373382124	0.161743771751859	0.567547281803287	15.3673863333333	2.40175366666667	2.08052993834741	0.0474888865645294	0.862186081644879	2.77382	12.8161	-2.13577	0.110674711598381	1
TCONS_00003729	CCA0507S0265	CCA0507S0265	- && - && -	protein_coding	Novel_lncRNA	scaffold14681	3521928	3531268	+	3	2501	169	5.02174	14.0421	28.5115	2.50938	38.9153	21.6966	10.9397	7.10521	40.6983	15.2228	24.7545	48.3865	6.001	10.5809	23.1218	3.63146	95.8935	8.27576	24.1495273333333	-1.3386	0.152125188302614	0.494145147153928	14.6748833333333	25.4641676666667	-0.554484	0.47064250924215	0.86721801849433	20.8663	41.6721	-1.73972	0.121398634041644	1	14.6748833333333	8.27576	0.809336919737092	0.461106854384277	1
TCONS_00003731	CCA0507S0265	CCA0507S0265	- && - && -	protein_coding	Novel_lncRNA	scaffold14681	3521928	3531876	+	4	2088	242	2.81602	20.5381	0.404527	0.506991	2.05729	0.458446	0.663849	8.22012	0.366033	6.28491	0.330046	1.20785	0.562929	62.9931	1.20265	34.0509	6.31388	10.5225	1.75927666666667	2.81309201089188	0.0164902576231063	0.118773558152452	4.98782433333333	0.453309333333333	3.81159997568647	0.00187695801571096	0.0317414851278026	32.7506303333333	2.69315033333333	2.8551241407762	0.0231404950749089	0.611546816262582	4.98782433333333	10.5225	-1.04064	0.408666863767338	1
TCONS_00003732	CCA0507S0265	CCA0507S0265	- && - && -	protein_coding	Novel_lncRNA	scaffold14681	3521929	3531268	+	2	2902	169	32.357	57.6196	1.07547	8.14471	13.7989	1.74075	26.888	52.6314	2.11226	17.3551	0.852775	4.04065	93.0886	41.4969	14.7164	23.6361	10.6434	32.8822	15.7438	1.30495897976137	0.179713737685557	0.540332698766922	23.9090746666667	9.951	1.66846675008573	0.163683955136359	0.57138150652657	23.0578923333333	39.4828	-0.882117	0.338996128003104	1	23.9090746666667	32.8822	-0.439519	0.67437198239599	1
TCONS_00003741	XLOC_001858	XLOC_001858	-	novel	Novel_lncRNA	scaffold14681	3687546	3687778	+	1	233	77	0	1.39787	0	0	0	0	0	0	0	0	0	0	0	0	0	0	0	0.698936	0	6.18802732420721	0.0958970756500248	0.376693009548396	--	--	--	--	--	--	--	--	--	--	0	0.698936	-6.4129	0.108967444760396	1
TCONS_00003756	XLOC_001863	XLOC_001863	-	novel	Novel_lncRNA	scaffold14681	3785063	3794750	+	4	682	99	0.978622	1.09528	32.0536	0.365369	0	0	0	0	0.659351	0.19081	0	0	0	0	0	0	0	0.730326	11.0107546666667	-3.63845	0.105370469803514	0.400317025599893	0.0636033333333333	0.219783666666667	-1.45557	0.660620136894888	0.942256822258733	--	--	--	--	--	0.0636033333333333	0.730326	-3.26666	0.155965122148985	1
TCONS_00003757	XLOC_001863	XLOC_001863	-	novel	Novel_lncRNA	scaffold14681	3785338	3789862	+	3	2711	139	0	0	1.67136	0	0	0	0	0	0	0	0	0	0	0	0	0	0	0	0.557121666666667	-9.0609	0.037445361846907	0.210068011503744	--	--	--	--	--	--	--	--	--	--	--	--	--	--	--
TCONS_00003758	XLOC_001863	XLOC_001863	-	novel	Novel_lncRNA	scaffold14681	3785372	3790008	+	2	4403	139	1.8096	0	1.79343	0.210731	2.78361	0.052988	0.567936	0.088496	0	12.2516	0.881471	0	0	1.95867	0.437637	0.132348	0	0.105366	2.12887666666667	-4.14495	0.00929035127670539	0.0778964774440438	4.13104033333333	0.483135666666667	3.59403639332937	0.0571650677269526	0.316521973360676	0.697006333333333	0.145879	2.33517530223793	0.332371532833581	1	4.13104033333333	0.105366	5.50279508222239	0.0330454156559811	0.87256893033195
TCONS_00003759	XLOC_001864	XLOC_001864	-	novel	Novel_lncRNA	scaffold14681	3796570	3797646	+	1	1077	73	2.98382	0.827297	2.36144	0.893587	0.700893	0	0	0.008846	0	2.29702	0.050773	0	0	0.198911	0	0.116095	0	0.860442	2.01538333333333	-0.98994	0.468160597751534	0.819924814503102	0.768622	0.0169243333333333	5.4955660179734	0.0444117860325985	0.270204964674154	0.105002	0	5.59622198657829	0.0821080221650293	1	0.768622	0.860442	0.00916006428700974	1	1
TCONS_00003770	XLOC_001869	XLOC_001869	-	novel	Novel_lncRNA	scaffold14681	3875590	3878423	+	2	435	103	0	0.865271	0	0.381367	0.746921	2.85405	0.85309	2.59655	0	0	0	0.485972	0.243133	1.71275	0.684704	3.97081	1.84386	0.623319	0.248973666666667	1.46381	0.477666758371703	0.827332677543006	1.81686766666667	0.284363333333333	2.97515902508885	0.203690520173824	0.634576084518947	2.05651	0.923898333333333	0.448387624247069	0.768640079192678	1	1.81686766666667	0.623319	1.41658094660614	0.558850851459136	1
TCONS_00003771	XLOC_001869	XLOC_001869	-	novel	Novel_lncRNA	scaffold14681	3875590	3878685	+	2	726	80	0.178182	0.025083	0.730588	0.573413	0.022714	0.190177	0.032461	0.288389	0.601103	0	1.30039	0.035639	0.39459	0.114877	0.021339	0.135752	0.071966	0.299248	0.310494666666667	0.173839427381258	0.874546128510231	0.988057482711134	0.159522	0.644652333333333	-1.64654	0.372899682221498	0.807910936585472	0.0954226666666667	0.162631666666667	-0.928359	0.606899284840559	1	0.159522	0.299248	-0.804849	0.673865579780223	1
TCONS_00003776	CCA0507S0293	CCA0507S0293	- && - && -	protein_coding	Novel_lncRNA	scaffold14681	3923841	3924447	+	1	607	90	0	0.142194	0	0.883032	0	0.247649	0	0.896891	0	0.313557	0	0.844537	0.070622	0	0	0.310249	0.136455	0.512613	0	7.03793716360999	0.0107852980092273	0.0871422929691486	0.486032333333333	0	7.19179140920194	0.0042693227978089	0.0565783142421896	0.384928666666667	0.0690256666666667	1.49064279672366	0.488524408284467	1	0.486032333333333	0.512613	-0.0282178	0.934926631279114	1
TCONS_00003778	XLOC_001874	XLOC_001874	-	novel	Novel_lncRNA	scaffold14681	3955955	3965237	+	1	9283	162	0.310574	0.103113	0.208552	0.113726	0.250258	0.244424	0.088831	0.004081	0.799922	0.036808	1.32643	0.042586	0.255687	0.356198	0.225489	1.0868	0.83467	0.10842	0.256461333333333	-1.03099	0.41278286829089	0.788423629915206	0.0951043333333333	0.738393666666667	-2.73793	0.0597274175384813	0.324804657585194	0.495194666666667	0.438615333333333	-0.498423	0.687133593042171	1	0.0951043333333333	0.10842	-0.243043	0.833040234757933	1
TCONS_00003779	CCA0507S0295	CCA0507S0295	- && - && -	protein_coding	Novel_lncRNA	scaffold14681	3955957	3967341	+	2	11358	162	0.375073	0	0.368256	0	0	0	0.026456	0.016927	0.52577	0	0.748286	0.054963	0.095572	0.712226	0	1.37821	0.024821	0	0.247776333333333	-9.9532	0.00291634424064098	0.0319680993956268	0.00564233333333333	0.433504	-5.81806	0.00357663578714829	0.0501056969992614	0.715133	0.040131	3.85596527343769	0.0163410467478935	0.514807965358211	0.00564233333333333	0	5.12859753305544	0.476724587291898	1
TCONS_00003780	XLOC_001874	XLOC_001874	-	novel	Novel_lncRNA	scaffold14681	3956015	3964549	+	2	282	94	0.640685	0	0.200958	0	0	0.048114	0.144559	0.096513	0	0	0	0.09666	0.214337	0.444096	0.75724	0.501391	0.604503	0	0.280547666666667	-5.00193	0.310086796203402	0.699743377946039	0.048209	0.0481863333333333	0.289382673548349	0.999999999999999	1	0.347382333333333	0.52536	-0.928287	0.559655870810658	1	0.048209	0	3.09756893424835	0.765003844302408	1
TCONS_00003798	CCA0507S0307	CCA0507S0307	- && sp|Q9FNY4|DPOLL_ARATH DNA polymerase lambda OS=Arabidopsis thaliana OX=3702 GN=POLL PE=1 SV=1 && PF10391:Fingers domain of DNA polymerase lambda|PF14792:DNA polymerase beta palm|PF14716:Helix-hairpin-helix domain	protein_coding	Novel_lncRNA	scaffold14681	4218201	4218403	+	1	203	46	0.60687	0.771989	0.420082	0.266346	1.07927	0	1.97805	0.715578	0.03248	0.289363	0.333978	0	0	0	0.333457	0.453021	0	0.519168	0.702075333333333	-0.218008	0.995527275899017	1	0.334980333333333	0.781502333333333	-0.653501	0.743435446056104	0.958359817915625	0.151007	0.111152333333333	0.116668709007997	1	1	0.334980333333333	0.519168	-0.544574	0.764077526787982	1
TCONS_00003821	XLOC_001889	XLOC_001889	-	novel	Novel_lncRNA	scaffold14681	4524733	4525360	+	1	628	208	0.399823	0.700758	1.07047	0.90833	1.36765	0.570075	0.675488	0.325279	1.17245	1.05891	1.88661	0.299688	0.710586	0.594052	1.32557	1.10677	0.131892	0.804544	0.945980333333333	-0.0328653	1	1	0.651421666666667	1.24485	-0.58296	0.664860020219822	0.942256822258733	0.666837333333333	0.722683333333333	-0.148325	0.924703495354794	1	0.651421666666667	0.804544	-0.219456	0.841379800092488	1
TCONS_00003823	CCA0507S0334	CCA0507S0334	- && sp|Q9ZUI6|AP1G2_ARATH AP-1 complex subunit gamma-2 OS=Arabidopsis thaliana OX=3702 GN=At1g60070 PE=1 SV=2 && PF01602:Adaptin N terminal region	protein_coding	Novel_lncRNA	scaffold14681	4590452	4591236	+	1	785	153	0.832723	2.34344	0.444784	0.439564	0.480123	0.536286	0.2085	0.788153	0.147643	0.660793	0.119942	0.264938	0.16073	0.731927	0.344735	0.47896	0.153874	1.3915	0.585876666666667	1.45736813417498	0.260698490172172	0.653097779528512	0.661744	0.158695	2.28531749352313	0.0976251800076394	0.434844752232278	0.491941666666667	0.219779666666667	0.92067305038119	0.516561580415032	1	0.661744	1.3915	-1.05743	0.45739146857279	1
TCONS_00003824	CCA0507S0335	CCA0507S0335	- && sp|Q9T048|DRL27_ARATH Disease resistance protein At4g27190 OS=Arabidopsis thaliana OX=3702 GN=At4g27190 PE=2 SV=1 && PF00931:NB-ARC domain	protein_coding	Novel_lncRNA	scaffold14681	4625023	4628003	+	2	375	59	0	6.03536	1.32066	2.13527	3.39474	4.37043	0.590596	3.94789	0.96667	1.97195	0.967051	0	0.520001	2.2228	0	1.09053	0	4.08532	1.5718	1.54619744000896	0.310641161013107	0.700630883113732	3.43008866666667	0.841439	2.24228977997241	0.0793561317547784	0.385940012125808	1.10444133333333	0.173333666666667	2.49875875383798	0.302184575583001	1	3.43008866666667	4.08532	-0.276149	0.799406918406134	1
TCONS_00003857	XLOC_001900	XLOC_001900	-	novel	Novel_lncRNA	scaffold14681	331803	334993	-	2	1785	93	2.53835	0.263314	1.52511	0.446902	0.575348	0.041939	6.38751	0.035903	0.131874	0.482801	6.26607	1.65146	2.67294	0.856732	4.29579	0.202633	0.116006	0.355108	1.54626866666667	-1.87529	0.164760280049729	0.514743129966528	0.186881	4.26181666666667	-4.02414	0.0117862092375625	0.113209121590467	0.90361	2.36157866666667	-1.36916	0.298771034418649	1	0.186881	0.355108	-0.774324	0.61448711053316	1
TCONS_00003858	XLOC_001901	XLOC_001901	-	novel	Novel_lncRNA	scaffold14681	331940	332786	-	1	847	83	10.6802	0.261089	7.56456	2.94524	2.28288	1.5201	9.81789	1.15908	1.17413	0.702616	6.72875	1.05916	3.7495	1.22133	7.67974	0.126575	0.472814	1.60317	6.84256	-1.88193	0.164754527424919	0.514743129966528	1.12726	5.90692466666667	-2.03033	0.0885205874636101	0.410805724623608	0.802354666666667	3.96734833333333	-2.29117	0.094463507762027	1	1.12726	1.60317	-0.444722	0.726461586768122	1
TCONS_00003859	XLOC_001901	XLOC_001901	-	novel	Novel_lncRNA	scaffold14681	332313	332784	-	2	324	72	0	24.5518	0	0	0	0	0	4.58842	0	0	0	0	0	0	0	0.606244	0	12.2759	0	10.7307548505417	0.000176119010045306	0.00317067248228437	1.52947	0	7.93401154396763	0.0328628865163458	0.223344831048368	0.202081333333333	0	4.73259866274862	0.280852079433946	1	1.52947	12.2759	-3.02798	0.227253226674398	1
TCONS_00003869	XLOC_001907	XLOC_001907	-	novel	Novel_lncRNA	scaffold14681	533979	535926	-	2	912	57	1.55924	0.90107	1.29984	0.612227	1.19275	2.86574	2.08898	1.5183	0.704773	0.887268	0.952659	1.72879	1.78896	0.586939	1.10692	1.91831	1.08742	0.756648	1.35061166666667	-0.620104	0.666679772076314	0.917319133288484	1.75710266666667	1.24880466666667	0.785579423162257	0.515059181095477	0.892328003592129	1.41134466666667	1.32777	-0.238391	0.846179253747329	1	1.75710266666667	0.756648	1.19131763435005	0.475668495523291	1
TCONS_00003871	CCA0507S0038	CCA0507S0038	- && sp|F4IL57|KN14I_ARATH Kinesin-like protein KIN-14I OS=Arabidopsis thaliana OX=3702 GN=KIN14I PE=2 SV=1 && -	protein_coding	Novel_lncRNA	scaffold14681	549307	560255	-	3	641	68	1.93534	0.203013	0	0.001328	0.364426	0.615878	3.62667	2.21013	0.100188	2.65612	1.23522	1.15539	0.066876	0.319637	0	0.116708	0	0.10217	0.766589666666667	-2.48108	0.347093664958653	0.740023661994931	1.82737766666667	1.65402433333333	0.567340183234537	0.690896560348253	0.942256822258733	0.530576666666667	0.022292	3.85069112642395	0.0604091820809094	0.939701520839098	1.82737766666667	0.10217	4.0313855174243	0.0550387815300522	1
TCONS_00003872	CCA0507S0038	CCA0507S0038	- && sp|F4IL57|KN14I_ARATH Kinesin-like protein KIN-14I OS=Arabidopsis thaliana OX=3702 GN=KIN14I PE=2 SV=1 && -	protein_coding	Novel_lncRNA	scaffold14681	556370	560220	-	3	1913	92	0.850538	1.78472	1.59565	1.27216	1.20624	0.420646	3.03794	1.23726	2.62834	1.60424	3.37842	1.92175	2.28962	2.09649	2.03688	2.62023	1.38857	1.52844	1.21748	0.532034250871722	0.594347091258667	0.883809415749306	1.08738	3.01489866666667	-1.1105	0.301390874561235	0.751238470576201	2.21282366666667	1.90501966666667	-0.0639521	0.949786932252463	1	1.08738	1.52844	-0.411219	0.716854757061913	1
TCONS_00003878	XLOC_001912	XLOC_001912	-	novel	Novel_lncRNA	scaffold14681	654057	654518	-	1	462	60	1.03016	0.906722	0.743215	0.835113	2.48458	0.837204	1.00685	0.726866	0.670757	0.453765	1.53243	1.58853	0.945802	1.09552	1.08294	1.36056	0	0.870918	1.41931966666667	-0.511895	0.770216268735691	0.955593111374498	0.672611666666667	1.07001	-0.352082	0.794071487833334	0.972957417439859	1.34820466666667	0.676247333333333	0.974120426057915	0.534231392474673	1	0.672611666666667	0.870918	-0.370706	0.780101804000576	1
TCONS_00003893	CCA0507S0063	CCA0507S0063	- && - && -	protein_coding	Novel_lncRNA	scaffold14681	960363	961401	-	1	1039	105	0.107486	0.542197	0.092874	1.75068	0.160863	0.057525	0.086601	0.741403	0.342084	0.233266	0.09169	0.229129	0.165033	0.145611	0	0.06292	0.159438	1.14644	0.120407666666667	3.39426927066037	0.01454542318416	0.108422740956204	0.344064666666667	0.173458333333333	1.21406053123825	0.430538298306669	0.85012275858914	0.145886666666667	0.108157	-0.146497	0.972451685329047	1	0.344064666666667	1.14644	-1.62397	0.299541458514557	1
TCONS_00003896	CCA0507S0066	CCA0507S0066	- && sp|Q75QN6|DPHS1_ARATH Dual specificity protein phosphatase PHS1 OS=Arabidopsis thaliana OX=3702 GN=PHS1 PE=1 SV=1 && PF13041:PPR repeat family|PF13812:Pentatricopeptide repeat domain	protein_coding	Novel_lncRNA	scaffold14681	1084429	1084788	-	1	360	65	0.016545	0.055676	0	0.175024	1.39708	0.463805	0	0.135293	0.024611	0	0.501469	0	0.172263	0.189096	0.113656	0.044254	0.075414	0.11535	0.471207333333333	-1.63002	0.593583606871625	0.883514946757595	0.199699333333333	0.17536	0.523934082493489	0.868727784585936	0.987695339367724	0.0777833333333333	0.120444333333333	-0.601723	0.812415380488203	1	0.199699333333333	0.11535	0.622029762115889	0.92771589633697	1
TCONS_00003898	CCA0507S0069	CCA0507S0069	- && sp|Q9C911|JJJ1_ARATH DNAJ protein JJJ1 homolog OS=Arabidopsis thaliana OX=3702 GN=JJJ1 PE=1 SV=1 && PF12171:Zinc-finger double-stranded RNA-binding|PF00226:DnaJ domain	protein_coding	Novel_lncRNA	scaffold14681	1114924	1116288	-	1	1365	77	0.123405	0.347913	0.291727	0.156181	0.265365	0.442637	0.424655	0.811525	0.171099	1.2816	0.103525	0.504132	0.128864	0.557378	0.120341	0.347607	0.020227	0.252047	0.226832333333333	0.325553646095697	0.787621699539869	0.961274111418709	0.845254666666667	0.233093	2.17251347561905	0.107580893956967	0.457942456819049	0.469705666666667	0.0898106666666667	2.1857039899992	0.125690507746881	1	0.845254666666667	0.252047	1.76897340163461	0.319322982279079	1
TCONS_00003901	XLOC_001928	XLOC_001928	-	novel	Novel_lncRNA	scaffold14681	1293640	1295998	-	2	1074	96	1.14048	0.735322	2.22179	1.04373	1.25275	0.946857	2.42442	1.47413	1.11964	0.256324	1.97983	1.24291	1.32846	0.714379	0.457684	1.63459	0.546849	0.889524	1.53834	-0.566262	0.687431116653026	0.926265920928886	0.892436	1.84129433333333	-0.736374	0.547345893414236	0.899177479525021	1.19729366666667	0.777664333333333	0.331240671688433	0.791005944036347	1	0.892436	0.889524	-0.00258435	0.949024791436874	1
TCONS_00003902	XLOC_001928	XLOC_001928	-	novel	Novel_lncRNA	scaffold14681	1293783	1296003	-	3	726	77	0.003286	0.695334	0.475588	0.895155	0.518596	0.829243	0	0.694911	0.989181	0.533203	0	0	0	1.54379	0.483451	0.380754	0.859248	0.795245	0.33249	1.35081905721847	0.350509435682023	0.742390030922476	0.685785666666667	0.329727	1.19349233913405	0.542124868644512	0.897425726571633	0.641513666666667	0.447566333333333	-0.108663	0.961325041216657	1	0.685785666666667	0.795245	-0.160501	0.868173692324178	1
TCONS_00003905	XLOC_001931	XLOC_001931	-	novel	Novel_lncRNA	scaffold14681	1401859	1402119	-	1	261	72	1.70441	0.335495	0.715402	0	0	0	0.329307	0	0	0	0	0	0	0.186486	0	0.120397	0.169253	0.167747	0.806603	-1.85996	0.585783062820508	0.879434544916283	0	0.109769	-3.73158	0.383646290172217	0.815298828484567	0.102294333333333	0.0564176666666667	-0.255802	1	1	0	0.167747	-4.60133	0.303133877488276	1
TCONS_00003939	XLOC_001939	XLOC_001939	-	novel	Novel_lncRNA	scaffold14681	1656458	1657008	-	1	551	183	1.87458	1.40185	2.5293	2.43552	1.72921	1.10711	2.7959	2.79665	1.43399	1.59901	3.80804	0.139219	0.574416	1.72193	2.48763	0.949967	0.225485	1.91868	2.04436366666667	0.125360436578293	0.880463328480155	0.989569576190435	1.83425566666667	2.67931	-0.197566	0.876051388190169	0.988499936824507	0.937038	1.09584433333333	-0.279095	0.853853751121376	1	1.83425566666667	1.91868	-0.0103944	0.948430070250364	1
TCONS_00003951	XLOC_001945	XLOC_001945	-	novel	Novel_lncRNA	scaffold14681	1850574	1850807	-	1	234	60	0	0	0	0	0	0	0	0	0	1.48245	0	0	0	0.548285	0	0	0	--	--	--	--	--	0.494151	0	6.02438056901259	0.133830193598431	0.51470625680277	0.182761666666667	0	4.29791489743425	0.334823422585547	1	0.494151	0	6.06186457739797	0.370287686044426	1
TCONS_00003953	XLOC_001947	XLOC_001947	-	novel	Novel_lncRNA	scaffold14681	1941722	1942100	-	1	379	126	0.001179	1.48738	0	0	0	0	0	0	0	0	0	0.465522	0	1.57224	0	0.508921	0.181148	0.743692	0.000393	4.93004344662714	0.0855391623228633	0.351182803698456	--	--	--	--	--	0.848892666666667	0.0603826666666667	2.8955504486204	0.17316100682168	1	0	0.743692	-7.19141	0.0574954266603326	1
TCONS_00004011	XLOC_001975	XLOC_001975	-	novel	Novel_lncRNA	scaffold14681	2584653	2585199	-	1	547	124	2.12093	1.2124	3.88925	0.320858	1.12129	0.329996	0.778123	0.526828	1.19276	0.280306	1.30011	0.342856	0.19592	0.429119	0.761619	0.395701	0.447369	0.766629	2.37715533333333	-1.37974	0.355656906193493	0.743022403199758	0.379043333333333	1.09032966666667	-1.231	0.359286896203057	0.797118723301486	0.389225333333333	0.468302666666667	-0.573235	0.702123119778233	1	0.379043333333333	0.766629	-1.02335	0.511215515951408	1
TCONS_00004019	CCA0507S0167	CCA0507S0167	- && sp|Q28EW0|TM87A_XENTR Transmembrane protein 87A OS=Xenopus tropicalis OX=8364 GN=tmem87a PE=2 SV=1 && PF06814:Lung seven transmembrane receptor	protein_coding	Novel_lncRNA	scaffold14681	2620549	2621399	-	2	291	57	0.750283	0.115759	2.88351	2.37781	1.22809	0.218389	2.81484	0.096893	2.87714	0.079247	0.571307	0.403019	1.13378	2.46278	0.358837	0.563337	0.878369	1.24678	1.62062666666667	-0.195915	0.969958278023491	1	0.131509666666667	2.08776	-3.39389	0.0295076322015013	0.208106253852662	1.14304633333333	0.790328333333333	0.110044014321046	0.952075523790055	1	0.131509666666667	1.24678	-2.85395	0.139976320183535	1
TCONS_00004021	XLOC_001978	XLOC_001978	-	novel	Novel_lncRNA	scaffold14681	2638876	2641880	-	2	2371	426	0	0.14235	0	0.497314	0	4.32393	0	3.73408	0	0	0	0.162141	0	0.113379	0	0.013902	0	0.319832	0	8.29021665145795	0.000618054931158387	0.00901061621750817	2.68601	0	11.5422883917995	3.66884993810876e-05	0.00173002127637116	0.096474	0	6.60921616458726	0.0133616727947449	0.466539465648754	2.68601	0.319832	3.05697827169137	0.154431183457282	1
TCONS_00004075	XLOC_001997	XLOC_001997	-	novel	Novel_lncRNA	scaffold14681	2891931	2894897	-	3	1321	190	0.456659	0	0.361356	0.1186	0.031737	0.15699	0.493951	0.121284	0.269136	0.131276	0.465752	1.43011	1.73405	0.224978	1.28939	1.36457	0.208167	0.0593	0.283250666666667	-2.02008	0.384903237322419	0.76504901629338	0.136516666666667	0.409613	-1.25966	0.348882355789635	0.786848043071787	1.00655	1.07720166666667	-0.184115	0.88989663136989	1	0.136516666666667	0.0593	1.23840395469602	0.666074852895301	1
TCONS_00004076	CCA0507S0196	CCA0507S0196	- && - && -	protein_coding	Novel_lncRNA	scaffold14681	2902821	2904885	-	2	1201	131	1.70837	2.72445	3.60867	2.18119	2.73581	2.40643	4.06787	4.01726	2.52239	3.06543	3.6016	2.88147	3.98611	2.34479	3.18656	3.01769	1.17909	2.45282	2.68428033333333	0.0812728662758515	0.904127093047838	0.994610471858324	3.16303733333333	3.39728433333333	0.232907281282041	0.819079410771612	0.979134251367934	2.74798066666667	2.78392066666667	-0.187365	0.859678452567036	1	3.16303733333333	2.45282	0.406796288171811	0.789414612603575	1
TCONS_00004089	CCA0507S0212	CCA0507S0212	- && - && -	protein_coding	Novel_lncRNA	scaffold14681	3055585	3056812	-	2	1140	154	3.37866	1.60171	2.16552	1.80424	2.49509	4.17183	2.53336	1.59832	4.77118	2.51549	3.1343	4.35362	5.67828	4.61937	4.02285	4.70254	4.86227	1.70297	2.67976	-0.441796	0.728719549392216	0.942963272149682	2.76187666666667	3.47961233333333	-0.080262	0.94164298276021	1	4.55850966666667	4.85446933333333	-0.462802	0.623346079226406	1	2.76187666666667	1.70297	0.713333773288731	0.634982448725066	1
TCONS_00004125	CCA0507S0238	CCA0507S0238	- && - && -	protein_coding	Novel_lncRNA	scaffold14681	3278390	3279670	-	1	1281	119	0	0	0.037664	0	0.130692	0.774544	0.43232	0.050028	0.399541	0.05434	0	0.41443	0.557955	0	0.915358	0.950684	1.08663	0	0.0561186666666667	-4.81239	0.345088580617289	0.737853602399847	0.292970666666667	0.277287	0.256743030916242	0.891637268860661	0.991175595654868	0.455038	0.853314	-1.39611	0.389178920948255	1	0.292970666666667	0	7.45618838034438	0.0481253930971473	0.993369496578985
TCONS_00004126	CCA0507S0239	CCA0507S0239	- && - && -	protein_coding	Novel_lncRNA	scaffold14681	3288067	3289272	-	1	1206	111	0.578299	0.031058	0.080013	0.700291	1.27835	15.666	4.19062	6.80381	3.88468	0.459745	3.41277	6.77238	7.00758	1.05649	5.14032	5.93776	2.27666	0.365675	0.645552333333333	-0.679327	0.759437595141111	0.95227889341796	7.64317466666667	3.82935433333333	1.2194328225381	0.27538148286138	0.722069769453921	4.58887466666667	4.80819	-0.269502	0.79122201364621	1	7.64317466666667	0.365675	4.37214324082207	0.0197203777900457	0.691177955713153
TCONS_00004162	CCA0507S0261	CCA0507S0261	- && - && -	protein_coding	Novel_lncRNA	scaffold14681	3482766	3484026	-	1	1261	89	6.67676	2.49886	8.589	3.777	12.1082	2.88337	9.2074	7.7532	22.471	1.94868	11.1997	3.34191	2.68372	0.693084	1.68105	2.71239	1.45221	3.13793	9.12464766666667	-1.35081	0.139699657563293	0.471072707929464	4.19508366666667	14.2927273333333	-1.51365	0.101981944341105	0.445005833780459	2.24912733333333	1.939	-0.0866617	0.943197629402907	1	4.19508366666667	3.13793	0.454792161139175	0.755634992082922	1
TCONS_00004166	CCA0507S0265	CCA0507S0265	- && - && -	protein_coding	Novel_lncRNA	scaffold14681	3509541	3528651	-	3	2321	105	20.9574	0	0	0	0	0	0	0	1.106	38.9965	0	0	0	0	173.499	0	0	0	6.98579733333333	-12.468	0.0044617874947297	0.0444123653124121	12.9988466666667	0.368666666666667	5.39639671905874	0.0802896675974952	0.388396001034997	0	57.8329163333333	-15.6693	6.00724320601264e-05	0.0192533880950164	12.9988466666667	0	14.0035408746079	0.00325993677006567	0.276667213717616
TCONS_00004167	CCA0507S0265	CCA0507S0265	- && - && -	protein_coding	Novel_lncRNA	scaffold14681	3509541	3528657	-	3	2318	105	205.924	162.142	61.5411	17.455	165.563	56.5814	57.0551	120.052	142.56	14.1835	60.4903	92.3584	120.834	149.858	273.239	101.726	289.777	89.7987	144.343	-0.45259	0.600918	0.887843845524788	63.6058	86.7017566666667	-0.217153	0.790911637992901	0.97219479606442	114.648	227.949864666667	-1.43732	0.0527929913901672	0.894130230048769	63.6058	89.7987	-0.541096	0.581844300542931	1
TCONS_00004185	CCA0507S0264	CCA0507S0264	- && - && -	protein_coding	Novel_lncRNA	scaffold14681	3511824	3514502	-	3	1801	125	1113.12	673.46	1123.34	442.098	2902.54	1170.3	393.708	567.138	802.804	253.289	459.222	698.762	672.081	833.165	1343.84	588.973	1712.72	557.779	1713.00085466667	-1.43084	0.0274392060455912	0.169794286628255	663.576543333333	551.912	0.479561009800178	0.514661372228361	0.892255259651751	706.966898666667	1242.88364666667	-1.29545	0.081601366055413	1	663.576543333333	557.779	0.213481094215936	0.843679677363687	1
TCONS_00004187	CCA0507S0264	CCA0507S0264	- && - && -	protein_coding	Novel_lncRNA	scaffold14681	3511831	3514504	-	4	1803	125	308.961	184.667	321.007	111.372	853.982	312.745	135.886	169.365	243.661	66.782	122.557	185.67	270.433	242.857	330.438	144.025	405.271	148.02	494.649892333333	-1.55249	0.0194787054384784	0.133831539625889	182.964075666667	167.368	0.34416315144967	0.639827048517978	0.938698644191927	190.850590666667	335.38	-1.24083	0.0816154777500588	1	182.964075666667	148.02	0.267723806678754	0.79715233857491	1
TCONS_00004186	CCA0507S0264	CCA0507S0264	- && - && -	protein_coding	Novel_lncRNA	scaffold14681	3511831	3514504	-	2	1982	155	1416.73	684.489	1132.45	608.044	3506.37	1154.24	529.618	715.116	749.728	323.849	658.905	710.477	759.601	878.664	1228.91	604.074	1650.23	646.266	2018.51725266667	-1.46178	0.0249073264325838	0.158775096503727	731.069722666667	646.083882666667	0.425624390239826	0.540019841757314	0.897425726571633	731.071553333333	1212.91	-1.20707	0.0998179904325673	1	731.069722666667	646.266	0.160851253605533	0.88407285494085	1
TCONS_00004188	CCA0507S0264	CCA0507S0264	- && - && -	protein_coding	Novel_lncRNA	scaffold14681	3511831	3524979	-	2	526	125	0.489661	0.593858	0.715636	0	1.76413	0.769135	0	0	0.363833	0.394976	0	0	0	0	0.932944	0.296429	2.06135	0.296929	0.989809333333333	-1.53154	0.486107596277306	0.834020691853761	0.388037	0.121277666666667	1.67329812604449	0.514369562696482	0.892188574576012	0.0988096666666667	0.998098666666667	-3.92816	0.106115088165209	1	0.388037	0.296929	0.304921106259161	1	1
TCONS_00004189	CCA0507S0264	CCA0507S0264	- && - && -	protein_coding	Novel_lncRNA	scaffold14681	3511846	3524990	-	2	522	170	0.586923	0	1.23871	0	0.342538	1.38599	0	0.269682	0.362309	0.493515	0.262438	0	4.64998	0	3.21048	0.720402	0	0	0.722723333333333	-7.09984	0.0199098354265498	0.135874211051119	0.716395666666667	0.208249	1.89204793056166	0.270931383453144	0.71635439004684	0.240134	2.62015166666667	-3.46152	0.138964889628319	1	0.716395666666667	0	7.50619360430602	0.0307057204204844	0.845238245322803
TCONS_00004190	XLOC_002039	XLOC_002039	-	novel	Novel_lncRNA	scaffold14681	3516714	3521253	-	2	2766	222	63.099	91.357	45.4676	16.8305	148.94	60.168	38.0031	98.7468	87.6036	57.7766	40.0155	65.5006	130.981	185.838	121.504	191.105	198.982	54.0938	85.8356043333333	-0.462275	0.561053397606986	0.86457652755104	72.2304613333333	55.2073656666667	0.647082848943447	0.361567849987407	0.798887623402673	147.481302666667	150.489117666667	-0.505503	0.498623232678946	1	72.2304613333333	54.0938	0.414083343217682	0.692250758173899	1
TCONS_00004191	XLOC_002039	XLOC_002039	-	novel	Novel_lncRNA	scaffold14681	3517946	3521193	-	2	1474	152	24.2748	52.2189	22.7574	7.95857	95.6672	24.7411	34.6951	75.0549	62.8354	36.5019	26.8434	38.9675	61.2943	131.758	66.6868	86.452	117.39	30.0887	47.5665	-0.465956	0.612920047880753	0.894563995547053	45.4326	41.458	0.409502346085088	0.582052392747549	0.914741736881401	85.7259	81.7904216666667	-0.43249	0.574433490580155	1	45.4326	30.0887	0.600750133596807	0.587642322576844	1
TCONS_00004210	CCA0507S0281	CCA0507S0281	- && sp|Q6NQK9|CCB4_ARATH Protein COFACTOR ASSEMBLY OF COMPLEX C SUBUNIT B CCB4, chloroplastic OS=Arabidopsis thaliana OX=3702 GN=CCB4 PE=1 SV=1 && PF14244:gag-polypeptide of LTR copia-type|PF03732:Retrotransposon gag protein|PF11152:Cofactor assembly of complex C subunit B, CCB2/CCB4	protein_coding	Novel_lncRNA	scaffold14681	3771404	3786405	-	3	3060	95	0.703191	0.006109	0.331493	0.216158	0.18653	0.143173	0.658614	0.082603	2.13461	0.193665	1.74765	0.381445	0.294385	0.867088	0.922652	1.202	0.061965	0.111133	0.407071333333333	-1.66927	0.342246218752408	0.734959345410081	0.139813666666667	1.51362433333333	-3.11497	0.0115801326081945	0.111793542328576	0.816843666666667	0.426334	0.882512215576309	0.486836006595616	1	0.139813666666667	0.111133	0.455466581538694	0.87580673694613	1
TCONS_00004215	XLOC_002047	XLOC_002047	-	novel	Novel_lncRNA	scaffold14681	3778937	3786323	-	2	1281	95	0	0	0.563797	0.209803	0	0	0	0	0.667152	0	0.448559	0.190984	0.022262	0	0	0.514414	0.101394	0.104901	0.187932333333333	-0.614454	0.957764758439588	1	0	0.371903666666667	-7.66317	0.0111199444841315	0.108944080505673	0.235132666666667	0.0412186666666667	1.53829892750944	0.483632693431586	1	0	0.104901	-5.99204	0.130250825100681	1
TCONS_00004231	XLOC_002058	XLOC_002058	-	novel	Novel_lncRNA	scaffold14681	4020939	4021798	-	1	860	213	0.031923	2.0143	0.052923	0	0	0	0	0.050238	0	0.265112	0	0.284663	0.004985	2.97016	0.177363	2.32113	0.021082	1.00715	0.028282	5.24361568306683	0.0215145836431649	0.143513234216232	0.105116666666667	0	5.68416756836654	0.0835445290544211	0.3975708177254	1.85865	0.06781	4.36676244205744	0.00766845276514958	0.350488422677726	0.105116666666667	1.00715	-3.05745	0.192959955510737	1
TCONS_00004233	CCA0507S0303	CCA0507S0303	- && sp|Q84XG9|ILL1_ORYSI IAA-amino acid hydrolase ILR1-like 1 OS=Oryza sativa subsp. indica OX=39946 GN=ILL1 PE=2 SV=1 && PF07687:Peptidase dimerisation domain|PF01546:Peptidase family M20/M25/M40	protein_coding	Novel_lncRNA	scaffold14681	4136407	4137003	-	1	597	199	0	0.427431	0	0	0	0	0	0	0	0.376528	0	0.057822	0	1.54849	0	0.149073	0	0.213716	0	5.83019639399907	0.125110878115533	0.442348138408782	0.125509333333333	0	5.34229021704297	0.187214986703685	0.609917782382672	0.585127	0	7.20258984556841	0.0108878353518269	0.424652165687918	0.125509333333333	0.213716	-0.675051	0.770290864321726	1
TCONS_00004248	XLOC_002067	XLOC_002067	-	novel	Novel_lncRNA	scaffold14681	4372583	4373091	-	1	509	56	0.036568	1.48106	0.031597	0.020701	0.500324	0.479492	0.111198	0.438451	0.1535	0.113587	0	0.312457	0	0.590528	0.35363	0.790009	0.130061	0.75088	0.189496333333333	2.00656877143209	0.293468055597649	0.687568512962314	0.343843333333333	0.0882326666666667	1.86598484637681	0.305031106332887	0.753716362156563	0.564331333333333	0.161230333333333	1.52267100675111	0.369581102300313	1	0.343843333333333	0.75088	-1.15129	0.513343365794544	1
TCONS_00004251	XLOC_002070	XLOC_002070	-	novel	Novel_lncRNA	scaffold14681	4520133	4520496	-	1	364	113	0	0	0	0	1.48346	0.356222	0	0	0	0	0	0	0	0.028345	0	0.221556	0.943891	0	0.494487666666667	-6.13264	0.273185536008648	0.661155980140835	0.118740666666667	0	4.42605965699443	0.277508121979609	0.723859707228493	0.0833003333333333	0.314630333333333	-2.64787	0.361002806448579	1	0.118740666666667	0	4.41902941988934	0.589886618484065	1
TCONS_00004254	XLOC_002073	XLOC_002073	-	novel	Novel_lncRNA	scaffold1469	36	596	-	1	561	171	0	0.566063	0	2.21196	0	0	0	0.085677	0	0	0	0	0	0.288469	0.040221	0.069331	0	1.38901	0	8.33095518147826	0.000589049439941804	0.00866521033698973	0.028559	0	3.14827537734416	0.535870277103463	0.897425726571633	0.119266666666667	0.013407	2.14531804005197	0.416052470628691	1	0.028559	1.38901	-5.372	0.0180528399584921	0.662477143210449
TCONS_00004263	CCA0014S0010	CCA0014S0010	- && - && -	protein_coding	Novel_lncRNA	scaffold147	111470	113622	+	2	1921	92	1.59864	1.48817	2.93177	1.60675	2.13577	0.208805	0.673464	0.116703	2.37819	0.308577	0.359687	0.408316	2.45256	0.316201	0.590992	2.17054	0.121676	1.54746	2.22206	-0.311922	0.800061931692319	0.966527830542502	0.211361666666667	1.13712	-2.17031	0.107650843708776	0.458070934547493	0.965019666666667	1.05507633333333	-0.215705	0.876908394535821	1	0.211361666666667	1.54746	-2.783	0.0477309287158075	0.992781223134086
TCONS_00004330	CCA0014S0031	CCA0014S0031	- && - && -	protein_coding	Novel_lncRNA	scaffold147	392228	392626	-	1	399	132	0	1.28222	0	1.22065	2.00338	0.702226	0.246966	0.801748	1.57481	0.312843	0.517317	1.08293	1.21762	0.892416	1.12285	0.454359	0.232038	1.25144	0.667794333333333	1.02709555688301	0.571988855895404	0.870687898730619	0.605605666666667	0.779696666666667	-0.149035	0.930493794297449	1	0.809901	0.8575	-0.171689	0.918617443402492	1	0.605605666666667	1.25144	-1.02237	0.49665907335568	1
TCONS_00004350	XLOC_002110	XLOC_002110	-	novel	Novel_lncRNA	scaffold1470	112538	112868	+	1	331	59	0	0.213452	0	0	0	0	0	0	0	0	0	0	0	1.67309	0	0	0	0.106726	0	4.07710505020477	0.360936275015251	0.743022403199758	--	--	--	--	--	0.557696666666667	0	6.28442591083597	0.119329818188453	1	0	0.106726	-4.29207	0.341257992611297	1
TCONS_00004355	XLOC_002115	XLOC_002115	-	novel	Novel_lncRNA	scaffold14730	55	261	-	1	207	42	0.108501	0	0.116541	0	0.455695	0.277108	1.62274	0.86532	1.22083	0.207243	0.171816	2.61003	1.43926	0.79588	0.377156	0.552547	0.431257	0	0.226912333333333	-4.5446	0.308976269449539	0.698314195618251	0.449890333333333	1.00512966666667	-0.819279	0.595558521390903	0.921919833500372	1.31949	0.749225666666667	0.5417863564389	0.711782914405078	1	0.449890333333333	0	5.66602937514839	0.168903450692433	1
TCONS_00004356	XLOC_002116	XLOC_002116	-	novel	Novel_lncRNA	scaffold14733	5841	6251	-	1	411	126	0.491365	0	1.22968	0.074581	0.762825	0.064415	2.16311	0	0.863278	0	0.780361	1.54575	1.65976	0.731972	0.234241	0.371722	0.268704	0.0372905	0.827956666666667	-4.02633	0.0900510602437885	0.362976599459064	0.0214716666666667	1.26891566666667	-5.15243	0.0105906065032847	0.105594429637335	0.883148333333333	0.720901666666667	0.150799324661111	0.924774397310103	1	0.0214716666666667	0.0372905	-0.589005	0.919864415092014	1
TCONS_00004358	XLOC_002118	XLOC_002118	-	novel	Novel_lncRNA	scaffold14749	2907	3329	+	1	423	104	2.10419	4.92672	1.10982	3.58327	0.585416	0.486949	0.766327	1.08982	0.99807	1.27358	0.028152	0.230749	0	1.06237	0.637623	0.607805	0.261081	4.255	1.26647533333333	1.96340123865597	0.108036630992082	0.40665634795152	0.950118333333333	0.597516333333333	0.927493594539812	0.544916097996936	0.897732797765482	0.633641	0.299568	0.799175042226381	0.644438829538278	1	0.950118333333333	4.255	-2.06183	0.150101996343314	1
TCONS_00004359	XLOC_002119	XLOC_002119	-	novel	Novel_lncRNA	scaffold14749	2567	3297	-	2	678	130	1.57002	0.611151	0.134734	0.374342	0.371008	0.28221	1.03421	0.735701	0.406009	0.070777	0.709811	0.418854	0.715087	0.628962	0.42288	0.182931	0	0.492746	0.691922	-0.235398	0.957090513679017	1	0.362896	0.716675	-0.634539	0.65393611302628	0.942256822258733	0.410249	0.379322333333333	0.159352456835646	0.949497473361238	1	0.362896	0.492746	-0.441068	0.757017952137323	1
TCONS_00004360	XLOC_002120	XLOC_002120	-	novel	Novel_lncRNA	scaffold14755	282	651	-	1	370	57	0.790297	1.51239	1.03016	0.725763	1.24828	0.098927	0.13611	0	0.326607	0.545343	0.193107	0.107237	0.231715	0.315836	0.701312	0.044543	0	1.11908	1.02291133333333	0.296574396003712	0.808513590470074	0.96899861295728	0.214756666666667	0.218608	0.229557951464505	0.95781395026803	1	0.155872	0.311009	-0.893188	0.694598702023517	1	0.214756666666667	1.11908	-2.17876	0.290684578425048	1
TCONS_00004361	XLOC_002121	XLOC_002121	-	novel	Novel_lncRNA	scaffold14770	6303	6548	+	1	246	82	0	0.256652	0	0	0	0	0	0	0	1.41014	0	0.276345	0	1.02439	0	0.098706	0	0.128326	0	4.07710566079125	0.36094642205235	0.743022403199758	0.470046333333333	0	6.02438156883123	0.133862421275471	0.51470625680277	0.466479333333333	0	5.66726563057836	0.0422257205928102	0.821505098143702	0.470046333333333	0.128326	1.77010089052698	0.79694992703097	1
TCONS_00004366	XLOC_002125	XLOC_002125	-	novel	Novel_lncRNA	scaffold14792	313094	315181	+	2	382	95	0.22375	0.204186	0.738776	1.48265	0	0.636093	1.015	2.42719	0.342567	0.967054	0	0.190332	1.30365	0	0.188399	0	0.160211	0.843417	0.320842	1.52359494111435	0.41221845072312	0.78790785008685	1.34344566666667	0.452522666666667	1.85923748936186	0.261702033293073	0.705656533281406	0.063444	0.550753	-3.13996	0.145751922062634	1	1.34344566666667	0.843417	0.725535393992026	0.75004252932434	1
TCONS_00004367	XLOC_002125	XLOC_002125	-	novel	Novel_lncRNA	scaffold14792	313150	315885	+	1	2736	98	1.52828	0.641976	1.73737	0.71985	0.817793	0.724332	1.03245	0.432759	0.577885	0.390815	0.695634	0.990501	0.894932	0.374077	0.790045	0.89403	0.216781	0.680913	1.36114566666667	-0.775181	0.515880684216314	0.854602576682082	0.515968666666667	0.768656333333333	-0.276007	0.812388233705566	0.977432755930267	0.752869333333333	0.633919333333333	0.104562348366785	0.933028910588187	1	0.515968666666667	0.680913	-0.388334	0.73352051813312	1
TCONS_00004369	XLOC_002127	XLOC_002127	-	novel	Novel_lncRNA	scaffold14792	514217	514594	+	1	378	74	3.06917	0.298264	0.760737	1.39659	0.419609	0.77838	2.24359	0.839225	0.863966	0.274395	0.809004	1.29949	1.05316	0.52633	0.179079	0.302294	0.032625	0.847427	1.41650566666667	-0.504435	0.80815704864639	0.96891374140637	0.630666666666667	1.30552	-0.741698	0.594838981425449	0.921725487663016	0.709372	0.421621	0.680312656210897	0.693185600176171	1	0.630666666666667	0.847427	-0.397931	0.775174619751713	1
TCONS_00004370	XLOC_002128	XLOC_002128	-	novel	Novel_lncRNA	scaffold14792	591582	592827	+	2	535	93	0.156583	0	0.283842	0.093475	0	0.214248	0.717603	0.059894	0.380892	0	0.379283	0.29616	0.636733	0.188662	1.47137	0.238759	0	0.0467375	0.146808333333333	-1.25364	0.768812693514357	0.955309426548671	0.0913806666666667	0.492592666666667	-2.00385	0.251591325746212	0.694904078596447	0.241193666666667	0.7027	-1.43351	0.413750195217458	1	0.0913806666666667	0.0467375	0.762250699332373	0.960453753952733	1
TCONS_00004371	XLOC_002128	XLOC_002128	-	novel	Novel_lncRNA	scaffold14792	591744	592691	+	2	344	80	0	0.27526	0	0	1.68711	0	0.341315	0	0.03474	0	0.076157	0	0	0	0.061657	0	0	0.13763	0.562371333333333	-1.60203	0.741160588592357	0.946883295180692	0	0.150737333333333	-4.61882	0.126409268342004	0.497972801388832	--	--	--	--	--	0	0.13763	-4.85588	0.271943424282466	1
TCONS_00004374	XLOC_002131	XLOC_002131	-	novel	Novel_lncRNA	scaffold14792	627573	628238	+	1	666	101	0.111231	1.29465	0.566999	0.287659	0.539472	0.243628	1.96201	0	1.09441	0.423287	0.818915	0.800898	0.321826	0	0.29498	0.243996	0	0.791156	0.405900666666667	1.12391238574456	0.421665724984484	0.795484052487909	0.222305	1.29177866666667	-2.13526	0.190590037004465	0.614454381997615	0.348298	0.205602	0.730855995153876	0.728336854136752	1	0.222305	0.791156	-1.74383	0.359712097735081	1
TCONS_00004376	CCA0510S0026	CCA0510S0026	- && sp|Q0JMD4|P2C03_ORYSJ Probable protein phosphatase 2C 3 OS=Oryza sativa subsp. japonica OX=39947 GN=Os01g0513100 PE=2 SV=2 && -	protein_coding	Novel_lncRNA	scaffold14792	674181	689504	+	4	1044	90	3.09959	1.20375	2.03429	1.57821	1.18457	1.10358	2.14242	1.00099	1.98048	1.50117	1.29222	0.934416	1.5676	1.92639	1.13246	1.07508	0.684829	1.39098	2.10614933333333	-0.375299	0.792703926597032	0.963415642653196	1.20191333333333	1.80504	-0.266586	0.821233859740164	0.979597876834824	1.31196	1.12829733333333	-0.00299805	1	1	1.20191333333333	1.39098	-0.141405	0.87818102714618	1
TCONS_00004377	CCA0510S0026	CCA0510S0026	- && sp|Q0JMD4|P2C03_ORYSJ Probable protein phosphatase 2C 3 OS=Oryza sativa subsp. japonica OX=39947 GN=Os01g0513100 PE=2 SV=2 && -	protein_coding	Novel_lncRNA	scaffold14792	674209	689195	+	4	682	130	0.783943	0	1.01632	0.275833	0.699228	0.646748	1.00953	0	0.461831	0	0.903412	1.18008	0.926793	0.160548	0.518307	0.134888	0.653706	0.137916	0.833165	-2.37493	0.246951598811184	0.634003458188389	0.215582666666667	0.791592	-1.6298	0.407174025950059	0.834074981970815	0.491838	0.699602	-0.851273	0.565182951133064	1	0.215582666666667	0.137916	0.598258538618535	0.989565069315821	1
TCONS_00004388	CCA0510S0048	CCA0510S0048	- && sp|Q8RY18|TRF1A_ARATH TNF receptor-associated factor homolog 1a OS=Arabidopsis thaliana OX=3702 GN=TRAF1A PE=1 SV=1 && PF00917:MATH domain	protein_coding	Novel_lncRNA	scaffold14792	1041472	1229856	+	6	768	82	3.04114	1.13554	4.21626	1.50935	6.0066	2.55382	6.62833	2.48344	6.82554	1.69317	6.71866	1.98162	3.55726	5.77904	5.74844	5.041	2.01143	1.32244	4.42134	-1.54584	0.207132804305292	0.581824191963594	2.24347	6.72417466666667	-1.28904	0.218095866357708	0.653223115038285	4.26722433333333	3.77238	-0.0187833	0.989132840486451	1	2.24347	1.32244	0.786053644939457	0.631785171790262	1
TCONS_00004404	CCA0510S0081	CCA0510S0081	- && sp|Q8RY18|TRF1A_ARATH TNF receptor-associated factor homolog 1a OS=Arabidopsis thaliana OX=3702 GN=TRAF1A PE=1 SV=1 && -	protein_coding	Novel_lncRNA	scaffold14792	1127069	1548026	+	2	236	70	7.55905	4.31165	5.18256	3.34828	30.7411	61.6051	31.0867	12.5812	10.9777	0.797965	16.8362	14.9898	31.3376	1.40683	35.7739	18.4953	32.2347	3.82997	14.4942276666667	-1.73415	0.207393576976699	0.582192903682673	24.9948	19.6335193333333	0.590185771831848	0.635798589197212	0.936804966355803	11.6306433333333	33.1154003333333	-1.89333	0.0822061669150608	1	24.9948	3.82997	2.60416750217099	0.137516600653596	1
TCONS_00004434	CCA0510S0086	CCA0510S0086	- && sp|Q8RY18|TRF1A_ARATH TNF receptor-associated factor homolog 1a OS=Arabidopsis thaliana OX=3702 GN=TRAF1A PE=1 SV=1 && PF00917:MATH domain	protein_coding	Novel_lncRNA	scaffold14792	1547794	1604771	+	2	254	70	7.05655	3.69345	5.10404	2.76985	19.3226	40.9635	20.121	9.58351	11.6534	0.693788	15.0861	14.8943	22.2005	1.30888	27.5414	17.3109	25.0406	3.23165	10.4944026666667	-1.51166	0.262703725779353	0.655309423445406	17.0802513333333	15.6202	0.360165943552585	0.77184423126457	0.967085437877248	11.1713	24.9275	-1.55209	0.16465199871337	1	17.0802513333333	3.23165	2.30869371451948	0.191208298815407	1
TCONS_00004486	XLOC_002182	XLOC_002182	-	novel	Novel_lncRNA	scaffold14792	2079053	2080040	+	1	988	86	0	0	0	0	0	0.044254	0	0	0.070384	0	0	2.09324	0.151858	0.05108	0	0.506102	0	--	--	--	--	--	0.0147513333333333	0.0234613333333333	-0.669411	0.999999999999998	1	0.883475333333333	0.0506193333333333	4.0426051521011	0.055235550329125	0.905069062624582	0.0147513333333333	0	2.98136275772568	0.84499945050161	1
TCONS_00004495	XLOC_002186	XLOC_002186	-	novel	Novel_lncRNA	scaffold14792	2133730	2134567	+	1	838	84	0.493977	1.7636	0.548193	2.16696	0.968453	0.479272	0.912175	0.315543	1.18985	1.41123	1.29935	0.479511	0.194062	1.91334	0.404473	1.61637	0.561588	1.96528	0.670207666666667	1.70829714035731	0.149778545616204	0.489476403297235	0.735347333333333	1.13379333333333	-0.2692	0.841358275566479	0.983505686359431	1.33640466666667	0.386707666666667	1.2427012851425	0.365152184080703	1	0.735347333333333	1.96528	-1.29297	0.359442664821885	1
TCONS_00004498	XLOC_002189	XLOC_002189	-	novel	Novel_lncRNA	scaffold14792	2171653	2171948	+	1	296	43	0	0	0	0	0	0	0	0	0.344566	0	0	0.034852	1.44339	0.106087	0.152459	0.393462	0	--	--	--	--	--	0	0.114855333333333	-4.10564	0.332043335749509	0.776312019083048	0.178133666666667	0.53195	-1.41817	0.488498550409117	1	--	--	--	--	--
TCONS_00004501	XLOC_002192	XLOC_002192	-	novel	Novel_lncRNA	scaffold14792	2214502	2215047	+	1	546	120	0	0.78168	0	0.11657	0	0.0551	0.046118	0.013987	0	3.49213	0.04362	0.018167	0.038994	0	0	0.273675	0.024609	0.449125	0	6.72557778462007	0.019416700665358	0.133555445687734	1.18707266666667	0.0299126666666667	5.65625429724333	0.0147076829578853	0.131230423962456	0.0972806666666667	0.021201	1.77540680138729	0.455460945266848	1	1.18707266666667	0.449125	1.52989400271582	0.55897891531652	1
TCONS_00004524	CCA0510S0139	CCA0510S0139	- && sp|Q947D2|PRAF1_ARATH PH, RCC1 and FYVE domains-containing protein 1 OS=Arabidopsis thaliana OX=3702 GN=PRAF1 PE=1 SV=1 && PF16457:Pleckstrin homology domain|PF00415:Regulator of chromosome condensation (RCC1) repeat|PF13713:Transcription factor BRX N-terminal domain|PF08381:Transcription factor regulating root and shoot growth via Pin3|PF01363:FYVE zinc finger	protein_coding	Novel_lncRNA	scaffold14792	2313598	2314127	+	1	530	64	1.42231	0	0.527694	0	0	0	0	0	0	0	0	0	0	0	0	0	0	0	0.650002	-6.97421	0.0800463234530419	0.337892177576448	--	--	--	--	--	--	--	--	--	--	--	--	--	--	--
TCONS_00004531	XLOC_002203	XLOC_002203	-	novel	Novel_lncRNA	scaffold14792	2355829	2356143	+	1	315	52	0.79179	0.468871	1.36065	0.704828	0	0	1.5849	1.84087	0.402276	3.85071	3.92808	1.00684	0.731692	3.53039	1.40923	1.24766	0.08648	0.58685	0.717478666666667	-0.0489116	1	1	1.89719266666667	1.97175266666667	0.388188160837951	0.819409071410361	0.979277602897092	1.92829733333333	0.742468	1.34556351877845	0.361644468620873	1	1.89719266666667	0.58685	1.81843829371952	0.463296870573919	1
TCONS_00004532	XLOC_002204	XLOC_002204	-	novel	Novel_lncRNA	scaffold14792	2357479	2361796	+	1	4318	96	0.30342	0.103512	0.448773	0.609467	0.014564	0.05186	1.36379	2.28012	0.178034	0.750452	3.56434	0.24035	0.368644	1.62567	1.43058	0.482212	0.006394	0.35649	0.255585666666667	0.682366253637392	0.598757989907112	0.886546685603599	1.02747866666667	1.70205766666667	-0.321049	0.805725966632041	0.976332674969184	0.782744	0.601873666666667	0.428466377797268	0.760891222307148	1	1.02747866666667	0.35649	1.63060821426028	0.355156940772776	1
TCONS_00004570	XLOC_002217	XLOC_002217	-	novel	Novel_lncRNA	scaffold14792	2508255	2508539	+	1	285	62	1.75517	0.916455	1.04509	1.05388	1.31607	0.23751	1.2225	1.38123	1.10505	1.41577	1.0404	0.872442	1.20179	0.545399	1.01181	0.549362	0	0.985167	1.37211	-0.279505	0.911726217831487	0.996651609329381	1.0115	1.12265066666667	0.202819879207712	0.887985472591847	0.990252379793037	0.655734333333333	0.737867666666667	-0.0993854	0.97692768886055	1	1.0115	0.985167	0.162124131119838	1	1
TCONS_00004595	CCA0510S0005	CCA0510S0005	- && - && PF10551:MULE transposase domain|PF04434:SWIM zinc finger|PF03108:MuDR family transposase	protein_coding	Novel_lncRNA	scaffold14792	522	88933	-	2	3756	152	2.30799	1.34713	2.6894	2.27337	2.62891	1.93145	5.17793	3.30924	3.50686	1.70641	6.13295	3.75468	2.3958	2.24905	3.41984	3.63644	1.72627	1.81025	2.54209933333333	-0.2939	0.755231291111335	0.950952647335947	2.3157	4.93924733333333	-0.765723	0.340195089113294	0.78278979302703	3.21339	2.51397033333333	0.0902299315618821	0.911135000548036	1	2.3157	1.81025	0.403433376215869	0.749974776598388	1
TCONS_00004605	XLOC_002237	XLOC_002237	-	novel	Novel_lncRNA	scaffold14792	146678	146899	-	1	222	73	0	0	0	0.089174	1.29549	0.114737	0	0	0	0	0	0	0.061147	0	0	0	0	0.044587	0.431829333333333	-2.33279	0.701083534790503	0.932449905844779	0.0382456666666667	0	2.50729930640869	0.688043907247704	0.942256822258733	--	--	--	--	--	0.0382456666666667	0.044587	-0.588999	0.919900458093201	1
TCONS_00004606	XLOC_002238	XLOC_002238	-	novel	Novel_lncRNA	scaffold14792	226854	228130	-	2	505	72	1.3722	0.116181	0.357959	0	1.32828	0.100282	0.795137	0	0.163901	0.41696	0.271964	0.157139	0.084886	0	0.087277	0.130541	0.254225	0.0580905	1.01948	-3.53379	0.104328028572571	0.397958144574936	0.172414	0.410334	-0.733434	0.704535233334934	0.947024840615463	0.0958933333333333	0.142129333333333	-0.929671	0.664926764431432	1	0.172414	0.0580905	1.37496083155592	0.818702084709898	1
TCONS_00004611	XLOC_002243	XLOC_002243	-	novel	Novel_lncRNA	scaffold14792	251417	255003	-	2	420	54	0.215157	1.02737	0.30806	0.822454	0	0.372357	0.538382	0.481092	0.169986	1.83606	0.170118	0	0	0.504672	0	0.139917	0	0.924911	0.174405666666667	2.41354622361007	0.160690885466785	0.508482804428426	0.896503333333333	0.292828666666667	1.91937017091856	0.202729516246064	0.632803421996719	0.214863	0	5.31697789880557	0.114991747152957	1	0.896503333333333	0.924911	0.082025461433079	1	1
TCONS_00004612	XLOC_002244	XLOC_002244	-	novel	Novel_lncRNA	scaffold14792	251854	252249	-	1	396	106	0.485253	2.06855	0.67661	0.105359	0.465822	0	0	0.078489	0	0.0438	0	0	0.269544	1.24242	0	1.36702	0	1.08695	0.542561666666667	1.19114862759316	0.432528793394522	0.795484052487909	0.040763	0	3.60635796861317	0.369084801299172	0.80475501983896	0.869814666666667	0.089848	3.1694347600851	0.178813837059371	1	0.040763	1.08695	-4.15006	0.0631585034704451	1
TCONS_00004631	XLOC_002247	XLOC_002247	-	novel	Novel_lncRNA	scaffold14792	544286	548028	-	1	3743	105	2.66832	0.914714	1.89783	0.932425	1.10457	1.79099	3.99725	0.985151	2.90812	0.339449	3.36137	1.41944	1.56989	2.38237	1.61313	1.96273	0.639866	0.92357	1.89023966666667	-0.807229	0.428286373003059	0.795484052487909	1.03852866666667	3.42224633333333	-1.45472	0.126004736719615	0.497747433082418	1.92151	1.27429733333333	0.403245493784645	0.663029883024818	1	1.03852866666667	0.92357	0.143734626350135	0.958963024696139	1
TCONS_00004632	XLOC_002248	XLOC_002248	-	novel	Novel_lncRNA	scaffold14792	548373	549992	-	1	1620	99	1.25167	0.086607	0.670906	0.349983	0.211517	0.441891	1.43741	0.412803	1.13458	0.06374	0.859647	0.511848	0.877147	0.779645	0.651569	0.638209	0.228345	0.218295	0.711362666666667	-1.46189	0.355591313096475	0.743022403199758	0.306144666666667	1.14387733333333	-1.63243	0.207079129532136	0.639881091792656	0.643234	0.585687	-0.0130802	0.994044920615201	1	0.306144666666667	0.218295	0.473638329977184	0.851813500294078	1
TCONS_00004649	XLOC_002253	XLOC_002253	-	novel	Novel_lncRNA	scaffold14792	885251	887904	-	2	2172	121	3.22297	2.72399	2.94159	3.18491	2.42922	2.42792	2.89427	2.65428	2.67527	4.0581	2.63872	1.49845	5.70196	4.0687	4.13023	3.1852	1.82086	2.95445	2.86459266666667	0.254879234581915	0.743940041011306	0.947641263773775	3.04677033333333	2.73609	0.484040414426552	0.602884511455819	0.924786101006224	2.91744966666667	3.88435233333333	-0.588725	0.51638601770421	1	3.04677033333333	2.95445	0.116020033596696	0.958321928927299	1
TCONS_00004650	XLOC_002253	XLOC_002253	-	novel	Novel_lncRNA	scaffold14792	885843	887884	-	3	1712	114	2.73883	3.70446	1.6227	2.12916	0.2578	0.915587	1.03614	2.06196	1.01816	1.31583	0.84455	3.76568	1.07863	1.31224	0.85889	0.755209	0.294313	2.91681	1.53977666666667	1.16706637245827	0.285507356027246	0.677355670960126	1.43112733333333	0.966284666666667	0.877825141499733	0.435448225306656	0.853985612703574	1.94438	0.743943	1.22360388207687	0.309052720777234	1	1.43112733333333	2.91681	-0.989327	0.396041983302433	1
TCONS_00004654	XLOC_002256	XLOC_002256	-	novel	Novel_lncRNA	scaffold14792	1013264	1016177	-	4	2026	151	0	0.729177	0	1.05331	1.2524	1.43607	0.898786	2.1642	0.157003	1.72976	0	2.47544	4.63754	1.00641	0.69041	4.71666	1.23113	0.891243	0.417466333333333	1.20933569367851	0.500148289485662	0.844366982449528	1.77667866666667	0.351929666666667	2.68511816508318	0.0799012114950416	0.387513823656362	2.73283333333333	2.18635766666667	0.0665239757552111	0.952981473727482	1	1.77667866666667	0.891243	1.05149340781325	0.461791125127155	1
TCONS_00004653	XLOC_002256	XLOC_002256	-	novel	Novel_lncRNA	scaffold14792	1013264	1016177	-	3	2542	116	5.06139	1.71535	3.36021	2.75448	4.02431	3.11231	6.7448	3.95647	6.11584	1.75386	6.88337	6.26167	6.80295	9.56549	10.2409	6.06869	3.01171	2.23492	4.14863533333333	-0.690363	0.441714549323661	0.801411325597742	2.94088033333333	6.58133633333333	-0.866726	0.291330930551481	0.739045440930754	7.29862033333333	6.68519766666667	-0.030786	0.967343318578409	1	2.94088033333333	2.23492	0.424818748963545	0.743534880541683	1
TCONS_00004656	CCA0510S0044	CCA0510S0044	- && - && -	protein_coding	Novel_lncRNA	scaffold14792	1053453	1054335	-	3	677	225	2.06729	1.32303	2.4029	2.11901	3.07876	2.06652	1.8204	1.2067	1.20184	2.3444	1.82136	2.8376	2.39235	1.77086	3.23902	1.90013	1.22699	1.72102	2.51631533333333	-0.365935	0.804900513642456	0.967942019344631	1.87254033333333	1.61453333333333	0.549506017901152	0.6457037742574	0.941139731170441	2.16952966666667	2.28612	-0.27977	0.810786751781281	1	1.87254033333333	1.72102	0.188008512763667	0.955133915278263	1
TCONS_00004657	XLOC_002259	XLOC_002259	-	novel	Novel_lncRNA	scaffold14792	1068406	1069124	-	2	413	103	0	0	0	0	0.06388	0	0.258308	0	0	0	0.384062	8.99865	2.01198	0.060961	6.61744	1.20766	0	0	0.0212933333333333	-2.68115	0.949996613364674	1	0	0.214123333333333	-5.21692	0.112065726585737	0.468529366514396	3.42242	2.87647266666667	0.278827741019798	0.881874625660684	1	--	--	--	--	--
TCONS_00004689	CCA0510S0086	CCA0510S0086	- && sp|Q8RY18|TRF1A_ARATH TNF receptor-associated factor homolog 1a OS=Arabidopsis thaliana OX=3702 GN=TRAF1A PE=1 SV=1 && PF00917:MATH domain	protein_coding	Novel_lncRNA	scaffold14792	1547756	1604774	-	2	295	70	0.302738	0	1.92114	0	4.75778	0	0.280359	1.90373	4.33675	0	0	7.15543	10.8685	0	13.7956	8.90959	4.58915	0	2.32722033333333	-8.02329	0.00793529605069099	0.069016682686881	0.634575333333333	1.53903	-1.08426	0.668593926356118	0.942256822258733	5.35500733333333	9.75105933333333	-1.06986	0.476555372913575	1	0.634575333333333	0	6.57080625344131	0.273821625884255	1
TCONS_00004690	CCA0510S0086	CCA0510S0086	- && sp|Q8RY18|TRF1A_ARATH TNF receptor-associated factor homolog 1a OS=Arabidopsis thaliana OX=3702 GN=TRAF1A PE=1 SV=1 && PF00917:MATH domain	protein_coding	Novel_lncRNA	scaffold14792	1547794	1604771	-	2	253	73	0	0	0	0	0	0	0	0	0	0.555753	0	0	0	0	0	0	0	--	--	--	--	--	0.185251	0	4.82327681498015	0.247819441200019	0.690909627884097	--	--	--	--	--	0.185251	0	4.8617424084801	0.553040741540461	1
TCONS_00004691	CCA0510S0086	CCA0510S0086	- && sp|Q8RY18|TRF1A_ARATH TNF receptor-associated factor homolog 1a OS=Arabidopsis thaliana OX=3702 GN=TRAF1A PE=1 SV=1 && PF00917:MATH domain	protein_coding	Novel_lncRNA	scaffold14792	1547847	1604776	-	2	207	57	0	0	0	0	0	0.715564	0	0	0	0	0	0	0	0	0	0	0	--	--	--	--	--	0.238521333333333	0	4.56963703335136	0.279465145785911	0.724971607267746	--	--	--	--	--	0.238521333333333	0	4.56308824758267	0.586923586752006	1
TCONS_00004665	XLOC_002261	XLOC_002261	-	novel	Novel_lncRNA	scaffold14792	1150380	1152109	-	2	390	76	2.7082	0	1.45558	0	0	0	9.02216	0	9.42438	1.99732	0	0	0	0	0	4.97918	0	0	1.38792833333333	-7.58697	0.0419407572417194	0.226168137301466	0.665773333333333	6.14884433333333	-2.8196	0.234473531126839	0.674687217966799	1.65972733333333	0	7.97302610355517	0.0294466652672487	0.687732894707378	0.665773333333333	0	7.15241622593799	0.206112862313381	1
TCONS_00004681	CCA0510S0078	CCA0510S0078	- && sp|P82381|ICI_LINUS Proteinase inhibitor OS=Linum usitatissimum OX=4006 PE=1 SV=1 && PF00280:Potato inhibitor I family	protein_coding	Novel_lncRNA	scaffold14792	1509811	1510526	-	2	612	123	0	2.88	0	6.50602	0	0.147474	0.411445	0.157074	0.050333	65.0753	0	0	0	0.011728	0	0	0	4.69301	0	10.2136762749206	9.06090652529611e-07	3.49517162030616e-05	21.7933	0.153926	7.59963077390966	0.000911413242815488	0.0188315302678024	--	--	--	--	--	21.7933	4.69301	2.41588182630053	0.258458368904178	1
TCONS_00004694	XLOC_002275	XLOC_002275	-	novel	Novel_lncRNA	scaffold14792	1624080	1624468	-	1	389	114	0	0.089203	0	0	0	0	0	0	0	0	0	0	0	0.172981	0	1.48285	0	0.0446015	0	3.1513639902943	0.549909362435841	0.859303861745927	--	--	--	--	--	0.551945	0	6.44032059703154	0.0509549040731509	0.882230927093952	0	0.0446015	-3.35472	0.567060150391642	1
TCONS_00004695	XLOC_002276	XLOC_002276	-	novel	Novel_lncRNA	scaffold14792	1706915	1707918	-	1	1004	90	0	0.037432	0	0.001166	0	2.13219	0	0	0	0	0	0	0	0.319916	0	0.065442	0	0.019299	0	4.01179394005346	0.277526746110371	0.667235041461469	0.710731333333333	0	8.33445458284455	0.0222074297474493	0.17328146664021	0.128452666666667	0	5.81163024203182	0.0823482625286426	1	0.710731333333333	0.019299	4.11533789408534	0.229701817039903	1
TCONS_00004704	XLOC_002282	XLOC_002282	-	novel	Novel_lncRNA	scaffold14792	1811615	1814023	-	1	2409	96	0.646934	0.038377	1.40365	0	0.402514	0.024977	1.61974	0	0.038403	0.043056	2.54507	0.201599	0.18892	0.058053	0.366685	0.027092	0	0.0191885	0.817698333333333	-5.11021	0.00694925863454575	0.0627427108026076	0.0226776666666667	1.40107	-5.49208	0.00324271161294884	0.0467532330416549	0.0955813333333333	0.185201666666667	-0.912107	0.604575319304133	1	0.0226776666666667	0.0191885	0.246225385985417	1	1
TCONS_00004727	XLOC_002293	XLOC_002293	-	novel	Novel_lncRNA	scaffold14792	2080849	2081838	-	1	990	102	0	0	0.048735	0	0	0	2.40834	0	0.639152	0	3.45235	0.718738	0.515851	0	0.045432	0.913162	0.138976	0	0.016245	-2.74455	0.948997663881877	1	0	2.16661133333333	-9.6779	2.46621995390493e-05	0.0012779340148105	0.543966666666667	0.233419666666667	0.936160012172308	0.601779016430641	1	--	--	--	--	--
TCONS_00004729	XLOC_002294	XLOC_002294	-	novel	Novel_lncRNA	scaffold14792	2121520	2125777	-	2	2771	543	1.35443	1.99273	1.24367	3.07111	0	0.456033	0	0.917469	0	0.539679	0.000233	0.611644	0.247228	0.012142	0.000434	0.098752	0.171774	2.53192	0.866031333333333	1.78345124859274	0.2055223319936	0.579904682864433	0.637727	7.76666666666667e-05	7.83676764234528	4.38488708000893e-05	0.0019853773651932	0.240846	0.139812	0.302001945370471	0.864119648059163	1	0.637727	2.53192	-1.92384	0.103396631809556	1
TCONS_00004730	XLOC_002295	XLOC_002295	-	novel	Novel_lncRNA	scaffold14792	2148195	2152880	-	2	2944	537	0	0.023516	0.065554	0.096962	0.099588	0.272935	0.684935	0	0.073452	0	1.58598	0.341743	0.16017	0.039999	0.091359	0.519505	0.074963	0.060239	0.0550473333333333	0.240689874391787	0.869549654253379	0.986179539856941	0.0909783333333333	0.781457333333333	-2.82675	0.158841151110203	0.561902148274403	0.300415666666667	0.108830666666667	1.15075249458839	0.411302059556048	1	0.0909783333333333	0.060239	0.509503781724956	0.954725733633527	1
TCONS_00004749	XLOC_002305	XLOC_002305	-	novel	Novel_lncRNA	scaffold14792	2354726	2355615	-	1	890	106	0.406767	0.649437	0	0.32253	0	1.03516	0.434386	0.889287	1.33639	0.231003	0.616731	0.164803	0.190735	1.40728	0.644974	0.46813	0.217152	0.485984	0.135589	2.09756284672771	0.318338268924549	0.709644168735197	0.718483333333333	0.795835666666667	0.0520548988973378	0.976361356911458	1	0.680072333333333	0.350953666666667	0.758802444650595	0.60184193793931	1	0.718483333333333	0.485984	0.54059388082245	0.803322261173746	1
TCONS_00004751	XLOC_002307	XLOC_002307	-	novel	Novel_lncRNA	scaffold14792	2447830	2448354	-	1	525	44	0.583916	0.266767	0.318284	0.644279	0	0.081945	0.455646	0.90772	0.909928	0.163426	0.323602	0.257715	0.15024	1.40774	0.445835	0.281483	0.307121	0.455523	0.300733333333333	0.891654003695231	0.607139872284308	0.891597403801297	0.384363666666667	0.563058666666667	-0.318457	0.836946892091568	0.982591433048896	0.648979333333333	0.301065333333333	0.707468755915105	0.65414581834623	1	0.384363666666667	0.455523	-0.231201	0.856707239628868	1
TCONS_00004785	XLOC_002320	XLOC_002320	-	novel	Novel_lncRNA	scaffold14792	2771849	2773352	-	2	245	81	0.834925	0.459667	1.44974	0.59907	0.517918	0.284065	0.719441	1.16881	0.460304	0.476783	0.82715	0	0	0.891701	0.194019	0.282529	0.784143	0.529369	0.934194	-0.614964	0.787553804005026	0.961274111418709	0.64322	0.668965	0.254020369994879	0.881280696805644	0.989516267014282	0.39141	0.326054	-0.476592	0.852395019960484	1	0.64322	0.529369	0.300060855584266	0.95731027516208	1
TCONS_00004786	XLOC_002321	XLOC_002321	-	novel	Novel_lncRNA	scaffold14792	2775170	2775869	-	1	700	125	0	2.37272	0.032855	13.4994	0	2.42131	0.319072	0.436474	0	0.260171	0.680698	0.61982	0.54768	0.024032	0.972506	0.187568	0	7.93608	0.0109516666666667	9.19590567225605	2.5608478288858e-07	1.1369784036318e-05	1.03932	0.333256666666667	1.90444964884883	0.268780667689684	0.713205073609095	0.27714	0.506728666666667	-0.832273	0.662697169866144	1	1.03932	7.93608	-2.92264	0.0420287163637921	0.957797267339879
TCONS_00004788	XLOC_002323	XLOC_002323	-	novel	Novel_lncRNA	scaffold14792	2895166	2901538	-	3	5533	145	0.055451	0	0.000659	0	0.147888	0.01545	2.0013	0	0.399888	0.092224	0.806669	7e-06	0.38596	0.123063	0.289087	0.567133	0	0	0.0679993333333333	-7.18857	0.0376099644179516	0.210771692907144	0.0358913333333333	1.06928633333333	-4.41829	0.00625769677427715	0.0739160193529759	0.230067666666667	0.225015666666667	0.0162716759313336	0.996561332669163	1	0.0358913333333333	0	6.76164664776119	0.154689859511828	1
TCONS_00004790	XLOC_002323	XLOC_002323	-	novel	Novel_lncRNA	scaffold14792	2895172	2901558	-	3	5547	145	0.266873	0	0.171409	0.079254	0	0.010901	0.508255	0.086438	0	0	0	4e-06	0.05994	0	0.159672	0.043201	0.009955	0.039627	0.146094	-1.65458	0.53091228677935	0.859303861745927	0.0324463333333333	0.169418333333333	-1.94832	0.436069413289502	0.854177093419596	0.0144016666666667	0.0765223333333333	-2.34748	0.210770809237793	1	0.0324463333333333	0.039627	-0.19962	0.873991931173832	1
TCONS_00004789	XLOC_002323	XLOC_002323	-	novel	Novel_lncRNA	scaffold14792	2895172	2901558	-	3	5547	145	0.041211	0	1.6e-05	0	0	0	0.282461	0	0.154521	0	1.44511	0.684302	1.59122	0	0.232349	0.211192	0	0	0.0137423333333333	-5.03691	0.344913889728212	0.737685267097171	0	0.627363	-10.3748	8.56109553411193e-06	0.000574472096249363	0.298498	0.607855	-1.04027	0.596395898248424	1	--	--	--	--	--
TCONS_00004791	XLOC_002323	XLOC_002323	-	novel	Novel_lncRNA	scaffold14792	2896832	2901538	-	3	3214	145	1.80404	0	0.271531	0	0.013595	0	0.687099	0	0.492206	0	0.33054	0.108679	0	0	0.415569	0	0	0	0.696387333333333	-9.62437	0.00170202741858887	0.020749387725801	0	0.503281666666667	-9.32964	3.58100067090367e-05	0.00169457388385161	0.0362263333333333	0.138523	-1.85745	0.529697334117429	1	--	--	--	--	--
TCONS_00004792	XLOC_002324	XLOC_002324	-	novel	Novel_lncRNA	scaffold14792	2910389	2914749	-	2	4302	112	0	0	0	0	0	0	4.25516	0	0	0	0	0	0	0	0	0	0	--	--	--	--	--	0	1.41838733333333	-11.1499	0.00203592850361136	0.0335079116262266	--	--	--	--	--	--	--	--	--	--
TCONS_00004793	XLOC_002324	XLOC_002324	-	novel	Novel_lncRNA	scaffold14792	2910389	2914793	-	1	4405	112	0.088734	0.04661	0.11435	0	0.028108	0.017051	0.39518	0.02546	7.83155	0.007849	16.5269	2.60286	1.13641	0.014003	2.99815	0.672579	0.034243	0.023305	0.077064	-1.48617	0.532217404479942	0.859303861745927	0.0167866666666667	8.25120533333333	-8.50802	3.96100556923757e-09	1.2459226517873e-06	1.09648	1.38960066666667	-0.333328	0.818454063428216	1	0.0167866666666667	0.023305	-0.403957	0.801659167993958	1
TCONS_00004794	XLOC_002324	XLOC_002324	-	novel	Novel_lncRNA	scaffold14792	2910462	2914978	-	2	3576	126	0	0	0	0	0	0	3.73896	0	1.90639	0	0	0	0	0	0	0	0	--	--	--	--	--	0	1.88178533333333	-11.3783	5.27147820935526e-05	0.00229545402515353	--	--	--	--	--	--	--	--	--	--
TCONS_00004797	XLOC_002327	XLOC_002327	-	novel	Novel_lncRNA	scaffold14793	1	463	+	1	463	127	22.0962	134.577	11.1648	5.73095	35.5636	12.3439	9.43079	61.4698	15.9117	35.7375	9.84826	21.7017	59.8766	198.24	23.6901	103.669	94.249	70.1539	22.9415	1.8300750871236	0.0576579155340511	0.277119515255701	36.5170503333333	11.7303	1.93973843119681	0.0346802789001643	0.231142783700422	107.870042333333	59.2719133333333	0.317542559282062	0.729141946005264	1	36.5170503333333	70.1539	-0.928431	0.403069414610944	1
TCONS_00004798	XLOC_002328	XLOC_002328	-	novel	Novel_lncRNA	scaffold14793	1758	2253	-	1	496	132	0.482962	19.4744	0.097274	0.064375	0.042262	0.242011	0	0	0.181119	3.35284	0	1.72016	0.619098	16.6988	1.62103	12.0602	5.44629	9.7694	0.207499333333333	5.65974982809703	0.00181810626956834	0.0218868269511728	1.19829	0.060373	4.37947483593375	0.0828555666175589	0.39568953413778	10.1597353333333	2.56213866666667	1.28646392964024	0.327542953702647	1	1.19829	9.7694	-2.92139	0.149849899368514	1
TCONS_00004799	XLOC_002329	XLOC_002329	-	novel	Novel_lncRNA	scaffold1480	3	233	+	1	231	57	0	0.453361	0	0	0	0	0	0	0	0	0.749205	0	0.977349	0	1.84223	0.311067	0	0.226681	0	4.63669849514527	0.268364557997826	0.65531395264735	0	0.249735	-4.62566	0.257151112486833	0.700779781722221	0.103689	0.939861	-2.90879	0.25142510502004	1	0	0.226681	-4.85586	0.271450939088336	1
TCONS_00004808	XLOC_002335	XLOC_002335	-	novel	Novel_lncRNA	scaffold14902	44845	45213	+	1	369	45	0	1.42075	0	0	0	0	0	0	0	0	0	0	0	0.622139	0	0.25756	0	0.710377	0	6.81951717730522	0.0536620554495237	0.264946127507585	--	--	--	--	--	0.293233	0	5.53757580184937	0.0901380263453976	1	0	0.710377	-7.04545	0.0682495491649815	1
TCONS_00004812	XLOC_002339	XLOC_002339	-	novel	Novel_lncRNA	scaffold14902	161053	163469	+	2	2267	83	0.319138	0	0.486808	0.126528	0.110959	0	2.2979	0	0.108975	0	2.04322	1.94199	4.42376	0.014841	3.95057	0.352881	0.060853	0.063264	0.305635	-2.06623	0.295907382898013	0.690865679500389	0	1.48336433333333	-10.3039	1.72701903985103e-05	0.000984529734732986	0.769903333333333	2.81172533333333	-1.8679	0.222971940014117	1	0	0.063264	-6.073	0.128795160312094	1
TCONS_00004821	CCA0513S0014	CCA0513S0014	- && - && -	protein_coding	Novel_lncRNA	scaffold14902	220007	220867	+	1	861	113	0.129707	1.33157	0.056037	0.370478	0.048692	0.209649	0.116982	0	0.143584	0.390541	0.110646	0.450078	0.149363	0	0.17244	0.004084	0	0.851021	0.0781453333333333	3.66318095996317	0.0196060803523752	0.134432057828958	0.200063333333333	0.123737333333333	1.02824692875769	0.578895437425427	0.913450449931476	0.151387333333333	0.107267666666667	0.521622931501885	0.850147008208329	1	0.200063333333333	0.851021	-2.01134	0.276053011780576	1
TCONS_00004837	CCA0513S0022	CCA0513S0022	- && sp|Q9FZK1|FBX6_ARATH F-box only protein 6 OS=Arabidopsis thaliana OX=3702 GN=FBX6 PE=2 SV=1 && -	protein_coding	Novel_lncRNA	scaffold14902	300430	301417	+	1	988	236	0.7935	0.228226	0.227241	0.15211	0.83862	0.182497	0.526716	0.097297	1.54564	0.319508	0.394691	0.916573	0.530779	0.459721	1.04918	0.587617	1.45014	0.190168	0.619787	-1.49787	0.364365034217214	0.745590689631276	0.199767333333333	0.822349	-1.7519	0.207869301769916	0.640799571158906	0.654637	1.01003333333333	-1.12266	0.394637910123764	1	0.199767333333333	0.190168	0.134804670534693	1	1
TCONS_00004855	CCA0513S0039	CCA0513S0039	- && - && -	protein_coding	Novel_lncRNA	scaffold14902	505513	508644	+	3	1422	104	3.85976	5.86964	3.46924	2.60876	5.30375	4.88767	7.84366	2.0003	9.45932	3.1171	3.43621	1.06059	3.56981	5.2615	5.90452	1.6475	2.5778	4.2392	4.21092	0.220798302804037	0.780893334401299	0.958530392084637	3.33502433333333	6.91306266666667	-0.793131	0.405047823703606	0.832267958958178	2.65653066666667	4.01737866666667	-0.808781	0.438624826546012	1	3.33502433333333	4.2392	-0.349847	0.726362572437476	1
TCONS_00004856	CCA0513S0040	CCA0513S0040	- && - && -	protein_coding	Novel_lncRNA	scaffold14902	505513	512625	+	4	2326	214	5.01492	3.44651	5.56319	3.41874	5.57297	3.01592	4.46713	2.77396	5.75148	3.14814	5.03156	3.01022	5.8361	8.35803	6.41424	4.00098	2.10215	3.43262	5.38369433333333	-0.443156	0.595984631779979	0.885042148387339	2.97934	5.08339366666667	-0.471928	0.580405952453239	0.914138522102084	5.12307433333333	4.78416266666667	-0.0538881	0.948650938502794	1	2.97934	3.43262	-0.160803	0.843161860635514	1
TCONS_00004858	CCA0513S0039	CCA0513S0039	- && - && -	protein_coding	Novel_lncRNA	scaffold14902	505532	508490	+	3	2421	104	1.80417	1.2391	1.4872	1.07806	1.14556	0.688371	1.48949	0.725916	1.04688	0.68527	1.83782	1.45534	2.42636	0.341655	0.781596	1.3057	0.121712	1.15858	1.47897	-0.136211	0.934283390244294	1	0.699852333333333	1.45806533333333	-0.730172	0.499271355328291	0.882699690600308	1.03423166666667	1.10989	-0.168522	0.895880410444221	1	0.699852333333333	1.15858	-0.689755	0.562371992874469	1
TCONS_00004860	CCA0513S0040	CCA0513S0040	- && - && -	protein_coding	Novel_lncRNA	scaffold14902	509500	512627	+	2	914	108	1.45557	3.07766	2.805	1.73917	5.05128	0.661446	1.60286	1.99221	2.47332	2.95528	0.484942	1.91652	1.22036	1.58062	1.6769	1.14062	0.149434	2.40842	3.10394966666667	-0.178121	0.920615140932085	0.999060504256012	1.86964533333333	1.52037	0.595007806349866	0.635486325953915	0.936796612111532	1.54592	1.01556	0.561598282708027	0.660833301634751	1	1.86964533333333	2.40842	-0.282455	0.795123125527811	1
TCONS_00004862	CCA0513S0040	CCA0513S0040	- && - && -	protein_coding	Novel_lncRNA	scaffold14902	509529	543839	+	2	1314	98	5.00315	1.37696	2.68711	0.745562	0.85075	1.62589	2.31803	0.588842	4.43831	1.93405	2.15148	3.12684	14.5638	3.67044	8.20685	3.37869	5.85845	1.06126	2.84701	-1.16968	0.365834699288064	0.747191872145032	1.38292533333333	2.96927566666667	-0.819727	0.464596105170108	0.86362684723028	3.39199233333333	9.54304466666667	-1.7262	0.0447426797630888	0.838862945933702	1.38292533333333	1.06126	0.41626841771452	0.823324031859155	1
TCONS_00004864	CCA0513S0041	CCA0513S0041	- && sp|Q6DBG8|ARAD1_ARATH Probable arabinosyltransferase ARAD1 OS=Arabidopsis thaliana OX=3702 GN=ARAD1 PE=1 SV=1 && PF03016:Exostosin family	protein_coding	Novel_lncRNA	scaffold14902	513555	515031	+	2	1158	143	3.44613	2.1161	2.68693	2.6758	3.14697	3.38521	2.45067	1.89101	3.04678	1.01174	1.69788	1.81647	2.55627	3.63062	1.54841	1.95478	1.08361	2.39595	3.09334566666667	-0.159807	0.920413956001488	0.998998498667561	2.09599	2.39844633333333	0.0441243208955951	0.970345768405772	1	2.46729	1.72942933333333	0.279589333105039	0.805826166116547	1	2.09599	2.39595	-0.20095	0.833098347525495	1
TCONS_00004865	CCA0513S0041	CCA0513S0041	- && sp|Q6DBG8|ARAD1_ARATH Probable arabinosyltransferase ARAD1 OS=Arabidopsis thaliana OX=3702 GN=ARAD1 PE=1 SV=1 && PF03016:Exostosin family	protein_coding	Novel_lncRNA	scaffold14902	513638	515533	+	2	1567	143	0	0.430002	0.645699	0.623951	1.60997	0.642751	0.780077	0.874276	0.818199	0.507302	0.643606	0.14457	2.84713	0.838	0.573975	0.810795	1.32675	0.526976	0.751889333333333	-0.351188	0.89680307609764	0.993622772539013	0.674776333333333	0.747294	0.138685622348351	0.909534242153892	0.995140968033373	0.597788333333333	1.58261733333333	-1.71059	0.18523645584305	1	0.674776333333333	0.526976	0.388758450545316	0.84870856067555	1
TCONS_00004874	XLOC_002368	XLOC_002368	-	novel	Novel_lncRNA	scaffold14902	557533	558090	+	1	558	157	0.275192	0.003143	0.24931	0	0.285253	0	0.89019	0	0.165795	0.718759	2.25616	0.059256	1.12078	0.066325	2.11945	0.094475	0.02474	0.0015715	0.269918333333333	-3.61618	0.174777149372239	0.530692539491568	0.239586333333333	1.10404933333333	-1.66336	0.423850616183763	0.845983717743243	0.073352	1.08832433333333	-3.49645	0.0489046348391069	0.870502500136103	0.239586333333333	0.0015715	3.77869806381856	0.473829906572974	1
TCONS_00004883	XLOC_002370	XLOC_002370	-	novel	Novel_lncRNA	scaffold14902	607618	610355	+	4	888	83	3.80198	1.76155	0.809395	2.71253	1.28573	0.808147	0.800656	1.73649	1.89423	0.631226	0.958198	0.364196	1.58894	0.648178	0.315343	0.415191	1.44829	2.23704	1.96570133333333	0.404261733261315	0.700221221771732	0.932260610382932	1.05862233333333	1.21769333333333	0.0562444155406588	0.966932235414458	1	0.475855	1.11752466666667	-1.66275	0.22699926400972	1	1.05862233333333	2.23704	-1.0274	0.435267706509565	1
TCONS_00004886	XLOC_002370	XLOC_002370	-	novel	Novel_lncRNA	scaffold14902	607618	610381	+	3	827	92	1.3496	0.132032	0.868709	0.590431	0.679302	2.14002	2.49552	2.92051	2.99865	0.355765	1.75598	0	1.14043	1.64062	0.611329	0.190671	0.071106	0.361231	0.96587	-1.19136	0.454357845076092	0.809854433350017	1.80543166666667	2.41671733333333	-0.170979	0.892754580440729	0.991517889665919	0.610431	0.607620333333333	-0.035817	0.991683145194024	1	1.80543166666667	0.361231	2.31529746950656	0.209814374573046	1
TCONS_00004885	XLOC_002370	XLOC_002370	-	novel	Novel_lncRNA	scaffold14902	607618	610381	+	3	823	80	2.43036	0.031158	2.10867	0.248426	0.001656	2.55857	1.16171	2.86183	1.25323	0.049539	1.15221	0	2.08525	1.0317	0.658953	0.348157	0.171066	0.139792	1.51356	-3.10126	0.120479202122432	0.433826709409139	1.82331133333333	1.18905	0.867260091725169	0.536445610397322	0.897425726571633	0.459953333333333	0.971755666666667	-1.13607	0.501925258322655	1	1.82331133333333	0.139792	3.60364431889787	0.0959169529570112	1
TCONS_00004884	XLOC_002370	XLOC_002370	-	novel	Novel_lncRNA	scaffold14902	607618	610381	+	2	2682	120	0.173205	0.30523	0.468191	0.456473	0.047983	0.199361	0.571664	0.61833	1.08633	0.392041	1.73534	0.411547	1.30145	1.8297	2.13909	2.06912	0.884042	0.380852	0.229793	0.923202287587055	0.462621455515939	0.815771159385409	0.403244	1.13111	-1.15361	0.330082875158663	0.77496143235683	1.43678566666667	1.44153	-0.236561	0.826097048871675	1	0.403244	0.380852	0.1529971956566	0.97531259107645	1
TCONS_00004887	XLOC_002370	XLOC_002370	-	novel	Novel_lncRNA	scaffold14902	607618	610737	+	2	1106	112	0	0.084751	0.056513	0.016332	0.013634	0	0.068719	1.57285	0.025253	0.024586	0.064354	15.1873	6.56432	3.44511	3.84818	15.0567	4.87435	0.0505415	0.0233823333333333	1.15589069842132	0.564762321482652	0.866666185607747	0.532477	0.0527753333333333	3.44833080365568	0.109989009145241	0.463653313837088	11.2297	5.09561533333333	0.761868241285696	0.405070848211583	1	0.532477	0.0505415	3.20773544931894	0.291332036622119	1
TCONS_00004888	XLOC_002370	XLOC_002370	-	novel	Novel_lncRNA	scaffold14902	607665	610381	+	2	2631	120	0.708241	0.237689	1.09092	0.609543	0.887572	0.784278	1.18432	0.714123	1.4636	0.170488	1.22481	0.472395	5.8228	2.31766	1.77268	0.906898	0.487853	0.423616	0.895578666666667	-0.876821	0.500736918458286	0.844914060993974	0.556296333333333	1.29091133333333	-0.957636	0.403620896488404	0.831557407088235	1.23232	2.69444666666667	-1.18453	0.289373151454197	1	0.556296333333333	0.423616	0.398525441432883	0.843648268526372	1
TCONS_00004889	XLOC_002370	XLOC_002370	-	novel	Novel_lncRNA	scaffold14902	607666	610373	+	3	1631	120	0.539904	0.427917	0.315765	0.628545	0.735993	0.218613	0.715489	0.905765	0.592423	0.314849	0.315013	2.06764	0	0.668642	0.849938	0.062532	0	0.528231	0.530554	0.179383115286202	0.849826541121169	0.980386777864462	0.479742333333333	0.540975	0.131959125082896	0.921803907497348	0.99829834497799	0.932937	0.283312666666667	1.76425631689553	0.38870822386139	1	0.479742333333333	0.528231	-0.0925197	0.904498750737385	1
TCONS_00004892	XLOC_002370	XLOC_002370	-	novel	Novel_lncRNA	scaffold14902	607689	610373	+	3	699	111	0	0	0.435114	0	0	1.2926	0.580727	0.516051	0.406788	0	0	1.14847	2.62642	2.2588	2.52765	4.50152	1.72401	0	0.145038	-5.24434	0.407980736406978	0.784879032097383	0.602884333333333	0.329171666666667	1.03091031512165	0.618388363937391	0.930305578799891	2.63626	2.29269333333333	-0.103849	0.930700542486068	1	0.602884333333333	0	7.63080140962273	0.0684000873165697	1
TCONS_00004891	XLOC_002370	XLOC_002370	-	novel	Novel_lncRNA	scaffold14902	607689	610373	+	3	711	115	0.131704	0	0	0	0	0.24182	0.546352	0.00772	0.558982	0	0.394744	0.693075	0.114573	2.24358	0	1.75415	0	0	0.0439013333333333	-3.78972	0.684821779337724	0.925133319191266	0.08318	0.500026	-2.22699	0.208870595494082	0.64185407008393	1.56360133333333	0.038191	5.1305355384456	0.0057488650219696	0.302139638742321	0.08318	0	4.94521678215692	0.40274129592206	1
TCONS_00004890	XLOC_002370	XLOC_002370	-	novel	Novel_lncRNA	scaffold14902	607689	610373	+	3	703	79	0	0	0.483794	0	0	0.549815	1.32433	0.862626	0.600693	0	0	1.83111	2.26698	2.8437	2.7642	7.98748	1.68816	0	0.161264666666667	-5.44549	0.379338980528638	0.759704588387083	0.470813666666667	0.641675666666667	-0.177834	0.934789387135496	1	4.22076	2.23978	0.602289215640196	0.606677084662279	1	0.470813666666667	0	7.31068356075785	0.0868603718676958	1
TCONS_00004893	XLOC_002370	XLOC_002370	-	novel	Novel_lncRNA	scaffold14902	607689	610381	+	2	1576	132	0	0.269978	0.416334	0.217969	0.271324	1.01084	1.4528	0	0.77159	0.574293	0.95964	1.04346	1.1971	2.6203	1.97042	1.44982	0.867587	0.243974	0.229219333333333	0.269038834064046	0.836166382330251	0.976495273223081	0.528376333333333	1.06134466666667	-0.704295	0.651043275692524	0.942256822258733	1.70452	1.34503666666667	0.106726881105066	0.925841335405285	1	0.528376333333333	0.243974	1.09684257797817	0.662624893721064	1
TCONS_00004894	XLOC_002370	XLOC_002370	-	novel	Novel_lncRNA	scaffold14902	607705	610374	+	4	810	80	1.30937	0	2.40274	0.140613	0.260977	0.123758	0.891693	0.222877	0.114085	0	0	0.523226	0.099471	0.481809	0	0.179866	0	0.0703065	1.32436333333333	-3.80714	0.0542897217233367	0.26693934719065	0.115545	0.335259333333333	-1.11911	0.619884834934091	0.93088640909747	0.394967	0.033157	3.3900963048049	0.0802250358228067	1	0.115545	0.0703065	0.652987405596815	0.939548456331031	1
TCONS_00004908	XLOC_002374	XLOC_002374	-	novel	Novel_lncRNA	scaffold14902	649302	649866	+	1	565	120	0.615052	0.099773	0.994565	0	1.70416	0	0.267403	0	0.526414	0.062011	0	0.146538	0.189678	0.204846	0.100107	0.058339	0.015963	0.0498865	1.10459	-4.21073	0.0465440607546432	0.242245214794237	0.0206703333333333	0.264605666666667	-2.72544	0.273291658280783	0.719602317909763	0.136574333333333	0.101916	0.16908960723882	1	1	0.0206703333333333	0.0498865	-0.543831	0.868848209486391	1
TCONS_00004909	CCA0513S0063	CCA0513S0063	- && sp|Q9LQK0|DRG1_ARATH Developmentally-regulated G-protein 1 OS=Arabidopsis thaliana OX=3702 GN=DRG1 PE=1 SV=1 && PF03763:Remorin, C-terminal region	protein_coding	Novel_lncRNA	scaffold14902	674790	677468	+	4	1261	98	1.18908	1.87593	1.18806	0.62912	0.000673	0	0.204753	0	0	0.003295	0.176381	0.072516	0.000661	0.001801	0.027294	0.00084	0	1.25252	0.792606333333333	0.900789911246638	0.514483848071693	0.8535235648226	0.00109833333333333	0.127044666666667	-4.07355	0.117979525250647	0.481875890141141	0.0250523333333333	0.00931833333333333	0.900393382827713	0.65951161259122	1	0.00109833333333333	1.25252	-7.66075	0.000526368396947604	0.0933077997729171
TCONS_00004911	CCA0513S0063	CCA0513S0063	- && sp|Q9LQK0|DRG1_ARATH Developmentally-regulated G-protein 1 OS=Arabidopsis thaliana OX=3702 GN=DRG1 PE=1 SV=1 && PF03763:Remorin, C-terminal region	protein_coding	Novel_lncRNA	scaffold14902	674797	677466	+	5	1259	96	0.419509	0.599607	0	0	0	0.985911	0	1.26514	1.09549	1.07865	0	0	0.266357	0.572206	0	0.597896	0.071514	0.299804	0.139836333333333	1.40152735228815	0.556340506691898	0.862015396040344	1.1099	0.365164	1.74913072452128	0.357476759819804	0.795809940792856	0.390034	0.112623666666667	1.46786371211539	0.467795343919526	1	1.1099	0.299804	1.85411975171924	0.391132834384422	1
TCONS_00004912	CCA0513S0063	CCA0513S0063	- && sp|Q9LQK0|DRG1_ARATH Developmentally-regulated G-protein 1 OS=Arabidopsis thaliana OX=3702 GN=DRG1 PE=1 SV=1 && PF03763:Remorin, C-terminal region	protein_coding	Novel_lncRNA	scaffold14902	681340	681586	+	1	247	48	0	0.512241	0	0	0	0.010556	0	0	0.118037	0	1.34992	0	0	0	0.082217	0.01201	0.167668	0.25612	0	4.85182011773241	0.236740336627987	0.618628102291107	0.00351866666666667	0.489319666666667	-3.87724	0.176812527566694	0.594477498944728	0.00400333333333333	0.083295	-2.13981	0.550914546718316	1	0.00351866666666667	0.25612	-3.32052	0.369908202212697	1
TCONS_00004922	XLOC_002383	XLOC_002383	-	novel	Novel_lncRNA	scaffold14902	769729	770851	+	2	581	99	0.826211	0	0.083043	0.223676	8.34871	4.38842	0	0	0.319173	0.176745	0	5.82802	0.073782	0.115045	32.1369	38.5923	93.8194	0.111838	3.08598833333333	-4.47903	0.0569353362211514	0.274923490433989	1.52172233333333	0.106391	3.69897699004872	0.138618602678259	0.523841168976293	14.8451073333333	42.01	-2.27827	0.167798559112598	1	1.52172233333333	0.111838	3.54555261594018	0.252396979963952	1
TCONS_00004932	CCA0513S0090	CCA0513S0090	- && sp|Q7XZU3|SAC1_ARATH Phosphatidylinositol-3-phosphatase SAC1 OS=Arabidopsis thaliana OX=3702 GN=SAC1 PE=1 SV=1 && -	protein_coding	Novel_lncRNA	scaffold14902	902637	902901	+	1	265	55	0	0.045381	0	0.158646	0.350685	0.311064	0.866095	0	0.212264	0.071561	0.401435	0.302947	1.61548	0.208217	0.350238	0.075252	0.467102	0.102013	0.116895	0.0341380273183835	1	1	0.127541666666667	0.493264666666667	-1.42581	0.432903408190047	0.851756013676203	0.195472	0.810938666666667	-1.92513	0.23220441101146	1	0.127541666666667	0.102013	0.311038714346836	1	1
TCONS_00004933	XLOC_002390	XLOC_002390	-	novel	Novel_lncRNA	scaffold14902	911213	911525	+	1	313	53	1.59251	0.699595	1.60981	0.913698	1.37291	0.161637	0.709021	0.593088	0.878483	0.548233	1.20224	1.24272	0.808041	0.53459	0.283071	0.825623	0.874443	0.806647	1.52507633333333	-0.701641	0.666331827019378	0.917319133288484	0.434319333333333	0.929913666666667	-0.712137	0.624922331908035	0.932589943167118	0.867645	0.655185	-0.0740951	0.980711403457212	1	0.434319333333333	0.806647	-0.766783	0.647685290654577	1
TCONS_00004948	XLOC_002397	XLOC_002397	-	novel	Novel_lncRNA	scaffold14902	1086297	1088027	+	3	824	96	3.92831	3.85892	3.58252	3.86842	1.21636	0.494804	2.14009	1.80868	1.07545	2.47266	1.46231	0	0.259596	0.139635	0.808868	0.198204	0	3.86367	2.90906533333333	0.639335313110724	0.531320902571522	0.859303861745927	1.59205	1.55928266666667	0.408073475376065	0.74558080074611	0.959138717617366	0.112613	0.356154666666667	-1.60666	0.448616392859274	1	1.59205	3.86367	-1.17245	0.366701693871747	1
TCONS_00004962	CCA0513S0107	CCA0513S0107	- && sp|Q6NQI8|LOH3_ARATH Ceramide synthase 1 LOH3 OS=Arabidopsis thaliana OX=3702 GN=LOH3 PE=1 SV=2 && PF03798:TLC domain	protein_coding	Novel_lncRNA	scaffold14902	1161225	1161536	+	1	312	53	0	0.094355	0	0.287387	0	0.058176	0.242945	0.430665	0	0	0.14809	0	1.58004	0	0.134034	0.271864	0	0.190871	0	4.83581902836605	0.13812370847513	0.467544509856914	0.162947	0.130345	0.605840184500111	0.874229825538574	0.988314748137722	0.0906213333333333	0.571359333333333	-2.46273	0.371574365101328	1	0.162947	0.190871	-0.161539	0.88862953908251	1
TCONS_00004978	XLOC_002408	XLOC_002408	-	novel	Novel_lncRNA	scaffold14902	1267718	1268081	+	1	364	55	0	1.34219	0	0	0	0	0	0	0	0	0	0	0	0	0	0	0	0.671094	0	6.76744663174775	0.0566924369051082	0.274368218378189	--	--	--	--	--	--	--	--	--	--	0	0.671094	-6.99332	0.0714535211825464	1
TCONS_00005006	XLOC_002412	XLOC_002412	-	novel	Novel_lncRNA	scaffold14902	1414279	1417838	+	2	2179	113	10.0199	1.28544	3.1964	10.2576	9.21526	7.19278	15.0592	10.8474	16.1086	1.7369	13.5856	10.9517	9.90216	14.6132	14.8771	9.32978	3.52716	5.77152	7.47718233333333	-0.200454	0.860296363736369	0.983620182067327	6.59237	14.9178243333333	-0.90973	0.254232158539713	0.698051666936796	11.6315286666667	9.43548633333333	0.173640754811225	0.813152263978588	1	6.59237	5.77152	0.23454955922546	0.879285206338365	1
TCONS_00005008	XLOC_002412	XLOC_002412	-	novel	Novel_lncRNA	scaffold14902	1414389	1417834	+	3	1720	113	0	0	0	1.73552	2.88322	3.65994	5.21572	2.24153	1.79237	0	3.41775	5.49025	6.80275	4.60898	4.60251	7.00282	1.22057	0.867761	0.961072333333333	-0.0539663	1	1	1.96715633333333	3.47527733333333	-0.549867	0.703657409022983	0.946698673425583	5.70069	4.20861	0.316155640572503	0.720618247101894	1	1.96715633333333	0.867761	1.19052415007151	0.679050530488947	1
TCONS_00005007	XLOC_002412	XLOC_002412	-	novel	Novel_lncRNA	scaffold14902	1414389	1417834	+	3	607	76	6.89604	1.58098	6.16872	0.708635	0	0	0	0.609984	0.961038	0	1.83058	2.78947	5.58451	2.46607	1.60233	1.41737	1.82875	1.14481	4.35491733333333	-1.64969	0.400303001939783	0.778260887252751	0.203328	0.930537666666667	-1.8304	0.441259143231841	0.85684024435583	2.22430333333333	3.00519333333333	-0.670325	0.580489133847376	1	0.203328	1.14481	-2.43167	0.261148219798214	1
TCONS_00005009	XLOC_002412	XLOC_002412	-	novel	Novel_lncRNA	scaffold14902	1414452	1417834	+	3	553	121	2.47106	0	0	0.580779	2.33423	0	0	0.357398	0.899519	0	2.4883	1.86304	4.17129	1.96488	2.60334	1.7947	2.46052	0.29039	1.60176333333333	-2.22706	0.39103516616275	0.770325920084842	0.119132666666667	1.12927266666667	-2.82523	0.24601251395136	0.690098290147665	1.87421033333333	3.07838433333333	-1.01267	0.396365248095885	1	0.119132666666667	0.29039	-1.16244	0.668976857700533	1
TCONS_00005010	XLOC_002412	XLOC_002412	-	novel	Novel_lncRNA	scaffold14902	1414455	1417834	+	3	537	76	0	3.06293	6.43839	0	0	0.337704	0	1.07366	0	3.16405	0	1.10679	0	0	1.49763	0.904697	0	1.53147	2.14613	-0.21224	1	1	1.52514	0	8.72939219976847	0.000374047510877995	0.00981425051480816	0.670495	0.499209666666667	0.441002346286267	0.861495990879636	1	1.52514	1.53147	0.0641167385377007	1	1
TCONS_00005014	XLOC_002415	XLOC_002415	-	novel	Novel_lncRNA	scaffold14902	1479250	1479564	+	1	315	74	0.564889	0	0.781159	0	1.29632	0.094233	0	0	0.441195	0	0	0.206575	0	0.038095	0	0	0.05668	0	0.880787666666667	-6.75692	0.0299905685720811	0.1807158271129	0.031411	0.147065	-1.93763	0.59468069043667	0.921647981752368	0.0815566666666667	0.0188933333333333	0.829867205761154	0.89063039438241	1	0.031411	0	2.49454925492271	0.96753557751943	1
TCONS_00005016	CCA0513S0141	CCA0513S0141	- && sp|Q94JW8|SPL6_ARATH Squamosa promoter-binding-like protein 6 OS=Arabidopsis thaliana OX=3702 GN=SPL6 PE=1 SV=2 && PF03110:SBP domain	protein_coding	Novel_lncRNA	scaffold14902	1482542	1483912	+	2	686	194	0	0	0	0	0	0	0	0	0	0	0	0	0	0	0.833656	0	0	--	--	--	--	--	--	--	--	--	--	0	0.277885333333333	-6.26783	0.108626856375512	1	--	--	--	--	--
TCONS_00005040	XLOC_002430	XLOC_002430	-	novel	Novel_lncRNA	scaffold14902	1703710	1704757	+	2	651	73	1.85301	0.176446	0.790794	0.584977	0.739519	1.26038	0.833933	0.793241	1.38407	0	1.10851	1.09748	0.386719	0.151801	0.549484	0.98767	0.835349	0.380711	1.12777	-1.31819	0.401447278172442	0.779197963346945	0.684541	1.10884	-0.484714	0.760192067713423	0.963999699469102	0.745650666666667	0.590517333333333	-0.165477	0.915624664658361	1	0.684541	0.380711	0.787597350237365	0.788372753185729	1
TCONS_00005086	CCA0513S0191	CCA0513S0191	- && sp|Q9C544|CM3_ARATH Chorismate mutase 3, chloroplastic OS=Arabidopsis thaliana OX=3702 GN=CM3 PE=1 SV=1 && -	protein_coding	Novel_lncRNA	scaffold14902	2038713	2044487	+	5	1108	156	0.430382	0.384957	1.85494	0.534072	2.34251	2.45095	1.48002	0.65743	1.00669	10.1672	0.805268	3.86824	6.85642	6.9593	2.90535	2.97493	1.98352	0.459514	1.54260933333333	-1.54832	0.279806785999504	0.670390198687744	4.42519	1.09732533333333	2.37525208556838	0.0585013180374048	0.320943980651908	4.60082633333333	3.9151	0.0463407224977565	0.965206145472613	1	4.42519	0.459514	3.37114576973985	0.0477941066825076	0.992781223134086
TCONS_00005090	XLOC_002448	XLOC_002448	-	novel	Novel_lncRNA	scaffold14902	2078381	2085552	+	2	643	48	0.776632	0.346114	0.295137	0.187549	0.102715	0.124472	1.41832	0	0.564196	0.037553	0.173736	0.212869	0.99345	0.52525	0.512369	0.138436	0.025661	0.266831	0.391494666666667	-0.304957	0.923057505349167	0.999060504256012	0.0540083333333333	0.718750333333333	-3.15704	0.0742299785987028	0.370477846332689	0.292185	0.510493333333333	-0.775801	0.63170697800634	1	0.0540083333333333	0.266831	-2.05	0.325271997813639	1
TCONS_00005092	XLOC_002450	XLOC_002450	-	novel	Novel_lncRNA	scaffold14902	2108551	2108958	+	1	408	64	0	0.458712	0	0	0	0	0	0	0	0.224177	0	0	0	1.40159	0	0	0	0.229356	0	5.35334897376085	0.172503046679838	0.526996074852694	0.0747256666666667	0	4.25715496959257	0.314351629949233	0.760117190700722	0.467197	0	6.32693935724455	0.117962154090885	1	0.0747256666666667	0.229356	-1.28133	0.653195795013469	1
TCONS_00005107	XLOC_002455	XLOC_002455	-	novel	Novel_lncRNA	scaffold14902	2172455	2172656	+	1	202	52	0	0	0	0	0	0	1.49587	0	0	0	0	0.216066	0	0	0	0	0	--	--	--	--	--	0	0.498622666666667	-5.37093	0.180429186182997	0.60021490267682	0.072022	0	3.1414383550571	0.561844714054025	1	--	--	--	--	--
TCONS_00005126	XLOC_002463	XLOC_002463	-	novel	Novel_lncRNA	scaffold14902	2318446	2323570	+	2	314	47	0	0.744443	0.460969	0.353197	0	0.159046	0.15985	0.586777	0.295285	2.02429	0	0	0.038474	0	0.143719	0	0	0.54882	0.153656333333333	2.06459417539828	0.337714251890034	0.730813143049211	0.923369666666667	0.151711666666667	2.8649655657244	0.115336863910275	0.475970845138775	0	0.060731	-3.30477	0.477126122464016	1	0.923369666666667	0.54882	0.845914539519433	0.728064936854001	1
TCONS_00005163	CCA0513S0240	CCA0513S0240	- && sp|Q9LF10|CRS1_ARATH Chloroplastic group IIA intron splicing facilitator CRS1, chloroplastic OS=Arabidopsis thaliana OX=3702 GN=At5g16180 PE=3 SV=2 && PF01985:CRS1 / YhbY (CRM) domain	protein_coding	Novel_lncRNA	scaffold14902	2514737	2516503	+	2	1175	82	0.811102	1.13356	1.35803	0.583447	1.0576	0.393243	1.11614	0.884922	0.695154	0.556348	0.712718	0.128285	0.687548	0.458953	0.401926	0.70346	0.068691	0.858506	1.07557866666667	-0.128796	0.968115485274215	1	0.611504333333333	0.841339	-0.14056	0.911996448435904	0.995516370813587	0.430232666666667	0.386055	0.0985336775996982	0.954930084860573	1	0.611504333333333	0.858506	-0.450741	0.715737474636987	1
TCONS_00005202	XLOC_002492	XLOC_002492	-	novel	Novel_lncRNA	scaffold14902	2806091	2809287	+	3	1288	83	0.112549	0.619268	0.247492	0.221495	0.711017	0.643932	0.420486	0.627672	1.13582	0.171736	0.812459	1.02514	2.12977	2.69851	1.50554	1.34145	1.63369	0.420382	0.357019333333333	0.382992278692183	0.749041991249271	0.948794750508793	0.481113333333333	0.789587	-0.470389	0.716953076677271	0.951261744748581	1.68837	1.75633	-0.389878	0.735189326133773	1	0.481113333333333	0.420382	0.165098816878619	0.984260470297652	1
TCONS_00005203	XLOC_002492	XLOC_002492	-	novel	Novel_lncRNA	scaffold14902	2806108	2809082	+	2	947	65	0.755391	0.676084	0.743672	1.81298	0.666068	2.58458	1.65773	2.07444	1.83191	0.42578	0.838025	0.266008	0.485689	1.62336	0.583366	1.29843	1.60329	1.24453	0.721710333333333	0.958878838656982	0.414482006032477	0.789818875134748	1.69493366666667	1.44255533333333	0.459002278123824	0.711675402027313	0.949425483406192	1.06260033333333	0.890783333333333	-0.352075	0.800399644040417	1	1.69493366666667	1.24453	0.442247535297631	0.824595323123222	1
TCONS_00005204	XLOC_002492	XLOC_002492	-	novel	Novel_lncRNA	scaffold14902	2806147	2808601	+	3	677	85	0.916587	0.432589	0.181567	0.218143	0.23842	1.62887	0.762997	0.120115	0.583968	0	0.177085	1.19023	1.16585	3.65977	0.983016	1.24093	0.696924	0.325366	0.445524666666667	-0.223635	0.965633255088506	1	0.582994	0.508016666666667	0.355925002436904	0.848467533303906	0.984201043894065	2.03031133333333	0.948596	0.822930654286886	0.523671871564275	1	0.582994	0.325366	0.701050261864568	0.842061043594052	1
TCONS_00005248	XLOC_002518	XLOC_002518	-	novel	Novel_lncRNA	scaffold14902	3365162	3365992	+	1	831	167	0.272811	0.410997	0.036926	0.240071	0.05045	0	0.015151	0.249996	0	1.38594	0.033628	0.173002	0.02084	0.182826	0.393715	0.003967	0	0.325534	0.120062333333333	1.45118062098776	0.366008908287546	0.747418315925467	0.545312666666667	0.0162596666666667	4.60549716856199	0.0439387793431811	0.268457306651957	0.119931666666667	0.138185	-0.0105881	1	1	0.545312666666667	0.325534	0.832354802313403	0.778496097583059	1
TCONS_00005253	XLOC_002520	XLOC_002520	-	novel	Novel_lncRNA	scaffold14902	3389948	3390216	+	1	269	76	1.57691	0	0.524331	0.089024	0	0	0.654629	0	0.172341	0.012896	0.937313	0	0.470637	0.119654	0.96463	0.122126	0	0.044512	0.700414666666667	-3.18701	0.38089294526183	0.761234179293755	0.00429866666666667	0.588094333333333	-4.03011	0.0634533502952815	0.33661121035115	0.0805933333333333	0.478422333333333	-2.42046	0.265738512597417	1	0.00429866666666667	0.044512	-1.09168	0.78352380291604	1
TCONS_00005266	CCA0513S0331	CCA0513S0331	- && sp|Q8GXW1|RGL2_ARATH DELLA protein RGL2 OS=Arabidopsis thaliana OX=3702 GN=RGL2 PE=1 SV=2 && PF03514:GRAS domain family	protein_coding	Novel_lncRNA	scaffold14902	3517644	3520650	+	4	2266	145	0	0.359875	0.751296	0.327097	0.005782	0	0.914018	0.406454	0.248315	0	0.580649	0	0	0.132138	0.52308	0.174551	0	0.343486	0.252359333333333	0.683979173745768	0.673194954931192	0.920059478085987	0.135484666666667	0.580994	-1.73984	0.367354746398463	0.803910798206057	0.102229666666667	0.17436	-0.730831	0.765613727193964	1	0.135484666666667	0.343486	-1.31648	0.512668159278592	1
TCONS_00005267	CCA0513S0331	CCA0513S0331	- && sp|Q8GXW1|RGL2_ARATH DELLA protein RGL2 OS=Arabidopsis thaliana OX=3702 GN=RGL2 PE=1 SV=2 && PF03514:GRAS domain family	protein_coding	Novel_lncRNA	scaffold14902	3517644	3520937	+	4	2580	145	0	0	0.408441	0.123269	0	0	0	0.222183	0.204347	0	0.109987	0	0.508409	0.279903	0	0.148245	0	0.0616345	0.136147	-0.931238	0.860526025735643	0.983783177897263	0.074061	0.104778	-0.287775	0.915736213772655	0.99676253576791	0.142716	0.169469666666667	-0.250078	0.920389197532864	1	0.074061	0.0616345	0.348592969544825	1	1
TCONS_00005268	CCA0513S0331	CCA0513S0331	- && sp|Q8GXW1|RGL2_ARATH DELLA protein RGL2 OS=Arabidopsis thaliana OX=3702 GN=RGL2 PE=1 SV=2 && PF03514:GRAS domain family	protein_coding	Novel_lncRNA	scaffold14902	3517663	3519709	+	4	1372	145	0	0	0	0	0	0	0	0.111953	0	0	0	0	0	0	0	0	0	--	--	--	--	--	0.0373176666666667	0	4.76564020297923	0.238221654383451	0.679455223215612	--	--	--	--	--	0.0373176666666667	0	4.76268065941944	0.536595975662811	1
TCONS_00005273	CCA0513S0331	CCA0513S0331	- && sp|Q8GXW1|RGL2_ARATH DELLA protein RGL2 OS=Arabidopsis thaliana OX=3702 GN=RGL2 PE=1 SV=2 && PF03514:GRAS domain family	protein_coding	Novel_lncRNA	scaffold14902	3517696	3519709	+	4	1296	145	0	0	11.5085	2.25424	0.561462	0	0	2.87913	2.27964	0	0	0	0	4.71298	0	3.05009	0	1.12712	4.02333533333333	-1.63824	0.541806062369622	0.859303861745927	0.959708666666667	0.759880333333333	0.485302025804729	0.86424403796016	0.987069833986645	2.58769033333333	0	10.407465160712	0.000294799808963824	0.0523220567086845	0.959708666666667	1.12712	-0.143023	0.872314692192733	1
TCONS_00005275	XLOC_002532	XLOC_002532	-	novel	Novel_lncRNA	scaffold14902	3624248	3624500	+	1	253	47	0	0.029708	0	0	0	0	0	0	0	0	0	1.56828	0	0	0	0.138969	0	--	--	--	--	--	--	--	--	--	--	0.569083666666667	0	5.97650790271293	0.0762972126595486	1	--	--	--	--	--
TCONS_00005277	XLOC_002534	XLOC_002534	-	novel	Novel_lncRNA	scaffold14902	3752163	3752472	+	1	310	103	0.495345	0.540281	0.446165	0.447491	0	0.145571	1.43339	0.713678	0.250354	0.858843	2.0028	0.901917	0.29961	0.135303	0.983271	0.203441	0.014844	0.493886	0.313836666666667	0.826745748048137	0.670004970370035	0.918762945346766	0.572697333333333	1.22885	-0.661773	0.657863541413749	0.942256822258733	0.413553666666667	0.432575	-0.101344	0.966538843170312	1	0.572697333333333	0.493886	0.341625824523409	0.945479000289764	1
TCONS_00005294	CCA0513S0352	CCA0513S0352	- && sp|O82188|RDR5_ARATH Probable RNA-dependent RNA polymerase 5 OS=Arabidopsis thaliana OX=3702 GN=RDR5 PE=2 SV=2 && PF05183:RNA dependent RNA polymerase	protein_coding	Novel_lncRNA	scaffold14902	3948109	3948918	+	1	810	98	1.89439	0.553179	1.43076	0.807451	2.1138	0.957632	0.75189	1.16625	0.771392	1.16074	0.726044	0.295704	2.12259	0.706402	0.635876	0.710779	0.306089	0.680315	1.81298166666667	-1.22076	0.372083530747041	0.753111082259667	1.09487433333333	0.749775333333333	0.838294010518844	0.495796725005522	0.881431714164003	0.570961666666667	1.02151766666667	-0.935963	0.485774207433054	1	1.09487433333333	0.680315	0.750712747365025	0.678722641098742	1
TCONS_00005295	CCA0513S0352	CCA0513S0352	- && sp|O82188|RDR5_ARATH Probable RNA-dependent RNA polymerase 5 OS=Arabidopsis thaliana OX=3702 GN=RDR5 PE=2 SV=2 && PF05183:RNA dependent RNA polymerase	protein_coding	Novel_lncRNA	scaffold14902	3958801	3959029	+	1	229	48	0	0	0.056184	0	1.83074	0	0.160539	0	0	0	0	0	0	0	0	0	0	0	0.628974666666667	-5.83605	0.226767032008497	0.608099471497776	0	0.053513	-2.82017	0.687939255364221	0.942256822258733	--	--	--	--	--	--	--	--	--	--
TCONS_00005301	XLOC_002546	XLOC_002546	-	novel	Novel_lncRNA	scaffold14902	4147708	4148083	+	1	376	79	0	2.83258	0	1.62708	0	0.92761	0	7.44089	0	1.99208	0	0.367756	0.056624	0.014913	0	0.043832	0	2.22983	0	8.47366249414989	0.00028493399468697	0.00475428936065132	3.45352766666667	0	9.33993391417221	9.6194597687816e-05	0.00364292756526954	0.142167	0.0188746666666667	2.57563637799206	0.330291138042766	1	3.45352766666667	2.22983	0.660711151465059	0.73536543796631	1
TCONS_00005377	CCA0513S0040	CCA0513S0040	- && - && -	protein_coding	Novel_lncRNA	scaffold14902	509586	511551	-	2	283	94	0	0.052545	0	0.817127	0.296282	0.286672	1.3999	0.409126	0.488535	0.624981	0	0	0.715969	1.15082	0.512406	0.236439	0.177558	0.434836	0.0987606666666667	2.18796861573851	0.384078871990043	0.764305019514452	0.440259666666667	0.629479	-0.0471127	1	1	0.462419	0.468644333333333	-0.14599	0.941977141715774	1	0.440259666666667	0.434836	0.189014455599458	1	1
TCONS_00005419	XLOC_002587	XLOC_002587	-	novel	Novel_lncRNA	scaffold14902	769632	770716	-	2	543	85	0	0	0	0	0	0.468537	0	0	0	0	0	0.146142	0	0	1.07044	1.30431	4.64088	--	--	--	--	--	0.156179	0	5.30358077612742	0.186634251999482	0.609917782382672	0.483482333333333	1.90377233333333	-2.7997	0.194785360613365	1	0.156179	0	5.2984262943951	0.458486324461979	1
TCONS_00005444	CCA0513S0091	CCA0513S0091	- && sp|Q9SI09|XERIC_ARATH Probable E3 ubiquitin-protein ligase XERICO OS=Arabidopsis thaliana OX=3702 GN=XERICO PE=1 SV=1 && PF13639:Ring finger domain	protein_coding	Novel_lncRNA	scaffold14902	985421	986776	-	1	1356	190	0	0.110859	0.177431	0	0	0	0	0	0	0	0.210648	3.44194	0.858509	0	2.85644	0.095936	0.127866	0.0554295	0.0591436666666667	0.32768250302027	0.864331166267706	0.984787405789484	0	0.070216	-5.19343	0.197366234633075	0.623498694329134	1.17929166666667	1.28093733333333	-0.135172	0.940532702464762	1	0	0.0554295	-5.42678	0.207466232412432	1
TCONS_00005445	CCA0513S0094	CCA0513S0094	- && sp|Q9SI09|XERIC_ARATH Probable E3 ubiquitin-protein ligase XERICO OS=Arabidopsis thaliana OX=3702 GN=XERICO PE=1 SV=1 && PF13639:Ring finger domain	protein_coding	Novel_lncRNA	scaffold14902	1009435	1010366	-	1	932	184	0.059913	2.73028	0	3.42107	0	0.193678	0	0.54918	0	0.967358	0	0	0	0.201796	0	0.100441	0	3.07568	0.019971	7.39517056758158	1.33326245716902e-05	0.00035965129238445	0.570072	0	8.08112735713686	0.00101948660093051	0.0204023229833673	0.100745666666667	0	5.38523462491336	0.101402844733342	1	0.570072	3.07568	-2.3227	0.101489984140763	1
TCONS_00005464	CCA0513S0118	CCA0513S0118	- && sp|Q9LMY5|PPR41_ARATH Putative pentatricopeptide repeat-containing protein At1g13630 OS=Arabidopsis thaliana OX=3702 GN=At1g13630 PE=3 SV=3 && PF13041:PPR repeat family|PF12854:PPR repeat	protein_coding	Novel_lncRNA	scaffold14902	1222558	1222830	-	1	273	48	0.523618	0.278074	1.04626	0.561019	1.37904	0.750463	1.26486	0.243747	0.453091	0.513352	1.80645	0.863313	1.65188	0.168715	1.63761	0.535678	0.331025	0.419546	0.982971	-0.936144	0.623601863908794	0.89829712110629	0.502520666666667	1.1748	-0.799097	0.585544058031239	0.916619263301163	0.522568666666667	1.20683866666667	-1.33054	0.364406585654621	1	0.502520666666667	0.419546	0.26742438223446	0.982758076648011	1
TCONS_00005477	XLOC_002613	XLOC_002613	-	novel	Novel_lncRNA	scaffold14902	1270901	1276945	-	3	2137	107	4.61449	0.099543	3.86203	1.37048	0.541461	0.099109	3.02346	1.50624	2.38731	0.768351	3.00886	1.50308	1.52641	0.775231	3.45391	1.11969	0.115459	0.735011	3.00599	-1.8151	0.197989691791008	0.568063092773444	0.791234	2.80654266666667	-1.46876	0.210648715020518	0.644142400027885	1.13266666666667	1.69859233333333	-0.59311	0.623131937281034	1	0.791234	0.735011	0.226803111646249	0.948117792129754	1
TCONS_00005478	XLOC_002613	XLOC_002613	-	novel	Novel_lncRNA	scaffold14902	1271297	1277348	-	2	1211	74	0.948221	0	0.471962	0.109542	0	0	1.20519	0.114219	0.046261	0	0.448228	0.311108	0.266807	0.06002	0.777729	0.170419	0.089371	0.054771	0.473394333333333	-2.75335	0.310146500755917	0.699760727554577	0.038073	0.56656	-3.39895	0.107540684140563	0.457907391235506	0.180515666666667	0.377969	-1.1309	0.437443113148788	1	0.038073	0.054771	-0.480554	0.842001884457066	1
TCONS_00005479	XLOC_002613	XLOC_002613	-	novel	Novel_lncRNA	scaffold14902	1271513	1277369	-	2	1016	74	0	0	0	0.094803	0	0	0	0.069545	0.106153	0	0.238943	0.006826	0	0	0.253988	0.001064	0	0.0474015	0	4.57455454732754	0.268329194987771	0.65531395264735	0.0231816666666667	0.115032	-1.81547	0.494443372909619	0.880754538112397	0.00263	0.0846626666666667	-2.65359	0.394190010864803	1	0.0231816666666667	0.0474015	-0.932726	0.772712360289717	1
TCONS_00005482	XLOC_002616	XLOC_002616	-	novel	Novel_lncRNA	scaffold14902	1300414	1300667	-	1	254	49	0	0	0.094976	0	0	0.473774	0.87041	0.854484	0	0	0.843891	3.20076	0.928228	0	0.533007	0.577479	0	--	--	--	--	--	0.442752666666667	0.571433666666667	0.0626936799244233	0.999999999999999	1	1.25941233333333	0.487078333333333	1.26672677586776	0.545766168644612	1	0.442752666666667	0	5.85586985091159	0.233828490644226	1
TCONS_00005494	CCA0513S0142	CCA0513S0142	- && - && -	protein_coding	Novel_lncRNA	scaffold14902	1498106	1562654	-	3	638	66	0.171543	0.247467	0.411646	0.122782	0.065711	0.785575	1.43351	2.06853	3.00746	1.39931	1.91403	1.12566	0.221815	0	0.469207	1.11036	0	0.185124	0.2163	0.072300984256437	0.932463592073727	1	1.4178	2.11833233333333	-0.290319	0.813762991856334	0.977625130861975	0.745338666666667	0.230340666666667	1.60948679766635	0.431441543655761	1	1.4178	0.185124	2.8998752807199	0.12708513404117	1
TCONS_00005505	XLOC_002628	XLOC_002628	-	novel	Novel_lncRNA	scaffold14902	1527661	1529168	-	1	1508	82	0.573818	4.44998	0.593715	2.67256	0.166621	0.413453	0.022264	6.61916	0	3.4023	0.005264	0.039467	0	0.066933	0.20948	0	0	3.56127	0.444718	3.22548088682293	0.0046192156070638	0.0457004249001122	3.47830166666667	0.009176	8.07275584302738	5.7487497999786e-06	0.00042288690135349	0.0354666666666667	0.0698266666666667	-0.832695	0.783628164539455	1	3.47830166666667	3.56127	0.025766823968494	1	1
TCONS_00005554	CCA0513S0176	CCA0513S0176	- && - && -	protein_coding	Novel_lncRNA	scaffold14902	1856391	1857489	-	2	478	159	0	0	0	2.67563	0	7.07803	0	4.81662	0	0	0	1.54748	0	0	0	0.249991	0	1.33781	0	8.04223144227159	0.010846130920669	0.0874761916924639	3.96488533333333	0	9.78822064160635	0.000670697053620681	0.0150258767304064	0.599156333333333	0	6.89194741193273	0.031183548229984	0.706016414335615	3.96488533333333	1.33781	1.56141947569774	0.584726257430594	1
TCONS_00005567	XLOC_002642	XLOC_002642	-	novel	Novel_lncRNA	scaffold14902	1883373	1883756	-	1	384	120	0	1.46802	0	0	0	0	0	0	0	0	0	0.158435	0	0.465244	0	0.085838	0	0.734008	0	6.91832494592467	0.0476462412070155	0.245682727582061	--	--	--	--	--	0.236505666666667	0	5.37422069422212	0.0559419439491914	0.910612692222549	0	0.734008	-7.14437	0.0600535204541661	1
TCONS_00005568	XLOC_002643	XLOC_002643	-	novel	Novel_lncRNA	scaffold14902	1890022	1890360	-	1	339	113	0	1.33031	0.12999	0	0	0	0	0	0	0.010233	0	0	0	0	0	0.358787	0	0.665154	0.04333	3.85303400194329	0.182569685124757	0.545490660437652	--	--	--	--	--	0.119595666666667	0	4.17796985140595	0.369817694240163	1	0.003411	0.665154	-4.83907	0.140703897229062	1
TCONS_00005582	XLOC_002651	XLOC_002651	-	novel	Novel_lncRNA	scaffold14902	2078315	2085558	-	2	778	48	1.128	1.52629	1.68779	0	1.47071	0.644773	1.96269	0.61924	0.78286	1.52747	2.23023	0.500474	0.411592	0	0.813177	0.629166	0.177083	0.763144	1.42883333333333	-0.663619	0.764935405113769	0.954198708740849	0.930494666666667	1.6586	-0.433391	0.732495387086036	0.955858283997236	0.376546666666667	0.467284	-0.480466	0.782820649139077	1	0.930494666666667	0.763144	0.318688718674921	0.944345806554391	1
TCONS_00005583	XLOC_002651	XLOC_002651	-	novel	Novel_lncRNA	scaffold14902	2078618	2085654	-	2	508	41	0	0	0	1.29865	0.003301	0	0.399912	0	0	0	0	0	0	0.590032	0	0	0	0.649324	0.00110033333333333	5.19062426893128	0.0697523470296194	0.311592524158297	0	0.133304	-4.85244	0.240651709750413	0.682925695244061	0.196677333333333	0	5.42565444922048	0.188589715636796	1	0	0.649324	-7.28059	0.0486283002430638	0.997136672014987
TCONS_00005610	CCA0513S0227	CCA0513S0227	- && sp|Q9FF31|LRL21_ARATH LEAF RUST 10 DISEASE-RESISTANCE LOCUS RECEPTOR-LIKE PROTEIN KINASE-like 2.1 OS=Arabidopsis thaliana OX=3702 GN=LRK10L-2.1 PE=3 SV=1 && PF14380:Wall-associated receptor kinase C-terminal|PF13947:Wall-associated receptor kinase galacturonan-binding|PF00069:Protein kinase domain	protein_coding	Novel_lncRNA	scaffold14902	2373384	2373687	-	1	304	56	1.19086	1.34584	1.08505	1.39729	1.96473	0.795	0.874689	0.261756	0.569331	0.226698	0.155643	0	0.058284	0.109567	0.591809	0	0.087793	1.37156	1.41354666666667	0.141888733554141	0.894304462283957	0.99335143289186	0.427818	0.533221	-0.0793478	1	1	0.0365223333333333	0.245962	-2.59473	0.309750766013994	1	0.427818	1.37156	-1.64371	0.323950563922696	1
TCONS_00005612	CCA0513S0227	CCA0513S0227	- && sp|Q9FF31|LRL21_ARATH LEAF RUST 10 DISEASE-RESISTANCE LOCUS RECEPTOR-LIKE PROTEIN KINASE-like 2.1 OS=Arabidopsis thaliana OX=3702 GN=LRK10L-2.1 PE=3 SV=1 && PF14380:Wall-associated receptor kinase C-terminal|PF13947:Wall-associated receptor kinase galacturonan-binding|PF00069:Protein kinase domain	protein_coding	Novel_lncRNA	scaffold14902	2385566	2386875	-	1	1310	119	1.31364	3.51423	1.25279	4.03122	1.08334	0.75336	1.248	1.8419	0.935651	2.49662	1.24785	0.309848	0.379097	0.63848	1.20636	0.696641	0.455695	3.77273	1.21659	1.82852434974487	0.0712326608871741	0.315507508025329	1.69729	1.14383	0.927583397557898	0.42477727703309	0.846411018360167	0.548323	0.680383333333333	-0.563561	0.668417806200627	1	1.69729	3.77273	-1.05632	0.37611647116048	1
TCONS_00005613	CCA0513S0227	CCA0513S0227	- && sp|Q9FF31|LRL21_ARATH LEAF RUST 10 DISEASE-RESISTANCE LOCUS RECEPTOR-LIKE PROTEIN KINASE-like 2.1 OS=Arabidopsis thaliana OX=3702 GN=LRK10L-2.1 PE=3 SV=1 && PF14380:Wall-associated receptor kinase C-terminal|PF13947:Wall-associated receptor kinase galacturonan-binding|PF00069:Protein kinase domain	protein_coding	Novel_lncRNA	scaffold14902	2387202	2388161	-	1	960	63	2.27986	2.69346	1.73972	2.35401	2.38524	0.962561	1.75504	2.31074	1.54712	2.13194	3.81214	1.81976	0.626542	0.901322	0.66501	1.32436	0.17275	2.52374	2.13494	0.438354198318452	0.658551104721234	0.914466984255259	1.80174833333333	2.37143	-0.0373914	0.975327002320425	1	1.34848133333333	0.488100666666667	1.2820798954946	0.3127423129157	1	1.80174833333333	2.52374	-0.42028	0.712637781265516	1
TCONS_00005615	CCA0513S0238	CCA0513S0238	- && sp|Q56ZZ7|PLST4_ARATH Plastidic glucose transporter 4 OS=Arabidopsis thaliana OX=3702 GN=At5g16150 PE=1 SV=2 && PF00083:Sugar (and other) transporter	protein_coding	Novel_lncRNA	scaffold14902	2413036	2552706	-	3	774	199	1.17835	1.3887	0.835419	1.19867	1.22459	0.932456	1.80828	0.081775	0.627595	0.044996	0.687128	0.311949	0.372727	0.273171	0.237162	0.359626	0.095054	1.29369	1.07945	0.467747775767799	0.671971148727387	0.919583718004901	0.353075666666667	1.04100066666667	-1.29349	0.380401510980059	0.814198481643605	0.314915333333333	0.234981	0.194960865595715	0.927465289526992	1	0.353075666666667	1.29369	-1.92295	0.236799658890126	1
TCONS_00005616	CCA0513S0238	CCA0513S0238	- && sp|Q56ZZ7|PLST4_ARATH Plastidic glucose transporter 4 OS=Arabidopsis thaliana OX=3702 GN=At5g16150 PE=1 SV=2 && PF00083:Sugar (and other) transporter	protein_coding	Novel_lncRNA	scaffold14902	2413133	2552653	-	3	624	167	1.89674	1.43898	1.14098	1.48163	0.814836	0.629792	1.43181	0.120975	0.417436	0.111184	1.49472	0.50695	0.578321	0.25515	0.13909	0.249382	0.088491	1.46031	1.28418	0.38506657261059	0.725258355831978	0.941455481219783	0.287317	1.11465433333333	-1.6287	0.257154792292232	0.700779781722221	0.337160666666667	0.268634	0.206390473938276	0.920582639653537	1	0.287317	1.46031	-2.32465	0.145006164500749	1
TCONS_00005677	CCA0513S0265	CCA0513S0265	- && sp|Q38851|MYB6_ARATH Transcription repressor MYB6 OS=Arabidopsis thaliana OX=3702 GN=MYB6 PE=1 SV=1 && -	protein_coding	Novel_lncRNA	scaffold14902	2716469	2717872	-	3	1035	258	2.63351	3.64423	1.55497	4.21298	3.04782	3.63922	4.57595	2.14297	3.51454	2.55785	3.51072	4.55429	4.67074	0.371989	3.02481	2.51077	2.97639	3.9286	2.41210166666667	0.896088581937429	0.367100638793104	0.748536332584904	2.78002	3.86706933333333	-0.177953	0.864607923119562	0.987138852189219	2.47901666666667	3.55731	-0.853186	0.464758557330635	1	2.78002	3.9286	-0.469452	0.664200317423907	1
TCONS_00005695	XLOC_002692	XLOC_002692	-	novel	Novel_lncRNA	scaffold14902	2829984	2830310	-	1	327	105	0.024286	0.09152	0.036887	0.131171	0	0.035758	2.03497	0.012249	0.139001	0.26521	0	1.12375	0.331664	0.885156	0.348879	0.122159	0	0.111346	0.020391	1.4284028938148	0.596530441041854	0.885200732044092	0.104405666666667	0.724656666666667	-1.93922	0.388685563100409	0.818773299032988	0.710355666666667	0.226847666666667	1.4605879615323	0.412339801259274	1	0.104405666666667	0.111346	0.184150591911422	1	1
TCONS_00005721	CCA0513S0291	CCA0513S0291	- && sp|Q9FGI6|NDUS1_ARATH NADH dehydrogenase [ubiquinone] iron-sulfur protein 1, mitochondrial OS=Arabidopsis thaliana OX=3702 GN=EMB1467 PE=1 SV=2 && PF10588:NADH-ubiquinone oxidoreductase-G iron-sulfur binding region	protein_coding	Novel_lncRNA	scaffold14902	3045804	3046489	-	2	373	124	0	0	0.004842	0	0	0.034166	0	0	0.036214	0	0.005232	13.8942	0	0	0	0.012628	0	--	--	--	--	--	0.0113886666666667	0.0138153333333333	-0.888216	1	1	4.6356	0	9.45018775773832	0.00497449523313939	0.27582083719188	--	--	--	--	--
TCONS_00005714	XLOC_002701	XLOC_002701	-	novel	Novel_lncRNA	scaffold14902	3024319	3026962	-	2	853	66	0.180658	2.18547	0.093927	0.722997	0.806205	0.434892	0.090016	0.661199	0.180539	1.13457	0.208033	0.145686	0.169726	0.255876	0.179133	0.038642	0	1.45424	0.360263333333333	2.13925612898417	0.122305684525044	0.437825385176764	0.743553666666667	0.159529333333333	2.42474279662253	0.0812455796525116	0.390968761767346	0.146734666666667	0.116286333333333	0.418958034148342	0.848751569279347	1	0.743553666666667	1.45424	-0.906795	0.509802086449308	1
TCONS_00005725	XLOC_002705	XLOC_002705	-	novel	Novel_lncRNA	scaffold14902	3156149	3158794	-	2	467	67	1.64806	1.39157	1.27043	1.0518	1.84425	1.56844	0.336362	1.31283	2.65849	1.95657	1.16311	1.84029	1.46388	1.17385	1.89499	1.19519	0.942778	1.22169	1.58758	-0.184115	0.945730584981445	1	1.61261366666667	1.38598966666667	0.446305941180544	0.741322127103422	0.958013862734545	1.40311	1.43388066666667	-0.273737	0.831667408353207	1	1.61261366666667	1.22169	0.443897975675074	0.833973662669907	1
TCONS_00005764	CCA0513S0327	CCA0513S0327	- && sp|Q9SXX7|COX5C_ORYSJ Cytochrome c oxidase subunit 5C OS=Oryza sativa subsp. japonica OX=39947 GN=COX5C PE=3 SV=3 && -	protein_coding	Novel_lncRNA	scaffold14902	3487980	3491383	-	3	780	85	0	3.62558	0	10.5449	0	0	0	0	0	0	0	0	0	0	0	0	0	7.08525	0	11.1531437757269	1.89777573833715e-08	1.12841116304597e-06	--	--	--	--	--	--	--	--	--	--	0	7.08525	-11.3466	8.26057133226136e-07	0.00090825854971866
TCONS_00005813	XLOC_002731	XLOC_002731	-	novel	Novel_lncRNA	scaffold14902	3944511	3945056	-	1	546	90	0	1.34219	0	0	0	0	0	0	0	0.116055	0	0	0	0.406695	0	0.120739	0	0.671094	0	7.3308791715055	0.0288426238198082	0.176154221263005	0.038685	0	3.70073457394274	0.453573778700442	0.857267610366605	0.175811333333333	0	5.39888377823188	0.107310560311569	1	0.038685	0.671094	-3.82617	0.212827881033902	1
TCONS_00005815	XLOC_002733	XLOC_002733	-	novel	Novel_lncRNA	scaffold14902	4024253	4024572	-	1	320	67	0.257092	0	1.64345	0	0	0	0.152656	0	0	0	0.285798	0	0.13396	0	0.070512	0	0	0	0.633514	-6.19265	0.167835703778122	0.520464491784487	0	0.146151333333333	-4.24227	0.218238388018268	0.653271159029801	0	0.0681573333333333	-3.30259	0.47708320240771	1	--	--	--	--	--
TCONS_00005822	XLOC_002737	XLOC_002737	-	novel	Novel_lncRNA	scaffold14902	4115580	4118365	-	3	629	126	0.086872	0.035849	0	0.010897	0	0	0	0	0	1.95563	0.356799	0	0	0.006419	0	0	0	0.023373	0.0289573333333333	0.738908609549265	0.763209940432428	0.953658398386289	0.651878	0.118933	2.83314477926393	0.353317594548865	0.791394116085598	--	--	--	--	--	0.651878	0.023373	4.00563624688034	0.274106597407942	1
TCONS_00005821	XLOC_002737	XLOC_002737	-	novel	Novel_lncRNA	scaffold14902	4115580	4118365	-	2	593	114	0	0.699235	0	0.635551	0	0	0	0	0	4.53984	0	0	0	0.308836	0	0	0	0.667393	0	7.41638479584779	0.00353437190148466	0.0371171128787649	1.51327866666667	0	8.90368121198828	0.014429309178457	0.129437753682206	0.102945333333333	0	4.73681484374064	0.262845643577384	1	1.51327866666667	0.667393	1.31887162172671	0.693540119194714	1
TCONS_00005824	XLOC_002739	XLOC_002739	-	novel	Novel_lncRNA	scaffold1491	23479	24990	-	1	1512	136	0	1.71783	0	0	0	0	0	0	0	0.08007	0	0	0	1.91529	0.125322	0.582498	0	0.858916	0	9.12291827430276	0.00196788571829208	0.0233349269253008	0.02669	0	4.47145068582956	0.287813393196568	0.7344497497972	0.832595666666667	0.041774	4.23946003165492	0.0760092475967192	1	0.02669	0.858916	-4.85128	0.0715400299433722	1
TCONS_00005825	XLOC_002740	XLOC_002740	-	novel	Novel_lncRNA	scaffold14924	223	1263	-	1	1041	72	0.791007	1.80593	1.02691	2.1681	1.55617	0.678686	1.45254	1.42994	0.933698	1.87531	1.82287	0.609424	0.428494	0.960702	0.252589	0.724514	0.285023	1.98701	1.12469766666667	0.998354151934168	0.366133350186323	0.747418315925467	1.32797666666667	1.40303833333333	0.282513303895808	0.815065080406775	0.978075739675439	0.76488	0.322035333333333	0.896403203898273	0.497165828321589	1	1.32797666666667	1.98701	-0.500017	0.676689419753346	1
TCONS_00005826	XLOC_002741	XLOC_002741	-	novel	Novel_lncRNA	scaffold14927	1	360	-	1	360	42	0.689714	1.07489	1.06682	1.52555	0.374986	0.980258	0.885512	1.53481	2.16832	0.499784	1.75404	1.08085	1.34516	0.741431	0.732493	1.22264	0.18713	1.30022	0.710506	1.07692837163555	0.428728218010503	0.795484052487909	1.00495	1.60262	-0.399026	0.77309760833499	0.967353420159049	1.01497066666667	0.754927333333333	0.303217541299958	0.830243271674404	1	1.00495	1.30022	-0.33397	0.796852619173471	1
TCONS_00005827	XLOC_002742	XLOC_002742	-	novel	Novel_lncRNA	scaffold14968	283	648	-	1	366	41	1.14068	0.101996	1.777	0.3478	0.114546	0.738964	1.78786	1.13668	1.51127	0.188928	2.08145	1.46352	0.292809	0	1.77306	0.585386	0.075435	0.224898	1.01074366666667	-1.90259	0.346837622439095	0.739740951774323	0.688192333333333	1.79352	-1.08571	0.424273080001836	0.846219913156742	0.682967333333333	0.713767333333333	-0.0336142	1	1	0.688192333333333	0.224898	1.60864795818102	0.5057525237763	1
TCONS_00005828	XLOC_002743	XLOC_002743	-	novel	Novel_lncRNA	scaffold14996	1	400	+	1	400	79	0	0.502649	0	0	0	0	0	0	0.062586	2.75694	0	0.049597	0	0	0	0	0	0.251325	0	5.48811263399039	0.157916106691314	0.503578089191408	0.918980333333333	0.020862	5.09102187793482	0.120869798942726	0.488297746941766	--	--	--	--	--	0.918980333333333	0.251325	1.94806944274292	0.665847439122039	1
TCONS_00005829	XLOC_002744	XLOC_002744	-	novel	Novel_lncRNA	scaffold15011	15202	15431	+	1	230	62	1.69783	0.139069	0.627225	0.13605	0	0	0.631336	0	0	0.143282	1.15907	0.430127	0	0	1.71682	0.316719	0.05922	0.13756	0.775017333333333	-2.0317	0.518361167930486	0.856023716664337	0.0477606666666667	0.596801333333333	-3.01191	0.238493855711953	0.679905205869023	0.248948666666667	0.592014333333333	-1.20351	0.622894488302465	1	0.0477606666666667	0.13756	-1.33521	0.650336139390178	1
TCONS_00005831	XLOC_002746	XLOC_002746	-	novel	Novel_lncRNA	scaffold15011	59010	60077	+	2	637	86	0.740904	0.35359	0.212332	0.687057	0.460703	0.821778	0.400568	0.680602	1.28838	0.356869	1.11449	0.740191	1.03747	1.09544	0.979936	0.476142	0.498442	0.520324	0.471313	0.344584002136144	0.801747963062381	0.967004791719465	0.619749666666667	0.934478666666667	-0.335537	0.804045259281476	0.975914253286472	0.770589666666667	0.838617	-0.339054	0.800922166551803	1	0.619749666666667	0.520324	0.29616399171822	0.918130124013749	1
TCONS_00005832	XLOC_002747	XLOC_002747	-	novel	Novel_lncRNA	scaffold15011	72839	73040	+	1	202	40	0.135451	0	0	0	0	0	2.09338	0	0.076501	0	0.578512	0.58927	0.912521	0	0.665748	0	0	--	--	--	--	--	0	0.916132	-6.14754	0.0326876533868539	0.22273225150296	0.196423333333333	0.526089666666667	-1.20901	0.673366119812959	1	--	--	--	--	--
TCONS_00005833	XLOC_002748	XLOC_002748	-	novel	Novel_lncRNA	scaffold15011	74535	76545	+	2	261	48	0.24714	0.807492	0.157836	0.287434	0	0	0	2.65381	0	0	0	0	0.360841	0	0	0	0	0.547463	0.134992	2.00631513324608	0.32764416059094	0.720273712131673	0.884605	0	6.86094453891975	0.0797769579260389	0.38720646267111	0	0.120280333333333	-3.96572	0.395458370489655	1	0.884605	0.547463	0.619250478936386	0.914511113248294	1
TCONS_00005835	XLOC_002749	XLOC_002749	-	novel	Novel_lncRNA	scaffold15011	88038	88562	+	1	525	112	0.2581	0.666679	0.091901	0.404853	0.119783	0.057304	0	0.264076	0	1.67313	0.22259	0	0	0.301842	0	0.165332	0	0.535766	0.156594666666667	1.75453858056735	0.247584286365098	0.635047397977205	0.664837	0.0741966666666667	3.57753427087251	0.115493309672376	0.476211073071202	0.155724666666667	0	5.21492307746535	0.117363894921446	1	0.664837	0.535766	0.43452905242919	0.896854545235703	1
TCONS_00005844	XLOC_002756	XLOC_002756	-	novel	Novel_lncRNA	scaffold15011	293974	298257	+	2	2320	150	2.48504	0.133266	2.11314	0.013809	0	0	0	0	0.025667	0	0	0	0	0.132902	0	0.042623	0	0.0735375	1.53273	-3.99569	0.0692478173194655	0.310279905626529	0	0.00855566666666667	-3.37614	0.531147608772992	0.897425726571633	0.0585083333333333	0	5.8602501770795	0.0735242958168309	1	0	0.0735375	-6.51554	0.0462515560654938	0.98280365539475
TCONS_00005850	XLOC_002759	XLOC_002759	-	novel	Novel_lncRNA	scaffold15011	396061	399508	+	5	1490	125	0.112427	0.132879	0.032381	0.379402	1.06655	0.310274	0.011655	0.060334	0.922429	0.019067	0.155294	0.212501	0	3.7352	0	0.063596	0.070336	0.25614	0.403785333333333	-0.515598	0.827797189016296	0.974009278864559	0.129891666666667	0.363126	-1.34589	0.437604662807897	0.854712537345412	1.33709866666667	0.0234453333333333	4.85871689014952	0.0265004187406233	0.655675465377662	0.129891666666667	0.25614	-0.992984	0.542947836126355	1
TCONS_00005849	XLOC_002759	XLOC_002759	-	novel	Novel_lncRNA	scaffold15011	396061	399508	+	4	1391	125	0	0	0	0	0.081471	0	0	0	0.39806	0	0	0	0	4.19329	0.424892	0.778785	0.626121	0	0.027157	-4.09261	0.614163868590552	0.894563995547053	0	0.132686666666667	-6.37499	0.100975355728967	0.442702051320738	1.65735733333333	0.350337666666667	1.64563848836708	0.4137750704372	1	--	--	--	--	--
TCONS_00005848	XLOC_002759	XLOC_002759	-	novel	Novel_lncRNA	scaffold15011	396061	399508	+	4	1227	125	0	0	0	0	1.67973	0	0	0.259445	0.086438	0	0	0	0	7.34286	0	0.748066	1.05357	0	0.559911333333333	-8.04375	0.0747235713007638	0.325794044341711	0.0864816666666667	0.0288126666666667	1.63676011246632	0.622194196638661	0.931675146713796	2.69698	0.351190666666667	2.0541748941865	0.394960047628761	1	0.0864816666666667	0	5.73521527297515	0.396165790126779	1
TCONS_00005871	XLOC_002766	XLOC_002766	-	novel	Novel_lncRNA	scaffold15011	602542	602999	+	1	458	73	0	1.39111	0	0	0	0	0	0	0	0	0	0	0	0.293841	0	0.334175	0	0.695554	0	7.09771810973031	0.0384309006449973	0.21337238904333	--	--	--	--	--	0.209338666666667	0	5.35748368428326	0.0984677062956043	1	0	0.695554	-7.32397	0.0505801446685651	1
TCONS_00005901	XLOC_002782	XLOC_002782	-	novel	Novel_lncRNA	scaffold15011	1059242	1059948	+	1	707	71	0.346723	1.70812	0.372609	0.832674	0.417197	0.433792	0.79691	0.517668	0.64581	0.947621	1.33016	0.799849	0.947237	0.422883	1.2155	0.250194	0.120409	1.2704	0.378843	1.91072292153315	0.136652121769031	0.464580953027124	0.633027	0.924292	-0.190848	0.889321328513616	0.990466869996873	0.490975333333333	0.761047333333333	-0.699931	0.622800404575787	1	0.633027	1.2704	-0.937414	0.505604760470034	1
TCONS_00005904	CCA0514S0078	CCA0514S0078	- && sp|Q94B77|FH5_ARATH Formin-like protein 5 OS=Arabidopsis thaliana OX=3702 GN=FH5 PE=2 SV=2 && PF02181:Formin Homology 2 Domain	protein_coding	Novel_lncRNA	scaffold15011	1073674	1074034	+	1	361	56	1.39211	0	0.656384	0	0.434337	0.551413	0.977457	0	1.2765	0	0.373096	0.564571	0.018208	0.146322	0.801302	0.01187	0.536636	0	0.827609	-6.76617	0.0313556245395974	0.186315979693051	0.183804333333333	0.875684333333333	-2.02323	0.332696174843734	0.776601486135526	0.240921	0.452048666666667	-1.18513	0.518194720193807	1	0.183804333333333	0	5.02768513410571	0.494011779739335	1
TCONS_00005919	XLOC_002790	XLOC_002790	-	novel	Novel_lncRNA	scaffold15011	1391419	1391881	+	1	463	69	0	0.284091	0	0	0	0	0	0	0	0	0	0	0	1.44971	0	0.343381	0	0.142045	0	5.03900010061376	0.21064980770304	0.584004453699555	--	--	--	--	--	0.597695333333333	0	6.85192688539091	0.0312349406550175	0.706116981089735	0	0.142045	-5.26037	0.225616343769712	1
TCONS_00005937	XLOC_002798	XLOC_002798	-	novel	Novel_lncRNA	scaffold15011	1642423	1643997	+	4	254	84	0.219039	0	0	0	1.37656	0	0	0	0	0	1.83781	0	0.168769	0	0.510502	0	0	0	0.531865666666667	-5.72184	0.228598647094911	0.611053688282961	0	0.612602333333333	-5.91661	0.134123374785003	0.515076001647127	0	0.226423666666667	-4.61482	0.171274160521894	1	--	--	--	--	--
TCONS_00005939	CCA0514S0120	CCA0514S0120	- && sp|C0LGN2|Y3148_ARATH Probable leucine-rich repeat receptor-like serine/threonine-protein kinase At3g14840 OS=Arabidopsis thaliana OX=3702 GN=LRR-RLK PE=1 SV=1 && -	protein_coding	Novel_lncRNA	scaffold15011	1644610	1758436	+	5	1824	135	0.649736	0.027949	1.11627	0	0.376007	0.081708	0.450918	0	0.057335	0	0	2.39782	0.882619	0	0.354818	0.282153	0.129595	0.0139745	0.714005666666667	-5.22345	0.00787378362497188	0.0685481589780556	0.027236	0.169417666666667	-2.33159	0.358737132132266	0.796940233795274	0.893325	0.455677333333333	0.829302637576314	0.625442134600623	1	0.027236	0.0139745	0.664998103624982	1	1
TCONS_00005940	XLOC_002800	XLOC_002800	-	novel	Novel_lncRNA	scaffold15011	1668833	1669884	+	2	569	58	0.430486	0.142536	1.43868	0	0	0.316356	0.648466	0	0	0	0.720496	0	0.257594	0	0.387709	0	0	0.071268	0.623055333333333	-2.60823	0.390354571769664	0.769943130734591	0.105452	0.456320666666667	-1.83868	0.474995074240215	0.869885284640142	0	0.215101	-5.6643	0.0752964726026555	1	0.105452	0.071268	0.212422014158716	1	1
TCONS_00005986	CCA0514S0124	CCA0514S0124	- && sp|Q9C7N5|GDL14_ARATH GDSL esterase/lipase At1g29660 OS=Arabidopsis thaliana OX=3702 GN=At1g29660 PE=1 SV=1 && PF00657:GDSL-like Lipase/Acylhydrolase	protein_coding	Novel_lncRNA	scaffold15011	1790060	1790483	+	1	424	54	0.241442	0.099714	0.014224	0.164294	0.024719	0.24633	0.138572	0	0.127562	1.3379	0.028085	0.042734	0.050551	0.221521	0.222447	0.145115	0	0.132004	0.0934616666666667	0.606290483297374	0.786726224960911	0.960951205092228	0.528075666666667	0.098073	2.38585613260339	0.242491335881833	0.685088897805353	0.136456666666667	0.0909993333333333	0.276928896056777	1	1	0.528075666666667	0.132004	1.84306094519847	0.545218136589934	1
TCONS_00005999	CCA0514S0127	CCA0514S0127	- && - && -	protein_coding	Novel_lncRNA	scaffold15011	1857638	1858029	+	1	392	71	0	0	0	0	1.60423	0.229728	0	0	0.071485	0	0.012961	0	0.005832	0	0	0	0	0	0.534744333333333	-6.33597	0.241962193739094	0.626213332401614	0.076576	0.0281486666666667	0.771004189462565	0.887633676575411	0.990252379793037	--	--	--	--	--	0.076576	0	3.87288358924643	0.706955023043716	1
TCONS_00006038	CCA0514S0163	CCA0514S0163	- && sp|Q9FHH5|GDU3_ARATH Protein GLUTAMINE DUMPER 3 OS=Arabidopsis thaliana OX=3702 GN=GDU3 PE=1 SV=1 && -	protein_coding	Novel_lncRNA	scaffold15011	2145356	2147019	+	1	1664	248	0	0.036813	0	0.470061	0.621805	0	0.12106	0.096155	0	0.020847	0	0	0	2.84518	0	0.175109	0.182514	0.253437	0.207268333333333	0.393609622544535	0.800049611474849	0.966527830542502	0.0390006666666667	0.0403533333333333	0.205309140060975	0.95964371970487	1	1.00676	0.060838	3.16547524053654	0.2045585169424	1	0.0390006666666667	0.253437	-2.5843	0.223075754860717	1
TCONS_00006041	CCA0514S0166	CCA0514S0166	- && sp|Q9SHV1|GLR22_ARATH Glutamate receptor 2.2 OS=Arabidopsis thaliana OX=3702 GN=GLR2.2 PE=2 SV=1 && PF00060:Ligand-gated ion channel|PF00497:Bacterial extracellular solute-binding proteins, family 3|PF01094:Receptor family ligand binding region	protein_coding	Novel_lncRNA	scaffold15011	2189732	2190067	+	1	336	85	0	1.52857	0	0.18816	0	0	0	0	0	3.02835	0	0.089681	0	0	0	0.060495	0	0.858366	0	6.97541106340812	0.0140278338914324	0.105736345360956	1.00945166666667	0	7.50439415906398	0.0523072208201161	0.298962514212023	0.0500586666666667	0	3.39462721692732	0.375056552435575	1	1.00945166666667	0.858366	0.343212506204743	0.992213840395847	1
TCONS_00006050	CCA0514S0180	CCA0514S0180	- && sp|Q9ZP41|EGC_CITJA EG45-like domain containing protein OS=Citrus jambhiri OX=64884 GN=CjBAp12 PE=1 SV=1 && PF03330:Lytic transglycolase	protein_coding	Novel_lncRNA	scaffold15011	2404104	2421184	+	3	768	153	0	0	0	0.10782	0	17.8194	0.196722	0.57106	0.039975	0	0.321266	1.41248	0.085023	0	0.322986	0.326899	0	0.05391	0	4.36348763593444	0.305340883561045	0.698314195618251	6.13014	0.185987666666667	5.22324167474193	0.0116515629132529	0.112300653147147	0.579792666666667	0.136003	2.00927822788629	0.332272396598618	1	6.13014	0.05391	6.49752727560076	0.0303618935038098	0.843423687434599
TCONS_00006052	CCA0514S0180	CCA0514S0180	- && sp|Q9ZP41|EGC_CITJA EG45-like domain containing protein OS=Citrus jambhiri OX=64884 GN=CjBAp12 PE=1 SV=1 && PF03330:Lytic transglycolase	protein_coding	Novel_lncRNA	scaffold15011	2405507	2422091	+	2	513	70	0	0	0	0.798161	0.326892	0.540861	0.045921	0	0	1.48833	0.046974	0.123896	0	0	0	0	0	0.399081	0.108964	1.93073612223807	0.475163028132612	0.825685332994607	0.676397333333333	0.030965	4.20147160083865	0.0630174497051024	0.334995866878665	0.0412986666666667	0	3.52039039640335	0.474788875047643	1	0.676397333333333	0.399081	0.933914973319099	0.81908299323938	1
TCONS_00006053	CCA0514S0180	CCA0514S0180	- && sp|Q9ZP41|EGC_CITJA EG45-like domain containing protein OS=Citrus jambhiri OX=64884 GN=CjBAp12 PE=1 SV=1 && PF03330:Lytic transglycolase	protein_coding	Novel_lncRNA	scaffold15011	2405675	2422167	+	2	420	70	0.631896	0.845034	1.1189	0.355436	0	0	0.121372	0	0	0	0.079955	0	0	0	0	0	0	0.600235	0.583597333333333	0.279447578506536	0.832971163915357	0.975662867442276	0	0.067109	-4.00593	0.252870930013105	0.696029610366538	--	--	--	--	--	0	0.600235	-6.98495	0.021973466837217	0.730493609497975
TCONS_00006057	XLOC_002834	XLOC_002834	-	novel	Novel_lncRNA	scaffold15011	2440252	2442060	+	1	1809	136	0	1.55816	0	2.00471	0.253073	1.71051	0	0.677296	0	0.460097	0.078906	0.109667	0.023697	2.57032	0.049726	0.108111	0.061049	1.78144	0.0843576666666667	4.48996607583553	0.0125796357495049	0.0979486006824781	0.949299666666667	0.026302	5.45290761515634	0.00377230276791167	0.0520289775363788	0.929365666666667	0.044824	3.81441768902522	0.0294167120522769	0.687732894707378	0.949299666666667	1.78144	-0.923256	0.454231887933297	1
TCONS_00006058	CCA0514S0183	CCA0514S0183	- && sp|Q9ZP41|EGC_CITJA EG45-like domain containing protein OS=Citrus jambhiri OX=64884 GN=CjBAp12 PE=1 SV=1 && PF03330:Lytic transglycolase	protein_coding	Novel_lncRNA	scaffold15011	2444549	2446053	+	3	812	143	0	3.11696	0	0.414593	0	0	0	0	0	5.26778	0	0	0	0	0	0	0	1.76578	0	9.25890831366565	6.92140079552777e-05	0.0014503407251096	1.75593	0	9.56594955367629	0.00853628766964838	0.0908646696320957	--	--	--	--	--	1.75593	1.76578	0.121749144908071	1	1
TCONS_00006059	CCA0514S0183	CCA0514S0183	- && sp|Q9ZP41|EGC_CITJA EG45-like domain containing protein OS=Citrus jambhiri OX=64884 GN=CjBAp12 PE=1 SV=1 && PF03330:Lytic transglycolase	protein_coding	Novel_lncRNA	scaffold15011	2457753	2459094	+	3	688	143	0	2.84827	0	1.51235	0	3.62167	0	3.59958	0	0	0	2.62075	0	0	0	0.382797	0	2.18031	0	9.31100985290422	2.09740722554948e-05	0.000530449284205472	2.40708266666667	0	9.60793412288803	0.000831606272266948	0.0176360996339456	1.00118	0	8.11168355260256	0.00804784149110673	0.357041633607029	2.40708266666667	2.18031	0.0814169613502583	1	1
TCONS_00006111	XLOC_002852	XLOC_002852	-	novel	Novel_lncRNA	scaffold15011	2756083	2764624	+	2	1974	79	5.52206	3.37417	0.357995	2.48594	7.23723	0.173575	4.55742	2.19449	3.89943	2.87065	6.7325	4.45041	7.7164	2.70983	3.66894	4.46805	1.22015	2.93005	4.37242833333333	-0.387371	0.767978725268238	0.955049287629027	1.74623633333333	5.06312	-1.14997	0.294644512828693	0.743665440111651	3.87609366666667	4.20183	-0.241673	0.791238288157047	1	1.74623633333333	2.93005	-0.644993	0.590093232643065	1
TCONS_00006112	XLOC_002852	XLOC_002852	-	novel	Novel_lncRNA	scaffold15011	2756117	2764380	+	2	847	78	0	0	0	0.472549	0	0	0	0	0	0	0	0	0	0	0	0.222661	0	0.236274	0	6.41635145015125	0.0784013512978422	0.334989289716388	--	--	--	--	--	0.0742203333333333	0	4.73260128716041	0.280770844988216	1	0	0.236274	-6.59552	0.0893008102951125	1
TCONS_00006121	XLOC_002857	XLOC_002857	-	novel	Novel_lncRNA	scaffold15011	2793639	2794041	+	1	403	62	1.20291	2.25223	1.19163	1.99293	1.25252	1.76626	1.28068	5.09735	0.515493	2.57172	1.06022	0.317026	0.768704	0.414924	0.839476	0.510375	0.118293	2.12258	1.21569	0.989229843880444	0.409726193054141	0.786130575923413	3.14511133333333	0.952131	2.05585445437533	0.112678203606742	0.4699509852167	0.414108333333333	0.575491	-0.539831	0.721153263274543	1	3.14511133333333	2.12258	0.601462625423631	0.739971840574875	1
TCONS_00006122	XLOC_002858	XLOC_002858	-	novel	Novel_lncRNA	scaffold15011	2796286	2797305	+	1	1020	159	0	1.2244	0	0	0	0	0	0.007854	0	0.510138	0	0.024312	0	1.44447	0	0.358647	0.078136	0.6122	0	8.07215029882964	0.0105072574763105	0.085576817323709	0.172664	0	6.61892126033645	0.0580891586379887	0.319495223491141	0.609143333333333	0.0260453333333333	3.59334485282725	0.0995675349227099	1	0.172664	0.6122	-1.64477	0.47584895642265	1
TCONS_00006168	XLOC_002880	XLOC_002880	-	novel	Novel_lncRNA	scaffold15011	3084483	3085681	+	2	532	177	0	1.41228	0	1.17477	0	0.166905	0.076439	0.060232	0	0.190081	0.089237	0.525388	0.211596	0.244112	0	0.30091	0.092316	1.29353	0	8.18353268562249	0.000587495445433266	0.00864471353957054	0.139072666666667	0.0552253333333333	1.66169543514249	0.420117942050677	0.843065683706057	0.356803333333333	0.101304	1.31893775593111	0.479491351316041	1	0.139072666666667	1.29353	-3.03096	0.071149991126456	1
TCONS_00006169	XLOC_002881	XLOC_002881	-	novel	Novel_lncRNA	scaffold15011	3087448	3087677	+	1	230	46	2.09436	0.059367	0.202782	0	0.447796	0	0.412375	0.009288	0.447473	0	0.194674	0.413451	0.186379	0	0	0.099841	0	0.0296835	0.914981	-4.02105	0.159772403737078	0.506659957422116	0.003096	0.351507333333333	-3.29209	0.143646317313013	0.534604644047797	0.171097333333333	0.0621263333333333	0.903295673249647	0.799290175863528	1	0.003096	0.0296835	-0.616344	1	1
TCONS_00006170	XLOC_002882	XLOC_002882	-	novel	Novel_lncRNA	scaffold15011	3101115	3101354	+	1	240	66	0	0.18373	0	0	0	0	0	0	0	1.30085	0	0	0	0.39813	0	1.2118	0	0.091865	0	3.68704015961331	0.43274626347034	0.795484052487909	0.433617666666667	0	5.80461725712161	0.152262868142796	0.551230116401842	0.536643666666667	0	5.7369523609689	0.0794451857529216	1	0.433617666666667	0.091865	1.9445286257724	0.735287651404143	1
TCONS_00006171	XLOC_002883	XLOC_002883	-	novel	Novel_lncRNA	scaffold15011	3106284	3107928	+	1	1645	108	0.616812	1.52457	0.613852	1.0611	0.189847	0.342448	1.05474	0.960056	0.60998	1.76455	0.988165	1.12155	0.866249	1.90105	0.551123	0.769312	0.051896	1.29284	0.473503666666667	1.67548366054566	0.155144559986864	0.499819428692637	1.02235	0.884295666666667	0.595689783565198	0.624576147742519	0.932409066368009	1.26396833333333	0.489756	1.31360243752717	0.311922169630507	1	1.02235	1.29284	-0.243522	0.816027372879639	1
TCONS_00006172	XLOC_002883	XLOC_002883	-	novel	Novel_lncRNA	scaffold15011	3106322	3106946	+	2	576	69	0	0	0	1.25779	0	0	0	0	0	0	0.522775	0	0	0	0	0	0	0.628897	0	7.23093297298012	0.0319188520935338	0.188745642857708	0	0.174258333333333	-5.30626	0.186867244653146	0.609917782382672	--	--	--	--	--	0	0.628897	-7.41086	0.0423111060307046	0.957797267339879
TCONS_00006180	XLOC_002886	XLOC_002886	-	novel	Novel_lncRNA	scaffold15011	3270938	3274823	+	2	1262	162	0.580725	0.852111	0.221693	0.659762	0.618194	1.34928	1.48911	0.208012	1.17505	0.575135	1.83168	1.52932	2.04225	1.06332	1.90368	0.765532	0.671227	0.755937	0.473537333333333	0.85679503299638	0.478674284075864	0.828051767966005	0.710807666666667	1.49861233333333	-0.789241	0.526084866185792	0.897425726571633	1.11939	1.53905266666667	-0.621763	0.598643678655453	1	0.710807666666667	0.755937	-0.109325	0.893355150895665	1
TCONS_00006181	XLOC_002886	XLOC_002886	-	novel	Novel_lncRNA	scaffold15011	3270946	3274820	+	2	1251	162	0	0.034493	0.289595	0.259957	0.003337	0.918647	0.357704	0.679166	0.469102	0	0.026553	0.846208	0.481256	1.00942	0.371809	0.857531	0.508607	0.147225	0.097644	0.726132806985976	0.696106750271507	0.930003469156968	0.532604333333333	0.284453	1.07815	0.538057579360206	0.897425726571633	0.904387333333333	0.453890666666667	0.571556110149851	0.658882535864766	1	0.532604333333333	0.147225	1.76802224576079	0.489633766902347	1
TCONS_00006208	XLOC_002897	XLOC_002897	-	novel	Novel_lncRNA	scaffold15011	3446976	3447260	+	1	285	95	0.832686	0	0.38147	0.333866	0.876725	0.514078	0	0	1.0801	0	0.953773	0.136435	1.50261	0	0.746854	0.074405	0.659395	0.166933	0.696960333333333	-1.87504	0.448574851611826	0.806336621717618	0.171359333333333	0.677958666666667	-1.78856	0.466997472835891	0.86524222531976	0.07028	0.96962	-3.70825	0.0313397191510788	0.70724192420426	0.171359333333333	0.166933	0.0269933748451288	1	1
TCONS_00006209	CCA0514S0281	CCA0514S0281	- && - && -	protein_coding	Novel_lncRNA	scaffold15011	3448226	3450277	+	2	1172	122	0	0	0.219587	0.128424	0.200069	1.66951	0.887403	0.139347	0.172839	0	0	0.001075	0	0	0	0.540804	0	0.064212	0.139885333333333	-0.932194	0.82598220745734	0.973422691690459	0.602953333333333	0.353414	0.987497044988356	0.641168472090482	0.939191938312405	0.180626333333333	0	6.43489971990381	0.0645397055443908	0.958396215937379	0.602953333333333	0.064212	3.08903104095486	0.31012439675457	1
TCONS_00006214	CCA0514S0287	CCA0514S0287	- && sp|Q9LQY3|P24D9_ARATH Transmembrane emp24 domain-containing protein p24delta9 OS=Arabidopsis thaliana OX=3702 GN=At1g26690 PE=2 SV=1 && PF01105:emp24/gp25L/p24 family/GOLD	protein_coding	Novel_lncRNA	scaffold15011	3469197	3541599	+	2	679	109	0	0	0	0	1.94863	0	0	0	0	0	0	0	0	0	0	0	0	0	0.649543333333333	-7.418	0.118702607210416	0.429932422198268	--	--	--	--	--	--	--	--	--	--	--	--	--	--	--
TCONS_00006222	XLOC_002900	XLOC_002900	-	novel	Novel_lncRNA	scaffold15011	3540227	3541614	+	2	1294	110	1.66593	0.701309	3.0352	0.417802	0.42403	0.297955	0.636711	0.387869	0.201187	0.120636	0.7102	0.258793	0.396428	0.148983	0.31364	0.100458	0.021336	0.559555	1.70839	-1.35934	0.339334272379634	0.732506279325276	0.26882	0.516032666666667	-0.569643	0.663716566650448	0.942256822258733	0.169411333333333	0.243801333333333	-0.52109	0.73232733752003	1	0.26882	0.559555	-1.02632	0.474050482694644	1
TCONS_00006230	XLOC_002908	XLOC_002908	-	novel	Novel_lncRNA	scaffold15011	3613185	3615039	+	2	300	65	0.940716	0.21906	1.50207	0.251229	0.120381	0.336306	0	0	0	0	0	0	0	0	0	0	0	0.235145	0.854388666666667	-1.52771	0.472933752686592	0.823886761171232	0.112102	0	4.0868116385579	0.33959132917519	0.782309901419477	--	--	--	--	--	0.112102	0.235145	-1.16433	0.654636381066877	1
TCONS_00006245	CCA0514S0013	CCA0514S0013	- && - && -	protein_coding	Novel_lncRNA	scaffold15011	156560	160614	-	2	3191	102	2.9291	1.46964	2.02982	1.56558	0.597632	1.54799	2.41281	1.34111	2.01277	1.41035	2.71333	3.19295	3.64679	1.05637	1.43359	1.8436	0.396805	1.51761	1.85218233333333	-0.0540335	0.993758716060768	1	1.43314833333333	2.37963	-0.413962	0.65692306898667	0.942256822258733	2.03097	1.82572933333333	0.057615062836427	0.955461407615006	1	1.43314833333333	1.51761	-0.0417427	0.930962744703637	1
TCONS_00006250	CCA0514S0016	CCA0514S0016	- && - && -	protein_coding	Novel_lncRNA	scaffold15011	206028	211140	-	3	1592	89	0.232785	8.51717	0.212146	20.309	0.506802	6.53361	0.09469	43.2372	0.95302	39.8363	0.297595	0.767874	0.161021	3.94913	0.08504	2.94118	1.22724	14.4131	0.317244333333333	5.63584441086046	4.3365301351035e-09	2.94155586086616e-07	29.869	0.448435	6.29840021551782	1.51143720588322e-07	2.4053893366129e-05	2.55272933333333	0.491100333333333	1.57121332530556	0.262286247246238	1	29.869	14.4131	1.16532283671222	0.287649684654302	1
TCONS_00006253	XLOC_002918	XLOC_002918	-	novel	Novel_lncRNA	scaffold15011	252974	255661	-	2	1610	82	4.70125	1.24965	8.07127	1.88765	3.10022	2.38881	3.73383	5.09999	7.76534	20.1684	4.16693	2.98773	1.38543	0.621279	1.47158	3.40091	1.77881	1.56865	5.29091266666667	-1.53362	0.134583946641427	0.460783961861434	9.21905666666667	5.22203433333333	1.16187682149222	0.233381298417708	0.673008583847819	2.33663966666667	1.54527233333333	0.152770064379063	0.894520840348596	1	9.21905666666667	1.56865	2.69094968321902	0.0437142446229906	0.966017279666173
TCONS_00006254	XLOC_002918	XLOC_002918	-	novel	Novel_lncRNA	scaffold15011	253362	255635	-	2	1271	82	0.658515	0.326663	0.037202	0.034364	0.424938	0.293223	0.13731	0.900935	0.965232	2.78011	0.009382	2.34163	0.730407	0	1.11427	1.9402	1.81958	0.180513	0.373551666666667	-0.755621	0.732035534658689	0.943024285899724	1.32475	0.370641333333333	2.06548762088231	0.194819673265363	0.621112945763667	1.42728	1.22142	-0.321783	0.838732337775743	1	1.32475	0.180513	2.89283822537471	0.142014170952882	1
TCONS_00006268	XLOC_002922	XLOC_002922	-	novel	Novel_lncRNA	scaffold15011	371925	372184	-	1	260	83	0	0	0	0	0	0	0	0	0	0	0	0	1.31899	0	0	0	0	--	--	--	--	--	--	--	--	--	--	0	0.439664333333333	-5.57129	0.161785271621339	1	--	--	--	--	--
TCONS_00006276	XLOC_002927	XLOC_002927	-	novel	Novel_lncRNA	scaffold15011	507214	507694	-	1	481	73	0	1.44413	0	0	0	0	0	0	0	0	0	0	0	0.139895	0	0	0	0.722065	0	7.21899313424688	0.0328849579898985	0.192407575774103	--	--	--	--	--	0.0466316666666667	0	3.37060306683737	0.563449334642945	1	0	0.722065	-7.44538	0.0442870737901468	0.969376019350023
TCONS_00006288	CCA0514S0057	CCA0514S0057	- && sp|Q84LB6|SUCB_SOLLC Succinate--CoA ligase [ADP-forming] subunit beta, mitochondrial OS=Solanum lycopersicum OX=4081 PE=1 SV=1 && -	protein_coding	Novel_lncRNA	scaffold15011	821139	825614	-	4	1473	116	37.1355	3.7743	25.7964	6.78482	34.1277	15.8224	41.3642	10.6478	41.8978	4.00716	29.4275	81.2819	86.064	22.8307	61.6683	49.2011	40.1675	5.27956	32.3531893333333	-2.41974	0.000326341951445337	0.00535063581633914	10.1591	37.5631363333333	-1.63502	0.0303625245507845	0.212148866497334	51.1045576666667	62.6333	-0.548124	0.438291271807976	1	10.1591	5.27956	0.946260702811715	0.395961421620078	1
TCONS_00006290	XLOC_002934	XLOC_002934	-	novel	Novel_lncRNA	scaffold15011	831186	831620	-	1	435	88	1.00638	1.02309	1.72621	0.816359	1.55981	0.945918	0.748402	1.18408	0.8507	0.175308	1.37941	0.79953	1.31558	0.906669	0.103742	0.636292	0.065501	0.919726	1.43079933333333	-0.432102	0.797960398365171	0.965832227966985	0.768436	0.992837	-0.0632236	0.972724839738756	1	0.780830333333333	0.494941666666667	0.55373113081541	0.723296935691899	1	0.768436	0.919726	-0.253902	0.828425932365463	1
TCONS_00006304	CCA0514S0079	CCA0514S0079	- && sp|B9RPM3|TPS9_RICCO Probable terpene synthase 9 OS=Ricinus communis OX=3988 GN=TPS9 PE=3 SV=1 && PF03936:Terpene synthase family, metal binding domain|PF04504:Protein of unknown function, DUF573|PF01397:Terpene synthase, N-terminal domain	protein_coding	Novel_lncRNA	scaffold15011	1085848	1111243	-	2	297	98	0	0	0	0	0	0	0.381522	0	1.75987	0	1.31405	1.65145	0	0	1.36523	0.461933	0.185922	--	--	--	--	--	0	1.15181333333333	-7.17622	0.00459831926601317	0.0595077265516753	0.704460666666667	0.517051666666667	0.352558706721084	0.884400385563703	1	--	--	--	--	--
TCONS_00006305	CCA0514S0081	CCA0514S0081	- && sp|B9RPM3|TPS9_RICCO Probable terpene synthase 9 OS=Ricinus communis OX=3988 GN=TPS9 PE=3 SV=1 && PF03936:Terpene synthase family, metal binding domain|PF01397:Terpene synthase, N-terminal domain	protein_coding	Novel_lncRNA	scaffold15011	1111913	1209597	-	3	676	167	0	0	0	0	0	0	1.19575	0	3.48556	0	1.79951	4.59011	1.77494	0	3.03149	1.66777	0.682576	--	--	--	--	--	0	2.16028	-9.24363	5.95737098350772e-05	0.0025083346346544	2.08596066666667	1.82967	0.0419404097774429	0.982400512749033	1	--	--	--	--	--
TCONS_00006312	XLOC_002943	XLOC_002943	-	novel	Novel_lncRNA	scaffold15011	1372852	1373171	-	1	320	70	0.391454	0	0.112328	0	0	0	1.16145	0	0	0	1.50168	1.04526	0.196475	0.15035	0.99775	0	0	0	0.167927333333333	-4.50592	0.415927503831305	0.790706633396787	0	0.887708666666667	-6.78264	0.0295371823767335	0.208247792418902	0.398535	0.398075	-0.0206777	1	1	--	--	--	--	--
TCONS_00006313	XLOC_002944	XLOC_002944	-	novel	Novel_lncRNA	scaffold15011	1392089	1392366	-	1	278	71	0	1.35184	0	0	0	0	0	0	0	0	0	0	0	0	0	0.262429	0	0.675921	0	6.40805196375837	0.0800552032000093	0.337892177576448	--	--	--	--	--	0.0874763333333333	0	3.55247773571538	0.475079540427833	1	0	0.675921	-6.63337	0.0959595563351399	1
TCONS_00006315	CCA0514S0093	CCA0514S0093	- && - && -	protein_coding	Novel_lncRNA	scaffold15011	1445575	1446764	-	1	1190	121	0	0	0	0.024775	0	0.404415	0.25392	0	0	0.014187	0	0.963708	1.34774	0.498734	0.113768	0.766706	0.046402	0.0123875	0	2.92476460826495	0.551211567829224	0.859303861745927	0.139534	0.08464	0.995664302908227	0.735932942144737	0.956730216286379	0.743049333333333	0.502635666666667	0.478211992138645	0.747547466075204	1	0.139534	0.0123875	3.15815390698281	0.464784578565749	1
TCONS_00006350	XLOC_002963	XLOC_002963	-	novel	Novel_lncRNA	scaffold15011	1668236	1670090	-	2	1372	90	12.3492	0.57431	10.4977	0.093013	3.32715	3.33462	12.3065	0.14013	0.627977	0	7.83661	1.68552	2.08494	0.692105	1.73374	0.383272	0.06037	0.333661	8.72467433333333	-4.45043	0.000526315920830869	0.00789121928554747	1.15825066666667	6.92368933333333	-2.31237	0.162910542726664	0.56949148850199	0.920300333333333	1.29302	-0.498653	0.716183932535506	1	1.15825066666667	0.333661	1.65832925502835	0.52085981827406	1
TCONS_00006351	XLOC_002963	XLOC_002963	-	novel	Novel_lncRNA	scaffold15011	1668270	1670168	-	2	1287	75	0.262269	0	3.55298	0	0.718794	0.400637	0	0	0.21692	0	1.26481	0	0	0	0	0	0	0	1.51135	-9.45431	0.00063645612782091	0.00923882942923415	0.133545666666667	0.493910666666667	-1.63977	0.496214064976292	0.881468641168273	--	--	--	--	--	0.133545666666667	0	6.31717634224735	0.315694067574004	1
TCONS_00006355	XLOC_002964	XLOC_002964	-	novel	Novel_lncRNA	scaffold15011	1714941	1716540	-	1	1600	76	4.26272	2.17541	9.51391	0.418617	4.7319	0.272579	0.157378	0.020027	0	2.28285	0	0	0	0.147196	0	0	0.069023	1.29701	6.16951266666667	-2.00881	0.0708908407032643	0.314937491296205	0.858486	0.0524593333333333	4.49461192669845	0.0456537849677903	0.275243794410455	0.0490653333333333	0.0230076666666667	0.22557147159335	0.967575198393738	1	0.858486	1.29701	-0.484096	0.729803005024997	1
TCONS_00006357	XLOC_002966	XLOC_002966	-	novel	Novel_lncRNA	scaffold15011	1759069	1759639	-	1	571	76	1.58846	0.295681	2.02428	0.110534	0.259424	0.706682	4.28729	0	1.33504	0.949149	3.20541	1.36127	0.29404	0.123178	1.52508	0.545321	0	0.203107	1.29072033333333	-2.41589	0.168181487552494	0.521025052221446	0.551943666666667	2.94258166666667	-2.02499	0.199261389318976	0.626686664628478	0.676588333333333	0.606372	0.20118090372904	0.915953597593914	1	0.551943666666667	0.203107	1.48976687717422	0.595261685283318	1
TCONS_00006358	XLOC_002967	XLOC_002967	-	novel	Novel_lncRNA	scaffold15011	1759925	1761234	-	1	1310	221	2.32449	0.007172	1.37403	0	0.223701	0.59155	2.09087	0	0.729489	0	2.19948	0.967607	0.201465	0	0.386745	0.162796	0.042152	0.003586	1.30741	-6.99795	0.00179921050497155	0.0217076871975882	0.197183333333333	1.67328033333333	-2.82953	0.134489709657701	0.515862032000594	0.376801	0.210120666666667	0.724723649744958	0.688856031044739	1	0.197183333333333	0.003586	4.4121511985405	0.340540080209198	1
TCONS_00006362	CCA0514S0127	CCA0514S0127	- && - && -	protein_coding	Novel_lncRNA	scaffold15011	1859777	1860222	-	1	446	83	1.18188	0	1.61512	0	2.81812	0.126814	0	0	0.069528	0	2.74014	0.356149	0.765716	1.74812	0.50693	0.021432	0	0	1.87171	-8.26306	0.00229186549931763	0.0263520458085003	0.0422713333333333	0.936556	-3.98379	0.12611626319144	0.497972801388832	0.708567	0.424215333333333	0.775477356153001	0.689221743079651	1	0.0422713333333333	0	3.34358975086557	0.84575580510034	1
TCONS_00006403	CCA0514S0154	CCA0514S0154	- && sp|Q9FKL6|CB60B_ARATH Calmodulin-binding protein 60 B OS=Arabidopsis thaliana OX=3702 GN=CBP60B PE=2 SV=1 && PF07887:Calmodulin binding protein-like	protein_coding	Novel_lncRNA	scaffold15011	2059475	2066044	-	2	6009	269	1.32633	1.60528	1.71949	1.15949	0.880287	1.02628	1.93626	1.30654	2.03997	0.978725	3.17565	2.1288	1.79052	1.28873	1.32995	1.72197	0.635821	1.38238	1.3087	0.302504927633738	0.692094634588315	0.928527267517243	1.10384933333333	2.38396	-0.793681	0.346559979821804	0.785959315503118	1.71316466666667	1.25209833333333	0.250992883471609	0.766473684163504	1	1.10384933333333	1.38238	-0.295517	0.746928005314089	1
TCONS_00006424	CCA0514S0164	CCA0514S0164	- && sp|A4FUI2|RUXE_BOVIN Small nuclear ribonucleoprotein E OS=Bos taurus OX=9913 GN=SNRPE PE=3 SV=1 && -	protein_coding	Novel_lncRNA	scaffold15011	2155845	2161398	-	4	2712	93	0.948476	0.834545	1.13721	1.61527	1.13049	1.01764	1.34915	1.19713	0.685628	1.43129	1.99437	1.94543	1.34089	1.41247	1.52809	1.81547	0.178868	1.22491	1.07206	0.382294287659207	0.682164065122449	0.924004594062076	1.21535	1.34305	0.211710827337059	0.840883299799049	0.983505686359431	1.72445433333333	1.01594966666667	0.694238167621798	0.521158284351514	1	1.21535	1.22491	0.0623698264598955	1	1
TCONS_00006426	CCA0514S0169	CCA0514S0169	- && sp|Q9C5V5|GLR28_ARATH Glutamate receptor 2.8 OS=Arabidopsis thaliana OX=3702 GN=GLR2.8 PE=2 SV=2 && PF00060:Ligand-gated ion channel|PF00497:Bacterial extracellular solute-binding proteins, family 3|PF01094:Receptor family ligand binding region	protein_coding	Novel_lncRNA	scaffold15011	2308128	2308486	-	1	359	85	0.07777	0.376859	0.133948	0.043285	0.708464	0.013967	0.137475	2.00054	0	0.386512	0.275537	1.37121	0.537334	0.499829	0.377113	0.250044	0	0.210072	0.306727333333333	-0.311818	1	1	0.800339666666667	0.137670666666667	2.73570374395655	0.183908015788982	0.606255883384967	0.707029	0.304815666666667	1.05700149869378	0.535268059609729	1	0.800339666666667	0.210072	1.80166287345689	0.506737516690665	1
TCONS_00006512	XLOC_003033	XLOC_003033	-	novel	Novel_lncRNA	scaffold15011	2821904	2822298	-	1	395	100	0.598914	3.57069	0.549662	1.53103	0.34459	0.656023	0.126646	0.158323	0.58579	3.24207	0.164404	0	0	1.49797	0	0.354651	0.052423	2.55086	0.497722	2.47418292307646	0.0598417525752015	0.284213993629671	1.35213833333333	0.29228	2.45684338142856	0.133722586349156	0.514613016181965	0.617541333333333	0.0174743333333333	3.74966397041956	0.170406085038027	1	1.35213833333333	2.55086	-0.806558	0.588047228530478	1
TCONS_00006519	XLOC_003036	XLOC_003036	-	novel	Novel_lncRNA	scaffold15011	2865719	2869504	-	2	1077	98	0.407861	0.034894	0.34465	0	0.078372	0	1.87135	0.137751	0	0	0.552843	0.769113	0.879369	0.01977	1.40175	0.122319	0	0.017447	0.276961	-3.13654	0.186428543771334	0.552387333785545	0.045917	0.808063666666667	-3.59252	0.141654019514263	0.530030465711719	0.303734	0.760371333333333	-1.2891	0.479604490467122	1	0.045917	0.017447	0.864790633313715	0.94034420985012	1
TCONS_00006520	CCA0514S0225	CCA0514S0225	- && - && -	protein_coding	Novel_lncRNA	scaffold15011	2873797	2875456	-	1	1660	337	0	0	0	0.40759	0	1.40069	0.636994	0.21227	0.223173	0.061856	0.028695	0.547359	0.077471	0	0.270949	0.446307	0.182732	0.203795	0	7.13442297557397	0.0355166484617408	0.202781567273038	0.558271333333333	0.296287333333333	1.12466757633433	0.465162565442304	0.863761344617919	0.331222	0.177050666666667	0.481651638683513	0.781639458515118	1	0.558271333333333	0.203795	1.41635098856244	0.574594707906939	1
TCONS_00006545	XLOC_003049	XLOC_003049	-	novel	Novel_lncRNA	scaffold15011	3012462	3013880	-	3	1180	76	0.297537	0.405758	0.413087	0.546001	0.256161	1.17466	1.63901	0.370649	1.61299	0.119866	0.902722	0.730672	0.749202	1.66437	0.423234	0.965019	0.45766	0.47588	0.322261666666667	0.739284818703155	0.553003212695809	0.860031618745691	0.555058666666667	1.38490566666667	-1.07574	0.404268225394783	0.831983790037148	1.12002066666667	0.543365333333333	0.708934055358688	0.577583772877371	1	0.555058666666667	0.47588	0.187353458456238	0.981797314592932	1
TCONS_00006554	XLOC_003056	XLOC_003056	-	novel	Novel_lncRNA	scaffold15011	3054424	3057082	-	1	2659	118	0.791909	1.97161	0.972608	2.65821	0.112475	0.339293	1.07846	2.97317	1.01114	4.29649	2.52939	2.53415	2.02341	3.03284	1.26618	2.09812	0.067131	2.31491	0.625664	2.10484224505306	0.0562398896405477	0.273504265833485	2.53632	1.53966233333333	1.1136439020524	0.316544783479565	0.76167030585442	2.55503566666667	1.11891	1.17331760561713	0.298772800811881	1	2.53632	2.31491	0.252768104600003	0.88654383726692	1
TCONS_00006557	XLOC_003058	XLOC_003058	-	novel	Novel_lncRNA	scaffold15011	3126074	3128396	-	2	1296	109	0.215428	0	0.409016	0	0	0	3.92991	0.049449	0.291975	0	5.18437	0.06021	0.26362	0.116822	0.100284	0.312238	0	0	0.208148	-6.58184	0.109415092729724	0.409069377814157	0.016483	3.13541866666667	-6.76425	0.000509275539105479	0.0123615482989502	0.16309	0.121301333333333	0.43404486618869	0.833921494232473	1	0.016483	0	3.81586281680168	0.706549624005987	1
TCONS_00006561	XLOC_003060	XLOC_003060	-	novel	Novel_lncRNA	scaffold15011	3239035	3240687	-	1	1653	75	0	0	0	0.048098	0	0.186308	0.257796	0	0	0.020986	0.792105	8.2075	1.29358	0.018997	0.224866	2.37937	0.008351	0.024049	0	4.11606123793861	0.355746158993705	0.743022403199758	0.069098	0.349967	-1.99272	0.357971597051301	0.796244328433989	3.53529133333333	0.508933	2.75821036576941	0.109282876073019	1	0.069098	0.024049	1.4789960224281	0.780137924662369	1
TCONS_00006563	XLOC_003062	XLOC_003062	-	novel	Novel_lncRNA	scaffold15011	3267957	3280645	-	2	1178	336	0	0	0	0.25732	0	0.357542	0.395306	0	0.170537	0	0.724783	2.43883	0.154131	0.149945	0	0.740079	0.117187	0.12866	0	5.9710428319446	0.114412198166748	0.421104985720329	0.119180666666667	0.430208666666667	-1.61116	0.415560650319392	0.839702607407179	1.10961733333333	0.0904393333333333	3.00400123868683	0.0837914483442148	1	0.119180666666667	0.12866	-0.148128	0.88081936256307	1
TCONS_00006564	CCA0514S0261	CCA0514S0261	- && sp|O82161|PHI1_TOBAC Protein PHOSPHATE-INDUCED 1 OS=Nicotiana tabacum OX=4097 GN=PHI-1 PE=2 SV=1 && PF04674:Phosphate-induced protein 1 conserved region	protein_coding	Novel_lncRNA	scaffold15011	3283225	3284689	-	1	1465	358	0.076231	0.025653	0	0.21541	0	0.841959	0.34376	0	0.084035	0	1.13246	2.00536	0.583951	0.171324	0.061197	0.804206	0	0.120531	0.0254103333333333	2.43154048028553	0.327429696470642	0.720011260048108	0.280653	0.520085333333333	-0.624096	0.764265269019732	0.964858738556335	0.993631	0.215049333333333	2.17970276044884	0.210041530166721	1	0.280653	0.120531	1.15743379197809	0.783804477044468	1
TCONS_00006573	XLOC_003067	XLOC_003067	-	novel	Novel_lncRNA	scaffold15011	3344534	3344795	-	1	262	56	0	0.306842	0	0.030468	0.0671	0	0.738113	0	0	0.397648	1.41808	0	0	0	0	0	0	0.168655	0.0223666666666667	2.67859268845402	0.335054755010661	0.727926526609651	0.132549333333333	0.718731	-1.73066	0.517635763984012	0.893840674701329	--	--	--	--	--	0.132549333333333	0.168655	-0.300298	0.854913080039388	1
TCONS_00006587	XLOC_003077	XLOC_003077	-	novel	Novel_lncRNA	scaffold15011	3686509	3686773	-	1	265	45	0.412295	0.123853	1.36187	0.267088	0	0.392046	0.739206	0.177749	0.341138	0	0	0.148728	0.160685	0.166531	1.7001	0.300594	0.208373	0.19547	0.591388333333333	-1.15858	0.704473329574104	0.933862313897735	0.189931666666667	0.360114666666667	-0.668401	0.805544729600474	0.976213790661463	0.205284333333333	0.68972	-1.78657	0.270972843793128	1	0.189931666666667	0.19547	-0.216168	0.910069906052136	1
TCONS_00006588	XLOC_003078	XLOC_003078	-	novel	Novel_lncRNA	scaffold15012	705	1106	-	1	402	67	0	1.6039	0	0	0	0	0	0	0	0.129438	0	0	0	0.318035	0	0.162895	0	0.801951	0	7.13928118207241	0.0363001353705708	0.205485649529327	0.043146	0	3.70073239366011	0.453555754776023	0.857267610366605	0.16031	0	4.81900072589863	0.156824116155823	1	0.043146	0.801951	-3.63334	0.240433730728587	1
TCONS_00006590	XLOC_003080	XLOC_003080	-	novel	Novel_lncRNA	scaffold15068	1	335	-	1	335	74	0.582836	0.056091	0.95536	0	0.412982	0.836982	1.94478	0	0.358577	1.07658	2.43947	0.549169	0.767772	0	1.92815	0.490982	0.162085	0.0280455	0.650392666666667	-4.09849	0.109866591469481	0.410165381011586	0.637854	1.58094333333333	-0.920199	0.590429292484453	0.919037301329882	0.346717	0.952669333333333	-1.49845	0.407328791787472	1	0.637854	0.0280455	4.31845397121955	0.231339086302729	1
TCONS_00006593	XLOC_003083	XLOC_003083	-	novel	Novel_lncRNA	scaffold15108	673	1878	-	1	1206	76	0.393095	0.249191	0.87828	0.329097	0.22422	0.497918	1.20195	0.955449	1.35517	0.925051	1.22216	0.99797	0.725592	2.00316	1.56326	0.517384	0.170937	0.289144	0.498531666666667	-0.560117	0.750549042500644	0.949413262909138	0.792806	1.25976	-0.343875	0.774167012630609	0.967853564630987	1.17283666666667	0.819930333333333	0.47086382933135	0.718501143031667	1	0.792806	0.289144	1.52425730134208	0.383218182769432	1
TCONS_00006594	XLOC_003084	XLOC_003084	-	novel	Novel_lncRNA	scaffold15119	74516	75083	+	1	568	48	0.393232	0.529534	0	1.43311	0	0.370585	0	0.04814	0	0.244292	0	0.069389	0	0	0	0.057838	0	0.981321	0.131077333333333	3.14099236344811	0.128716472988724	0.450288054365241	0.221005666666667	0	5.96105914598131	0.0264238423680503	0.193981620393568	0.042409	0	3.39462646849662	0.375023248850598	1	0.221005666666667	0.981321	-2.09399	0.217081322299374	1
TCONS_00006596	CCA0516S0004	CCA0516S0004	- && sp|F4HVS0|BTSL2_ARATH Zinc finger protein BRUTUS-like At1g74770 OS=Arabidopsis thaliana OX=3702 GN=At1g74770 PE=2 SV=1 && PF05495:CHY zinc finger|PF13639:Ring finger domain|PF01814:Hemerythrin HHE cation binding domain|PF14599:Zinc-ribbon	protein_coding	Novel_lncRNA	scaffold15119	138807	142961	+	3	931	168	0.822218	1.98272	0	0	0	2.65129	0	0.492547	1.91769	3.31249	0	0	0	0	2.30305	0.703155	0	0.991362	0.274072666666667	2.11584078221118	0.372642444879686	0.753566827788259	2.15211	0.639229	1.90841277502453	0.327818944748142	0.772727820507123	0.234385	0.767683	-1.71141	0.541255610493114	1	2.15211	0.991362	1.11464900565103	0.628543701699863	1
TCONS_00006597	CCA0516S0004	CCA0516S0004	- && sp|F4HVS0|BTSL2_ARATH Zinc finger protein BRUTUS-like At1g74770 OS=Arabidopsis thaliana OX=3702 GN=At1g74770 PE=2 SV=1 && PF05495:CHY zinc finger|PF13639:Ring finger domain|PF01814:Hemerythrin HHE cation binding domain|PF14599:Zinc-ribbon	protein_coding	Novel_lncRNA	scaffold15119	138826	142949	+	3	1153	152	0.454565	0.247698	0.323918	0.181376	0.371164	0.194258	0.44526	0.238659	0.474227	0	1.13363	0	0	0	0	0	0.166034	0.214537	0.383215666666667	-0.570037	0.744699076020125	0.948002223266991	0.144305666666667	0.684372333333333	-1.924	0.228914711108664	0.667981246772911	0	0.0553446666666667	-5.63617	0.165773029338344	1	0.144305666666667	0.214537	-0.636691	0.71491514129106	1
TCONS_00006600	CCA0516S0004	CCA0516S0004	- && sp|F4HVS0|BTSL2_ARATH Zinc finger protein BRUTUS-like At1g74770 OS=Arabidopsis thaliana OX=3702 GN=At1g74770 PE=2 SV=1 && PF05495:CHY zinc finger|PF13639:Ring finger domain|PF01814:Hemerythrin HHE cation binding domain|PF14599:Zinc-ribbon	protein_coding	Novel_lncRNA	scaffold15119	138836	142957	+	3	1236	170	0	0.244114	0	0.352228	0	0	0	0	0	0	0	0.854388	2.28935	1.11815	0.561178	0.834574	0.160161	0.298171	0	7.32056139978322	0.00445204607502417	0.0443302240792396	--	--	--	--	--	0.935703666666667	1.00356333333333	-0.168856	0.89956168243657	1	0	0.298171	-7.5205	0.00949661153190814	0.490822820292057
TCONS_00006620	XLOC_003092	XLOC_003092	-	novel	Novel_lncRNA	scaffold15119	402801	403285	+	1	485	78	44.9171	5.29986	66.3341	10.558	23.9294	3.60675	12.1188	3.0169	5.93491	2.13382	10.3864	6.84908	19.2207	5.26708	14.8935	5.741	1.67554	7.92893	45.0602023333333	-2.29263	0.00709589049103272	0.0636819485011611	2.91915	9.48004733333333	-1.37475	0.205123846101514	0.636672128081394	5.95239	11.9299096666667	-1.05296	0.328778632320644	1	2.91915	7.92893	-1.39591	0.25982807998505	1
TCONS_00006633	XLOC_003099	XLOC_003099	-	novel	Novel_lncRNA	scaffold15119	680844	681537	+	2	424	141	1.60604	0.723261	0.968027	0.281648	1.78441	0	1.12441	0	1.45543	0.530704	1.12192	0	0.453611	1.00178	0	0.4379	0	0.502455	1.45282266666667	-1.28947	0.415427743196826	0.790427046564571	0.176901333333333	1.23391866666667	-2.38624	0.23308874064958	0.672642655832184	0.479893666666667	0.151203666666667	1.67563641721154	0.516711957600682	1	0.176901333333333	0.502455	-1.40643	0.545053020761824	1
TCONS_00006654	CCA0516S0078	CCA0516S0078	- && - && -	protein_coding	Novel_lncRNA	scaffold15119	1405237	1406066	+	1	830	107	0	2.2834	0	10.0702	0	0.144986	0	10.2931	0	2.39399	0	0.308497	0	0.162143	0	0.039713	0	6.17678	0	11.0382546863772	7.20508722458944e-08	3.72085363380405e-06	4.27734333333333	0	10.7893846366454	1.83136151033917e-05	0.00102865960128536	0.170117666666667	0	5.91565662934847	0.0277732205132074	0.669622251485712	4.27734333333333	6.17678	-0.434316	0.726076198459592	1
TCONS_00006674	XLOC_003120	XLOC_003120	-	novel	Novel_lncRNA	scaffold15119	2124467	2126811	+	4	720	107	0	2.00284	2.95666	0.75627	8.7398	8.83802	4.28636	7.34149	3.50045	3.51638	7.2892	3.99581	3.18378	10.3173	4.3663	5.74277	6.30532	1.37956	3.89882	-1.31609	0.505110807900847	0.847653822715839	6.56529366666667	5.02533966666667	0.679670671796642	0.505375847471932	0.886630777640592	6.68530966666667	4.61846766666667	0.0607232709134243	0.955084582031745	1	6.56529366666667	1.37956	2.21336378269071	0.130520717917401	1
TCONS_00006675	XLOC_003120	XLOC_003120	-	novel	Novel_lncRNA	scaffold15119	2124487	2126778	+	2	2015	73	1.78958	1.48534	2.17664	1.47429	2.40637	2.3046	2.12739	1.96523	2.64427	0.804517	2.1538	4.16051	5.33259	2.44027	3.41172	1.7427	0.804251	1.47981	2.12419433333333	-0.317909	0.791888109002248	0.962859070714027	1.69144766666667	2.30848366666667	-0.189092	0.854769064494415	0.985297358284033	2.78115966666667	3.18285433333333	-0.287622	0.770632450033053	1	1.69144766666667	1.47981	0.187514066775533	0.930886048777311	1
TCONS_00006702	CCA0516S0136	CCA0516S0136	- && sp|Q94K80|LRP1C_ARATH La-related protein 1C OS=Arabidopsis thaliana OX=3702 GN=LARP1C PE=1 SV=1 && -	protein_coding	Novel_lncRNA	scaffold15119	2556520	2558205	+	3	461	108	0	0	0	0	0.195027	0	0.414285	0	0	0	0.596498	0	1.59231	0	0	0	0	0	0.065009	-3.8482	0.665382943720201	0.917217676837291	0	0.336927666666667	-5.94119	0.0621505393230627	0.332304348487365	0	0.530769666666667	-6.68175	0.0786731871950695	1	--	--	--	--	--
TCONS_00006703	XLOC_003129	XLOC_003129	-	novel	Novel_lncRNA	scaffold15119	2560921	2562065	+	1	1145	97	1.00087	0.213981	0.910591	0.185102	0.778797	0.012524	1.29941	0.023523	0.026858	1.61507	2.46333	0.371825	0.755387	0.083843	0.644053	0.122347	0	0.199542	0.896754	-1.87835	0.195512671426295	0.564326147193068	0.550373	1.2632	-0.7031	0.707789559242277	0.948048262337684	0.192671666666667	0.46648	-1.22977	0.481863848946097	1	0.550373	0.199542	1.54555260266027	0.550085386195018	1
TCONS_00006704	XLOC_003130	XLOC_003130	-	novel	Novel_lncRNA	scaffold15119	2562418	2562650	+	1	233	60	0.920264	0.302693	2.14804	0	0.359862	0	0.613841	0	0.443038	0.735475	0.669587	0	0.87329	0.042838	0.774728	0.092425	0	0.151346	1.14272	-2.54195	0.300149070911766	0.696147651171632	0.245158333333333	0.575488666666667	-0.855431	0.686188500329011	0.942256822258733	0.0450876666666667	0.549339333333333	-2.87341	0.181557356298407	1	0.245158333333333	0.151346	0.717300095478641	1	1
TCONS_00006706	XLOC_003132	XLOC_003132	-	novel	Novel_lncRNA	scaffold15119	2578315	2580141	+	1	1827	94	0.21221	0.06171	0	0.330195	0.628362	0.389995	0.391788	0.156153	0.244444	0.208478	0.282269	1.05532	0.70565	1.70372	0.905193	0.464748	0.301481	0.195953	0.280190666666667	-0.337969	0.927223912665691	0.999425274299248	0.251542	0.306167	0.00609714346908478	1	1	1.0746	0.637441333333333	0.592232005803743	0.623971275826385	1	0.251542	0.195953	0.372600692257211	0.899086672397335	1
TCONS_00006710	XLOC_003135	XLOC_003135	-	novel	Novel_lncRNA	scaffold15119	2629265	2629510	+	1	246	75	0	0.621771	0	0.243153	0.426056	0.244591	2.04582	0	0.121449	0	0.579599	0.725809	0.087129	0.068384	0.113126	0.200986	0	0.432462	0.142018666666667	1.78394963408683	0.452546187833603	0.808733095851771	0.0815303333333333	0.915624333333333	-3.04704	0.149202086523259	0.545744264782756	0.331726333333333	0.0667516666666667	1.8608269406114	0.352911786324812	1	0.0815303333333333	0.432462	-2.49223	0.311714426916959	1
TCONS_00006712	CCA0516S0146	CCA0516S0146	- && sp|P46573|PBL10_ARATH Probable serine/threonine-protein kinase PBL10 OS=Arabidopsis thaliana OX=3702 GN=PBL10 PE=1 SV=2 && PF07714:Protein tyrosine and serine/threonine kinase	protein_coding	Novel_lncRNA	scaffold15119	2714820	2715215	+	1	396	71	0	0.094902	0	0	0	0	0	0	0	0	0	0	0	1.35939	0	0	0	0.047451	0	3.68704113412149	0.432758021052908	0.795484052487909	--	--	--	--	--	0.453128333333333	0	6.24062391103117	0.122779443262183	1	0	0.047451	-3.89817	0.457590117802897	1
TCONS_00006713	XLOC_003138	XLOC_003138	-	novel	Novel_lncRNA	scaffold15119	29832	30109	-	1	278	89	0	0	0.077521	0	0	0	0	0	0	0	0	0	0	1.45229	0	0	0	--	--	--	--	--	--	--	--	--	--	0.484097333333333	0	5.83208130172329	0.154320662942856	1	--	--	--	--	--
[truncated: 12,642 more rows]
[truncated: 17 more columns]
