# Supplementary material for: Mechanisms of Chinese Hickory Resistance to Dry Rot Disease by Botryosphaeria dothidea: A Comprehensive Analysis from Gene Expression to Non-Coding RNAs
Source: Plants (Basel). 2025 Mar 4;14(5):793. doi: 10.3390/plants14050793 (PMC11901809; doi:10.3390/plants14050793)
Supplement: Supplementary file 1 [file plants-14-00793-s001.zip › S22 circRNA_description.xlsx]

## Sheet: S22 circRNA_description
Table S22：The specific information of circRNA description.
CircRNA_ID	Chr	start	end	strand	full_length	spliced_length	gene_id	feature	samples	junction_read	non_junction_read	source_gene_name	Gene_description	Cc_P_W_1_readcount	Cc_P_D_2_readcount	Cc_P_W_2_readcount	Cc_P_D_3_readcount	Cc_P_W_3_readcount	Cc_M_D_1_readcount	Cc_M_W_1_readcount	Cc_M_D_2_readcount	Cc_M_W_2_readcount	Cc_M_D_3_readcount	Cc_M_W_3_readcount	Cc_A_D_1_readcount	Cc_A_W_1_readcount	Cc_A_D_2_readcount	Cc_A_W_2_readcount	Cc_A_D_3_readcount	Cc_A_W_3_readcount	Cc_P_W_1_tpm	Cc_P_D_2_tpm	Cc_P_W_2_tpm	Cc_P_D_3_tpm	Cc_P_W_3_tpm	Cc_M_D_1_tpm	Cc_M_W_1_tpm	Cc_M_D_2_tpm	Cc_M_W_2_tpm	Cc_M_D_3_tpm	Cc_M_W_3_tpm	Cc_A_D_1_tpm	Cc_A_W_1_tpm	Cc_A_D_2_tpm	Cc_A_W_2_tpm	Cc_A_D_3_tpm	Cc_A_W_3_tpm	Cc_P_D_readcount	Cc_P_W_readcount
novel_circ_0004682	scaffold43960	123617	125137	+	1520	367	CCA1108S0004;	exon:123618-123806,exon:124035-124075,exon:125001-125137	Cc_P_W_1	3	281	CCA1108S0004	- && sp|Q9LTB0|EX84B_ARATH Exocyst complex component EXO84B OS=Arabidopsis thaliana OX=3702 GN=EXO84B PE=1 SV=1 && PF16528:Exocyst component 84 C-terminal|PF08700:Vps51/Vps67	3	0	0	0	0	0	0	0	0	0	0	0	0	0	0	0	0	173.933209647495	0	0	0	0	0	0	0	0	0	0	0	0	0	0	0	0	0	0.996958786494697
novel_circ_0004683	scaffold43960	341834	343115	-	1281	310	CCA1108S0013;	exon:341835-341953,exon:342027-342084	Cc_M_W_2,Cc_A_D_2	2,5	117103	CCA1108S0013	- && sp|Q8H1G3|MTPC4_ARATH Metal tolerance protein C4 OS=Arabidopsis thaliana OX=3702 GN=MTPC4 PE=2 SV=1 && PF01545:Cation efflux family	0	0	0	0	0	0	0	0	2	0	0	0	0	5	0	0	0	0	0	0	0	0	0	0	0	40.6355398431468	0	0	0	0	121.957168642373	0	0	0	--	--
novel_circ_0004684	scaffold43960	415063	416500	+	1437	352	CCA1108S0015;	exon:416249-416500	Cc_A_W_2	15	78	CCA1108S0015	- && sp|F4KDN0|HEN4_ARATH KH domain-containing protein HEN4 OS=Arabidopsis thaliana OX=3702 GN=HEN4 PE=1 SV=1 && PF00013:KH domain	0	0	0	0	0	0	0	0	0	0	0	0	0	0	15	0	0	0	0	0	0	0	0	0	0	0	0	0	0	0	0	536.711034778875	0	0	--	--
novel_circ_0004685	scaffold43960	415070	416500	+	1430	680	CCA1108S0015;	exon:416249-416500	Cc_M_D_1,Cc_M_W_2,Cc_A_D_2	9,16,4	149210153	CCA1108S0015	- && sp|F4KDN0|HEN4_ARATH KH domain-containing protein HEN4 OS=Arabidopsis thaliana OX=3702 GN=HEN4 PE=1 SV=1 && PF00013:KH domain	0	0	0	0	0	9	0	0	16	0	0	0	0	4	0	0	0	0	0	0	0	0	529.442908406377	0	0	325.084318745175	0	0	0	0	97.5657349138982	0	0	0	--	--
novel_circ_0004686	scaffold43960	415289	416500	+	1211	461	CCA1108S0015;	exon:416249-416500	Cc_P_W_1	5	33	CCA1108S0015	- && sp|F4KDN0|HEN4_ARATH KH domain-containing protein HEN4 OS=Arabidopsis thaliana OX=3702 GN=HEN4 PE=1 SV=1 && PF00013:KH domain	5	0	0	0	0	0	0	0	0	0	0	0	0	0	0	0	0	289.888682745826	0	0	0	0	0	0	0	0	0	0	0	0	0	0	0	0	0	1.66159797749116
novel_circ_0004687	scaffold43960	419591	420162	+	571	464	CCA1108S0015;	exon:419592-419981,exon:420089-420162	Cc_M_D_3	5	54	CCA1108S0015	- && sp|F4KDN0|HEN4_ARATH KH domain-containing protein HEN4 OS=Arabidopsis thaliana OX=3702 GN=HEN4 PE=1 SV=1 && PF00013:KH domain	0	0	0	0	0	0	0	0	0	5	0	0	0	0	0	0	0	0	0	0	0	0	0	0	0	0	351.444436634568	0	0	0	0	0	0	0	--	--
novel_circ_0004688	scaffold43960	469341	470051	+	710	213	CCA1108S0019;	exon:469342-469389,exon:469887-470051	Cc_A_W_1	5	220	CCA1108S0019	- && sp|Q9C512|MNS1_ARATH Mannosyl-oligosaccharide 1,2-alpha-mannosidase MNS1 OS=Arabidopsis thaliana OX=3702 GN=MNS1 PE=1 SV=1 && PF01532:Glycosyl hydrolase family 47	0	0	0	0	0	0	0	0	0	0	0	0	5	0	0	0	0	0	0	0	0	0	0	0	0	0	0	0	0	280.331912984974	0	0	0	0	--	--
novel_circ_0004691	scaffold43960	478948	479279	+	331	252	CCA1108S0019;	exon:478949-479029,exon:479109-479279	Cc_P_W_2,Cc_P_D_3,Cc_P_W_3,Cc_M_D_1,Cc_M_W_1,Cc_M_D_2,Cc_M_W_2,Cc_M_D_3,Cc_M_W_3,Cc_A_W_1,Cc_A_D_2,Cc_A_W_3	2,9,11,9,4,5,13,2,6,3,13,11	3.31627e+35	CCA1108S0019	- && sp|Q9C512|MNS1_ARATH Mannosyl-oligosaccharide 1,2-alpha-mannosidase MNS1 OS=Arabidopsis thaliana OX=3702 GN=MNS1 PE=1 SV=1 && PF01532:Glycosyl hydrolase family 47	0	0	2	9	11	9	4	5	13	2	6	0	3	13	0	0	11	0	0	154.225786551511	959.079283887468	301.130608557584	529.442908406377	688.349681638272	217.760550498672	264.131008980454	140.577774653827	1052.81628355852	0	168.199147790985	317.088638470169	0	0	288.804872925856	7.71515929069399	2.2337220242155
novel_circ_0004692	scaffold43960	518339	529421	+	11082	226	CCA1108S0023;	exon:529296-529421	Cc_P_D_3	2	438	CCA1108S0023	- && sp|Q9LK31|Y3272_ARATH Kelch repeat-containing protein At3g27220 OS=Arabidopsis thaliana OX=3702 GN=At3g27220 PE=2 SV=1 && PF13418:Galactose oxidase, central domain|PF13964:Kelch motif	0	0	0	2	0	0	0	0	0	0	0	0	0	0	0	0	0	0	0	0	213.128729752771	0	0	0	0	0	0	0	0	0	0	0	0	0	1.71447984237644	0
novel_circ_0004693	scaffold43960	573467	575566	-	2099	488	CCA1108S0025;	exon:574704-574783,exon:575097-575194,exon:575357-575566	Cc_P_W_1,Cc_M_W_2,Cc_M_W_3	3,10,3	218491226	CCA1108S0025	- && - && PF13883:Pyridoxamine 5'-phosphate oxidase	3	0	0	0	0	0	0	0	10	0	3	0	0	0	0	0	0	173.933209647495	0	0	0	0	0	0	0	203.177699215734	0	526.408141779259	0	0	0	0	0	0	0	0.996958786494697
novel_circ_0001508	scaffold19249	1130900	1131496	-	596	440	CCA0623S0052;	exon:1130901-1131081,exon:1131238-1131496	Cc_M_D_2	10	1393	CCA0623S0052	- && sp|Q9SBJ1|PDK_ARATH [Pyruvate dehydrogenase (acetyl-transferring)] kinase, mitochondrial OS=Arabidopsis thaliana OX=3702 GN=PDK PE=1 SV=1 && PF02518:Histidine kinase-, DNA gyrase B-, and HSP90-like ATPase|PF10436:Mitochondrial branched-chain alpha-ketoacid dehydrogenase kinase	0	0	0	0	0	0	0	10	0	0	0	0	0	0	0	0	0	0	0	0	0	0	0	0	435.521100997343	0	0	0	0	0	0	0	0	0	--	--
novel_circ_0001510	scaffold19249	1422425	1423430	-	1005	487	CCA0623S0067;	exon:1422426-1422758,exon:1423277-1423430	Cc_P_D_2,Cc_P_D_3,Cc_M_D_1,Cc_M_D_3	7,4,3,8	831571117450	CCA0623S0067	- && sp|Q5W274|PDR3_TOBAC Pleiotropic drug resistance protein 3 OS=Nicotiana tabacum OX=4097 GN=PDR3 PE=2 SV=1 && PF08370:Plant PDR ABC transporter associated|PF00005:ABC transporter|PF01061:ABC-2 type transporter|PF19055:ABC-2 type transporter|PF14510:ABC-transporter N-terminal	0	7	0	4	0	3	0	0	0	8	0	0	0	0	0	0	0	0	554.850982878884	0	426.257459505541	0	176.480969468792	0	0	0	562.311098615309	0	0	0	0	0	0	0	7.67285068766132	0
novel_circ_0001511	scaffold19249	1422856	1423430	-	574	228	CCA0623S0067;	exon:1422857-1422930,exon:1423277-1423430	Cc_A_W_2	3	62	CCA0623S0067	- && sp|Q5W274|PDR3_TOBAC Pleiotropic drug resistance protein 3 OS=Nicotiana tabacum OX=4097 GN=PDR3 PE=2 SV=1 && PF08370:Plant PDR ABC transporter associated|PF00005:ABC transporter|PF01061:ABC-2 type transporter|PF19055:ABC-2 type transporter|PF14510:ABC-transporter N-terminal	0	0	0	0	0	0	0	0	0	0	0	0	0	0	3	0	0	0	0	0	0	0	0	0	0	0	0	0	0	0	0	107.342206955775	0	0	--	--
novel_circ_0001512	scaffold19249	1423505	1424629	-	1124	550	CCA0623S0067;	exon:1423506-1423612,exon:1423684-1423844,exon:1424348-1424629	Cc_M_D_3	11	468	CCA0623S0067	- && sp|Q5W274|PDR3_TOBAC Pleiotropic drug resistance protein 3 OS=Nicotiana tabacum OX=4097 GN=PDR3 PE=2 SV=1 && PF08370:Plant PDR ABC transporter associated|PF00005:ABC transporter|PF01061:ABC-2 type transporter|PF19055:ABC-2 type transporter|PF14510:ABC-transporter N-terminal	0	0	0	0	0	0	0	0	0	11	0	0	0	0	0	0	0	0	0	0	0	0	0	0	0	0	773.17776059605	0	0	0	0	0	0	0	--	--
novel_circ_0001513	scaffold19249	1423683	1424629	-	946	430	CCA0623S0067;	exon:1423684-1423831	Cc_P_D_3	4	532	CCA0623S0067	- && sp|Q5W274|PDR3_TOBAC Pleiotropic drug resistance protein 3 OS=Nicotiana tabacum OX=4097 GN=PDR3 PE=2 SV=1 && PF08370:Plant PDR ABC transporter associated|PF00005:ABC transporter|PF01061:ABC-2 type transporter|PF19055:ABC-2 type transporter|PF14510:ABC-transporter N-terminal	0	0	0	4	0	0	0	0	0	0	0	0	0	0	0	0	0	0	0	0	426.257459505541	0	0	0	0	0	0	0	0	0	0	0	0	0	3.42895968475288	0
novel_circ_0001514	scaffold19249	1504184	1511101	+	6917	236	CCA0623S0070;	exon:1504185-1504304,exon:1510986-1511101	Cc_A_D_2,Cc_A_W_3	4,3	137103	CCA0623S0070	- && sp|Q8GSA7|CMTA3_ARATH Calmodulin-binding transcription activator 3 OS=Arabidopsis thaliana OX=3702 GN=CAMTA3 PE=1 SV=1 && PF03859:CG-1 domain	0	0	0	0	0	0	0	0	0	0	0	0	0	4	0	0	3	0	0	0	0	0	0	0	0	0	0	0	0	0	97.5657349138982	0	0	78.7649653434153	--	--
novel_circ_0001515	scaffold19249	1504184	1519823	+	15639	532	CCA0623S0070;	exon:1504185-1504304,exon:1510986-1511101	Cc_M_D_2,Cc_M_D_3,Cc_A_W_3	13,2,3	189251125	CCA0623S0070	- && sp|Q8GSA7|CMTA3_ARATH Calmodulin-binding transcription activator 3 OS=Arabidopsis thaliana OX=3702 GN=CAMTA3 PE=1 SV=1 && PF03859:CG-1 domain	0	0	0	0	0	0	0	13	0	2	0	0	0	0	0	0	3	0	0	0	0	0	0	0	566.177431296546	0	140.577774653827	0	0	0	0	0	0	78.7649653434153	--	--
novel_circ_0001516	scaffold19249	1517976	1519823	+	1847	431	CCA0623S0070;	exon:1517977-1518065,exon:1518368-1518413	Cc_P_W_1,Cc_P_W_3,Cc_M_D_2,Cc_M_W_2	6,43,11,10	100190187228	CCA0623S0070	- && sp|Q8GSA7|CMTA3_ARATH Calmodulin-binding transcription activator 3 OS=Arabidopsis thaliana OX=3702 GN=CAMTA3 PE=1 SV=1 && PF03859:CG-1 domain	6	0	0	0	43	0	0	11	10	0	0	0	0	0	0	0	0	347.866419294991	0	0	0	1177.14692436147	0	0	479.073211097078	203.177699215734	0	0	0	0	0	0	0	0	0	7.77667100141278
novel_circ_0001517	scaffold19249	1570563	1573904	+	3341	152	CCA0623S0076;	exon:1573853-1573904	Cc_A_W_2,Cc_A_D_3	11,3	8,15	CCA0623S0076	- && sp|F4JYG0|PIAL2_ARATH E4 SUMO-protein ligase PIAL2 OS=Arabidopsis thaliana OX=3702 GN=PIAL2 PE=1 SV=1 && PF02891:MIZ/SP-RING zinc finger	0	0	0	0	0	0	0	0	0	0	0	0	0	0	11	3	0	0	0	0	0	0	0	0	0	0	0	0	0	0	0	393.588092171175	219.764	0	--	--
novel_circ_0001519	scaffold19249	1849254	1850399	+	1145	334	CCA0623S0109;	exon:1849255-1849326,exon:1849493-1849604,exon:1850250-1850399	Cc_A_D_2	7	3995	CCA0623S0109	- && sp|Q84TH4|SR45A_ARATH Serine/arginine-rich splicing factor SR45a OS=Arabidopsis thaliana OX=3702 GN=SR45A PE=1 SV=1 && PF00076:RNA recognition motif. (a.k.a. RRM, RBD, or RNP domain)	0	0	0	0	0	0	0	0	0	0	0	0	0	7	0	0	0	0	0	0	0	0	0	0	0	0	0	0	0	0	170.740036099322	0	0	0	--	--
novel_circ_0001520	scaffold19249	1862128	1864223	+	2095	373	CCA0623S0111;	exon:1862129-1862264,exon:1863887-1863996,exon:1864097-1864223	Cc_P_W_1,Cc_P_D_3	5,2	3701119	CCA0623S0111	- && sp|Q2HIJ8|RHB1A_ARATH Probable E3 ubiquitin-protein ligase RHB1A OS=Arabidopsis thaliana OX=3702 GN=RHB1A PE=2 SV=1 && PF12678:RING-H2 zinc finger domain	5	0	0	2	0	0	0	0	0	0	0	0	0	0	0	0	0	289.888682745826	0	0	213.128729752771	0	0	0	0	0	0	0	0	0	0	0	0	0	1.71447984237644	1.66159797749116
novel_circ_0001521	scaffold19249	1863328	1864223	+	895	337	CCA0623S0111;	exon:1863887-1863996,exon:1864097-1864223	Cc_M_D_2,Cc_A_D_2	7,3	1056372	CCA0623S0111	- && sp|Q2HIJ8|RHB1A_ARATH Probable E3 ubiquitin-protein ligase RHB1A OS=Arabidopsis thaliana OX=3702 GN=RHB1A PE=2 SV=1 && PF12678:RING-H2 zinc finger domain	0	0	0	0	0	0	0	7	0	0	0	0	0	3	0	0	0	0	0	0	0	0	0	0	304.86477069814	0	0	0	0	0	73.1743011854237	0	0	0	--	--
novel_circ_0001522	scaffold19249	1904465	1905213	-	748	633	CCA0623S0118;	exon:1905073-1905213	Cc_A_D_1,Cc_A_D_3,Cc_A_W_3	5,14,12	36273123	CCA0623S0118	- && sp|Q08733|PIP13_ARATH Aquaporin PIP1-3 OS=Arabidopsis thaliana OX=3702 GN=PIP1-3 PE=1 SV=1 && PF00230:Major intrinsic protein	0	0	0	0	0	0	0	0	0	0	0	5	0	0	0	14	12	0	0	0	0	0	0	0	0	0	0	0	673.854447439353	0	0	0	1025.5658926086	315.059861373661	--	--
novel_circ_0001524	scaffold19249	1971824	1972560	-	736	248	CCA0623S0126;	exon:1972413-1972560	Cc_M_D_1	8	718	CCA0623S0126	- && sp|Q8S9J2|SYYC1_ARATH Tyrosine--tRNA ligase 1, cytoplasmic OS=Arabidopsis thaliana OX=3702 GN=At2g33840 PE=2 SV=1 && PF00579:tRNA synthetases class I (W and Y)	0	0	0	0	0	8	0	0	0	0	0	0	0	0	0	0	0	0	0	0	0	0	470.615918583446	0	0	0	0	0	0	0	0	0	0	0	--	--
novel_circ_0001525	scaffold19249	2023783	2026773	+	2990	301	CCA0623S0132;	exon:2025078-2025185,exon:2026681-2026773	Cc_P_W_3,Cc_M_D_1	5,2	3531509	CCA0623S0132	- && sp|Q1W2L8|GSH1_TOBAC Glutamate--cysteine ligase, chloroplastic OS=Nicotiana tabacum OX=4097 GN=GSH1 PE=2 SV=2 && PF04107:Glutamate-cysteine ligase family 2(GCS2)	0	0	0	0	5	2	0	0	0	0	0	0	0	0	0	0	0	0	0	0	0	136.877549344357	117.653979645862	0	0	0	0	0	0	0	0	0	0	0	0	0.672413189351557
novel_circ_0001526	scaffold19249	2023788	2026773	+	2985	542	CCA0623S0132;	exon:2025078-2025185,exon:2026681-2026773	Cc_P_W_3	12	350	CCA0623S0132	- && sp|Q1W2L8|GSH1_TOBAC Glutamate--cysteine ligase, chloroplastic OS=Nicotiana tabacum OX=4097 GN=GSH1 PE=2 SV=2 && PF04107:Glutamate-cysteine ligase family 2(GCS2)	0	0	0	0	12	0	0	0	0	0	0	0	0	0	0	0	0	0	0	0	0	328.506118426456	0	0	0	0	0	0	0	0	0	0	0	0	0	1.61379165444374
novel_circ_0001529	scaffold19249	2063338	2064819	+	1481	187	CCA0623S0136;	exon:2064733-2064819	Cc_P_W_3	2	154	CCA0623S0136	- && sp|Q30DN6|KDM5D_CANLF Lysine-specific demethylase 5D OS=Canis lupus familiaris OX=9615 GN=KDM5D PE=2 SV=1 && PF02375:jmjN domain|PF08429:PLU-1-like protein|PF01388:ARID/BRIGHT DNA binding domain|PF00628:PHD-finger|PF02373:JmjC domain, hydroxylase|PF02928:C5HC2 zinc finger	0	0	0	0	2	0	0	0	0	0	0	0	0	0	0	0	0	0	0	0	0	54.7510197377426	0	0	0	0	0	0	0	0	0	0	0	0	0	0.268965275740623
novel_circ_0001531	scaffold19249	2066778	2068284	+	1506	645	CCA0623S0136;	exon:2066779-2066931,exon:2067032-2067223,exon:2067562-2067657,exon:2067971-2068057,exon:2068168-2068284	Cc_P_W_1,Cc_P_D_2,Cc_P_W_2,Cc_P_D_3,Cc_P_W_3,Cc_M_D_1,Cc_M_W_1,Cc_M_D_2,Cc_M_W_2,Cc_M_D_3,Cc_M_W_3,Cc_A_D_1,Cc_A_W_1,Cc_A_D_2,Cc_A_W_2,Cc_A_D_3,Cc_A_W_3	81,44,81,41,348,63,56,70,383,30,27,37,36,187,118,53,62	1.76281e+50	CCA0623S0136	- && sp|Q30DN6|KDM5D_CANLF Lysine-specific demethylase 5D OS=Canis lupus familiaris OX=9615 GN=KDM5D PE=2 SV=1 && PF02375:jmjN domain|PF08429:PLU-1-like protein|PF01388:ARID/BRIGHT DNA binding domain|PF00628:PHD-finger|PF02373:JmjC domain, hydroxylase|PF02928:C5HC2 zinc finger	81	44	81	41	348	63	56	70	383	30	27	37	36	187	118	53	62	4696.19666048237	3487.63474952441	6246.14435533621	4369.1389599318	9526.67743436722	3706.10035884464	9636.89554293581	3048.6477069814	7781.70587996262	2108.66661980741	4737.67327601334	4986.52291105121	2018.38977349181	4561.19810722474	4222.12680692715	3882.4994505897	1627.80928376392	61.8227230727129	104.271572023729
novel_circ_0001532	scaffold19249	2066778	2091948	+	25170	298	CCA0623S0136;	exon:2067307-2067372	Cc_M_D_1	5	204	CCA0623S0136	- && sp|Q30DN6|KDM5D_CANLF Lysine-specific demethylase 5D OS=Canis lupus familiaris OX=9615 GN=KDM5D PE=2 SV=1 && PF02375:jmjN domain|PF08429:PLU-1-like protein|PF01388:ARID/BRIGHT DNA binding domain|PF00628:PHD-finger|PF02373:JmjC domain, hydroxylase|PF02928:C5HC2 zinc finger	0	0	0	0	0	5	0	0	0	0	0	0	0	0	0	0	0	0	0	0	0	0	294.134949114654	0	0	0	0	0	0	0	0	0	0	0	--	--
novel_circ_0001533	scaffold19249	2067031	2068284	+	1253	309	CCA0623S0136;	exon:2067032-2067223,exon:2068168-2068284	Cc_P_W_2	2	296	CCA0623S0136	- && sp|Q30DN6|KDM5D_CANLF Lysine-specific demethylase 5D OS=Canis lupus familiaris OX=9615 GN=KDM5D PE=2 SV=1 && PF02375:jmjN domain|PF08429:PLU-1-like protein|PF01388:ARID/BRIGHT DNA binding domain|PF00628:PHD-finger|PF02373:JmjC domain, hydroxylase|PF02928:C5HC2 zinc finger	0	0	2	0	0	0	0	0	0	0	0	0	0	0	0	0	0	0	0	154.225786551511	0	0	0	0	0	0	0	0	0	0	0	0	0	0	0	0.754413007642073
novel_circ_0001534	scaffold19249	2091816	2093559	+	1743	354	CCA0623S0136;	exon:2091817-2091948,exon:2092045-2092204,exon:2093498-2093559	Cc_M_D_1	2	213	CCA0623S0136	- && sp|Q30DN6|KDM5D_CANLF Lysine-specific demethylase 5D OS=Canis lupus familiaris OX=9615 GN=KDM5D PE=2 SV=1 && PF02375:jmjN domain|PF08429:PLU-1-like protein|PF01388:ARID/BRIGHT DNA binding domain|PF00628:PHD-finger|PF02373:JmjC domain, hydroxylase|PF02928:C5HC2 zinc finger	0	0	0	0	0	2	0	0	0	0	0	0	0	0	0	0	0	0	0	0	0	0	117.653979645862	0	0	0	0	0	0	0	0	0	0	0	--	--
novel_circ_0001535	scaffold19249	2096534	2098986	+	2452	435	CCA0623S0136;	exon:2096954-2097103,exon:2098802-2098986	Cc_M_W_2,Cc_M_D_3,Cc_A_W_2	15,3,2	559576303	CCA0623S0136	- && sp|Q30DN6|KDM5D_CANLF Lysine-specific demethylase 5D OS=Canis lupus familiaris OX=9615 GN=KDM5D PE=2 SV=1 && PF02375:jmjN domain|PF08429:PLU-1-like protein|PF01388:ARID/BRIGHT DNA binding domain|PF00628:PHD-finger|PF02373:JmjC domain, hydroxylase|PF02928:C5HC2 zinc finger	0	0	0	0	0	0	0	0	15	3	0	0	0	0	2	0	0	0	0	0	0	0	0	0	0	304.766548823601	210.866661980741	0	0	0	0	71.5615	0	0	--	--
novel_circ_0001536	scaffold19249	2109903	2110074	+	171	171	CCA0623S0138;	intron:2109904-2110074	Cc_P_W_3	3	55	CCA0623S0138	- && sp|Q9SH31|GT16_ARATH Xyloglucan-specific galacturonosyltransferase 1 OS=Arabidopsis thaliana OX=3702 GN=GT16 PE=2 SV=1 && PF03016:Exostosin family|PF00255:Glutathione peroxidase	0	0	0	0	3	0	0	0	0	0	0	0	0	0	0	0	0	0	0	0	0	82.1265296066139	0	0	0	0	0	0	0	0	0	0	0	0	0	0.403447913610934
novel_circ_0001537	scaffold19249	312639	315333	-	2694	381	CCA0623S0012;	exon:312640-312789,exon:315103-315333	Cc_M_D_2,Cc_M_W_2,Cc_M_D_3,Cc_A_D_2,Cc_A_D_3	9,2,5,5,3	756514426310503	CCA0623S0012	- && sp|O48847|LUH_ARATH Transcriptional corepressor LEUNIG_HOMOLOG OS=Arabidopsis thaliana OX=3702 GN=LUH PE=1 SV=1 && PF08513:LisH	0	0	0	0	0	0	0	9	2	5	0	0	0	5	0	3	0	0	0	0	0	0	0	0	391.968990897609	40.6355398431468	351.444436634568	0	0	0	121.957168642373	0	219.764	0	--	--
novel_circ_0001538	scaffold19249	433698	435129	-	1431	468	CCA0623S0016;	exon:433699-433771,exon:433979-434046,exon:434481-434665,exon:434988-435129	Cc_P_W_1,Cc_P_D_2,Cc_P_W_2,Cc_P_D_3,Cc_P_W_3,Cc_M_D_1,Cc_M_D_2,Cc_M_W_2,Cc_A_D_2	6,12,16,5,7,5,15,7,12	1.57273e+26	CCA0623S0016	- && sp|Q69ZF3|GBA2_MOUSE Non-lysosomal glucosylceramidase OS=Mus musculus OX=10090 GN=Gba2 PE=1 SV=2 && PF04685:Glycosyl-hydrolase family 116, catalytic region|PF12215:beta-glucosidase 2, glycosyl-hydrolase family 116 N-term	6	12	16	5	7	5	0	15	7	0	0	0	0	12	0	0	0	347.866419294991	951.173113506658	1233.80629241209	532.821824381927	191.628569082099	294.134949114654	0	653.281651496015	142.224389451014	0	0	0	0	292.697204741695	0	0	0	11.5614413252127	8.97060009921816
novel_circ_0001541	scaffold19249	620937	621783	+	846	184	CCA0623S0024;	exon:621700-621783	Cc_M_D_3	2	511	CCA0623S0024	- && sp|A5WWA0|ZNRF3_DANRE E3 ubiquitin-protein ligase znrf3 OS=Danio rerio OX=7955 GN=znrf3 PE=1 SV=2 && PF13639:Ring finger domain	0	0	0	0	0	0	0	0	0	2	0	0	0	0	0	0	0	0	0	0	0	0	0	0	0	0	140.577774653827	0	0	0	0	0	0	0	--	--
novel_circ_0001542	scaffold19249	752507	753450	+	943	254	CCA0623S0028;	exon:752508-752651,exon:753341-753450	Cc_P_W_2	3	191	CCA0623S0028	- && sp|O23016|KCAB_ARATH Probable voltage-gated potassium channel subunit beta OS=Arabidopsis thaliana OX=3702 GN=KAB1 PE=1 SV=1 && PF00248:Aldo/keto reductase family	0	0	3	0	0	0	0	0	0	0	0	0	0	0	0	0	0	0	0	231.338679827267	0	0	0	0	0	0	0	0	0	0	0	0	0	0	0	1.13161951146311
novel_circ_0004374	scaffold40368	346607	352652	-	6045	445	CCA1045S0011;	exon:346608-346674,exon:347012-347145,exon:350974-351040,exon:352476-352652	Cc_P_W_1,Cc_P_W_2,Cc_P_D_3,Cc_P_W_3,Cc_M_W_1,Cc_M_W_3,Cc_A_W_1,Cc_A_W_2	31,23,2,16,5,2,5,2	132,206,59,115,101,77,78,98	CCA1045S0011	- && sp|Q7XAP4|RSH2_ORYSJ Probable GTP diphosphokinase RSH2, chloroplastic OS=Oryza sativa subsp. japonica OX=39947 GN=RSH2 PE=2 SV=1 && PF04607:Region found in RelA / SpoT proteins|PF13328:HD domain	31	0	23	2	16	0	5	0	0	0	2	0	5	0	2	0	0	1797.30983302412	0	1773.59654534238	213.128729752771	438.008157901941	0	860.43710204784	0	0	0	350.938761186173	0	280.331912984974	0	71.5615	0	0	1.71447984237644	21.129379254254
novel_circ_0004375	scaffold40368	350973	352652	-	1679	244	CCA1045S0011;	exon:350974-351040,exon:352476-352652	Cc_P_W_1,Cc_P_W_2,Cc_P_W_3,Cc_M_W_1	31,19,8,2	161251188114	CCA1045S0011	- && sp|Q7XAP4|RSH2_ORYSJ Probable GTP diphosphokinase RSH2, chloroplastic OS=Oryza sativa subsp. japonica OX=39947 GN=RSH2 PE=2 SV=1 && PF04607:Region found in RelA / SpoT proteins|PF13328:HD domain	31	0	19	0	8	0	2	0	0	0	0	0	0	0	0	0	0	1797.30983302412	0	1465.14497223936	0	219.00407895097	0	344.174840819136	0	0	0	0	0	0	0	0	0	0	0	18.5446921360074
novel_circ_0004378	scaffold40368	374781	375566	-	785	216	CCA1045S0012;	exon:375451-375566	Cc_A_W_1	6	66	CCA1045S0012	- && sp|P61209|ARF1_DROME ADP-ribosylation factor 1 OS=Drosophila melanogaster OX=7227 GN=Arf79F PE=1 SV=2 && PF00025:ADP-ribosylation factor family	0	0	0	0	0	0	0	0	0	0	0	0	6	0	0	0	0	0	0	0	0	0	0	0	0	0	0	0	0	336.398295581969	0	0	0	0	--	--
novel_circ_0004381	scaffold40368	415686	416791	-	1105	338	CCA1045S0014;	exon:415687-415764,exon:415857-415925,exon:416525-416607,exon:416684-416791	Cc_M_W_2	7	696	CCA1045S0014	- && sp|Q9SMV6|XPO1A_ARATH Protein EXPORTIN 1A OS=Arabidopsis thaliana OX=3702 GN=XPO1 PE=1 SV=1 && PF18777:Chromosome region maintenance or exportin repeat|PF18784:CRM1 / Exportin repeat 2|PF08389:Exportin 1-like protein|PF08767:CRM1 C terminal|PF18787:CRM1 / Exportin repeat 3|PF03810:Importin-beta N-terminal domain	0	0	0	0	0	0	0	0	7	0	0	0	0	0	0	0	0	0	0	0	0	0	0	0	0	142.224389451014	0	0	0	0	0	0	0	0	--	--
novel_circ_0004387	scaffold40368	630619	631065	-	446	360	CCA1045S0028;	exon:630620-630757,exon:630844-631065	Cc_P_D_2	4	1156	CCA1045S0028	- && sp|Q8LPQ5|BTS_ARATH Zinc finger protein BRUTUS OS=Arabidopsis thaliana OX=3702 GN=BTS PE=1 SV=1 && PF01814:Hemerythrin HHE cation binding domain|PF14599:Zinc-ribbon|PF13639:Ring finger domain|PF05495:CHY zinc finger	0	4	0	0	0	0	0	0	0	0	0	0	0	0	0	0	0	0	317.057704502219	0	0	0	0	0	0	0	0	0	0	0	0	0	0	0	2.42508057309053	0
novel_circ_0004388	scaffold40368	660588	661692	+	1104	360	CCA1045S0032;	exon:660589-660771,exon:661139-661239,exon:661617-661692	Cc_M_W_2	17	253	CCA1045S0032	- && sp|Q1LZ83|LACB2_BOVIN Endoribonuclease LACTB2 OS=Bos taurus OX=9913 GN=LACTB2 PE=2 SV=1 && PF00753:Metallo-beta-lactamase superfamily|PF17778:Beta-lactamase associated winged helix domain	0	0	0	0	0	0	0	0	17	0	0	0	0	0	0	0	0	0	0	0	0	0	0	0	0	345.402088666748	0	0	0	0	0	0	0	0	--	--
novel_circ_0004389	scaffold40368	660588	667840	+	7252	338	CCA1045S0032;	exon:662304-662381,exon:665875-665960,exon:667767-667840	Cc_P_W_1,Cc_P_D_3,Cc_P_W_3,Cc_M_D_1,Cc_M_D_2,Cc_M_W_2,Cc_M_W_3,Cc_A_W_1,Cc_A_D_2,Cc_A_W_2,Cc_A_D_3,Cc_A_W_3	2,8,14,15,4,52,2,4,17,14,6,7	129,145,167,283,202,258,157,76,131,115,121,75	CCA1045S0032	- && sp|Q1LZ83|LACB2_BOVIN Endoribonuclease LACTB2 OS=Bos taurus OX=9913 GN=LACTB2 PE=2 SV=1 && PF00753:Metallo-beta-lactamase superfamily|PF17778:Beta-lactamase associated winged helix domain	2	0	0	8	14	15	0	4	52	0	2	0	4	17	14	6	7	115.95547309833	0	0	852.514919011083	383.257138164198	882.404847343961	0	174.208440398937	1056.52403592182	0	350.938761186173	0	224.265530387979	414.654373384068	500.93029912695	439.528	183.784919134636	6.85791936950577	2.54739612118082
novel_circ_0004390	scaffold40368	660588	669921	+	9333	351	CCA1045S0032;	exon:661617-661692,exon:669747-669921	Cc_M_D_2	7	238	CCA1045S0032	- && sp|Q1LZ83|LACB2_BOVIN Endoribonuclease LACTB2 OS=Bos taurus OX=9913 GN=LACTB2 PE=2 SV=1 && PF00753:Metallo-beta-lactamase superfamily|PF17778:Beta-lactamase associated winged helix domain	0	0	0	0	0	0	0	7	0	0	0	0	0	0	0	0	0	0	0	0	0	0	0	0	304.86477069814	0	0	0	0	0	0	0	0	0	--	--
novel_circ_0004391	scaffold40368	665874	669921	+	4047	371	CCA1045S0032;	exon:665875-665960,exon:669369-669478,exon:669747-669921	Cc_M_D_1,Cc_M_D_2,Cc_M_W_2	10,10,9	309246322	CCA1045S0032	- && sp|Q1LZ83|LACB2_BOVIN Endoribonuclease LACTB2 OS=Bos taurus OX=9913 GN=LACTB2 PE=2 SV=1 && PF00753:Metallo-beta-lactamase superfamily|PF17778:Beta-lactamase associated winged helix domain	0	0	0	0	0	10	0	10	9	0	0	0	0	0	0	0	0	0	0	0	0	0	588.269898229308	0	435.521100997343	182.859929294161	0	0	0	0	0	0	0	0	--	--
novel_circ_0004616	scaffold42985	168960	170640	-	1680	422	CCA1089S0008;	exon:168961-169146,exon:169957-170070,exon:170519-170640	Cc_P_W_1,Cc_P_W_2,Cc_P_D_3,Cc_P_W_3,Cc_M_D_2,Cc_M_W_2,Cc_M_D_3,Cc_A_W_1,Cc_A_W_2,Cc_A_W_3	10,9,9,16,4,10,9,12,3,5	2.68338e+29	CCA1089S0008	- && sp|Q7XZU2|SAC3_ARATH Phosphoinositide phosphatase SAC3 OS=Arabidopsis thaliana OX=3702 GN=SAC3 PE=2 SV=1 && PF02383:SacI homology domain	10	0	9	9	16	0	0	4	10	9	0	0	12	0	3	0	5	579.777365491651	0	694.016039481801	959.079283887468	438.008157901941	0	0	174.208440398937	203.177699215734	632.599985942223	0	0	672.796591163938	0	107.342206955775	0	131.274942239025	7.71515929069399	8.86977669529663
novel_circ_0004618	scaffold42985	50740	51208	+	468	468	CCA1089S0003;	exon:50741-51208	Cc_P_W_1,Cc_P_W_2,Cc_P_W_3,Cc_M_W_2,Cc_A_D_2	23,15,11,5,6	32,39,32,44,14	CCA1089S0003	- && - && -	23	0	15	0	11	0	0	0	5	0	0	0	0	6	0	0	0	1333.4879406308	0	1156.69339913634	0	301.130608557584	0	0	0	101.588849607867	0	0	0	0	146.348602370847	0	0	0	0	14.7807572703483
novel_circ_0004619	scaffold42985	57100	57551	+	451	359	CCA1089S0003;	exon:57101-57303,exon:57396-57551	Cc_P_W_1,Cc_P_D_2,Cc_P_W_2,Cc_P_W_3,Cc_M_D_2,Cc_M_W_2,Cc_A_D_1,Cc_A_W_1,Cc_A_D_2,Cc_A_W_2,Cc_A_D_3,Cc_A_W_3	17,7,5,3,4,18,19,16,6,26,14,101	100,71,131,148,76,107,59,50,88,56,110,69	CCA1089S0003	- && - && -	17	7	5	0	3	0	0	4	18	0	0	19	16	6	26	14	101	985.621521335807	554.850982878884	385.564466378779	0	82.1265296066139	0	0	174.208440398937	365.719858588321	0	0	2560.64690026954	897.062121551917	146.348602370847	930.29912695005	1025.5658926086	2651.75383322831	4.24389100290843	7.93891355618606
novel_circ_0004620	scaffold42985	668920	670156	+	1236	365	CCA1089S0028;	exon:668921-669037,exon:669769-669844	Cc_M_W_1	4	62	CCA1089S0028	- && sp|Q9SMZ4|AASS_ARATH Alpha-aminoadipic semialdehyde synthase OS=Arabidopsis thaliana OX=3702 GN=LKR/SDH PE=1 SV=1 && PF05222:Alanine dehydrogenase/PNT, N-terminal domain|PF03435:Saccharopine dehydrogenase NADP binding domain|PF04455:LOR/SDH bifunctional enzyme conserved region|PF16653:Saccharopine dehydrogenase C-terminal domain	0	0	0	0	0	0	4	0	0	0	0	0	0	0	0	0	0	0	0	0	0	0	0	688.349681638272	0	0	0	0	0	0	0	0	0	0	--	--
novel_circ_0004621	scaffold42985	99767	100559	-	792	505	CCA1089S0005;	exon:99768-99936	Cc_M_D_2	4	2931	CCA1089S0005	- && sp|P13708|SUS_SOYBN Sucrose synthase OS=Glycine max OX=3847 GN=SS PE=1 SV=2 && PF00862:Sucrose synthase|PF00534:Glycosyl transferases group 1	0	0	0	0	0	0	0	4	0	0	0	0	0	0	0	0	0	0	0	0	0	0	0	0	174.208440398937	0	0	0	0	0	0	0	0	0	--	--
novel_circ_0004340	scaffold40045	292678	293317	-	639	534	CCA1037S0011;	exon:292679-292756	Cc_P_W_1,Cc_P_D_2,Cc_P_W_2,Cc_P_D_3,Cc_P_W_3,Cc_M_D_1,Cc_M_W_1,Cc_M_D_2,Cc_M_W_2,Cc_M_D_3,Cc_M_W_3,Cc_A_D_1,Cc_A_W_1,Cc_A_D_2,Cc_A_D_3,Cc_A_W_3	88,22,59,5,253,40,7,24,157,27,17,18,32,20,12,21	153,227,173,259,183,151,109,85,240,173,99,77,59,164,97,52	CCA1037S0011	- && sp|Q9LXR9|PGPP1_ARATH Phosphatidylglycerophosphate phosphatase 1, chloroplastic/mitochondrial OS=Arabidopsis thaliana OX=3702 GN=PGPP1 PE=1 SV=1 && PF09419:Mitochondrial PGP phosphatase	88	22	59	5	253	40	7	24	157	27	17	18	32	20	0	12	21	5102.04081632653	1743.81737476221	4549.66070326959	532.821824381927	6926.00399682444	2353.07959291723	1204.61194286698	1045.25064239362	3189.88987768703	1897.79995782667	2982.97947008247	2425.87601078167	1794.12424310383	487.828674569491	0	879.056	551.354757403907	17.624142757939	85.5234155104744
novel_circ_0004342	scaffold40045	426454	427472	-	1018	252	CCA1037S0018;	exon:426455-426556,exon:427323-427472	Cc_P_W_1,Cc_P_W_3,Cc_M_W_2,Cc_M_D_3,Cc_A_D_2,Cc_A_W_2	6,9,4,5,5,3	1.4823e+17	CCA1037S0018	- && sp|Q9SJG9|MPK20_ARATH Mitogen-activated protein kinase 20 OS=Arabidopsis thaliana OX=3702 GN=MPK20 PE=1 SV=2 && PF00069:Protein kinase domain	6	0	0	0	9	0	0	0	4	5	0	0	0	5	3	0	0	347.866419294991	0	0	0	246.379588819842	0	0	0	81.2710796862936	351.444436634568	0	0	0	121.957168642373	107.342206955775	0	0	0	3.2042613138222
novel_circ_0004343	scaffold40045	510624	511282	-	658	311	CCA1037S0020;	exon:510625-510776,exon:511124-511282	Cc_M_D_1,Cc_M_W_2,Cc_A_D_2	4,23,5	164193128	CCA1037S0020	- && sp|Q6ZI17|OML2_ORYSJ Protein MEI2-like 2 OS=Oryza sativa subsp. japonica OX=39947 GN=ML2 PE=2 SV=1 && PF04059:RNA recognition motif 2|PF00076:RNA recognition motif. (a.k.a. RRM, RBD, or RNP domain)	0	0	0	0	0	4	0	0	23	0	0	0	0	5	0	0	0	0	0	0	0	0	235.307959291723	0	0	467.308708196188	0	0	0	0	121.957168642373	0	0	0	--	--
novel_circ_0004344	scaffold40045	804971	811490	+	6519	319	CCA1037S0027;	exon:804972-805139,exon:811340-811490	Cc_M_W_2,Cc_A_D_2	2,22	7861079	CCA1037S0027	- && sp|Q84K11|PPP5_SOLLC Serine/threonine-protein phosphatase 5 OS=Solanum lycopersicum OX=4081 GN=PP5 PE=1 SV=1 && PF00149:Calcineurin-like phosphoesterase|PF08321:PPP5 TPR repeat region|PF00515:Tetratricopeptide repeat	0	0	0	0	0	0	0	0	2	0	0	0	0	22	0	0	0	0	0	0	0	0	0	0	0	40.6355398431468	0	0	0	0	536.61154202644	0	0	0	--	--
novel_circ_0004345	scaffold40045	824862	826830	+	1968	311	CCA1037S0027;	exon:824863-825010,exon:826540-826614,exon:826743-826830	Cc_P_D_2	4	531	CCA1037S0027	- && sp|Q84K11|PPP5_SOLLC Serine/threonine-protein phosphatase 5 OS=Solanum lycopersicum OX=4081 GN=PP5 PE=1 SV=1 && PF00149:Calcineurin-like phosphoesterase|PF08321:PPP5 TPR repeat region|PF00515:Tetratricopeptide repeat	0	4	0	0	0	0	0	0	0	0	0	0	0	0	0	0	0	0	317.057704502219	0	0	0	0	0	0	0	0	0	0	0	0	0	0	0	2.42508057309053	0
novel_circ_0004346	scaffold40045	976368	976852	+	484	484	CCA1037S0032;	exon:976369-976852	Cc_A_D_2	4	3047	CCA1037S0032	- && sp|Q96453|1433D_SOYBN 14-3-3-like protein D OS=Glycine max OX=3847 GN=GF14D PE=2 SV=1 && PF00244:14-3-3 protein	0	0	0	0	0	0	0	0	0	0	0	0	0	4	0	0	0	0	0	0	0	0	0	0	0	0	0	0	0	0	97.5657349138982	0	0	0	--	--
novel_circ_0003657	scaffold3260	11724	13385	-	1661	397	CCA0208S0003;	exon:11725-11832,exon:12275-12401,exon:13224-13385	Cc_M_D_2,Cc_A_D_2,Cc_A_W_3	2,11,9	263441190	CCA0208S0003	- && sp|Q2R3K3|LCB2A_ORYSJ Long chain base biosynthesis protein 2a OS=Oryza sativa subsp. japonica OX=39947 GN=Os11g0516000 PE=2 SV=1 && PF00155:Aminotransferase class I and II	0	0	0	0	0	0	0	2	0	0	0	0	0	11	0	0	9	0	0	0	0	0	0	0	87.1042201994687	0	0	0	0	0	268.30577101322	0	0	236.294896030246	--	--
novel_circ_0003659	scaffold3260	15749	17935	-	2186	403	CCA0208S0003;	exon:15750-15913,exon:17592-17657,exon:17763-17935	Cc_P_D_2,Cc_M_D_2	2,13	356354	CCA0208S0003	- && sp|Q2R3K3|LCB2A_ORYSJ Long chain base biosynthesis protein 2a OS=Oryza sativa subsp. japonica OX=39947 GN=Os11g0516000 PE=2 SV=1 && PF00155:Aminotransferase class I and II	0	2	0	0	0	0	0	13	0	0	0	0	0	0	0	0	0	0	158.52885225111	0	0	0	0	0	566.177431296546	0	0	0	0	0	0	0	0	0	1.21254028654527	0
novel_circ_0003660	scaffold3260	41215	43469	-	2254	397	CCA0208S0005;	exon:41216-41377,exon:42974-43119,exon:43381-43469	Cc_P_D_2,Cc_M_W_2	5,8	231286	CCA0208S0005	- && sp|Q2R3K3|LCB2A_ORYSJ Long chain base biosynthesis protein 2a OS=Oryza sativa subsp. japonica OX=39947 GN=Os11g0516000 PE=2 SV=1 && PF00155:Aminotransferase class I and II	0	5	0	0	0	0	0	0	8	0	0	0	0	0	0	0	0	0	396.322130627774	0	0	0	0	0	0	162.542159372587	0	0	0	0	0	0	0	0	3.03135071636317	0
novel_circ_0006093	scaffold69276	56656	57549	-	893	338	CCA1758S0009;	exon:56657-56715,exon:57271-57549	Cc_M_W_2	5	46	CCA1758S0009	- && sp|Q8L6J5|RPO1B_TOBAC DNA-directed RNA polymerase 1B, mitochondrial OS=Nicotiana tabacum OX=4097 GN=RPOT1-TOM PE=2 SV=2 && PF00940:DNA-dependent RNA polymerase|PF14700:DNA-directed RNA polymerase N-terminal	0	0	0	0	0	0	0	0	5	0	0	0	0	0	0	0	0	0	0	0	0	0	0	0	0	101.588849607867	0	0	0	0	0	0	0	0	--	--
novel_circ_0006094	scaffold69276	64571	65409	-	838	345	CCA1758S0010;	exon:64572-64688,exon:65056-65199,exon:65326-65409	Cc_P_W_1,Cc_P_W_2	5,9	461546	CCA1758S0010	- && sp|Q9SIF2|HS905_ARATH Heat shock protein 90-5, chloroplastic OS=Arabidopsis thaliana OX=3702 GN=HSP90-5 PE=1 SV=1 && PF00183:Hsp90 protein|PF02518:Histidine kinase-, DNA gyrase B-, and HSP90-like ATPase	5	0	9	0	0	0	0	0	0	0	0	0	0	0	0	0	0	289.888682745826	0	694.016039481801	0	0	0	0	0	0	0	0	0	0	0	0	0	0	0	5.05645651188049
novel_circ_0006095	scaffold69276	64571	65817	-	1246	337	CCA1758S0010;	exon:64572-64688,exon:65518-65611,exon:65692-65817	Cc_P_W_1,Cc_P_W_3	4,8	492802	CCA1758S0010	- && sp|Q9SIF2|HS905_ARATH Heat shock protein 90-5, chloroplastic OS=Arabidopsis thaliana OX=3702 GN=HSP90-5 PE=1 SV=1 && PF00183:Hsp90 protein|PF02518:Histidine kinase-, DNA gyrase B-, and HSP90-like ATPase	4	0	0	0	8	0	0	0	0	0	0	0	0	0	0	0	0	231.91094619666	0	0	0	219.00407895097	0	0	0	0	0	0	0	0	0	0	0	0	0	2.40513948495542
novel_circ_0006096	scaffold69276	65055	65817	-	762	448	CCA1758S0010;	exon:65056-65199,exon:65326-65409,exon:65518-65611,exon:65692-65817	Cc_P_W_2	2	526	CCA1758S0010	- && sp|Q9SIF2|HS905_ARATH Heat shock protein 90-5, chloroplastic OS=Arabidopsis thaliana OX=3702 GN=HSP90-5 PE=1 SV=1 && PF00183:Hsp90 protein|PF02518:Histidine kinase-, DNA gyrase B-, and HSP90-like ATPase	0	0	2	0	0	0	0	0	0	0	0	0	0	0	0	0	0	0	0	154.225786551511	0	0	0	0	0	0	0	0	0	0	0	0	0	0	0	0.754413007642073
novel_circ_0001182	scaffold17837	101564	103601	-	2037	462	CCA0587S0016;	exon:101565-101690,exon:101779-101943,exon:103431-103601	Cc_P_W_1,Cc_P_D_2,Cc_P_W_2,Cc_P_W_3,Cc_M_D_1,Cc_M_W_1,Cc_M_D_2,Cc_M_W_2,Cc_M_D_3,Cc_M_W_3,Cc_A_D_1,Cc_A_W_1,Cc_A_D_2,Cc_A_W_2,Cc_A_D_3,Cc_A_W_3	26,7,14,49,20,17,13,58,8,4,9,13,14,26,24,92	2.56388e+47	CCA0587S0016	- && sp|Q9LTT8|VCS_ARATH Enhancer of mRNA-decapping protein 4 OS=Arabidopsis thaliana OX=3702 GN=VCS PE=1 SV=1 && PF16529:WD40 region of Ge1, enhancer of mRNA-decapping protein	26	7	14	0	49	20	17	13	58	8	4	9	13	14	26	24	92	1507.42115027829	554.850982878884	1079.58050586058	0	1341.39998357469	1176.53979645862	2925.48614696266	566.177431296546	1178.43065545126	562.311098615309	701.877522372346	1212.93800539084	728.862973760933	341.480072198644	930.29912695005	1758.1129587576	2415.45893719807	4.24389100290843	20.5108497920938
novel_circ_0001183	scaffold17837	1028291	1030634	+	2343	410	n/a	intergenic_region:1028292-1028367,intergenic_region:1030031-1030129,intergenic_region:1030244-1030343,intergenic_region:1030500-1030634	Cc_P_D_2,Cc_P_W_2,Cc_P_D_3,Cc_P_W_3,Cc_M_D_2,Cc_M_D_3,Cc_A_W_2	8,3,2,8,5,7,3	5.18218e+20	--	-	0	8	3	2	8	0	0	5	0	7	0	0	0	0	3	0	0	0	634.115409004439	231.338679827267	213.128729752771	219.00407895097	0	0	217.760550498672	0	492.022211288395	0	0	0	0	107.342206955775	0	0	6.56464098855751	2.2074806144256
novel_circ_0001185	scaffold17837	1136314	1137512	+	1198	331	CCA0587S0094;	exon:1137282-1137512	Cc_P_D_3,Cc_M_D_2,Cc_M_D_3,Cc_A_W_1,Cc_A_W_2,Cc_A_W_3	4,6,11,2,5,4	82,52,65,19,31,41	CCA0587S0094	- && sp|Q8W4I7|CDPKD_ARATH Calcium-dependent protein kinase 13 OS=Arabidopsis thaliana OX=3702 GN=CPK13 PE=1 SV=2 && PF00069:Protein kinase domain|PF13499:EF-hand domain pair	0	0	0	4	0	0	0	6	0	11	0	0	2	0	5	0	4	0	0	0	426.257459505541	0	0	0	261.312660598406	0	773.17776059605	0	0	112.13276519399	0	178.903678259625	0	105.01995379122	3.42895968475288	0
novel_circ_0001186	scaffold17837	1537265	1540207	+	2942	237	CCA0587S0125;	exon:1537266-1537343,exon:1539126-1539175,exon:1540099-1540207	Cc_A_W_2	7	131	CCA0587S0125	- && sp|Q9UET6|TRM7_HUMAN Putative tRNA (cytidine(32)/guanosine(34)-2'-O)-methyltransferase OS=Homo sapiens OX=9606 GN=FTSJ1 PE=1 SV=2 && PF01728:FtsJ-like methyltransferase	0	0	0	0	0	0	0	0	0	0	0	0	0	0	7	0	0	0	0	0	0	0	0	0	0	0	0	0	0	0	0	250.465149563475	0	0	--	--
novel_circ_0001187	scaffold17837	1660703	1661119	+	416	276	CCA0587S0135;	exon:1660704-1660786,exon:1660927-1661119	Cc_P_W_3	6	190	CCA0587S0135	- && - && PF03942:DTW domain	0	0	0	0	6	0	0	0	0	0	0	0	0	0	0	0	0	0	0	0	0	164.253059213228	0	0	0	0	0	0	0	0	0	0	0	0	0	0.806895827221868
novel_circ_0001188	scaffold17837	1720980	1721736	-	756	180	n/a	intergenic_region:1721657-1721736	Cc_M_D_1	2	49	--	-	0	0	0	0	0	2	0	0	0	0	0	0	0	0	0	0	0	0	0	0	0	0	117.653979645862	0	0	0	0	0	0	0	0	0	0	0	--	--
novel_circ_0001189	scaffold17837	1903329	1904034	+	705	228	CCA0587S0152;	exon:1903330-1903390,exon:1903868-1904034	Cc_P_W_1,Cc_P_W_3	9,16	5391475	CCA0587S0152	- && sp|Q75VR0|TPC1B_TOBAC Two pore calcium channel protein 1B OS=Nicotiana tabacum OX=4097 GN=TPC1B PE=2 SV=1 && PF00520:Ion transport protein	9	0	0	0	16	0	0	0	0	0	0	0	0	0	0	0	0	521.799628942486	0	0	0	438.008157901941	0	0	0	0	0	0	0	0	0	0	0	0	0	5.14259856540907
novel_circ_0001194	scaffold17837	1903329	1917320	+	13991	202	CCA0587S0152;	exon:1903330-1903390	Cc_P_W_1,Cc_P_D_2,Cc_P_W_2,Cc_P_D_3,Cc_P_W_3,Cc_M_D_1,Cc_M_D_2,Cc_M_W_2,Cc_M_D_3,Cc_M_W_3,Cc_A_W_1,Cc_A_D_2,Cc_A_W_2,Cc_A_W_3	27,58,30,25,222,11,9,76,21,2,6,11,7,13	5.33244e+45	CCA0587S0152	- && sp|Q75VR0|TPC1B_TOBAC Two pore calcium channel protein 1B OS=Nicotiana tabacum OX=4097 GN=TPC1B PE=2 SV=1 && PF00520:Ion transport protein	27	58	30	25	222	11	0	9	76	21	2	0	6	11	7	0	13	1565.39888682746	4597.33671528218	2313.38679827267	2664.10912190963	6077.36319088943	647.096888052238	0	391.968990897609	1544.15051403958	1476.06663386519	350.938761186173	0	336.398295581969	268.30577101322	250.465149563475	0	341.314849821466	56.5946663395183	50.1439698002925
novel_circ_0001197	scaffold17837	1903867	1916094	+	12227	302	CCA0587S0152;	exon:1903868-1904034,exon:1912058-1912119,exon:1916022-1916094	Cc_P_W_1,Cc_P_W_3,Cc_M_W_2	4,3,8	7131898984	CCA0587S0152	- && sp|Q75VR0|TPC1B_TOBAC Two pore calcium channel protein 1B OS=Nicotiana tabacum OX=4097 GN=TPC1B PE=2 SV=1 && PF00520:Ion transport protein	4	0	0	0	3	0	0	0	8	0	0	0	0	0	0	0	0	231.91094619666	0	0	0	82.1265296066139	0	0	0	162.542159372587	0	0	0	0	0	0	0	0	0	1.73272629560386
novel_circ_0001198	scaffold17837	1906585	1917320	+	10735	386	CCA0587S0152;	exon:1906586-1906691,exon:1916022-1916094,exon:1917009-1917074	Cc_P_W_3,Cc_M_W_2	7,2	1745964	CCA0587S0152	- && sp|Q75VR0|TPC1B_TOBAC Two pore calcium channel protein 1B OS=Nicotiana tabacum OX=4097 GN=TPC1B PE=2 SV=1 && PF00520:Ion transport protein	0	0	0	0	7	0	0	0	2	0	0	0	0	0	0	0	0	0	0	0	0	191.628569082099	0	0	0	40.6355398431468	0	0	0	0	0	0	0	0	0	0.94137846509218
novel_circ_0001199	scaffold17837	1906585	1932027	+	25442	336	CCA0587S0152;	exon:1906586-1906691,exon:1930427-1930484,exon:1931555-1931662,exon:1931964-1932027	Cc_P_W_1	3	686	CCA0587S0152	- && sp|Q75VR0|TPC1B_TOBAC Two pore calcium channel protein 1B OS=Nicotiana tabacum OX=4097 GN=TPC1B PE=2 SV=1 && PF00520:Ion transport protein	3	0	0	0	0	0	0	0	0	0	0	0	0	0	0	0	0	173.933209647495	0	0	0	0	0	0	0	0	0	0	0	0	0	0	0	0	0	0.996958786494697
novel_circ_0001200	scaffold17837	1912057	1917320	+	5263	342	CCA0587S0152;	exon:1912058-1912119,exon:1916022-1916094,exon:1917009-1917074,exon:1917180-1917320	Cc_P_W_1,Cc_P_D_2,Cc_P_W_2,Cc_P_D_3,Cc_P_W_3,Cc_M_D_1,Cc_M_W_1,Cc_M_D_2,Cc_M_W_2,Cc_M_D_3,Cc_M_W_3,Cc_A_D_1,Cc_A_W_1,Cc_A_D_2,Cc_A_W_2,Cc_A_D_3,Cc_A_W_3	51,45,56,12,204,7,12,6,140,26,21,11,41,64,44,12,117	7.09282e+55	CCA0587S0152	- && sp|Q75VR0|TPC1B_TOBAC Two pore calcium channel protein 1B OS=Nicotiana tabacum OX=4097 GN=TPC1B PE=2 SV=1 && PF00520:Ion transport protein	51	45	56	12	204	7	12	6	140	26	21	11	41	64	44	12	117	2956.86456400742	3566.89917564997	4318.32202344232	1278.77237851662	5584.60401324975	411.788928760515	2065.04904491482	261.312660598406	2844.48778902028	1827.51107049975	3684.85699245482	1482.47978436658	2298.72168647679	1561.05175862237	1574.3523686847	879.056	3071.83364839319	37.5690355015272	65.5063217099314
novel_circ_0001201	scaffold17837	1916021	1917320	+	1299	280	CCA0587S0152;	exon:1916022-1916094,exon:1917009-1917074,exon:1917180-1917320	Cc_P_W_1,Cc_P_D_2,Cc_P_W_2,Cc_P_D_3,Cc_P_W_3,Cc_M_D_2,Cc_M_W_2,Cc_M_D_3,Cc_A_W_1,Cc_A_D_2,Cc_A_W_2,Cc_A_W_3	18,17,9,5,29,5,18,6,6,18,3,9	7.5031e+40	CCA0587S0152	- && sp|Q75VR0|TPC1B_TOBAC Two pore calcium channel protein 1B OS=Nicotiana tabacum OX=4097 GN=TPC1B PE=2 SV=1 && PF00520:Ion transport protein	18	17	9	5	29	0	0	5	18	6	0	0	6	18	3	0	9	1043.59925788497	1347.49524413443	694.016039481801	532.821824381927	793.889786197268	0	0	217.760550498672	365.719858588321	421.733323961482	0	0	336.398295581969	439.045807112542	107.342206955775	0	236.294896030246	14.5927920415759	13.2766077515965
novel_circ_0001205	scaffold17837	1930426	1932027	+	1601	230	CCA0587S0152;	exon:1930427-1930484,exon:1931555-1931662	Cc_P_W_1,Cc_P_W_2,Cc_P_W_3,Cc_A_W_3	3,3,15,2	5858361707389	CCA0587S0152	- && sp|Q75VR0|TPC1B_TOBAC Two pore calcium channel protein 1B OS=Nicotiana tabacum OX=4097 GN=TPC1B PE=2 SV=1 && PF00520:Ion transport protein	3	0	3	0	15	0	0	0	0	0	0	0	0	0	0	0	2	173.933209647495	0	231.338679827267	0	410.63264803307	0	0	0	0	0	0	0	0	0	0	0	52.5099768956102	0	4.14581786601248
novel_circ_0001210	scaffold17837	1934017	1936453	+	2436	253	CCA0587S0152;	exon:1934018-1934186,exon:1936370-1936453	Cc_P_W_2	2	534	CCA0587S0152	- && sp|Q75VR0|TPC1B_TOBAC Two pore calcium channel protein 1B OS=Nicotiana tabacum OX=4097 GN=TPC1B PE=2 SV=1 && PF00520:Ion transport protein	0	0	2	0	0	0	0	0	0	0	0	0	0	0	0	0	0	0	0	154.225786551511	0	0	0	0	0	0	0	0	0	0	0	0	0	0	0	0.754413007642073
novel_circ_0001211	scaffold17837	1934017	1937652	+	3635	270	CCA0587S0152;	intron:1934018-1934186	Cc_P_W_1,Cc_P_D_2,Cc_P_W_2,Cc_P_W_3,Cc_M_D_1,Cc_M_D_2,Cc_M_W_2,Cc_M_D_3,Cc_A_W_2,Cc_A_D_3,Cc_A_W_3	13,17,17,101,7,8,72,15,5,2,5	5.0322e+35	CCA0587S0152	- && sp|Q75VR0|TPC1B_TOBAC Two pore calcium channel protein 1B OS=Nicotiana tabacum OX=4097 GN=TPC1B PE=2 SV=1 && PF00520:Ion transport protein	13	17	17	0	101	7	0	8	72	15	0	0	0	0	5	2	5	753.710575139147	1347.49524413443	1310.91918568785	0	2764.93	411.788928760515	0	348.416880797875	1462.87943435329	1054.3333099037	0	0	0	0	178.903678259625	146.509	131.274942239025	10.3065924356348	24.3154117313361
novel_circ_0001212	scaffold17837	2087355	2088772	+	1417	654	CCA0587S0165;	exon:2087356-2087456,exon:2087990-2088095	Cc_P_D_2,Cc_P_D_3,Cc_P_W_3,Cc_M_D_1,Cc_M_W_1,Cc_M_D_2,Cc_M_W_2,Cc_M_D_3,Cc_A_W_1,Cc_A_D_2,Cc_A_W_2,Cc_A_D_3	22,6,14,7,2,93,18,49,6,27,5,8	1.07614e+39	CCA0587S0165	- && sp|F4I114|Y1960_ARATH Probable serine/threonine-protein kinase At1g09600 OS=Arabidopsis thaliana OX=3702 GN=At1g09600 PE=3 SV=1 && PF00069:Protein kinase domain	0	22	0	6	14	7	2	93	18	49	0	0	6	27	5	8	0	0	1743.81737476221	0	639.386189258312	383.257138164198	411.788928760515	344.174840819136	4050.34623927529	365.719858588321	3444.15547901877	0	0	336.398295581969	658.568710668813	178.903678259625	586.038	0	18.4813826791273	1.88275693018436
novel_circ_0001213	scaffold17837	2434860	2440377	+	5517	344	CCA0587S0181;	exon:2439642-2439769,exon:2440262-2440377	Cc_P_W_2,Cc_P_D_3,Cc_P_W_3,Cc_M_D_1,Cc_M_W_1,Cc_M_D_2,Cc_M_W_2,Cc_M_D_3,Cc_M_W_3,Cc_A_D_2	9,6,14,3,3,9,16,3,7,14	159,365,60,299,97,218,165,132,98,148	CCA0587S0181	- && sp|Q5PP23|FLY1_ARATH Transmembrane E3 ubiquitin-protein ligase FLY1 OS=Arabidopsis thaliana OX=3702 GN=FLY1 PE=1 SV=1 && PF13639:Ring finger domain	0	0	9	6	14	3	3	9	16	3	7	0	0	14	0	0	0	0	0	694.016039481801	639.386189258312	383.257138164198	176.480969468792	516.262261228704	391.968990897609	325.084318745175	210.866661980741	1228.28566415161	0	0	341.480072198644	0	0	0	5.14343952712933	5.27761546457369
novel_circ_0001214	scaffold17837	2434860	2443987	+	9127	161	CCA0587S0181;	exon:2443927-2443987	Cc_M_D_2	11	204	CCA0587S0181	- && sp|Q5PP23|FLY1_ARATH Transmembrane E3 ubiquitin-protein ligase FLY1 OS=Arabidopsis thaliana OX=3702 GN=FLY1 PE=1 SV=1 && PF13639:Ring finger domain	0	0	0	0	0	0	0	11	0	0	0	0	0	0	0	0	0	0	0	0	0	0	0	0	479.073211097078	0	0	0	0	0	0	0	0	0	--	--
novel_circ_0001215	scaffold17837	2436087	2440377	+	4290	189	CCA0587S0181;	exon:2436088-2436160	Cc_P_W_3,Cc_A_W_2	4,3	91109	CCA0587S0181	- && sp|Q5PP23|FLY1_ARATH Transmembrane E3 ubiquitin-protein ligase FLY1 OS=Arabidopsis thaliana OX=3702 GN=FLY1 PE=1 SV=1 && PF13639:Ring finger domain	0	0	0	0	4	0	0	0	0	0	0	0	0	0	3	0	0	0	0	0	0	109.502039475485	0	0	0	0	0	0	0	0	0	107.342206955775	0	0	0	0.537930551481245
novel_circ_0001217	scaffold17837	2611266	2611636	-	370	287	CCA0587S0192;	exon:2611267-2611433,exon:2611517-2611636	Cc_P_W_2,Cc_M_D_1,Cc_M_W_1,Cc_M_W_2,Cc_M_W_3,Cc_A_D_1,Cc_A_W_1,Cc_A_D_2,Cc_A_W_2,Cc_A_D_3,Cc_A_W_3	4,6,14,59,8,3,43,4,43,20,8	49,28,57,178,62,13,35,26,27,34,14	CCA0587S0192	- && sp|F4I2H7|TPX2_ARATH Protein TPX2 OS=Arabidopsis thaliana OX=3702 GN=TPX2 PE=1 SV=1 && PF06886:Targeting protein for Xklp2 (TPX2) domain|PF12214:Cell cycle regulated microtubule associated protein	0	0	4	0	0	6	14	0	59	0	8	3	43	4	43	20	8	0	0	308.451573103023	0	0	352.961938937585	2409.22388573395	0	1198.74842537283	0	1403.75504474469	404.312668463612	2410.85445167078	97.5657349138982	1538.57163303278	1465.09	210.039907582441	0	1.50882601528415
novel_circ_0001218	scaffold17837	2611266	2611663	-	397	314	CCA0587S0192;	intron:2611267-2611433,intron:2611517-2611663	Cc_M_W_2	5	115	CCA0587S0192	- && sp|F4I2H7|TPX2_ARATH Protein TPX2 OS=Arabidopsis thaliana OX=3702 GN=TPX2 PE=1 SV=1 && PF06886:Targeting protein for Xklp2 (TPX2) domain|PF12214:Cell cycle regulated microtubule associated protein	0	0	0	0	0	0	0	0	5	0	0	0	0	0	0	0	0	0	0	0	0	0	0	0	0	101.588849607867	0	0	0	0	0	0	0	0	--	--
novel_circ_0001219	scaffold17837	2703414	2705666	-	2252	595	CCA0587S0195;	exon:2703415-2703546,exon:2704753-2704859,exon:2705042-2705161,exon:2705292-2705372,exon:2705512-2705666	Cc_M_D_1	13	7	CCA0587S0195	- && sp|P98205|ALA2_ARATH Phospholipid-transporting ATPase 2 OS=Arabidopsis thaliana OX=3702 GN=ALA2 PE=1 SV=1 && PF16209:Phospholipid-translocating ATPase N-terminal|PF00122:E1-E2 ATPase|PF13246:Cation transport ATPase (P-type)	0	0	0	0	0	13	0	0	0	0	0	0	0	0	0	0	0	0	0	0	0	0	764.751	0	0	0	0	0	0	0	0	0	0	0	--	--
novel_circ_0001221	scaffold17837	2717342	2718824	-	1482	338	CCA0587S0195;	exon:2717343-2717439,exon:2718492-2718634,exon:2718727-2718824	Cc_P_D_2,Cc_M_D_1	2,6	39,1	CCA0587S0195	- && sp|P98205|ALA2_ARATH Phospholipid-transporting ATPase 2 OS=Arabidopsis thaliana OX=3702 GN=ALA2 PE=1 SV=1 && PF16209:Phospholipid-translocating ATPase N-terminal|PF00122:E1-E2 ATPase|PF13246:Cation transport ATPase (P-type)	0	2	0	0	0	6	0	0	0	0	0	0	0	0	0	0	0	0	158.52885225111	0	0	0	352.961938937585	0	0	0	0	0	0	0	0	0	0	0	1.21254028654527	0
novel_circ_0001223	scaffold17837	2843659	2845269	+	1610	360	CCA0587S0203;	exon:2843660-2843786,exon:2845037-2845269	Cc_M_D_1	9	1227	CCA0587S0203	- && sp|O49453|Y4844_ARATH Uncharacterized protein At4g28440 OS=Arabidopsis thaliana OX=3702 GN=At4g28440 PE=1 SV=1 && -	0	0	0	0	0	9	0	0	0	0	0	0	0	0	0	0	0	0	0	0	0	0	529.442908406377	0	0	0	0	0	0	0	0	0	0	0	--	--
novel_circ_0001227	scaffold17837	3187104	3188105	-	1001	381	CCA0587S0227;	exon:3187105-3187327	Cc_M_W_1	4	32	CCA0587S0227	- && sp|Q9FFH1|RLT2_ARATH Homeobox-DDT domain protein RLT2 OS=Arabidopsis thaliana OX=3702 GN=RLT2 PE=1 SV=1 && PF15612:WSTF, HB1, Itc1p, MBD9 motif 1|PF05066:HB1, ASXL, restriction endonuclease HTH domain|PF00046:Homeodomain|PF15613:Williams-Beuren syndrome DDT (WSD), D-TOX E motif|PF02791:DDT domain	0	0	0	0	0	0	4	0	0	0	0	0	0	0	0	0	0	0	0	0	0	0	0	688.349681638272	0	0	0	0	0	0	0	0	0	0	--	--
novel_circ_0001228	scaffold17837	44494	53927	+	9433	229	n/a	intergenic_region:44495-44585,intergenic_region:53790-53927	Cc_P_W_1,Cc_P_W_2	7,3	200231	--	-	7	0	3	0	0	0	0	0	0	0	0	0	0	0	0	0	0	405.844155844156	0	231.338679827267	0	0	0	0	0	0	0	0	0	0	0	0	0	0	0	3.45785667995073
novel_circ_0001231	scaffold17837	565516	566642	-	1126	420	CCA0587S0055;	exon:566472-566642	Cc_P_W_1,Cc_P_W_2,Cc_P_W_3,Cc_M_W_2,Cc_M_D_3	15,14,26,8,2	221212257256415	CCA0587S0055	- && sp|Q9M0N1|PUX10_ARATH Plant UBX domain-containing protein 10 OS=Arabidopsis thaliana OX=3702 GN=PUX10 PE=2 SV=1 && PF14555:UBA-like domain|PF00789:UBX domain	15	0	14	0	26	0	0	0	8	2	0	0	0	0	0	0	0	869.666048237477	0	1079.58050586058	0	711.763256590654	0	0	0	162.542159372587	140.577774653827	0	0	0	0	0	0	0	0	13.7622335705961
novel_circ_0001233	scaffold17837	746641	747401	-	760	200	CCA0587S0068;	exon:747302-747401	Cc_P_W_1	5	169	CCA0587S0068	- && sp|Q9SU50|TRE1_ARATH Trehalase OS=Arabidopsis thaliana OX=3702 GN=TRE1 PE=2 SV=1 && PF01204:Trehalase	5	0	0	0	0	0	0	0	0	0	0	0	0	0	0	0	0	289.888682745826	0	0	0	0	0	0	0	0	0	0	0	0	0	0	0	0	0	1.66159797749116
novel_circ_0001235	scaffold17837	748986	796185	-	47199	400	n/a	intergenic_region:748987-749096,intergenic_region:749202-749302,intergenic_region:749441-749556	Cc_M_D_1,Cc_A_D_3	9,6	982576	--	-	0	0	0	0	0	9	0	0	0	0	0	0	0	0	0	6	0	0	0	0	0	0	529.442908406377	0	0	0	0	0	0	0	0	0	439.528	0	--	--
novel_circ_0003947	scaffold35145	158762	159090	+	328	328	CCA0944S0017;	exon:158763-159090	Cc_A_D_2	6	2430	CCA0944S0017	- && sp|O49286|SKP2B_ARATH F-box protein SKP2B OS=Arabidopsis thaliana OX=3702 GN=SKP2B PE=1 SV=1 && PF12937:F-box-like	0	0	0	0	0	0	0	0	0	0	0	0	0	6	0	0	0	0	0	0	0	0	0	0	0	0	0	0	0	0	146.348602370847	0	0	0	--	--
novel_circ_0003948	scaffold35145	300114	301817	-	1703	384	CCA0944S0030;	exon:301432-301500,exon:301603-301817	Cc_P_W_1	2	382	CCA0944S0030	- && sp|Q8W234|SEUSS_ARATH Transcriptional corepressor SEUSS OS=Arabidopsis thaliana OX=3702 GN=SEU PE=1 SV=1 && PF01803:LIM-domain binding protein	2	0	0	0	0	0	0	0	0	0	0	0	0	0	0	0	0	115.95547309833	0	0	0	0	0	0	0	0	0	0	0	0	0	0	0	0	0	0.664639190996464
novel_circ_0003951	scaffold35145	424255	435315	+	11060	148	n/a	intergenic_region:424256-424302	Cc_P_D_2,Cc_A_D_3	4,4	139,83	--	-	0	4	0	0	0	0	0	0	0	0	0	0	0	0	0	4	0	0	317.057704502219	0	0	0	0	0	0	0	0	0	0	0	0	0	293.019	0	2.42508057309053	0
novel_circ_0003952	scaffold35145	424877	436187	+	11310	547	n/a	intergenic_region:424878-424960,intergenic_region:425069-425144,intergenic_region:425309-425370	Cc_A_D_1,Cc_A_W_2,Cc_A_D_3	4,3,4	41,14,48	--	-	0	0	0	0	0	0	0	0	0	0	0	4	0	0	3	4	0	0	0	0	0	0	0	0	0	0	0	0	539.083557951482	0	0	107.342206955775	293.019	0	--	--
novel_circ_0003953	scaffold35145	424877	441252	+	16375	418	n/a	intergenic_region:424878-424960,intergenic_region:425069-425144,intergenic_region:425309-425370,intergenic_region:425468-425563	Cc_M_W_3,Cc_A_D_1,Cc_A_W_2	4,3,2	40,54,15	--	-	0	0	0	0	0	0	0	0	0	0	4	3	0	0	2	0	0	0	0	0	0	0	0	0	0	0	0	701.877522372346	404.312668463612	0	0	71.5615	0	0	--	--
novel_circ_0003954	scaffold35145	425068	441437	+	16369	221	n/a	intergenic_region:425069-425144,intergenic_region:425309-425370,intergenic_region:441355-441437	Cc_A_D_1	3	136	--	-	0	0	0	0	0	0	0	0	0	0	0	3	0	0	0	0	0	0	0	0	0	0	0	0	0	0	0	0	404.312668463612	0	0	0	0	0	--	--
novel_circ_0003956	scaffold35145	425922	442291	+	16369	262	n/a	intergenic_region:442130-442291	Cc_P_D_3	3	4925	--	-	0	0	0	3	0	0	0	0	0	0	0	0	0	0	0	0	0	0	0	0	319.693094629156	0	0	0	0	0	0	0	0	0	0	0	0	0	2.57171976356466	0
novel_circ_0003957	scaffold35145	436289	441252	+	4963	418	CCA0944S0047;	intron:436290-436372,intron:436468-436543,intron:436708-436769,intron:436867-436962	Cc_A_D_1	2	49	CCA0944S0047	- && sp|P48977|ADH_MALDO Alcohol dehydrogenase OS=Malus domestica OX=3750 GN=ADH PE=2 SV=1 && PF08240:Alcohol dehydrogenase GroES-like domain	0	0	0	0	0	0	0	0	0	0	0	2	0	0	0	0	0	0	0	0	0	0	0	0	0	0	0	0	269.541778975741	0	0	0	0	0	--	--
novel_circ_0003959	scaffold35145	504932	507631	+	2699	365	CCA0944S0056;	exon:504933-505041	Cc_P_W_1,Cc_P_D_3,Cc_P_W_3,Cc_M_D_1,Cc_M_D_2,Cc_M_W_2,Cc_A_D_1,Cc_A_W_1,Cc_A_D_2,Cc_A_W_2,Cc_A_D_3,Cc_A_W_3	14,2,11,2,3,19,10,14,29,5,10,3	131,84,101,56,103,180,132,128,260,136,137,72	CCA0944S0056	- && sp|Q94CA0|LAZH1_ARATH Protein LAZ1 homolog 1 OS=Arabidopsis thaliana OX=3702 GN=At1g77220 PE=2 SV=1 && PF03619:Organic solute transporter Ostalpha	14	0	0	2	11	2	0	3	19	0	0	10	14	29	5	10	3	811.688311688312	0	0	213.128729752771	301.130608557584	117.653979645862	0	130.656330299203	386.037628509895	0	0	1347.70889487871	784.929356357928	707.351578125762	178.903678259625	732.547	78.7649653434153	1.71447984237644	6.13178335354868
novel_circ_0003429	scaffold30789	260002	264632	+	4630	296	n/a	intergenic_region:260003-260165,intergenic_region:264500-264632	Cc_M_W_2,Cc_A_D_2	8,3	996598	--	-	0	0	0	0	0	0	0	0	8	0	0	0	0	3	0	0	0	0	0	0	0	0	0	0	0	162.542159372587	0	0	0	0	73.1743011854237	0	0	0	--	--
novel_circ_0003430	scaffold30789	260008	264632	+	4624	312	n/a	intergenic_region:260009-260165,intergenic_region:260291-260344	Cc_A_D_2,Cc_A_D_3	4,2	613619	--	-	0	0	0	0	0	0	0	0	0	0	0	0	0	4	0	2	0	0	0	0	0	0	0	0	0	0	0	0	0	0	97.5657349138982	0	146.509	0	--	--
novel_circ_0003431	scaffold30789	267327	270237	-	2910	403	CCA0874S0011;	exon:269851-269961,exon:270046-270237	Cc_M_D_3	6	253	CCA0874S0011	- && sp|Q8LF97|ASK21_ARATH SKP1-like protein 21 OS=Arabidopsis thaliana OX=3702 GN=ASK21 PE=2 SV=1 && PF01466:Skp1 family, dimerisation domain	0	0	0	0	0	0	0	0	0	6	0	0	0	0	0	0	0	0	0	0	0	0	0	0	0	0	421.733323961482	0	0	0	0	0	0	0	--	--
novel_circ_0003433	scaffold30789	269850	270237	-	387	303	CCA0874S0011;	exon:269851-269961,exon:270046-270237	Cc_P_W_2	4	186	CCA0874S0011	- && sp|Q8LF97|ASK21_ARATH SKP1-like protein 21 OS=Arabidopsis thaliana OX=3702 GN=ASK21 PE=2 SV=1 && PF01466:Skp1 family, dimerisation domain	0	0	4	0	0	0	0	0	0	0	0	0	0	0	0	0	0	0	0	308.451573103023	0	0	0	0	0	0	0	0	0	0	0	0	0	0	0	1.50882601528415
novel_circ_0003435	scaffold30789	527400	528018	-	618	483	CCA0874S0032;	exon:527401-527510	Cc_P_D_3,Cc_A_D_2	3,7	399342	CCA0874S0032	- && sp|Q2HIJ8|RHB1A_ARATH Probable E3 ubiquitin-protein ligase RHB1A OS=Arabidopsis thaliana OX=3702 GN=RHB1A PE=2 SV=1 && PF13639:Ring finger domain	0	0	0	3	0	0	0	0	0	0	0	0	0	7	0	0	0	0	0	0	319.693094629156	0	0	0	0	0	0	0	0	0	170.740036099322	0	0	0	2.57171976356466	0
novel_circ_0003437	scaffold30789	562201	563044	-	843	234	CCA0874S0035;	exon:562202-562330,exon:562940-563044	Cc_A_D_2	5	58	CCA0874S0035	- && - && PF12036:Protein of unknown function (DUF3522)	0	0	0	0	0	0	0	0	0	0	0	0	0	5	0	0	0	0	0	0	0	0	0	0	0	0	0	0	0	0	121.957168642373	0	0	0	--	--
novel_circ_0003438	scaffold30789	707319	709184	+	1865	400	CCA0874S0043;	exon:707320-707495	Cc_P_D_3	5	344	CCA0874S0043	- && sp|Q69ZJ7|RIC1_MOUSE Guanine nucleotide exchange factor subunit RIC1 OS=Mus musculus OX=10090 GN=Ric1 PE=1 SV=2 && PF07064:RIC1	0	0	0	5	0	0	0	0	0	0	0	0	0	0	0	0	0	0	0	0	532.821824381927	0	0	0	0	0	0	0	0	0	0	0	0	0	4.28619960594111	0
novel_circ_0002181	scaffold23067	1423084	1423625	+	541	541	CCA0698S0067;	exon:1423085-1423625	Cc_P_W_3	18	223	CCA0698S0067	- && sp|Q6AWW5|Y5262_ARATH Ankyrin repeat-containing protein At5g02620 OS=Arabidopsis thaliana OX=3702 GN=At5g02620 PE=1 SV=1 && PF12796:Ankyrin repeats (3 copies)|PF13962:Domain of unknown function	0	0	0	0	18	0	0	0	0	0	0	0	0	0	0	0	0	0	0	0	0	492.759177639684	0	0	0	0	0	0	0	0	0	0	0	0	0	2.4206874816656
novel_circ_0002182	scaffold23067	1672788	1674153	-	1365	279	CCA0698S0086;	exon:1673975-1674153	Cc_P_W_1,Cc_P_D_3,Cc_M_W_2,Cc_M_W_3	10,4,4,2	525956385282	CCA0698S0086	- && - && -	10	0	0	4	0	0	0	0	4	0	2	0	0	0	0	0	0	579.777365491651	0	0	426.257459505541	0	0	0	0	81.2710796862936	0	350.938761186173	0	0	0	0	0	0	3.42895968475288	3.32319595498232
novel_circ_0002184	scaffold23067	1830674	1831341	-	667	290	CCA0698S0101;	exon:1831152-1831341	Cc_P_D_3,Cc_M_D_1	3,5	403305	CCA0698S0101	- && sp|Q0WRY5|PBL7_ARATH Probable serine/threonine-protein kinase PBL7 OS=Arabidopsis thaliana OX=3702 GN=PBL7 PE=1 SV=1 && PF07714:Protein tyrosine and serine/threonine kinase	0	0	0	3	0	5	0	0	0	0	0	0	0	0	0	0	0	0	0	0	319.693094629156	0	294.134949114654	0	0	0	0	0	0	0	0	0	0	0	2.57171976356466	0
novel_circ_0002185	scaffold23067	1924333	1924811	-	478	228	n/a	intergenic_region:1924334-1924369,intergenic_region:1924620-1924811	Cc_P_W_2,Cc_A_W_1	7,7	30,35	--	-	0	0	7	0	0	0	0	0	0	0	0	0	7	0	0	0	0	0	0	539.79025293029	0	0	0	0	0	0	0	0	0	392.464678178964	0	0	0	0	0	2.64044552674725
novel_circ_0002186	scaffold23067	2097676	2099792	-	2116	306	CCA0698S0122;	exon:2097677-2097773,exon:2099252-2099361	Cc_A_D_3	3	130	CCA0698S0122	- && sp|Q8RWU3|RVE8_ARATH Protein REVEILLE 8 OS=Arabidopsis thaliana OX=3702 GN=RVE8 PE=2 SV=1 && PF00249:Myb-like DNA-binding domain	0	0	0	0	0	0	0	0	0	0	0	0	0	0	0	3	0	0	0	0	0	0	0	0	0	0	0	0	0	0	0	0	219.764	0	--	--
novel_circ_0002187	scaffold23067	2284302	2286289	+	1987	1403	CCA0698S0136;	exon:2284303-2284379	Cc_A_D_2	7	33	CCA0698S0136	- && sp|Q9LZ00|MED4_ARATH Mediator of RNA polymerase II transcription subunit 4 OS=Arabidopsis thaliana OX=3702 GN=MED4 PE=1 SV=1 && PF10018:Vitamin-D-receptor interacting Mediator subunit 4	0	0	0	0	0	0	0	0	0	0	0	0	0	7	0	0	0	0	0	0	0	0	0	0	0	0	0	0	0	0	170.740036099322	0	0	0	--	--
novel_circ_0002189	scaffold23067	2553372	2553713	+	341	341	CCA0698S0165;	exon:2553373-2553713	Cc_P_W_1,Cc_M_D_3	4,2	13125	CCA0698S0165	- && - && PF12776:Myb/SANT-like DNA-binding domain	4	0	0	0	0	0	0	0	0	2	0	0	0	0	0	0	0	231.91094619666	0	0	0	0	0	0	0	0	140.577774653827	0	0	0	0	0	0	0	0	1.32927838199293
novel_circ_0002190	scaffold23067	2590991	2594302	+	3311	358	CCA0698S0170;	exon:2590992-2591117,exon:2591730-2591853,exon:2592443-2592495,exon:2594248-2594302	Cc_M_D_1,Cc_M_W_1,Cc_M_D_2,Cc_M_W_2,Cc_M_D_3,Cc_A_W_1,Cc_A_D_2,Cc_A_W_2,Cc_A_W_3	2,4,7,16,6,6,17,22,11	287,130,164,248,190,62,97,91,41	CCA0698S0170	- && sp|Q9SZ53|P2C60_ARATH Probable protein phosphatase 2C 60 OS=Arabidopsis thaliana OX=3702 GN=At4g31860 PE=2 SV=1 && PF00481:Protein phosphatase 2C	0	0	0	0	0	2	4	7	16	6	0	0	6	17	22	0	11	0	0	0	0	0	117.653979645862	688.349681638272	304.86477069814	325.084318745175	421.733323961482	0	0	336.398295581969	414.654373384068	787.17618434235	0	288.804872925856	--	--
novel_circ_0002191	scaffold23067	2758654	2760475	-	1821	402	CCA0698S0188;	exon:2758655-2758852,exon:2760272-2760475	Cc_P_W_1	4	519	CCA0698S0188	- && sp|Q04264|PDS5_YEAST Sister chromatid cohesion protein PDS5 OS=Saccharomyces cerevisiae (strain ATCC 204508 / S288c) OX=559292 GN=PDS5 PE=1 SV=1 && -	4	0	0	0	0	0	0	0	0	0	0	0	0	0	0	0	0	231.91094619666	0	0	0	0	0	0	0	0	0	0	0	0	0	0	0	0	0	1.32927838199293
novel_circ_0002192	scaffold23067	2900005	2903656	+	3651	350	CCA0698S0205;	exon:2900006-2900090,exon:2903392-2903656	Cc_P_D_2	3	180	CCA0698S0205	- && sp|P26563|AATM_LUPAN Aspartate aminotransferase P2, mitochondrial (Fragment) OS=Lupinus angustifolius OX=3871 PE=2 SV=1 && PF00155:Aminotransferase class I and II	0	3	0	0	0	0	0	0	0	0	0	0	0	0	0	0	0	0	237.793278376665	0	0	0	0	0	0	0	0	0	0	0	0	0	0	0	1.8188104298179	0
novel_circ_0002193	scaffold23067	2903391	2903656	+	265	265	CCA0698S0205;	exon:2903392-2903656	Cc_P_W_1,Cc_P_W_2,Cc_P_W_3,Cc_M_D_1,Cc_M_W_1,Cc_M_D_2,Cc_M_W_2,Cc_M_W_3,Cc_A_D_1,Cc_A_W_1,Cc_A_D_2,Cc_A_W_2,Cc_A_D_3,Cc_A_W_3	63,9,23,11,8,6,46,8,20,105,9,46,14,132	2.43408e+41	CCA0698S0205	- && sp|P26563|AATM_LUPAN Aspartate aminotransferase P2, mitochondrial (Fragment) OS=Lupinus angustifolius OX=3871 PE=2 SV=1 && PF00155:Aminotransferase class I and II	63	0	9	0	23	11	8	6	46	0	8	20	105	9	46	14	132	3652.5974025974	0	694.016039481801	0	629.63672698404	647.096888052238	1376.69936327654	261.312660598406	934.617416392377	0	1403.75504474469	2695.41778975741	5886.97017268446	219.522903556271	1645.91383998855	1025.5658926086	3465.65847511027	0	27.4240937217951
novel_circ_0002194	scaffold23067	3060354	3060847	+	493	225	CCA0698S0223;	exon:3060355-3060467,exon:3060736-3060847	Cc_M_D_1,Cc_A_W_1	5,3	1356365	CCA0698S0223	- && sp|Q54NZ1|MEMO1_DICDI Protein MEMO1 homolog OS=Dictyostelium discoideum OX=44689 GN=memo1 PE=3 SV=1 && PF01875:Memo-like protein	0	0	0	0	0	5	0	0	0	0	0	0	3	0	0	0	0	0	0	0	0	0	294.134949114654	0	0	0	0	0	0	168.199147790985	0	0	0	0	--	--
novel_circ_0002195	scaffold23067	3069798	3070704	-	906	352	CCA0698S0224;	exon:3069799-3069919,exon:3070071-3070187,exon:3070591-3070704	Cc_M_W_2	3	572	CCA0698S0224	- && sp|Q0WV90|TPR1_ARATH Topless-related protein 1 OS=Arabidopsis thaliana OX=3702 GN=TPR1 PE=1 SV=3 && -	0	0	0	0	0	0	0	0	3	0	0	0	0	0	0	0	0	0	0	0	0	0	0	0	0	60.9533097647202	0	0	0	0	0	0	0	0	--	--
novel_circ_0002196	scaffold23067	3070070	3070704	-	634	403	CCA0698S0224;	exon:3070071-3070200,exon:3070347-3070505,exon:3070591-3070704	Cc_A_D_2	6	229	CCA0698S0224	- && sp|Q0WV90|TPR1_ARATH Topless-related protein 1 OS=Arabidopsis thaliana OX=3702 GN=TPR1 PE=1 SV=3 && -	0	0	0	0	0	0	0	0	0	0	0	0	0	6	0	0	0	0	0	0	0	0	0	0	0	0	0	0	0	0	146.348602370847	0	0	0	--	--
novel_circ_0002197	scaffold23067	3078469	3080214	+	1745	480	CCA0698S0225;	exon:3078470-3078613,exon:3079002-3079112,exon:3079898-3080026,exon:3080119-3080214	Cc_M_W_2	6	1814	CCA0698S0225	- && sp|Q0WV90|TPR1_ARATH Topless-related protein 1 OS=Arabidopsis thaliana OX=3702 GN=TPR1 PE=1 SV=3 && PF17814:LisH-like dimerisation domain	0	0	0	0	0	0	0	0	6	0	0	0	0	0	0	0	0	0	0	0	0	0	0	0	0	121.90661952944	0	0	0	0	0	0	0	0	--	--
novel_circ_0002198	scaffold23067	3080729	3081314	+	585	356	CCA0698S0225;	exon:3080730-3080918	Cc_P_D_3	3	513	CCA0698S0225	- && sp|Q0WV90|TPR1_ARATH Topless-related protein 1 OS=Arabidopsis thaliana OX=3702 GN=TPR1 PE=1 SV=3 && PF17814:LisH-like dimerisation domain	0	0	0	3	0	0	0	0	0	0	0	0	0	0	0	0	0	0	0	0	319.693094629156	0	0	0	0	0	0	0	0	0	0	0	0	0	2.57171976356466	0
novel_circ_0002199	scaffold23067	3146935	3148029	-	1094	804	CCA0698S0234;	exon:3146936-3147040	Cc_M_D_3	5	21451	CCA0698S0234	- && sp|F4JWR0|ACR2_ARATH ACT domain-containing protein ACR2 OS=Arabidopsis thaliana OX=3702 GN=ACR2 PE=4 SV=1 && PF01842:ACT domain	0	0	0	0	0	0	0	0	0	5	0	0	0	0	0	0	0	0	0	0	0	0	0	0	0	0	351.444436634568	0	0	0	0	0	0	0	--	--
novel_circ_0002200	scaffold23067	3146935	3148788	-	1853	288	CCA0698S0234;	exon:3146936-3147040,exon:3148370-3148437,exon:3148674-3148788	Cc_P_D_2,Cc_P_D_3,Cc_M_D_3	2,10,34	1268171822028	CCA0698S0234	- && sp|F4JWR0|ACR2_ARATH ACT domain-containing protein ACR2 OS=Arabidopsis thaliana OX=3702 GN=ACR2 PE=4 SV=1 && PF01842:ACT domain	0	2	0	10	0	0	0	0	0	34	0	0	0	0	0	0	0	0	158.52885225111	0	1065.64364876385	0	0	0	0	0	2389.82216911506	0	0	0	0	0	0	0	9.78493949842748	0
novel_circ_0002201	scaffold23067	3147330	3148437	-	1107	168	CCA0698S0234;	exon:3148370-3148437	Cc_M_D_3	18	21643	CCA0698S0234	- && sp|F4JWR0|ACR2_ARATH ACT domain-containing protein ACR2 OS=Arabidopsis thaliana OX=3702 GN=ACR2 PE=4 SV=1 && PF01842:ACT domain	0	0	0	0	0	0	0	0	0	18	0	0	0	0	0	0	0	0	0	0	0	0	0	0	0	0	1265.19997188445	0	0	0	0	0	0	0	--	--
novel_circ_0002202	scaffold23067	3147330	3149165	-	1835	339	CCA0698S0234;	exon:3148674-3148788,exon:3148908-3148959,exon:3149094-3149165	Cc_M_D_3	13	22746	CCA0698S0234	- && sp|F4JWR0|ACR2_ARATH ACT domain-containing protein ACR2 OS=Arabidopsis thaliana OX=3702 GN=ACR2 PE=4 SV=1 && PF01842:ACT domain	0	0	0	0	0	0	0	0	0	13	0	0	0	0	0	0	0	0	0	0	0	0	0	0	0	0	913.755535249877	0	0	0	0	0	0	0	--	--
novel_circ_0002203	scaffold23067	3167018	3168067	+	1049	1049	CCA0698S0236;CCA0698S0237;	exon:3167019-3167084	Cc_M_W_2	4	479	CCA0698S0236;CCA0698S0237	-	0	0	0	0	0	0	0	0	4	0	0	0	0	0	0	0	0	0	0	0	0	0	0	0	0	81.2710796862936	0	0	0	0	0	0	0	0	--	--
novel_circ_0002204	scaffold23067	3170869	3171608	-	739	355	CCA0698S0236;CCA0698S0237;	exon:3170870-3171033,exon:3171418-3171608	Cc_P_W_1	10	123	CCA0698S0236;CCA0698S0237	-	10	0	0	0	0	0	0	0	0	0	0	0	0	0	0	0	0	579.777365491651	0	0	0	0	0	0	0	0	0	0	0	0	0	0	0	0	0	3.32319595498232
novel_circ_0002205	scaffold23067	632242	646482	-	14240	408	CCA0698S0027;	exon:632243-632323,exon:644913-644993,exon:646237-646482	Cc_A_W_2	4	488	CCA0698S0027	- && sp|O43719|HTSF1_HUMAN HIV Tat-specific factor 1 OS=Homo sapiens OX=9606 GN=HTATSF1 PE=1 SV=1 && PF00076:RNA recognition motif. (a.k.a. RRM, RBD, or RNP domain)|PF14237:GYF domain 2	0	0	0	0	0	0	0	0	0	0	0	0	0	0	4	0	0	0	0	0	0	0	0	0	0	0	0	0	0	0	0	143.123	0	0	--	--
novel_circ_0002206	scaffold23067	643454	646346	-	2892	400	CCA0698S0027;	exon:643455-643531,exon:644913-644993,exon:645866-645904,exon:645977-646069,exon:646237-646346	Cc_P_W_1,Cc_P_D_2,Cc_P_W_2,Cc_P_D_3,Cc_P_W_3,Cc_M_D_1,Cc_M_D_2,Cc_M_W_2,Cc_M_D_3,Cc_M_W_3,Cc_A_D_1,Cc_A_W_1,Cc_A_D_2,Cc_A_W_2,Cc_A_D_3,Cc_A_W_3	16,13,6,6,19,12,8,50,4,4,6,23,18,32,32,6	2.60134e+47	CCA0698S0027	- && sp|O43719|HTSF1_HUMAN HIV Tat-specific factor 1 OS=Homo sapiens OX=9606 GN=HTATSF1 PE=1 SV=1 && PF00076:RNA recognition motif. (a.k.a. RRM, RBD, or RNP domain)|PF14237:GYF domain 2	16	13	6	6	19	12	0	8	50	4	4	6	23	18	32	32	6	927.643784786642	1030.43753963221	462.677359654534	639.386189258312	520.134687508555	705.923877875169	0	348.416880797875	1015.88849607867	281.155549307654	701.877522372346	808.625336927224	1289.52679973088	439.045807112542	1144.9835408616	2344.1506116768	157.529930686831	13.0249513896736	10.1355226704339
novel_circ_0002207	scaffold23067	643454	646349	-	2895	403	CCA0698S0027;	exon:643455-643531,exon:644913-644993,exon:645866-645904,exon:645977-646069,exon:646237-646349	Cc_M_W_2,Cc_A_D_2	3,3	513819	CCA0698S0027	- && sp|O43719|HTSF1_HUMAN HIV Tat-specific factor 1 OS=Homo sapiens OX=9606 GN=HTATSF1 PE=1 SV=1 && PF00076:RNA recognition motif. (a.k.a. RRM, RBD, or RNP domain)|PF14237:GYF domain 2	0	0	0	0	0	0	0	0	3	0	0	0	0	3	0	0	0	0	0	0	0	0	0	0	0	60.9533097647202	0	0	0	0	73.1743011854237	0	0	0	--	--
novel_circ_0002208	scaffold23067	643454	646482	-	3028	426	CCA0698S0027;	exon:643455-643531,exon:645080-645182	Cc_P_W_1,Cc_P_D_2,Cc_P_W_2,Cc_P_W_3,Cc_M_D_1,Cc_M_W_1,Cc_M_D_2,Cc_M_W_2,Cc_M_D_3,Cc_M_W_3,Cc_A_D_1,Cc_A_W_1,Cc_A_D_2,Cc_A_W_2,Cc_A_D_3,Cc_A_W_3	22,5,13,14,9,5,19,48,3,4,16,30,38,45,31,10	1.87104e+47	CCA0698S0027	- && sp|O43719|HTSF1_HUMAN HIV Tat-specific factor 1 OS=Homo sapiens OX=9606 GN=HTATSF1 PE=1 SV=1 && PF00076:RNA recognition motif. (a.k.a. RRM, RBD, or RNP domain)|PF14237:GYF domain 2	22	5	13	0	14	9	5	19	48	3	4	16	30	38	45	31	10	1275.51020408163	396.322130627774	1002.46761258482	0	383.257138164198	529.442908406377	860.43710204784	827.490091894952	975.252956235524	210.866661980741	701.877522372346	2156.33423180593	1681.99147790985	926.874481682033	1610.13310433663	2270.8959050619	262.549884478051	3.03135071636317	14.0974725808189
novel_circ_0002210	scaffold23067	644912	646346	-	1434	422	CCA0698S0027;	exon:644913-644993,exon:645080-645182,exon:645866-645904,exon:645977-646065	Cc_P_D_2,Cc_P_W_2,Cc_M_D_1,Cc_M_W_1,Cc_M_D_2,Cc_M_W_2,Cc_M_D_3,Cc_A_W_1,Cc_A_D_2,Cc_A_W_2,Cc_A_D_3	6,3,3,7,4,10,5,7,7,15,3	1.61195e+32	CCA0698S0027	- && sp|O43719|HTSF1_HUMAN HIV Tat-specific factor 1 OS=Homo sapiens OX=9606 GN=HTATSF1 PE=1 SV=1 && PF00076:RNA recognition motif. (a.k.a. RRM, RBD, or RNP domain)|PF14237:GYF domain 2	0	6	3	0	0	3	7	4	10	5	0	0	7	7	15	3	0	0	475.586556753329	231.338679827267	0	0	176.480969468792	1204.61194286698	174.208440398937	203.177699215734	351.444436634568	0	0	392.464678178964	170.740036099322	536.711034778875	219.764	0	3.6376208596358	1.13161951146311
novel_circ_0002211	scaffold23067	644912	646482	-	1570	430	CCA0698S0027;	exon:644913-644993,exon:645080-645182,exon:646237-646482	Cc_P_W_1,Cc_P_D_2,Cc_P_W_2,Cc_P_D_3,Cc_P_W_3,Cc_M_D_1,Cc_M_W_1,Cc_M_D_2,Cc_M_W_2,Cc_M_D_3,Cc_M_W_3,Cc_A_D_1,Cc_A_W_1,Cc_A_D_2,Cc_A_W_2,Cc_A_D_3,Cc_A_W_3	20,9,19,9,8,29,6,23,64,9,4,8,19,25,17,15,9	2.24131e+50	CCA0698S0027	- && sp|O43719|HTSF1_HUMAN HIV Tat-specific factor 1 OS=Homo sapiens OX=9606 GN=HTATSF1 PE=1 SV=1 && PF00076:RNA recognition motif. (a.k.a. RRM, RBD, or RNP domain)|PF14237:GYF domain 2	20	9	19	9	8	29	6	23	64	9	4	8	19	25	17	15	9	1159.5547309833	713.379835129994	1465.14497223936	959.079283887468	219.00407895097	1705.98270486499	1032.52452245741	1001.69853229389	1300.3372749807	632.599985942223	701.877522372346	1078.16711590296	1065.2612693429	609.785843211864	608.272506082725	1098.8205992235	236.294896030246	13.1715905801477	14.8891765855268
novel_circ_0005127	scaffold51231	102472	103009	-	537	327	CCA1252S0007;	exon:102473-102590,exon:102704-102759,exon:102857-103009	Cc_M_W_2	2	81	CCA1252S0007	- && sp|Q8L718|ALB32_ARATH ALBINO3-like protein 2, chloroplastic OS=Arabidopsis thaliana OX=3702 GN=ALB3L2 PE=2 SV=2 && -	0	0	0	0	0	0	0	0	2	0	0	0	0	0	0	0	0	0	0	0	0	0	0	0	0	40.6355398431468	0	0	0	0	0	0	0	0	--	--
novel_circ_0005130	scaffold51231	106960	116775	-	9815	476	CCA1252S0007;	exon:106961-107008,exon:108923-108988,exon:109207-109266,exon:113345-113446,exon:114363-114434,exon:116648-116775	Cc_P_W_1,Cc_P_D_2,Cc_P_W_2,Cc_P_D_3,Cc_P_W_3,Cc_M_D_1,Cc_M_D_2,Cc_M_W_2,Cc_M_W_3,Cc_A_D_2,Cc_A_W_2,Cc_A_D_3	6,11,5,2,12,2,8,10,3,10,9,3	56,56,57,81,43,41,40,49,29,54,21,56	CCA1252S0007	- && sp|Q8L718|ALB32_ARATH ALBINO3-like protein 2, chloroplastic OS=Arabidopsis thaliana OX=3702 GN=ALB3L2 PE=2 SV=2 && -	6	11	5	2	12	2	0	8	10	0	3	0	0	10	9	3	0	347.866419294991	871.908687381103	385.564466378779	213.128729752771	328.506118426456	117.653979645862	0	348.416880797875	203.177699215734	0	526.408141779259	0	0	243.914337284746	322.026620867325	219.764	0	8.38345141837541	5.49374174653831
novel_circ_0005131	scaffold51231	113344	116775	-	3431	302	CCA1252S0007;	exon:113345-113446,exon:114363-114434,exon:116648-116775	Cc_P_W_3	10	48	CCA1252S0007	- && sp|Q8L718|ALB32_ARATH ALBINO3-like protein 2, chloroplastic OS=Arabidopsis thaliana OX=3702 GN=ALB3L2 PE=2 SV=2 && -	0	0	0	0	10	0	0	0	0	0	0	0	0	0	0	0	0	0	0	0	0	273.755098688713	0	0	0	0	0	0	0	0	0	0	0	0	0	1.34482637870311
novel_circ_0005132	scaffold51231	475226	476745	+	1519	405	CCA1252S0020;	exon:475227-475386,exon:475493-475569,exon:475667-475706,exon:476015-476072,exon:476676-476745	Cc_P_W_1	5	313	CCA1252S0020	- && sp|Q8GUN5|PHL1_ARATH Protein PHR1-LIKE 1 OS=Arabidopsis thaliana OX=3702 GN=PHL1 PE=1 SV=1 && PF14379:MYB-CC type transfactor, LHEQLE motif|PF00249:Myb-like DNA-binding domain	5	0	0	0	0	0	0	0	0	0	0	0	0	0	0	0	0	289.888682745826	0	0	0	0	0	0	0	0	0	0	0	0	0	0	0	0	0	1.66159797749116
novel_circ_0001543	scaffold19357	112411	112888	-	477	380	CCA0627S0002;	exon:112412-112501,exon:112599-112888	Cc_P_W_1,Cc_P_W_2,Cc_M_D_1,Cc_M_W_2,Cc_M_W_3,Cc_A_W_1,Cc_A_D_2,Cc_A_W_2,Cc_A_D_3,Cc_A_W_3	15,11,8,12,4,11,5,6,13,22	2.10278e+29	CCA0627S0002	- && - && -	15	0	11	0	0	8	0	0	12	0	4	0	11	5	6	13	22	869.666048237477	0	848.241826033313	0	0	470.615918583446	0	0	243.813239058881	0	701.877522372346	0	616.730208566943	121.957168642373	214.68441391155	952.311	577.609745851712	0	9.13406547450488
novel_circ_0001544	scaffold19357	1220445	1221177	+	732	396	CCA0627S0041;	intron:1220446-1220806,intron:1221143-1221177	Cc_P_D_3	3	51	CCA0627S0041	- && sp|Q84W55|IP5PF_ARATH Type II inositol polyphosphate 5-phosphatase 15 OS=Arabidopsis thaliana OX=3702 GN=IP5P15 PE=1 SV=2 && PF03372:Endonuclease/Exonuclease/phosphatase family	0	0	0	3	0	0	0	0	0	0	0	0	0	0	0	0	0	0	0	0	319.693094629156	0	0	0	0	0	0	0	0	0	0	0	0	0	2.57171976356466	0
novel_circ_0001546	scaffold19357	1430547	1430881	+	334	334	CCA0627S0064;	exon:1430548-1430881	Cc_M_W_1	5	21	CCA0627S0064	- && sp|Q94AY3|DRIP2_ARATH E3 ubiquitin protein ligase DRIP2 OS=Arabidopsis thaliana OX=3702 GN=DRIP2 PE=1 SV=1 && -	0	0	0	0	0	0	5	0	0	0	0	0	0	0	0	0	0	0	0	0	0	0	0	860.43710204784	0	0	0	0	0	0	0	0	0	0	--	--
novel_circ_0001547	scaffold19357	334469	337001	-	2532	355	CCA0627S0012;	exon:334470-334612	Cc_P_D_3	3	315	CCA0627S0012	- && sp|Q8TCB7|METL6_HUMAN tRNA N(3)-methylcytidine methyltransferase METTL6 OS=Homo sapiens OX=9606 GN=METTL6 PE=1 SV=2 && PF13489:Methyltransferase domain	0	0	0	3	0	0	0	0	0	0	0	0	0	0	0	0	0	0	0	0	319.693094629156	0	0	0	0	0	0	0	0	0	0	0	0	0	2.57171976356466	0
novel_circ_0001548	scaffold19357	649097	649577	-	480	390	CCA0627S0022;	exon:649098-649315,exon:649406-649577	Cc_A_W_1,Cc_A_W_2	6,2	124,87	CCA0627S0022	- && - && PF02037:SAP domain	0	0	0	0	0	0	0	0	0	0	0	0	6	0	2	0	0	0	0	0	0	0	0	0	0	0	0	0	0	336.398295581969	0	71.5615	0	0	--	--
novel_circ_0001550	scaffold19357	735259	736306	+	1047	225	CCA0627S0025;	exon:735260-735407,exon:736230-736306	Cc_M_D_2	3	348	CCA0627S0025	- && sp|Q5S2C3|PIR_ARATH Protein PIR OS=Arabidopsis thaliana OX=3702 GN=PIR PE=1 SV=2 && PF07159:Protein of unknown function (DUF1394)|PF05994:Cytoplasmic Fragile-X interacting family	0	0	0	0	0	0	0	3	0	0	0	0	0	0	0	0	0	0	0	0	0	0	0	0	130.656330299203	0	0	0	0	0	0	0	0	0	--	--
novel_circ_0001551	scaffold19357	740338	756919	+	16581	394	CCA0627S0025;	exon:756357-756506,exon:756776-756919	Cc_M_W_2	5	349	CCA0627S0025	- && sp|Q5S2C3|PIR_ARATH Protein PIR OS=Arabidopsis thaliana OX=3702 GN=PIR PE=1 SV=2 && PF07159:Protein of unknown function (DUF1394)|PF05994:Cytoplasmic Fragile-X interacting family	0	0	0	0	0	0	0	0	5	0	0	0	0	0	0	0	0	0	0	0	0	0	0	0	0	101.588849607867	0	0	0	0	0	0	0	0	--	--
novel_circ_0001552	scaffold19357	753818	756919	+	3101	324	CCA0627S0025;	exon:753819-753895,exon:753986-754088,exon:756776-756919	Cc_P_W_1,Cc_P_D_2,Cc_P_W_2,Cc_P_D_3,Cc_P_W_3,Cc_M_D_1,Cc_M_W_2,Cc_M_W_3,Cc_A_W_1,Cc_A_D_2,Cc_A_D_3,Cc_A_W_3	7,6,8,6,39,4,13,5,13,13,5,14	2.06245e+35	CCA0627S0025	- && sp|Q5S2C3|PIR_ARATH Protein PIR OS=Arabidopsis thaliana OX=3702 GN=PIR PE=1 SV=2 && PF07159:Protein of unknown function (DUF1394)|PF05994:Cytoplasmic Fragile-X interacting family	7	6	8	6	39	4	0	0	13	0	5	0	13	13	0	5	14	405.844155844156	475.586556753329	616.903146206046	639.386189258312	1067.64488488598	235.307959291723	0	0	264.131008980454	0	877.346902965432	0	728.862973760933	317.088638470169	0	366.274	367.569838269271	8.78106038676513	10.5887120759981
novel_circ_0001553	scaffold19357	756356	768903	+	12547	316	CCA0627S0025;	exon:766856-766943,exon:768776-768903	Cc_P_W_1,Cc_P_W_3,Cc_A_W_2	9,6,3	179336192	CCA0627S0025	- && sp|Q5S2C3|PIR_ARATH Protein PIR OS=Arabidopsis thaliana OX=3702 GN=PIR PE=1 SV=2 && PF07159:Protein of unknown function (DUF1394)|PF05994:Cytoplasmic Fragile-X interacting family	9	0	0	0	6	0	0	0	0	0	0	0	0	0	3	0	0	521.799628942486	0	0	0	164.253059213228	0	0	0	0	0	0	0	0	0	107.342206955775	0	0	0	3.79777218670596
novel_circ_0001554	scaffold19357	756356	770976	+	14620	354	CCA0627S0025;	exon:756357-756506,exon:770773-770976	Cc_M_D_1,Cc_M_W_2,Cc_M_D_3,Cc_M_W_3	2,9,3,5	404337203252	CCA0627S0025	- && sp|Q5S2C3|PIR_ARATH Protein PIR OS=Arabidopsis thaliana OX=3702 GN=PIR PE=1 SV=2 && PF07159:Protein of unknown function (DUF1394)|PF05994:Cytoplasmic Fragile-X interacting family	0	0	0	0	0	2	0	0	9	3	5	0	0	0	0	0	0	0	0	0	0	0	117.653979645862	0	0	182.859929294161	210.866661980741	877.346902965432	0	0	0	0	0	0	--	--
novel_circ_0001555	scaffold19357	766855	768903	+	2048	216	CCA0627S0025;	exon:766856-766943,exon:768776-768903	Cc_A_W_3	6	199	CCA0627S0025	- && sp|Q5S2C3|PIR_ARATH Protein PIR OS=Arabidopsis thaliana OX=3702 GN=PIR PE=1 SV=2 && PF07159:Protein of unknown function (DUF1394)|PF05994:Cytoplasmic Fragile-X interacting family	0	0	0	0	0	0	0	0	0	0	0	0	0	0	0	0	6	0	0	0	0	0	0	0	0	0	0	0	0	0	0	0	0	157.529930686831	--	--
novel_circ_0002159	scaffold22957	1342880	1343248	-	368	200	CCA0696S0078;	exon:1342881-1342938,exon:1343107-1343248	Cc_P_W_1,Cc_P_W_2,Cc_A_W_1	2,3,5	165158288	CCA0696S0078	- && sp|Q9SJZ7|DNJA6_ARATH Chaperone protein dnaJ A6, chloroplastic OS=Arabidopsis thaliana OX=3702 GN=DJA6 PE=2 SV=2 && PF00226:DnaJ domain|PF00684:DnaJ central domain|PF01556:DnaJ C terminal domain	2	0	3	0	0	0	0	0	0	0	0	0	5	0	0	0	0	115.95547309833	0	231.338679827267	0	0	0	0	0	0	0	0	0	280.331912984974	0	0	0	0	0	1.79625870245957
novel_circ_0002160	scaffold22957	1437400	1439302	+	1902	557	CCA0696S0081;	exon:1437401-1437471,exon:1437576-1437719,exon:1438961-1439302	Cc_P_W_3,Cc_M_D_1,Cc_M_W_1,Cc_M_D_2,Cc_A_D_1,Cc_A_W_1,Cc_A_D_2,Cc_A_W_2,Cc_A_D_3,Cc_A_W_3	24,27,2,9,20,30,90,47,10,26	94,286,132,149,103,90,134,136,150,85	CCA0696S0081	- && sp|C0LGT1|Y5129_ARATH Probable LRR receptor-like serine/threonine-protein kinase At5g10290 OS=Arabidopsis thaliana OX=3702 GN=At5g10290 PE=1 SV=1 && PF00069:Protein kinase domain|PF08263:Leucine rich repeat N-terminal domain|PF13855:Leucine rich repeat	0	0	0	0	24	27	2	9	0	0	0	20	30	90	47	10	26	0	0	0	0	657.012236852911	1588.32872521913	344.174840819136	391.968990897609	0	0	0	2695.41778975741	1681.99147790985	2195.22903556271	1681.69457564048	732.547	682.629699642932	0	3.22758330888747
novel_circ_0002161	scaffold22957	1683522	1684201	-	679	172	CCA0696S0099;	exon:1683523-1683584,exon:1684092-1684201	Cc_A_W_2	5	126	CCA0696S0099	- && sp|G7ID19|RBP2_MEDTR RNA-binding protein 2 OS=Medicago truncatula OX=3880 GN=RBP2 PE=2 SV=1 && -	0	0	0	0	0	0	0	0	0	0	0	0	0	0	5	0	0	0	0	0	0	0	0	0	0	0	0	0	0	0	0	178.903678259625	0	0	--	--
novel_circ_0002162	scaffold22957	180882	181655	+	773	773	CCA0696S0014;	exon:180883-181156	Cc_P_D_3	7	805	CCA0696S0014	- && - && -	0	0	0	7	0	0	0	0	0	0	0	0	0	0	0	0	0	0	0	0	745.950554134697	0	0	0	0	0	0	0	0	0	0	0	0	0	6.00067944831755	0
novel_circ_0002164	scaffold22957	714868	715242	+	374	374	CCA0696S0047;	exon:714869-715242	Cc_P_W_2	4	4061	CCA0696S0047	- && sp|P46668|ATHB6_ARATH Homeobox-leucine zipper protein ATHB-6 OS=Arabidopsis thaliana OX=3702 GN=ATHB-6 PE=1 SV=1 && PF00046:Homeodomain|PF02183:Homeobox associated leucine zipper	0	0	4	0	0	0	0	0	0	0	0	0	0	0	0	0	0	0	0	308.451573103023	0	0	0	0	0	0	0	0	0	0	0	0	0	0	0	1.50882601528415
novel_circ_0002165	scaffold22957	756905	758906	-	2001	232	CCA0696S0051;	exon:756906-757006,exon:758776-758906	Cc_M_W_2	4	196	CCA0696S0051	- && sp|Q8MRQ4|LMBD2_DROME LMBR1 domain-containing protein 2 homolog OS=Drosophila melanogaster OX=7227 GN=CG8135 PE=2 SV=2 && PF04791:LMBR1-like membrane protein	0	0	0	0	0	0	0	0	4	0	0	0	0	0	0	0	0	0	0	0	0	0	0	0	0	81.2710796862936	0	0	0	0	0	0	0	0	--	--
novel_circ_0002166	scaffold22957	923673	924198	+	525	297	CCA0696S0058;	exon:923674-923766,exon:923893-923997,exon:924100-924198	Cc_P_W_2	8	91	CCA0696S0058	- && sp|Q0D4J7|SAPK2_ORYSJ Serine/threonine-protein kinase SAPK2 OS=Oryza sativa subsp. japonica OX=39947 GN=SAPK2 PE=1 SV=1 && PF00069:Protein kinase domain	0	0	8	0	0	0	0	0	0	0	0	0	0	0	0	0	0	0	0	616.903146206046	0	0	0	0	0	0	0	0	0	0	0	0	0	0	0	3.01765203056829
novel_circ_0002167	scaffold22957	993027	993464	+	437	322	CCA0696S0061;	exon:993028-993293	Cc_M_D_1	4	453	CCA0696S0061	- && sp|Q5ZLV4|NSUN2_CHICK RNA cytosine-C(5)-methyltransferase NSUN2 OS=Gallus gallus OX=9031 GN=NSUN2 PE=2 SV=1 && PF01189:16S rRNA methyltransferase RsmB/F	0	0	0	0	0	4	0	0	0	0	0	0	0	0	0	0	0	0	0	0	0	0	235.307959291723	0	0	0	0	0	0	0	0	0	0	0	--	--
novel_circ_0006049	scaffold69045	154059	159070	+	5011	208	CCA1737S0009;	exon:158963-159070	Cc_M_D_2	3	1307	CCA1737S0009	- && sp|Q6NXD8|DEN5B_DANRE DENN domain-containing protein 5B OS=Danio rerio OX=7955 GN=dennd5b PE=2 SV=2 && PF02141:DENN (AEX-3) domain|PF03456:uDENN domain	0	0	0	0	0	0	0	3	0	0	0	0	0	0	0	0	0	0	0	0	0	0	0	0	130.656330299203	0	0	0	0	0	0	0	0	0	--	--
novel_circ_0006050	scaffold69045	156501	159070	+	2569	261	CCA1737S0009;	exon:156502-156576,exon:157046-157123	Cc_A_D_2	5	435	CCA1737S0009	- && sp|Q6NXD8|DEN5B_DANRE DENN domain-containing protein 5B OS=Danio rerio OX=7955 GN=dennd5b PE=2 SV=2 && PF02141:DENN (AEX-3) domain|PF03456:uDENN domain	0	0	0	0	0	0	0	0	0	0	0	0	0	5	0	0	0	0	0	0	0	0	0	0	0	0	0	0	0	0	121.957168642373	0	0	0	--	--
novel_circ_0005263	scaffold53850	128830	129823	+	993	382	CCA1298S0014;	exon:128831-129049,exon:129661-129823	Cc_P_W_2,Cc_M_D_1	5,2	7511805	CCA1298S0014	- && sp|O80507|CSK2E_ARATH Putative casein kinase II subunit beta-4 OS=Arabidopsis thaliana OX=3702 GN=CKB4 PE=1 SV=1 && PF01214:Casein kinase II regulatory subunit	0	0	5	0	0	2	0	0	0	0	0	0	0	0	0	0	0	0	0	385.564466378779	0	0	117.653979645862	0	0	0	0	0	0	0	0	0	0	0	0	1.88603251910518
novel_circ_0005264	scaffold53850	187749	188759	+	1010	150	n/a	intergenic_region:187750-187784,intergenic_region:188645-188759	Cc_M_D_3	7	249	--	-	0	0	0	0	0	0	0	0	0	7	0	0	0	0	0	0	0	0	0	0	0	0	0	0	0	0	492.022211288395	0	0	0	0	0	0	0	--	--
novel_circ_0005265	scaffold53850	187749	190212	+	2463	455	n/a	intergenic_region:188256-188342,intergenic_region:188645-188759,intergenic_region:190121-190212	Cc_P_D_2,Cc_P_D_3,Cc_M_D_2,Cc_M_D_3	5,8,8,10	148221319259	--	-	0	5	0	8	0	0	0	8	0	10	0	0	0	0	0	0	0	0	396.322130627774	0	852.514919011083	0	0	0	348.416880797875	0	702.888873269136	0	0	0	0	0	0	0	9.88927008586894	0
novel_circ_0005266	scaffold53850	187752	190212	+	2460	365	n/a	intergenic_region:188645-188759,intergenic_region:190121-190212	Cc_M_D_3	9	259	--	-	0	0	0	0	0	0	0	0	0	9	0	0	0	0	0	0	0	0	0	0	0	0	0	0	0	0	632.599985942223	0	0	0	0	0	0	0	--	--
novel_circ_0005267	scaffold53850	71302	72378	-	1076	495	CCA1298S0009;	exon:72241-72378	Cc_P_W_1,Cc_P_W_3	4,10	6491249	CCA1298S0009	- && - && PF00160:Cyclophilin type peptidyl-prolyl cis-trans isomerase/CLD	4	0	0	0	10	0	0	0	0	0	0	0	0	0	0	0	0	231.91094619666	0	0	0	273.755098688713	0	0	0	0	0	0	0	0	0	0	0	0	0	2.67410476069604
novel_circ_0005268	scaffold53850	72240	74923	-	2683	282	CCA1298S0009;	exon:72241-72378,exon:74331-74375,exon:74825-74923	Cc_A_W_1	5	897	CCA1298S0009	- && - && PF00160:Cyclophilin type peptidyl-prolyl cis-trans isomerase/CLD	0	0	0	0	0	0	0	0	0	0	0	0	5	0	0	0	0	0	0	0	0	0	0	0	0	0	0	0	0	280.331912984974	0	0	0	0	--	--
novel_circ_0003883	scaffold34494	581023	604191	-	23168	316	n/a	intergenic_region:581024-581270	Cc_P_D_3	2	1628	--	-	0	0	0	2	0	0	0	0	0	0	0	0	0	0	0	0	0	0	0	0	213.128729752771	0	0	0	0	0	0	0	0	0	0	0	0	0	1.71447984237644	0
novel_circ_0003885	scaffold34494	658302	658883	-	581	384	CCA0932S0046;	exon:658303-658470,exon:658563-658681,exon:658787-658883	Cc_M_D_1	3	421	CCA0932S0046	- && sp|P37225|MAON_SOLTU NAD-dependent malic enzyme 59 kDa isoform, mitochondrial OS=Solanum tuberosum OX=4113 PE=1 SV=1 && PF03949:Malic enzyme, NAD binding domain|PF00390:Malic enzyme, N-terminal domain	0	0	0	0	0	3	0	0	0	0	0	0	0	0	0	0	0	0	0	0	0	0	176.480969468792	0	0	0	0	0	0	0	0	0	0	0	--	--
novel_circ_0005239	scaffold53084	288111	298507	-	10396	185	CCA1285S0029;	exon:298423-298507	Cc_A_D_2	4	89	CCA1285S0029	- && sp|F4JQZ3|REN1_ARATH Rho GTPase-activating protein REN1 OS=Arabidopsis thaliana OX=3702 GN=REN1 PE=1 SV=2 && PF14389:Leucine-zipper of ternary complex factor MIP1|PF00620:RhoGAP domain|PF00169:PH domain	0	0	0	0	0	0	0	0	0	0	0	0	0	4	0	0	0	0	0	0	0	0	0	0	0	0	0	0	0	0	97.5657349138982	0	0	0	--	--
novel_circ_0004598	scaffold42661	698125	698658	-	533	348	CCA1084S0048;	exon:698126-698203,exon:698286-698465,exon:698569-698658	Cc_P_W_1	3	1076	CCA1084S0048	- && sp|P41918|RANA1_TOBAC GTP-binding nuclear protein Ran-A1 OS=Nicotiana tabacum OX=4097 GN=RAN-A1 PE=2 SV=1 && PF00071:Ras family	3	0	0	0	0	0	0	0	0	0	0	0	0	0	0	0	0	173.933209647495	0	0	0	0	0	0	0	0	0	0	0	0	0	0	0	0	0	0.996958786494697
novel_circ_0004599	scaffold42661	698285	699527	-	1242	298	CCA1084S0048;	exon:698286-698465,exon:699410-699527	Cc_P_D_2,Cc_A_D_2,Cc_A_W_2,Cc_A_D_3	9,5,7,4	3130937832354780	CCA1084S0048	- && sp|P41918|RANA1_TOBAC GTP-binding nuclear protein Ran-A1 OS=Nicotiana tabacum OX=4097 GN=RAN-A1 PE=2 SV=1 && PF00071:Ras family	0	9	0	0	0	0	0	0	0	0	0	0	0	5	7	4	0	0	713.379835129994	0	0	0	0	0	0	0	0	0	0	0	121.957168642373	250.465149563475	293.019	0	5.4564312894537	0
novel_circ_0004600	scaffold42661	739294	739922	-	628	367	CCA1084S0053;	exon:739295-739405,exon:739572-739670,exon:739766-739922	Cc_A_D_2	7	433	CCA1084S0053	- && sp|Q9C5U3|PRS8A_ARATH 26S proteasome regulatory subunit 8 homolog A OS=Arabidopsis thaliana OX=3702 GN=RPT6A PE=1 SV=1 && PF17862:AAA+ lid domain|PF00004:ATPase family associated with various cellular activities (AAA)|PF16450:Proteasomal ATPase OB C-terminal domain	0	0	0	0	0	0	0	0	0	0	0	0	0	7	0	0	0	0	0	0	0	0	0	0	0	0	0	0	0	0	170.740036099322	0	0	0	--	--
novel_circ_0004959	scaffold48837	156818	163880	-	7062	254	CCA1204S0011;	exon:156819-156926,exon:163015-163080,exon:163801-163880	Cc_P_W_1,Cc_P_W_2,Cc_M_D_1,Cc_M_W_2,Cc_A_W_1,Cc_A_D_2,Cc_A_W_2	4,5,6,8,9,4,5	2.14309e+20	CCA1204S0011	- && sp|Q0WL81|RNL_ARATH tRNA ligase 1 OS=Arabidopsis thaliana OX=3702 GN=RNL PE=1 SV=1 && -	4	0	5	0	0	6	0	0	8	0	0	0	9	4	5	0	0	231.91094619666	0	385.564466378779	0	0	352.961938937585	0	0	162.542159372587	0	0	0	504.597443372954	97.5657349138982	178.903678259625	0	0	0	3.21531090109811
novel_circ_0004960	scaffold48837	162609	163880	-	1271	370	CCA1204S0011;	exon:162610-162899,exon:163801-163880	Cc_P_W_1,Cc_P_D_2,Cc_P_W_2,Cc_P_D_3,Cc_P_W_3,Cc_M_D_1,Cc_M_W_1,Cc_M_W_2,Cc_M_D_3,Cc_A_D_1,Cc_A_W_2	36,15,17,13,73,18,4,23,4,4,7	2.23246e+32	CCA1204S0011	- && sp|Q0WL81|RNL_ARATH tRNA ligase 1 OS=Arabidopsis thaliana OX=3702 GN=RNL PE=1 SV=1 && -	36	15	17	13	73	18	4	0	23	4	0	4	0	0	7	0	0	2087.19851576994	1188.96639188332	1310.91918568785	1385.33674339301	1998.41222042761	1058.88581681275	688.349681638272	0	467.308708196188	281.155549307654	0	539.083557951482	0	0	250.465149563475	0	0	20.2381711245364	28.1932485674267
novel_circ_0004961	scaffold48837	162609	172283	-	9674	293	CCA1204S0011;	exon:171938-171969,exon:172123-172283	Cc_P_W_2	3	265	CCA1204S0011	- && sp|Q0WL81|RNL_ARATH tRNA ligase 1 OS=Arabidopsis thaliana OX=3702 GN=RNL PE=1 SV=1 && -	0	0	3	0	0	0	0	0	0	0	0	0	0	0	0	0	0	0	0	231.338679827267	0	0	0	0	0	0	0	0	0	0	0	0	0	0	0	1.13161951146311
novel_circ_0004962	scaffold48837	280613	282181	-	1568	383	CCA1204S0017;	exon:280614-280725,exon:281911-282181	Cc_M_D_2,Cc_A_D_2,Cc_A_W_2	2,4,3	2370804434	CCA1204S0017	- && sp|Q9ASS7|CAAT2_ARATH Cationic amino acid transporter 2, vacuolar OS=Arabidopsis thaliana OX=3702 GN=CAT2 PE=1 SV=1 && PF13906:C-terminus of AA_permease|PF13520:Amino acid permease	0	0	0	0	0	0	0	2	0	0	0	0	0	4	3	0	0	0	0	0	0	0	0	0	87.1042201994687	0	0	0	0	0	97.5657349138982	107.342206955775	0	0	--	--
novel_circ_0004963	scaffold48837	281910	284940	-	3030	340	CCA1204S0017;	exon:284553-284619,exon:284768-284940	Cc_P_D_2	3	1239	CCA1204S0017	- && sp|Q9ASS7|CAAT2_ARATH Cationic amino acid transporter 2, vacuolar OS=Arabidopsis thaliana OX=3702 GN=CAT2 PE=1 SV=1 && PF13906:C-terminus of AA_permease|PF13520:Amino acid permease	0	3	0	0	0	0	0	0	0	0	0	0	0	0	0	0	0	0	237.793278376665	0	0	0	0	0	0	0	0	0	0	0	0	0	0	0	1.8188104298179	0
novel_circ_0004967	scaffold48837	380139	381249	-	1110	287	CCA1204S0021;	exon:380140-380224,exon:381048-381249	Cc_P_W_1,Cc_P_W_2,Cc_P_D_3,Cc_P_W_3,Cc_M_W_1,Cc_M_D_2,Cc_M_W_2,Cc_M_D_3,Cc_A_D_1,Cc_A_W_1,Cc_A_W_3	7,8,4,66,12,12,8,11,6,12,6	1.70157e+32	CCA1204S0021	- && sp|Q9ASS7|CAAT2_ARATH Cationic amino acid transporter 2, vacuolar OS=Arabidopsis thaliana OX=3702 GN=CAT2 PE=1 SV=1 && PF13520:Amino acid permease	7	0	8	4	66	0	12	12	8	11	0	6	12	0	0	0	6	405.844155844156	0	616.903146206046	426.257459505541	1806.78365134551	0	2065.04904491482	522.625321196812	162.542159372587	773.17776059605	0	808.625336927224	672.796591163938	0	0	0	157.529930686831	3.42895968475288	14.2197432984965
novel_circ_0004176	scaffold38090	269315	274020	+	4705	219	CCA1000S0006;	exon:269316-269369,exon:273597-273636,exon:273896-274020	Cc_M_W_2,Cc_A_D_2,Cc_A_W_2,Cc_A_D_3,Cc_A_W_3	5,12,6,6,5	33,22,18,31,10	CCA1000S0006	- && sp|Q9C587|RFC1_ARATH Replication factor C subunit 1 OS=Arabidopsis thaliana OX=3702 GN=RFC1 PE=2 SV=1 && PF08519:Replication factor RFC1 C terminal domain|PF00004:ATPase family associated with various cellular activities (AAA)|PF00533:BRCA1 C Terminus (BRCT) domain	0	0	0	0	0	0	0	0	5	0	0	0	0	12	6	6	5	0	0	0	0	0	0	0	0	101.588849607867	0	0	0	0	292.697204741695	214.68441391155	439.528	131.274942239025	--	--
novel_circ_0004177	scaffold38090	273302	274020	+	718	347	CCA1000S0006;	exon:273303-273484,exon:273597-273636,exon:273896-274020	Cc_P_W_3,Cc_A_D_1,Cc_A_W_2,Cc_A_D_3,Cc_A_W_3	7,3,10,7,10	15,18,15,41,18	CCA1000S0006	- && sp|Q9C587|RFC1_ARATH Replication factor C subunit 1 OS=Arabidopsis thaliana OX=3702 GN=RFC1 PE=2 SV=1 && PF08519:Replication factor RFC1 C terminal domain|PF00004:ATPase family associated with various cellular activities (AAA)|PF00533:BRCA1 C Terminus (BRCT) domain	0	0	0	0	7	0	0	0	0	0	0	3	0	0	10	7	10	0	0	0	0	191.628569082099	0	0	0	0	0	0	404.312668463612	0	0	357.80735651925	512.783	262.549884478051	0	0.94137846509218
novel_circ_0004178	scaffold38090	333508	334934	+	1426	535	CCA1000S0010;	exon:333509-333571,exon:333659-333767,exon:334572-334934	Cc_P_W_2,Cc_P_W_3,Cc_M_D_1,Cc_M_W_1,Cc_M_D_2,Cc_M_W_2,Cc_M_W_3,Cc_A_W_1,Cc_A_W_2,Cc_A_D_3	12,5,5,5,8,10,3,4,6,19	4.63418e+31	CCA1000S0010	- && sp|Q9ZT42|RHF2A_ARATH E3 ubiquitin-protein ligase RHF2A OS=Arabidopsis thaliana OX=3702 GN=RHF2A PE=2 SV=1 && PF13639:Ring finger domain	0	0	12	0	5	5	5	8	10	0	3	0	4	0	6	19	0	0	0	925.354719309069	0	136.877549344357	294.134949114654	860.43710204784	348.416880797875	203.177699215734	0	526.408141779259	0	224.265530387979	0	214.68441391155	1391.8394256831	0	0	5.19889123520399
novel_circ_0004180	scaffold38090	602016	609672	+	7656	320	CCA1000S0018;	exon:602017-602223	Cc_P_W_3	10	51	CCA1000S0018	- && sp|Q39238|TSL_ARATH Serine/threonine-protein kinase TOUSLED OS=Arabidopsis thaliana OX=3702 GN=TOUSLED PE=1 SV=1 && PF00069:Protein kinase domain	0	0	0	0	10	0	0	0	0	0	0	0	0	0	0	0	0	0	0	0	0	273.755098688713	0	0	0	0	0	0	0	0	0	0	0	0	0	1.34482637870311
novel_circ_0004181	scaffold38090	606640	609672	+	3032	164	CCA1000S0018;	exon:606641-606691,exon:609560-609672	Cc_P_W_1,Cc_P_D_2,Cc_P_W_2,Cc_P_W_3,Cc_M_D_2,Cc_M_W_2,Cc_M_D_3,Cc_A_D_2,Cc_A_W_3	24,4,14,28,8,38,12,30,20	10,35,28,13,12,30,13,23,18	CCA1000S0018	- && sp|Q39238|TSL_ARATH Serine/threonine-protein kinase TOUSLED OS=Arabidopsis thaliana OX=3702 GN=TOUSLED PE=1 SV=1 && PF00069:Protein kinase domain	24	4	14	0	28	0	0	8	38	12	0	0	0	30	0	0	20	1391.46567717996	317.057704502219	1079.58050586058	0	766.514276328397	0	0	348.416880797875	772.07525701979	843.466647922963	0	0	0	731.743011854237	0	0	525.099768956102	2.42508057309053	17.0220752058208
novel_circ_0004182	scaffold38090	616328	619362	-	3034	209	CCA1000S0018;	intron:616329-616441,intron:618825-618869,intron:619312-619362	Cc_M_D_1,Cc_A_W_2	3,12	53,44	CCA1000S0018	- && sp|Q39238|TSL_ARATH Serine/threonine-protein kinase TOUSLED OS=Arabidopsis thaliana OX=3702 GN=TOUSLED PE=1 SV=1 && PF00069:Protein kinase domain	0	0	0	0	0	3	0	0	0	0	0	0	0	0	12	0	0	0	0	0	0	0	176.480969468792	0	0	0	0	0	0	0	0	429.369	0	0	--	--
novel_circ_0002042	scaffold22187	1002556	1003081	-	525	428	CCA0679S0045;	exon:1002557-1002867,exon:1002965-1003081	Cc_P_W_1,Cc_P_W_3,Cc_M_W_2,Cc_M_D_3,Cc_A_W_1,Cc_A_D_2,Cc_A_W_3	11,19,6,2,9,7,9	21,13,40,20,21,29,23	CCA0679S0045	- && sp|Q8VZQ6|GCL2_ARATH LanC-like protein GCL2 OS=Arabidopsis thaliana OX=3702 GN=GCL2 PE=2 SV=1 && PF05147:Lanthionine synthetase C-like protein	11	0	0	0	19	0	0	0	6	2	0	0	9	7	0	0	9	637.755102040816	0	0	0	520.134687508555	0	0	0	121.90661952944	140.577774653827	0	0	504.597443372954	170.740036099322	0	0	236.294896030246	0	6.21068567001647
novel_circ_0002043	scaffold22187	1629577	1630192	+	615	438	CCA0679S0084;	exon:1629578-1629739,exon:1629821-1629932,exon:1630029-1630192	Cc_M_D_1,Cc_A_D_3	4,11	62103	CCA0679S0084	- && sp|O81416|GUN17_ARATH Endoglucanase 17 OS=Arabidopsis thaliana OX=3702 GN=At4g02290 PE=2 SV=1 && PF00759:Glycosyl hydrolase family 9	0	0	0	0	0	4	0	0	0	0	0	0	0	0	0	11	0	0	0	0	0	0	235.307959291723	0	0	0	0	0	0	0	0	0	805.802	0	--	--
novel_circ_0002044	scaffold22187	1634704	1636983	-	2279	217	CCA0679S0085;	exon:1636867-1636983	Cc_P_D_2	4	7335	CCA0679S0085	- && sp|O24301|SUS2_PEA Sucrose synthase 2 OS=Pisum sativum OX=3888 GN=SUS2 PE=2 SV=1 && PF00862:Sucrose synthase|PF00534:Glycosyl transferases group 1	0	4	0	0	0	0	0	0	0	0	0	0	0	0	0	0	0	0	317.057704502219	0	0	0	0	0	0	0	0	0	0	0	0	0	0	0	2.42508057309053	0
novel_circ_0002045	scaffold22187	1637523	1638563	-	1040	219	CCA0679S0085;	exon:1638445-1638563	Cc_P_W_3	2	1575	CCA0679S0085	- && sp|O24301|SUS2_PEA Sucrose synthase 2 OS=Pisum sativum OX=3888 GN=SUS2 PE=2 SV=1 && PF00862:Sucrose synthase|PF00534:Glycosyl transferases group 1	0	0	0	0	2	0	0	0	0	0	0	0	0	0	0	0	0	0	0	0	0	54.7510197377426	0	0	0	0	0	0	0	0	0	0	0	0	0	0.268965275740623
novel_circ_0002046	scaffold22187	1638953	1640207	-	1254	326	CCA0679S0085;	exon:1638954-1639146,exon:1640075-1640207	Cc_P_D_2	5	8714	CCA0679S0085	- && sp|O24301|SUS2_PEA Sucrose synthase 2 OS=Pisum sativum OX=3888 GN=SUS2 PE=2 SV=1 && PF00862:Sucrose synthase|PF00534:Glycosyl transferases group 1	0	5	0	0	0	0	0	0	0	0	0	0	0	0	0	0	0	0	396.322130627774	0	0	0	0	0	0	0	0	0	0	0	0	0	0	0	3.03135071636317	0
novel_circ_0002049	scaffold22187	1972277	1977964	-	5687	438	CCA0679S0114;	exon:1972278-1972386,exon:1973650-1973713,exon:1977212-1977270,exon:1977759-1977964	Cc_M_D_3,Cc_A_D_3	4,2	139165	CCA0679S0114	- && sp|Q3MV14|DSE1_ARATH Protein DECREASED SIZE EXCLUSION LIMIT 1 OS=Arabidopsis thaliana OX=3702 GN=DSE1 PE=1 SV=1 && -	0	0	0	0	0	0	0	0	0	4	0	0	0	0	0	2	0	0	0	0	0	0	0	0	0	0	281.155549307654	0	0	0	0	0	146.509	0	--	--
novel_circ_0002051	scaffold22187	1973649	1977964	-	4315	270	CCA0679S0114;	exon:1973650-1973713	Cc_P_W_3,Cc_M_W_2,Cc_A_D_3	10,13,3	197214204	CCA0679S0114	- && sp|Q3MV14|DSE1_ARATH Protein DECREASED SIZE EXCLUSION LIMIT 1 OS=Arabidopsis thaliana OX=3702 GN=DSE1 PE=1 SV=1 && -	0	0	0	0	10	0	0	0	13	0	0	0	0	0	0	3	0	0	0	0	0	273.755098688713	0	0	0	264.131008980454	0	0	0	0	0	0	219.764	0	0	1.34482637870311
novel_circ_0002053	scaffold22187	903579	904074	+	495	407	CCA0679S0039;	exon:903580-903750,exon:903839-904074	Cc_P_W_2,Cc_P_W_3	10,5	766447	CCA0679S0039	- && sp|P34913|HYES_HUMAN Bifunctional epoxide hydrolase 2 OS=Homo sapiens OX=9606 GN=EPHX2 PE=1 SV=2 && PF00561:alpha/beta hydrolase fold	0	0	10	0	5	0	0	0	0	0	0	0	0	0	0	0	0	0	0	771.128932757557	0	136.877549344357	0	0	0	0	0	0	0	0	0	0	0	0	0	4.44447822756192
novel_circ_0002054	scaffold22187	977537	978032	+	495	272	CCA0679S0044;	intron:977538-977708	Cc_A_D_2	5	222	CCA0679S0044	- && sp|P34913|HYES_HUMAN Bifunctional epoxide hydrolase 2 OS=Homo sapiens OX=9606 GN=EPHX2 PE=1 SV=2 && PF00561:alpha/beta hydrolase fold	0	0	0	0	0	0	0	0	0	0	0	0	0	5	0	0	0	0	0	0	0	0	0	0	0	0	0	0	0	0	121.957168642373	0	0	0	--	--
novel_circ_0005942	scaffold67998	396529	396983	+	454	331	CCA1638S0020;	exon:396530-396692,exon:396816-396983	Cc_P_W_1,Cc_P_D_2,Cc_P_W_2,Cc_P_D_3,Cc_P_W_3,Cc_M_D_1,Cc_M_D_2,Cc_M_D_3,Cc_A_D_2,Cc_A_D_3	8,3,2,4,7,3,17,10,6,2	2.55235e+36	CCA1638S0020	- && sp|Q9Y7K5|YGI3_SCHPO Uncharacterized WD repeat-containing protein C2A9.03 OS=Schizosaccharomyces pombe (strain 972 / ATCC 24843) OX=284812 GN=SPBC2A9.03 PE=4 SV=2 && -	8	3	2	4	7	3	0	17	0	10	0	0	0	6	0	2	0	463.821892393321	237.793278376665	154.225786551511	426.257459505541	191.628569082099	176.480969468792	0	740.385871695484	0	702.888873269136	0	0	0	146.348602370847	0	146.509	0	5.24777011457078	4.35434823672011
novel_circ_0005943	scaffold67998	396529	397770	+	1241	418	CCA1638S0020;	exon:396530-396692,exon:396816-396983,exon:397684-397770	Cc_P_W_1,Cc_P_D_2,Cc_P_W_2,Cc_P_D_3,Cc_P_W_3,Cc_M_D_1,Cc_M_D_2,Cc_M_D_3,Cc_A_D_2	7,5,6,8,18,7,7,5,4	2.23207e+32	CCA1638S0020	- && sp|Q9Y7K5|YGI3_SCHPO Uncharacterized WD repeat-containing protein C2A9.03 OS=Schizosaccharomyces pombe (strain 972 / ATCC 24843) OX=284812 GN=SPBC2A9.03 PE=4 SV=2 && -	7	5	6	8	18	7	0	7	0	5	0	0	0	4	0	0	0	405.844155844156	396.322130627774	462.677359654534	852.514919011083	492.759177639684	411.788928760515	0	304.86477069814	0	351.444436634568	0	0	0	97.5657349138982	0	0	0	9.88927008586894	7.01016367307945
novel_circ_0004985	scaffold49276	14196	31055	+	16859	208	n/a	intergenic_region:14197-14303	Cc_P_W_1,Cc_P_D_2,Cc_P_W_2,Cc_P_D_3,Cc_P_W_3,Cc_M_D_1,Cc_M_W_1,Cc_M_D_2,Cc_M_W_2,Cc_M_D_3,Cc_M_W_3,Cc_A_D_1,Cc_A_W_1,Cc_A_D_2,Cc_A_W_2,Cc_A_D_3,Cc_A_W_3	33,43,40,47,32,74,27,31,75,119,33,29,43,28,25,39,16	6,33,8,29,25,15,11,37,9,41,11,27,1,9,6,7,6	--	-	33	43	40	47	32	74	27	31	75	119	33	29	43	28	25	39	16	1913.26530612245	3408.37032339886	3084.51573103023	5008.52514919011	876.016315803882	4353.19724689688	4646.36035105834	1350.11541309176	1523.83274411801	8364.37759190272	5790.48955957185	3908.35579514825	2410.85445167078	682.960144397288	894.518391298125	2856.9335579811	420.079815164881	66.3598924565696	30.3582512161331
novel_circ_0002104	scaffold22626	103327	105724	+	2397	222	CCA0688S0007;	exon:103328-103433,exon:105609-105724	Cc_M_D_2	6	788	CCA0688S0007	- && sp|Q41141|PFPB_RICCO Pyrophosphate--fructose 6-phosphate 1-phosphotransferase subunit beta OS=Ricinus communis OX=3988 GN=PFP-BETA PE=3 SV=1 && PF00365:Phosphofructokinase	0	0	0	0	0	0	0	6	0	0	0	0	0	0	0	0	0	0	0	0	0	0	0	0	261.312660598406	0	0	0	0	0	0	0	0	0	--	--
novel_circ_0002105	scaffold22626	1059874	1060956	-	1082	264	CCA0688S0079;	exon:1059875-1060028,exon:1060847-1060956	Cc_P_D_3,Cc_M_D_1,Cc_M_W_2	2,8,11	10792178883	CCA0688S0079	- && sp|Q9LXT9|CALS3_ARATH Callose synthase 3 OS=Arabidopsis thaliana OX=3702 GN=CALS3 PE=3 SV=3 && PF02364:1,3-beta-glucan synthase component|PF14288:1,3-beta-glucan synthase subunit FKS1, domain-1|PF04652:Vta1 like	0	0	0	2	0	8	0	0	11	0	0	0	0	0	0	0	0	0	0	0	213.128729752771	0	470.615918583446	0	0	223.495469137307	0	0	0	0	0	0	0	0	1.71447984237644	0
novel_circ_0002107	scaffold22626	171642	173770	+	2128	301	CCA0688S0012;	exon:171643-171769	Cc_P_D_2,Cc_P_W_3,Cc_M_D_2,Cc_A_D_2,Cc_A_D_3	2,19,2,2,3	190,201,207,90,84	CCA0688S0012	- && sp|Q2RQW1|RL4_RHORT 50S ribosomal protein L4 OS=Rhodospirillum rubrum (strain ATCC 11170 / ATH 1.1.1 / DSM 467 / LMG 4362 / NCIMB 8255 / S1) OX=269796 GN=rplD PE=3 SV=1 && PF00573:Ribosomal protein L4/L1 family	0	2	0	0	19	0	0	2	0	0	0	0	0	2	0	3	0	0	158.52885225111	0	0	520.134687508555	0	0	87.1042201994687	0	0	0	0	0	48.7828674569491	0	219.764	0	1.21254028654527	2.55517011953592
novel_circ_0002108	scaffold22626	241231	242480	+	1249	372	CCA0688S0019;	exon:241232-241348,exon:241797-241897,exon:242173-242244,exon:242399-242480	Cc_P_W_3	6	79	CCA0688S0019	- && sp|Q65XS5|BC10_ORYSJ Glycosyltransferase BC10 OS=Oryza sativa subsp. japonica OX=39947 GN=BC10 PE=1 SV=1 && PF02485:Core-2/I-Branching enzyme	0	0	0	0	6	0	0	0	0	0	0	0	0	0	0	0	0	0	0	0	0	164.253059213228	0	0	0	0	0	0	0	0	0	0	0	0	0	0.806895827221868
novel_circ_0002109	scaffold22626	442483	445435	-	2952	277	n/a	intergenic_region:445166-445261,intergenic_region:445355-445435	Cc_P_D_3,Cc_M_D_2	17,7	342394	--	-	0	0	0	17	0	0	0	7	0	0	0	0	0	0	0	0	0	0	0	0	1811.59420289855	0	0	0	304.86477069814	0	0	0	0	0	0	0	0	0	14.5730786601998	0
novel_circ_0002110	scaffold22626	457406	459999	-	2593	418	CCA0688S0044;	exon:457407-457533,exon:457611-457729,exon:458420-458472,exon:458556-458611,exon:459937-459999	Cc_P_W_1,Cc_P_D_2,Cc_P_W_2,Cc_P_W_3,Cc_A_W_1,Cc_A_W_2	11,3,8,3,3,12	8.43853e+20	CCA0688S0044	- && sp|M1C146|ATG8C_SOLTU Autophagy-related protein 8C-like OS=Solanum tuberosum OX=4113 GN=ATG8CL PE=1 SV=1 && PF02991:Autophagy protein Atg8 ubiquitin like	11	3	8	0	3	0	0	0	0	0	0	0	3	0	12	0	0	637.755102040816	237.793278376665	616.903146206046	0	82.1265296066139	0	0	0	0	0	0	0	168.199147790985	0	429.369	0	0	1.8188104298179	7.07661549465978
novel_circ_0002111	scaffold22626	470029	472470	-	2441	253	CCA0688S0045;	exon:470030-470153,exon:472342-472470	Cc_P_W_3	8	1114	CCA0688S0045	- && sp|Q43846|SSY3_SOLTU Soluble starch synthase 3, chloroplastic/amyloplastic OS=Solanum tuberosum OX=4113 GN=SS3 PE=1 SV=1 && PF00534:Glycosyl transferases group 1|PF08323:Starch synthase catalytic domain|PF16760:Starch/carbohydrate-binding module (family 53)	0	0	0	0	8	0	0	0	0	0	0	0	0	0	0	0	0	0	0	0	0	219.00407895097	0	0	0	0	0	0	0	0	0	0	0	0	0	1.07586110296249
novel_circ_0002112	scaffold22626	470029	475684	-	5655	230	CCA0688S0045;	exon:470030-470153,exon:475579-475684	Cc_P_W_1,Cc_M_D_3	2,5	721695	CCA0688S0045	- && sp|Q43846|SSY3_SOLTU Soluble starch synthase 3, chloroplastic/amyloplastic OS=Solanum tuberosum OX=4113 GN=SS3 PE=1 SV=1 && PF00534:Glycosyl transferases group 1|PF08323:Starch synthase catalytic domain|PF16760:Starch/carbohydrate-binding module (family 53)	2	0	0	0	0	0	0	0	0	5	0	0	0	0	0	0	0	115.95547309833	0	0	0	0	0	0	0	0	351.444436634568	0	0	0	0	0	0	0	0	0.664639190996464
novel_circ_0002113	scaffold22626	472067	472470	-	403	312	CCA0688S0045;	exon:472068-472250,exon:472342-472470	Cc_P_W_2,Cc_P_W_3	4,7	8441096	CCA0688S0045	- && sp|Q43846|SSY3_SOLTU Soluble starch synthase 3, chloroplastic/amyloplastic OS=Solanum tuberosum OX=4113 GN=SS3 PE=1 SV=1 && PF00534:Glycosyl transferases group 1|PF08323:Starch synthase catalytic domain|PF16760:Starch/carbohydrate-binding module (family 53)	0	0	4	0	7	0	0	0	0	0	0	0	0	0	0	0	0	0	0	308.451573103023	0	191.628569082099	0	0	0	0	0	0	0	0	0	0	0	0	0	2.45020448037633
novel_circ_0002114	scaffold22626	479481	481503	-	2022	315	CCA0688S0045;	exon:481289-481503	Cc_M_W_2,Cc_M_D_3,Cc_A_D_2	16,5,4	497624612	CCA0688S0045	- && sp|Q43846|SSY3_SOLTU Soluble starch synthase 3, chloroplastic/amyloplastic OS=Solanum tuberosum OX=4113 GN=SS3 PE=1 SV=1 && PF00534:Glycosyl transferases group 1|PF08323:Starch synthase catalytic domain|PF16760:Starch/carbohydrate-binding module (family 53)	0	0	0	0	0	0	0	0	16	5	0	0	0	4	0	0	0	0	0	0	0	0	0	0	0	325.084318745175	351.444436634568	0	0	0	97.5657349138982	0	0	0	--	--
novel_circ_0002115	scaffold22626	519526	528430	-	8904	185	CCA0688S0048;	exon:528346-528430	Cc_P_W_1	3	22	CCA0688S0048	- && - && -	3	0	0	0	0	0	0	0	0	0	0	0	0	0	0	0	0	173.933209647495	0	0	0	0	0	0	0	0	0	0	0	0	0	0	0	0	0	0.996958786494697
novel_circ_0005143	scaffold51670	180644	184012	-	3368	334	CCA1261S0020;	exon:180645-180759,exon:183794-184012	Cc_M_D_2	7	573	CCA1261S0020	- && sp|Q94CF0|EHD1_ARATH EH domain-containing protein 1 OS=Arabidopsis thaliana OX=3702 GN=EHD1 PE=1 SV=1 && PF12763:Cytoskeletal-regulatory complex EF hand	0	0	0	0	0	0	0	7	0	0	0	0	0	0	0	0	0	0	0	0	0	0	0	0	304.86477069814	0	0	0	0	0	0	0	0	0	--	--
novel_circ_0005144	scaffold51670	182388	184012	-	1624	319	CCA1261S0020;	exon:183794-184012	Cc_P_W_2,Cc_M_W_2	3,4	228304	CCA1261S0020	- && sp|Q94CF0|EHD1_ARATH EH domain-containing protein 1 OS=Arabidopsis thaliana OX=3702 GN=EHD1 PE=1 SV=1 && PF12763:Cytoskeletal-regulatory complex EF hand	0	0	3	0	0	0	0	0	4	0	0	0	0	0	0	0	0	0	0	231.338679827267	0	0	0	0	0	81.2710796862936	0	0	0	0	0	0	0	0	0	1.13161951146311
novel_circ_0005146	scaffold51670	722593	723226	-	633	385	CCA1261S0063;	exon:722594-722721,exon:722823-722930,exon:723078-723226	Cc_P_W_1	3	80	CCA1261S0063	- && sp|Q8H129|PPA3_ARATH Purple acid phosphatase 3 OS=Arabidopsis thaliana OX=3702 GN=PAP3 PE=2 SV=1 && PF00149:Calcineurin-like phosphoesterase	3	0	0	0	0	0	0	0	0	0	0	0	0	0	0	0	0	173.933209647495	0	0	0	0	0	0	0	0	0	0	0	0	0	0	0	0	0	0.996958786494697
novel_circ_0004909	scaffold47533	475785	477834	+	2049	349	CCA1178S0031;	exon:475786-475987,exon:477617-477659,exon:477731-477834	Cc_M_W_2	4	150	CCA1178S0031	- && sp|Q3ED78|C3H7_ARATH Zinc finger CCCH domain-containing protein 7 OS=Arabidopsis thaliana OX=3702 GN=At1g21570 PE=1 SV=1 && -	0	0	0	0	0	0	0	0	4	0	0	0	0	0	0	0	0	0	0	0	0	0	0	0	0	81.2710796862936	0	0	0	0	0	0	0	0	--	--
novel_circ_0004910	scaffold47533	485212	486934	+	1722	343	CCA1178S0032;	exon:486472-486589,exon:486810-486934	Cc_P_W_2	8	236	CCA1178S0032	- && sp|Q0GZS3|USP_CUCME UDP-sugar pyrophosphorylase OS=Cucumis melo OX=3656 GN=USP PE=1 SV=1 && PF01704:UTP--glucose-1-phosphate uridylyltransferase	0	0	8	0	0	0	0	0	0	0	0	0	0	0	0	0	0	0	0	616.903146206046	0	0	0	0	0	0	0	0	0	0	0	0	0	0	0	3.01765203056829
novel_circ_0004912	scaffold47533	538073	538699	+	626	320	n/a	intergenic_region:538074-538292	Cc_M_W_2	4	128	--	-	0	0	0	0	0	0	0	0	4	0	0	0	0	0	0	0	0	0	0	0	0	0	0	0	0	81.2710796862936	0	0	0	0	0	0	0	0	--	--
novel_circ_0004913	scaffold47533	538073	550417	+	12344	320	n/a	intergenic_region:538074-538292	Cc_M_W_2	2	110	--	-	0	0	0	0	0	0	0	0	2	0	0	0	0	0	0	0	0	0	0	0	0	0	0	0	0	40.6355398431468	0	0	0	0	0	0	0	0	--	--
novel_circ_0004933	scaffold48080	107768	108474	+	706	281	n/a	intergenic_region:107769-107862,intergenic_region:108079-108175,intergenic_region:108385-108474	Cc_A_D_1,Cc_A_D_3	5,2	0,0	--	-	0	0	0	0	0	0	0	0	0	0	0	5	0	0	0	2	0	0	0	0	0	0	0	0	0	0	0	0	673.854447439353	0	0	0	146.509	0	--	--
novel_circ_0004934	scaffold48080	343008	343431	+	423	310	CCA1188S0011;	intron:343009-343042,intron:343156-343431	Cc_P_W_2,Cc_P_W_3,Cc_M_W_1,Cc_A_W_1,Cc_A_W_2,Cc_A_W_3	5,17,4,19,3,28	117,45,91,20,39,83	CCA1188S0011	- && sp|A0A0P0XII1|CERK1_ORYSJ Chitin elicitor receptor kinase 1 OS=Oryza sativa subsp. japonica OX=39947 GN=CERK1 PE=1 SV=1 && PF07714:Protein tyrosine and serine/threonine kinase	0	0	5	0	17	0	4	0	0	0	0	0	19	0	3	0	28	0	0	385.564466378779	0	465.383667770812	0	688.349681638272	0	0	0	0	0	1065.2612693429	0	107.342206955775	0	735.139676538542	0	4.17223736290048
novel_circ_0004935	scaffold48080	343008	344257	+	1249	387	CCA1188S0011;	intron:343009-343042,intron:343282-343431,intron:344055-344257	Cc_P_W_1,Cc_P_W_2,Cc_P_W_3,Cc_M_W_1,Cc_M_W_2,Cc_A_W_1,Cc_A_D_2,Cc_A_W_2,Cc_A_D_3,Cc_A_W_3	12,9,14,6,8,4,7,5,2,16	47,137,41,88,124,16,21,39,35,77	CCA1188S0011	- && sp|A0A0P0XII1|CERK1_ORYSJ Chitin elicitor receptor kinase 1 OS=Oryza sativa subsp. japonica OX=39947 GN=CERK1 PE=1 SV=1 && PF07714:Protein tyrosine and serine/threonine kinase	12	0	9	0	14	0	6	0	8	0	0	0	4	7	5	2	16	695.732838589981	0	694.016039481801	0	383.257138164198	0	1032.52452245741	0	162.542159372587	0	0	0	224.265530387979	170.740036099322	178.903678259625	146.509	420.079815164881	0	9.26545061055247
novel_circ_0002683	scaffold26226	1001171	1002063	+	892	441	CCA0782S0111;	exon:1001172-1001277,exon:1001391-1001473,exon:1001605-1001750,exon:1001958-1002063	Cc_P_W_1,Cc_P_W_2,Cc_M_D_1,Cc_M_W_2,Cc_M_W_3,Cc_A_D_1,Cc_A_W_1,Cc_A_D_2,Cc_A_W_2,Cc_A_D_3,Cc_A_W_3	13,9,6,30,3,7,19,20,31,7,8	1.1611e+32	CCA0782S0111	- && sp|Q8S9J2|SYYC1_ARATH Tyrosine--tRNA ligase 1, cytoplasmic OS=Arabidopsis thaliana OX=3702 GN=At2g33840 PE=2 SV=1 && PF00579:tRNA synthetases class I (W and Y)	13	0	9	0	0	6	0	0	30	0	3	7	19	20	31	7	8	753.710575139147	0	694.016039481801	0	0	352.961938937585	0	0	609.533097647202	0	526.408141779259	943.396226415094	1065.2612693429	487.828674569491	1109.20280520968	512.783	210.039907582441	0	7.71501327586635
novel_circ_0002685	scaffold26226	1094319	1094769	+	450	335	CCA0782S0118;	exon:1094320-1094471,exon:1094587-1094769	Cc_M_D_2	2	1017	CCA0782S0118	- && sp|Q8W469|SIPL2_ARATH Signal peptide peptidase-like 2 OS=Arabidopsis thaliana OX=3702 GN=SPPL2 PE=2 SV=1 && PF02225:PA domain|PF04258:Signal peptide peptidase	0	0	0	0	0	0	0	2	0	0	0	0	0	0	0	0	0	0	0	0	0	0	0	0	87.1042201994687	0	0	0	0	0	0	0	0	0	--	--
novel_circ_0002686	scaffold26226	1196645	1197208	-	563	375	CCA0782S0129;	exon:1196646-1196829,exon:1196937-1197017,exon:1197099-1197208	Cc_P_W_1,Cc_P_D_3,Cc_P_W_3,Cc_M_D_1,Cc_M_D_2,Cc_M_W_2,Cc_A_D_3,Cc_A_W_3	3,4,3,4,8,13,2,5	1.79338e+31	CCA0782S0129	- && sp|Q8H0S9|PSA_ARATH Puromycin-sensitive aminopeptidase OS=Arabidopsis thaliana OX=3702 GN=MPA1 PE=2 SV=1 && PF11940:Domain of unknown function (DUF3458) Ig-like fold|PF17900:Peptidase M1 N-terminal domain|PF01433:Peptidase family M1 domain|PF17432:Domain of unknown function (DUF3458_C) ARM repeats	3	0	0	4	3	4	0	8	13	0	0	0	0	0	0	2	5	173.933209647495	0	0	426.257459505541	82.1265296066139	235.307959291723	0	348.416880797875	264.131008980454	0	0	0	0	0	0	146.509	131.274942239025	3.42895968475288	1.40040670010563
novel_circ_0002687	scaffold26226	1221681	1222865	-	1184	377	CCA0782S0131;	exon:1221682-1221810,exon:1221926-1221978,exon:1222070-1222184,exon:1222786-1222865	Cc_M_D_1,Cc_M_D_2,Cc_M_W_2,Cc_M_D_3,Cc_A_W_1,Cc_A_D_2,Cc_A_W_2,Cc_A_D_3	10,24,14,7,2,15,6,7	248,276,192,460,108,85,140,238	CCA0782S0131	- && sp|P16577|UBC4_WHEAT Ubiquitin-conjugating enzyme E2-23 kDa OS=Triticum aestivum OX=4565 GN=UBC4 PE=1 SV=1 && PF00179:Ubiquitin-conjugating enzyme	0	0	0	0	0	10	0	24	14	7	0	0	2	15	6	7	0	0	0	0	0	0	588.269898229308	0	1045.25064239362	284.448778902028	492.022211288395	0	0	112.13276519399	365.871505927118	214.68441391155	512.783	0	--	--
novel_circ_0002688	scaffold26226	1250435	1252249	-	1814	357	CCA0782S0133;	exon:1250436-1250532,exon:1250624-1250733,exon:1252100-1252249	Cc_P_D_2	8	1075	CCA0782S0133	- && sp|Q2HIJ8|RHB1A_ARATH Probable E3 ubiquitin-protein ligase RHB1A OS=Arabidopsis thaliana OX=3702 GN=RHB1A PE=2 SV=1 && PF13639:Ring finger domain	0	8	0	0	0	0	0	0	0	0	0	0	0	0	0	0	0	0	634.115409004439	0	0	0	0	0	0	0	0	0	0	0	0	0	0	0	4.85016114618107	0
novel_circ_0002689	scaffold26226	1250435	1252252	-	1817	360	CCA0782S0133;	exon:1250436-1250532,exon:1250624-1250733,exon:1252100-1252252	Cc_P_D_2,Cc_P_D_3,Cc_P_W_3,Cc_M_D_1,Cc_M_D_3	76,58,13,7,10	1.07112e+17	CCA0782S0133	- && sp|Q2HIJ8|RHB1A_ARATH Probable E3 ubiquitin-protein ligase RHB1A OS=Arabidopsis thaliana OX=3702 GN=RHB1A PE=2 SV=1 && PF13639:Ring finger domain	0	76	0	58	13	7	0	0	0	10	0	0	0	0	0	0	0	0	6024.09638554217	0	6180.73316283035	355.881628295327	411.788928760515	0	0	0	702.888873269136	0	0	0	0	0	0	0	95.796446317637	1.74827429231405
novel_circ_0002690	scaffold26226	1275452	1276860	-	1408	302	CCA0782S0136;	exon:1276467-1276578,exon:1276771-1276860	Cc_A_D_2	3	973	CCA0782S0136	- && sp|Q84TH4|SR45A_ARATH Serine/arginine-rich splicing factor SR45a OS=Arabidopsis thaliana OX=3702 GN=SR45A PE=1 SV=1 && PF00076:RNA recognition motif. (a.k.a. RRM, RBD, or RNP domain)	0	0	0	0	0	0	0	0	0	0	0	0	0	3	0	0	0	0	0	0	0	0	0	0	0	0	0	0	0	0	73.1743011854237	0	0	0	--	--
novel_circ_0002700	scaffold26226	1660110	1660734	-	624	304	CCA0782S0165;	exon:1660111-1660212,exon:1660305-1660389,exon:1660499-1660547,exon:1660667-1660734	Cc_P_W_1,Cc_P_W_3,Cc_M_D_3,Cc_A_D_2,Cc_A_W_3	4,4,16,9,16	124,128,679,192,90	CCA0782S0165	- && sp|F4JYG0|PIAL2_ARATH E4 SUMO-protein ligase PIAL2 OS=Arabidopsis thaliana OX=3702 GN=PIAL2 PE=1 SV=1 && PF02891:MIZ/SP-RING zinc finger	4	0	0	0	4	0	0	0	0	16	0	0	0	9	0	0	16	231.91094619666	0	0	0	109.502039475485	0	0	0	0	1124.62219723062	0	0	0	219.522903556271	0	0	420.079815164881	0	1.86720893347417
novel_circ_0002701	scaffold26226	1660110	1665409	-	5299	377	CCA0782S0165;	exon:1660111-1660212,exon:1660667-1660734,exon:1664329-1664400,exon:1664485-1664536	Cc_P_D_3	2	488	CCA0782S0165	- && sp|F4JYG0|PIAL2_ARATH E4 SUMO-protein ligase PIAL2 OS=Arabidopsis thaliana OX=3702 GN=PIAL2 PE=1 SV=1 && PF02891:MIZ/SP-RING zinc finger	0	0	0	2	0	0	0	0	0	0	0	0	0	0	0	0	0	0	0	0	213.128729752771	0	0	0	0	0	0	0	0	0	0	0	0	0	1.71447984237644	0
novel_circ_0002707	scaffold26226	169088	171435	-	2347	435	CCA0782S0019;	exon:169089-169332	Cc_P_W_1,Cc_P_D_2,Cc_P_W_2,Cc_P_D_3,Cc_M_W_2	4,6,6,8,13	139,1328,178,717,48	CCA0782S0019	- && sp|Q93ZQ5|SPXM3_ARATH SPX domain-containing membrane protein At4g22990 OS=Arabidopsis thaliana OX=3702 GN=At4g22990 PE=2 SV=2 && PF07690:Major Facilitator Superfamily|PF03105:SPX domain	4	6	6	8	0	0	0	0	13	0	0	0	0	0	0	0	0	231.91094619666	475.586556753329	462.677359654534	852.514919011083	0	0	0	0	264.131008980454	0	0	0	0	0	0	0	0	10.4955402291416	3.59251740491915
novel_circ_0002708	scaffold26226	170749	171435	-	686	325	CCA0782S0019;	exon:170750-170883,exon:171245-171435	Cc_P_W_1,Cc_P_D_2,Cc_P_W_2,Cc_P_D_3,Cc_P_W_3,Cc_M_D_1,Cc_M_W_2,Cc_M_D_3,Cc_A_D_2,Cc_A_D_3,Cc_A_W_3	4,9,6,6,6,9,12,10,8,2,12	151,1304,172,689,138,143,63,135,104,17,26	CCA0782S0019	- && sp|Q93ZQ5|SPXM3_ARATH SPX domain-containing membrane protein At4g22990 OS=Arabidopsis thaliana OX=3702 GN=At4g22990 PE=2 SV=2 && PF07690:Major Facilitator Superfamily|PF03105:SPX domain	4	9	6	6	6	9	0	0	12	10	0	0	0	8	0	2	12	231.91094619666	713.379835129994	462.677359654534	639.386189258312	164.253059213228	529.442908406377	0	0	243.813239058881	702.888873269136	0	0	0	195.131469827796	0	146.509	315.059861373661	10.599870816583	4.39941323214102
novel_circ_0002709	scaffold26226	1872489	1873875	-	1386	194	CCA0782S0170;	intron:1872490-1872569,intron:1873762-1873875	Cc_P_W_3	4	293	CCA0782S0170	- && sp|Q9SAL0|RGLG4_ARATH E3 ubiquitin-protein ligase RGLG4 OS=Arabidopsis thaliana OX=3702 GN=RGLG4 PE=1 SV=1 && PF07002:Copine	0	0	0	0	4	0	0	0	0	0	0	0	0	0	0	0	0	0	0	0	0	109.502039475485	0	0	0	0	0	0	0	0	0	0	0	0	0	0.537930551481245
novel_circ_0002711	scaffold26226	2003467	2004317	+	850	393	CCA0782S0175;	exon:2003468-2003649,exon:2003826-2003903,exon:2004185-2004317	Cc_P_W_1,Cc_P_W_2,Cc_P_W_3,Cc_M_D_2,Cc_M_D_3,Cc_A_D_2,Cc_A_W_2,Cc_A_D_3,Cc_A_W_3	8,6,71,11,7,6,3,11,12	38,29,42,30,44,59,36,57,27	CCA0782S0175	- && sp|F4IF36|FGT1_ARATH Protein FORGETTER 1 OS=Arabidopsis thaliana OX=3702 GN=FGT1 PE=1 SV=1 && PF00656:Caspase domain|PF13872:P-loop containing NTP hydrolase pore-1|PF13871:C-terminal domain on Strawberry notch homologue|PF00628:PHD-finger	8	0	6	0	71	0	0	11	0	7	0	0	0	6	3	11	12	463.821892393321	0	462.677359654534	0	1943.66120068986	0	0	479.073211097078	0	492.022211288395	0	0	0	146.348602370847	107.342206955775	805.802	315.059861373661	0	14.4700630757042
novel_circ_0002712	scaffold26226	2007016	2011605	+	4589	408	CCA0782S0175;	exon:2007017-2007077,exon:2007148-2007229,exon:2008970-2009098,exon:2011470-2011605	Cc_M_W_2	4	83	CCA0782S0175	- && sp|F4IF36|FGT1_ARATH Protein FORGETTER 1 OS=Arabidopsis thaliana OX=3702 GN=FGT1 PE=1 SV=1 && PF00656:Caspase domain|PF13872:P-loop containing NTP hydrolase pore-1|PF13871:C-terminal domain on Strawberry notch homologue|PF00628:PHD-finger	0	0	0	0	0	0	0	0	4	0	0	0	0	0	0	0	0	0	0	0	0	0	0	0	0	81.2710796862936	0	0	0	0	0	0	0	0	--	--
novel_circ_0002713	scaffold26226	2008969	2012390	+	3421	236	CCA0782S0175;	exon:2008970-2009098,exon:2012284-2012390	Cc_P_W_1,Cc_P_D_3,Cc_M_D_1,Cc_M_W_2	3,2,7,4	27,80,102,83	CCA0782S0175	- && sp|F4IF36|FGT1_ARATH Protein FORGETTER 1 OS=Arabidopsis thaliana OX=3702 GN=FGT1 PE=1 SV=1 && PF00656:Caspase domain|PF13872:P-loop containing NTP hydrolase pore-1|PF13871:C-terminal domain on Strawberry notch homologue|PF00628:PHD-finger	3	0	0	2	0	7	0	0	4	0	0	0	0	0	0	0	0	173.933209647495	0	0	213.128729752771	0	411.788928760515	0	0	81.2710796862936	0	0	0	0	0	0	0	0	1.71447984237644	0.996958786494697
novel_circ_0002714	scaffold26226	315427	316171	-	744	408	CCA0782S0034;	exon:315428-315546,exon:315883-316171	Cc_P_W_1	4	1458	CCA0782S0034	- && sp|Q9LN77|P2A12_ARATH F-box protein PP2-A12 OS=Arabidopsis thaliana OX=3702 GN=P2A12 PE=2 SV=1 && PF14299:Phloem protein 2	4	0	0	0	0	0	0	0	0	0	0	0	0	0	0	0	0	231.91094619666	0	0	0	0	0	0	0	0	0	0	0	0	0	0	0	0	0	1.32927838199293
novel_circ_0002715	scaffold26226	39155	39637	+	482	314	CCA0782S0005;	exon:39156-39274,exon:39359-39465,exon:39550-39637	Cc_P_W_1,Cc_P_W_3,Cc_M_W_3,Cc_A_W_1,Cc_A_D_2,Cc_A_W_2,Cc_A_D_3,Cc_A_W_3	30,6,5,6,8,29,5,17	2.06203e+23	CCA0782S0005	- && sp|Q2KI23|MINY2_BOVIN Ubiquitin carboxyl-terminal hydrolase MINDY-2 OS=Bos taurus OX=9913 GN=MINDY2 PE=2 SV=1 && PF04424:MINDY deubiquitinase	30	0	0	0	6	0	0	0	0	0	5	0	6	8	29	5	17	1739.33209647495	0	0	0	164.253059213228	0	0	0	0	0	877.346902965432	0	336.398295581969	195.131469827796	1037.64133390583	366.274	446.334803612686	0	10.7764836921688
novel_circ_0002716	scaffold26226	39155	43951	+	4796	342	CCA0782S0005;	exon:39156-39274,exon:43287-43391	Cc_P_D_2,Cc_P_D_3,Cc_M_D_1,Cc_M_W_2,Cc_M_D_3	3,6,12,4,3	458419361376318	CCA0782S0005	- && sp|Q2KI23|MINY2_BOVIN Ubiquitin carboxyl-terminal hydrolase MINDY-2 OS=Bos taurus OX=9913 GN=MINDY2 PE=2 SV=1 && PF04424:MINDY deubiquitinase	0	3	0	6	0	12	0	0	4	3	0	0	0	0	0	0	0	0	237.793278376665	0	639.386189258312	0	705.923877875169	0	0	81.2710796862936	210.866661980741	0	0	0	0	0	0	0	6.96224995694723	0
novel_circ_0002717	scaffold26226	41903	43951	+	2048	391	CCA0782S0005;	exon:41904-42121,exon:42249-42303,exon:43834-43951	Cc_M_W_2	8	317	CCA0782S0005	- && sp|Q2KI23|MINY2_BOVIN Ubiquitin carboxyl-terminal hydrolase MINDY-2 OS=Bos taurus OX=9913 GN=MINDY2 PE=2 SV=1 && PF04424:MINDY deubiquitinase	0	0	0	0	0	0	0	0	8	0	0	0	0	0	0	0	0	0	0	0	0	0	0	0	0	162.542159372587	0	0	0	0	0	0	0	0	--	--
novel_circ_0002718	scaffold26226	41954	43951	+	1997	472	CCA0782S0005;	exon:41955-42121,exon:42249-42303,exon:42416-42497,exon:43471-43520,exon:43834-43951	Cc_M_D_1,Cc_M_W_2	5,11	361335	CCA0782S0005	- && sp|Q2KI23|MINY2_BOVIN Ubiquitin carboxyl-terminal hydrolase MINDY-2 OS=Bos taurus OX=9913 GN=MINDY2 PE=2 SV=1 && PF04424:MINDY deubiquitinase	0	0	0	0	0	5	0	0	11	0	0	0	0	0	0	0	0	0	0	0	0	0	294.134949114654	0	0	223.495469137307	0	0	0	0	0	0	0	0	--	--
novel_circ_0002719	scaffold26226	473420	481346	+	7926	328	n/a	intergenic_region:481119-481346	Cc_A_W_3	3	5	--	-	0	0	0	0	0	0	0	0	0	0	0	0	0	0	0	0	3	0	0	0	0	0	0	0	0	0	0	0	0	0	0	0	0	78.7649653434153	--	--
novel_circ_0002721	scaffold26226	490027	492563	+	2536	259	CCA0782S0052;	exon:492405-492563	Cc_P_W_1,Cc_P_W_3,Cc_M_D_1,Cc_M_D_2	2,17,8,5	128153210330	CCA0782S0052	- && sp|Q8RX56|UNC13_ARATH Protein unc-13 homolog OS=Arabidopsis thaliana OX=3702 GN=PATROL1 PE=2 SV=1 && PF05664:Unc-13 homolog	2	0	0	0	17	8	0	5	0	0	0	0	0	0	0	0	0	115.95547309833	0	0	0	465.383667770812	470.615918583446	0	217.760550498672	0	0	0	0	0	0	0	0	0	0	2.95084403479176
novel_circ_0002723	scaffold26226	491920	492563	+	643	432	CCA0782S0052;	exon:491921-492007,exon:492112-492297,exon:492405-492563	Cc_M_W_2,Cc_M_D_3,Cc_A_D_2	3,11,2	259352321	CCA0782S0052	- && sp|Q8RX56|UNC13_ARATH Protein unc-13 homolog OS=Arabidopsis thaliana OX=3702 GN=PATROL1 PE=2 SV=1 && PF05664:Unc-13 homolog	0	0	0	0	0	0	0	0	3	11	0	0	0	2	0	0	0	0	0	0	0	0	0	0	0	60.9533097647202	773.17776059605	0	0	0	48.7828674569491	0	0	0	--	--
novel_circ_0002724	scaffold26226	491920	496670	+	4750	525	CCA0782S0052;	exon:491921-492007,exon:492112-492297,exon:492405-492563,exon:496578-496670	Cc_M_D_2,Cc_A_D_2,Cc_A_W_3	6,3,12	438275162	CCA0782S0052	- && sp|Q8RX56|UNC13_ARATH Protein unc-13 homolog OS=Arabidopsis thaliana OX=3702 GN=PATROL1 PE=2 SV=1 && PF05664:Unc-13 homolog	0	0	0	0	0	0	0	6	0	0	0	0	0	3	0	0	12	0	0	0	0	0	0	0	261.312660598406	0	0	0	0	0	73.1743011854237	0	0	315.059861373661	--	--
novel_circ_0002726	scaffold26226	566767	567886	-	1119	369	CCA0782S0061;	exon:566768-566893,exon:567551-567652,exon:567746-567886	Cc_P_W_2,Cc_P_W_3,Cc_M_D_2,Cc_M_W_2	8,12,4,4	495353551564	CCA0782S0061	- && - && PF01429:Methyl-CpG binding domain	0	0	8	0	12	0	0	4	4	0	0	0	0	0	0	0	0	0	0	616.903146206046	0	328.506118426456	0	0	174.208440398937	81.2710796862936	0	0	0	0	0	0	0	0	0	4.63144368501203
novel_circ_0002728	scaffold26226	942035	943011	+	976	235	CCA0782S0104;	exon:942877-943011	Cc_M_W_2	5	86	CCA0782S0104	- && - && PF01426:BAH domain|PF07500:Transcription factor S-II (TFIIS), central domain|PF12043:Domain of unknown function (DUF3527)	0	0	0	0	0	0	0	0	5	0	0	0	0	0	0	0	0	0	0	0	0	0	0	0	0	101.588849607867	0	0	0	0	0	0	0	0	--	--
novel_circ_0004812	scaffold45590	176681	177815	-	1134	335	CCA1140S0019;	exon:176682-176780,exon:176874-176944,exon:177560-177637,exon:177729-177815	Cc_P_W_3,Cc_A_W_2	4,8	385274	CCA1140S0019	- && sp|Q7X911|SAC6_ARATH Phosphoinositide phosphatase SAC6 OS=Arabidopsis thaliana OX=3702 GN=SAC6 PE=2 SV=1 && PF02383:SacI homology domain	0	0	0	0	4	0	0	0	0	0	0	0	0	0	8	0	0	0	0	0	0	109.502039475485	0	0	0	0	0	0	0	0	0	286.246	0	0	0	0.537930551481245
novel_circ_0004814	scaffold45590	337068	337795	+	727	304	n/a	intergenic_region:337069-337233,intergenic_region:337329-337366	Cc_M_D_1,Cc_M_W_2	3,2	2048,88	--	-	0	0	0	0	0	3	0	0	2	0	0	0	0	0	0	0	0	0	0	0	0	0	176.480969468792	0	0	40.6355398431468	0	0	0	0	0	0	0	0	--	--
novel_circ_0004815	scaffold45590	337567	338164	+	597	449	CCA1140S0038;	intron:337568-337795,intron:337944-338164	Cc_M_D_1	6	2947	CCA1140S0038	- && sp|Q0D598|WNK1_ORYSJ Probable serine/threonine-protein kinase WNK1 OS=Oryza sativa subsp. japonica OX=39947 GN=WNK1 PE=2 SV=1 && -	0	0	0	0	0	6	0	0	0	0	0	0	0	0	0	0	0	0	0	0	0	0	352.961938937585	0	0	0	0	0	0	0	0	0	0	0	--	--
novel_circ_0004816	scaffold45590	383092	383940	-	848	522	CCA1140S0044;	exon:383093-383239,exon:383324-383386,exon:383463-383582,exon:383749-383940	Cc_P_D_2,Cc_P_W_3,Cc_M_D_2,Cc_M_W_2,Cc_A_D_2	12,14,14,21,7	421228282419249	CCA1140S0044	- && sp|Q9FQ04|XRN4_ARATH 5'-3' exoribonuclease 4 OS=Arabidopsis thaliana OX=3702 GN=XRN4 PE=1 SV=1 && PF03159:XRN 5'-3' exonuclease N-terminus|PF17846:Xrn1 helical domain	0	12	0	0	14	0	0	14	21	0	0	0	0	7	0	0	0	0	951.173113506658	0	0	383.257138164198	0	0	609.729541396281	426.673168353042	0	0	0	0	170.740036099322	0	0	0	7.2752417192716	1.88275693018436
novel_circ_0004817	scaffold45590	396650	398993	+	2343	302	n/a	intergenic_region:396651-396724,intergenic_region:398766-398993	Cc_P_W_3,Cc_M_W_1,Cc_M_W_2,Cc_A_D_2	7,2,4,3	47,40,55,64	--	-	0	0	0	0	7	0	2	0	4	0	0	0	0	3	0	0	0	0	0	0	0	191.628569082099	0	344.174840819136	0	81.2710796862936	0	0	0	0	73.1743011854237	0	0	0	0	0.94137846509218
novel_circ_0004818	scaffold45590	397788	398993	+	1205	411	n/a	intergenic_region:397789-397898,intergenic_region:398571-398643,intergenic_region:398766-398993	Cc_A_D_2	4	75	--	-	0	0	0	0	0	0	0	0	0	0	0	0	0	4	0	0	0	0	0	0	0	0	0	0	0	0	0	0	0	0	97.5657349138982	0	0	0	--	--
novel_circ_0004820	scaffold45590	444035	444704	-	669	242	CCA1140S0052;	intron:444563-444704	Cc_A_W_1	2	88	CCA1140S0052	- && sp|Q8W0Y9|KN14U_ARATH Kinesin-like protein KIN-14U OS=Arabidopsis thaliana OX=3702 GN=KIN14U PE=2 SV=1 && PF00225:Kinesin motor domain	0	0	0	0	0	0	0	0	0	0	0	0	2	0	0	0	0	0	0	0	0	0	0	0	0	0	0	0	0	112.13276519399	0	0	0	0	--	--
novel_circ_0004821	scaffold45590	457646	458298	+	652	394	CCA1140S0053;	exon:457647-457682,exon:457813-457933,exon:458062-458298	Cc_A_D_2	6	478	CCA1140S0053	- && sp|Q05B17|WDR48_XENTR WD repeat-containing protein 48 OS=Xenopus tropicalis OX=8364 GN=wdr48 PE=2 SV=1 && PF11816:Domain of unknown function (DUF3337)	0	0	0	0	0	0	0	0	0	0	0	0	0	6	0	0	0	0	0	0	0	0	0	0	0	0	0	0	0	0	146.348602370847	0	0	0	--	--
novel_circ_0004822	scaffold45590	462757	463119	+	362	362	CCA1140S0053;	exon:462758-463119	Cc_P_W_1,Cc_P_D_3,Cc_P_W_3,Cc_A_W_2	7,3,9,9	177417258365	CCA1140S0053	- && sp|Q05B17|WDR48_XENTR WD repeat-containing protein 48 OS=Xenopus tropicalis OX=8364 GN=wdr48 PE=2 SV=1 && PF11816:Domain of unknown function (DUF3337)	7	0	0	3	9	0	0	0	0	0	0	0	0	0	9	0	0	405.844155844156	0	0	319.693094629156	246.379588819842	0	0	0	0	0	0	0	0	0	322.026620867325	0	0	2.57171976356466	3.53658090932043
novel_circ_0004823	scaffold45590	462757	464144	+	1387	194	CCA1140S0053;	exon:464051-464144	Cc_P_W_3,Cc_A_W_2	6,3	235341	CCA1140S0053	- && sp|Q05B17|WDR48_XENTR WD repeat-containing protein 48 OS=Xenopus tropicalis OX=8364 GN=wdr48 PE=2 SV=1 && PF11816:Domain of unknown function (DUF3337)	0	0	0	0	6	0	0	0	0	0	0	0	0	0	3	0	0	0	0	0	0	164.253059213228	0	0	0	0	0	0	0	0	0	107.342206955775	0	0	0	0.806895827221868
novel_circ_0004024	scaffold36351	339344	341114	-	1770	423	CCA0968S0014;	exon:339345-339576,exon:340924-341114	Cc_M_D_1,Cc_M_D_2,Cc_M_W_2,Cc_A_D_1,Cc_A_D_2	5,3,8,6,32	205,186,107,54,78	CCA0968S0014	- && sp|Q9SFU0|SC24A_ARATH Protein transport protein Sec24-like At3g07100 OS=Arabidopsis thaliana OX=3702 GN=At3g07100 PE=2 SV=2 && PF04811:Sec23/Sec24 trunk domain|PF04815:Sec23/Sec24 helical domain|PF08033:Sec23/Sec24 beta-sandwich domain|PF04810:Sec23/Sec24 zinc finger	0	0	0	0	0	5	0	3	8	0	0	6	0	32	0	0	0	0	0	0	0	0	294.134949114654	0	130.656330299203	162.542159372587	0	0	808.625336927224	0	780.525879311186	0	0	0	--	--
novel_circ_0004711	scaffold44610	1074069	1074897	+	828	828	CCA1120S0078;	exon:1074070-1074897	Cc_M_D_2,Cc_M_W_2	16,24	143176	CCA1120S0078	- && sp|Q9SIZ8|RKP_ARATH E3 ubiquitin-protein ligase RKP OS=Arabidopsis thaliana OX=3702 GN=RKP PE=2 SV=2 && PF00622:SPRY domain|PF13920:Zinc finger, C3HC4 type (RING finger)	0	0	0	0	0	0	0	16	24	0	0	0	0	0	0	0	0	0	0	0	0	0	0	0	696.833761595749	487.626478117762	0	0	0	0	0	0	0	0	--	--
novel_circ_0004712	scaffold44610	1077132	1081089	+	3957	293	CCA1120S0078;	exon:1077133-1077293,exon:1080958-1081089	Cc_P_W_1,Cc_P_W_3,Cc_M_W_2,Cc_M_D_3,Cc_A_D_2,Cc_A_D_3	2,4,5,5,9,7	9.21682e+16	CCA1120S0078	- && sp|Q9SIZ8|RKP_ARATH E3 ubiquitin-protein ligase RKP OS=Arabidopsis thaliana OX=3702 GN=RKP PE=2 SV=2 && PF00622:SPRY domain|PF13920:Zinc finger, C3HC4 type (RING finger)	2	0	0	0	4	0	0	0	5	5	0	0	0	9	0	7	0	115.95547309833	0	0	0	109.502039475485	0	0	0	101.588849607867	351.444436634568	0	0	0	219.522903556271	0	512.783	0	0	1.20256974247771
novel_circ_0004713	scaffold44610	262933	267309	-	4376	378	CCA1120S0014;	intron:262934-263056,intron:264241-264326,intron:265574-265651,intron:267219-267309	Cc_P_W_1,Cc_P_W_2,Cc_P_W_3	5,5,23	47,65,104	CCA1120S0014	- && - && PF14418:OST-HTH Associated domain|PF12872:OST-HTH/LOTUS domain|PF01936:NYN domain	5	0	5	0	23	0	0	0	0	0	0	0	0	0	0	0	0	289.888682745826	0	385.564466378779	0	629.63672698404	0	0	0	0	0	0	0	0	0	0	0	0	0	6.64073116761351
novel_circ_0004714	scaffold44610	379786	380975	-	1189	331	CCA1120S0024;	exon:379787-379954,exon:380722-380831,exon:380923-380975	Cc_M_D_2,Cc_M_W_2,Cc_A_D_2,Cc_A_W_3	5,4,3,5	444173163123	CCA1120S0024	- && sp|Q9C8C1|LCV2_ARATH Protein LIKE COV 2 OS=Arabidopsis thaliana OX=3702 GN=LCV2 PE=2 SV=1 && PF04367:Protein of unknown function (DUF502)	0	0	0	0	0	0	0	5	4	0	0	0	0	3	0	0	5	0	0	0	0	0	0	0	217.760550498672	81.2710796862936	0	0	0	0	73.1743011854237	0	0	131.274942239025	--	--
novel_circ_0004715	scaffold44610	433420	433799	-	379	267	CCA1120S0028;	exon:433421-433574,exon:433687-433799	Cc_A_W_3	3	659	CCA1120S0028	- && sp|Q9FIB6|PS12A_ARATH 26S proteasome non-ATPase regulatory subunit 12 homolog A OS=Arabidopsis thaliana OX=3702 GN=RPN5A PE=1 SV=1 && -	0	0	0	0	0	0	0	0	0	0	0	0	0	0	0	0	3	0	0	0	0	0	0	0	0	0	0	0	0	0	0	0	0	78.7649653434153	--	--
novel_circ_0004716	scaffold44610	435225	436036	-	811	467	CCA1120S0028;	exon:435226-435422,exon:435530-435586,exon:435724-435828,exon:435929-436036	Cc_P_W_1,Cc_P_W_2,Cc_M_W_2,Cc_M_D_3	5,6,16,5	5065811055853	CCA1120S0028	- && sp|Q9FIB6|PS12A_ARATH 26S proteasome non-ATPase regulatory subunit 12 homolog A OS=Arabidopsis thaliana OX=3702 GN=RPN5A PE=1 SV=1 && -	5	0	6	0	0	0	0	0	16	5	0	0	0	0	0	0	0	289.888682745826	0	462.677359654534	0	0	0	0	0	325.084318745175	351.444436634568	0	0	0	0	0	0	0	0	3.92483700041738
novel_circ_0004717	scaffold44610	531552	532587	+	1035	347	CCA1120S0038;	exon:531553-531737	Cc_P_W_1,Cc_M_D_1,Cc_A_D_3	5,3,2	82,262,61	CCA1120S0038	- && sp|Q9FDZ5|URGT6_ARATH UDP-rhamnose/UDP-galactose transporter 6 OS=Arabidopsis thaliana OX=3702 GN=URGT6 PE=1 SV=1 && PF03151:Triose-phosphate Transporter family	5	0	0	0	0	3	0	0	0	0	0	0	0	0	0	2	0	289.888682745826	0	0	0	0	176.480969468792	0	0	0	0	0	0	0	0	0	146.509	0	0	1.66159797749116
novel_circ_0004718	scaffold44610	592982	593794	-	812	316	CCA1120S0041;	exon:592983-593235,exon:593732-593794	Cc_M_D_1	7	337	CCA1120S0041	- && sp|Q10B19|TRM13_ORYSJ tRNA:m(4)X modification enzyme TRM13 OS=Oryza sativa subsp. japonica OX=39947 GN=TRM13 PE=1 SV=1 && PF05253:U11-48K-like CHHC zinc finger|PF05206:Methyltransferase TRM13|PF11722:CCCH zinc finger in TRM13 protein	0	0	0	0	0	7	0	0	0	0	0	0	0	0	0	0	0	0	0	0	0	0	411.788928760515	0	0	0	0	0	0	0	0	0	0	0	--	--
novel_circ_0004721	scaffold44610	654701	655108	-	407	258	CCA1120S0046;	exon:654702-654848,exon:654998-655108	Cc_P_W_1,Cc_M_W_2,Cc_A_W_1,Cc_A_W_2,Cc_A_D_3,Cc_A_W_3	5,5,18,9,5,9	3.82716e+17	CCA1120S0046	- && sp|Q9SJ12|ATP7_ARATH Probable ATP synthase 24 kDa subunit, mitochondrial OS=Arabidopsis thaliana OX=3702 GN=At2g21870 PE=1 SV=1 && PF15704:Mitochondrial ATP synthase subunit	5	0	0	0	0	0	0	0	5	0	0	0	18	0	9	5	9	289.888682745826	0	0	0	0	0	0	0	101.588849607867	0	0	0	1009.19488674591	0	322.026620867325	366.274	236.294896030246	0	1.66159797749116
novel_circ_0004722	scaffold44610	898839	900842	-	2003	602	CCA1120S0065;	exon:898840-899031,exon:899513-899812,exon:900733-900842	Cc_P_W_1,Cc_P_W_2,Cc_P_D_3,Cc_P_W_3	7,5,5,21	400492626643	CCA1120S0065	- && sp|Q9SVA6|DRG3_ARATH Developmentally-regulated G-protein 3 OS=Arabidopsis thaliana OX=3702 GN=DRG3 PE=1 SV=1 && PF16897:C-terminal region of MMR_HSR1 domain|PF01926:50S ribosome-binding GTPase|PF02824:TGS domain	7	0	5	5	21	0	0	0	0	0	0	0	0	0	0	0	0	405.844155844156	0	385.564466378779	532.821824381927	574.885707246297	0	0	0	0	0	0	0	0	0	0	0	0	4.28619960594111	7.03640508286935
novel_circ_0004723	scaffold44610	898839	905478	-	6639	264	CCA1120S0065;	exon:898840-899031,exon:905407-905478	Cc_P_W_1,Cc_P_D_2,Cc_P_W_2,Cc_P_D_3,Cc_P_W_3,Cc_M_D_1,Cc_M_D_2,Cc_M_W_2,Cc_M_D_3,Cc_M_W_3,Cc_A_W_2,Cc_A_D_3,Cc_A_W_3	10,20,10,13,26,14,15,85,9,8,6,2,8	4.42566e+38	CCA1120S0065	- && sp|Q9SVA6|DRG3_ARATH Developmentally-regulated G-protein 3 OS=Arabidopsis thaliana OX=3702 GN=DRG3 PE=1 SV=1 && PF16897:C-terminal region of MMR_HSR1 domain|PF01926:50S ribosome-binding GTPase|PF02824:TGS domain	10	20	10	13	26	14	0	15	85	9	8	0	0	0	6	2	8	579.777365491651	1585.2885225111	771.128932757557	1385.33674339301	711.763256590654	823.577857521031	0	653.281651496015	1727.01044333374	632.599985942223	1403.75504474469	0	0	0	214.68441391155	146.509	210.039907582441	23.2695218408995	10.5918095778208
novel_circ_0004724	scaffold44610	904711	905478	-	767	132	CCA1120S0065;	exon:904712-904771	Cc_P_W_1,Cc_A_D_1	2,3	297313	CCA1120S0065	- && sp|Q9SVA6|DRG3_ARATH Developmentally-regulated G-protein 3 OS=Arabidopsis thaliana OX=3702 GN=DRG3 PE=1 SV=1 && PF16897:C-terminal region of MMR_HSR1 domain|PF01926:50S ribosome-binding GTPase|PF02824:TGS domain	2	0	0	0	0	0	0	0	0	0	0	3	0	0	0	0	0	115.95547309833	0	0	0	0	0	0	0	0	0	0	404.312668463612	0	0	0	0	0	0	0.664639190996464
novel_circ_0004725	scaffold44610	972601	974808	-	2207	230	CCA1120S0068;	exon:972602-972754,exon:972864-972908,exon:974777-974808	Cc_P_W_3	6	488	CCA1120S0068	- && sp|Q06801|DPEP_SOLTU 4-alpha-glucanotransferase, chloroplastic/amyloplastic OS=Solanum tuberosum OX=4113 GN=DPEP PE=1 SV=1 && PF02446:4-alpha-glucanotransferase	0	0	0	0	6	0	0	0	0	0	0	0	0	0	0	0	0	0	0	0	0	164.253059213228	0	0	0	0	0	0	0	0	0	0	0	0	0	0.806895827221868
novel_circ_0002302	scaffold23612	1198223	1198646	-	423	423	CCA0708S0080;	intron:1198224-1198646	Cc_P_D_2,Cc_P_W_2,Cc_M_W_2,Cc_M_D_3,Cc_A_D_2	5,3,7,5,3	38,45,87,87,119	CCA0708S0080	- && sp|O65717|CNGC1_ARATH Cyclic nucleotide-gated ion channel 1 OS=Arabidopsis thaliana OX=3702 GN=CNGC1 PE=1 SV=1 && PF00520:Ion transport protein	0	5	3	0	0	0	0	0	7	5	0	0	0	3	0	0	0	0	396.322130627774	231.338679827267	0	0	0	0	0	142.224389451014	351.444436634568	0	0	0	73.1743011854237	0	0	0	3.03135071636317	1.13161951146311
novel_circ_0002304	scaffold23612	1262273	1267426	-	5153	299	n/a	intergenic_region:1262274-1262471	Cc_P_D_3	7	221	--	-	0	0	0	7	0	0	0	0	0	0	0	0	0	0	0	0	0	0	0	0	745.950554134697	0	0	0	0	0	0	0	0	0	0	0	0	0	6.00067944831755	0
novel_circ_0002305	scaffold23612	129806	132546	+	2740	388	CCA0708S0010;	exon:129807-129928,exon:130039-130130	Cc_P_W_3	14	255	CCA0708S0010	- && sp|Q6NW58|SPAST_DANRE Spastin OS=Danio rerio OX=7955 GN=spast PE=2 SV=2 && PF17862:AAA+ lid domain|PF00004:ATPase family associated with various cellular activities (AAA)	0	0	0	0	14	0	0	0	0	0	0	0	0	0	0	0	0	0	0	0	0	383.257138164198	0	0	0	0	0	0	0	0	0	0	0	0	0	1.88275693018436
novel_circ_0002306	scaffold23612	129806	135567	+	5761	292	CCA0708S0010;	exon:129807-129928,exon:135317-135392,exon:135474-135567	Cc_M_D_2	5	232	CCA0708S0010	- && sp|Q6NW58|SPAST_DANRE Spastin OS=Danio rerio OX=7955 GN=spast PE=2 SV=2 && PF17862:AAA+ lid domain|PF00004:ATPase family associated with various cellular activities (AAA)	0	0	0	0	0	0	0	5	0	0	0	0	0	0	0	0	0	0	0	0	0	0	0	0	217.760550498672	0	0	0	0	0	0	0	0	0	--	--
novel_circ_0002308	scaffold23612	133326	140970	+	7644	252	CCA0708S0010;	exon:133327-133398,exon:140791-140970	Cc_P_W_2	4	264	CCA0708S0010	- && sp|Q6NW58|SPAST_DANRE Spastin OS=Danio rerio OX=7955 GN=spast PE=2 SV=2 && PF17862:AAA+ lid domain|PF00004:ATPase family associated with various cellular activities (AAA)	0	0	4	0	0	0	0	0	0	0	0	0	0	0	0	0	0	0	0	308.451573103023	0	0	0	0	0	0	0	0	0	0	0	0	0	0	0	1.50882601528415
novel_circ_0002309	scaffold23612	1346952	1347153	-	201	201	CCA0708S0089;	exon:1346953-1347153	Cc_A_D_3	3	877	CCA0708S0089	- && sp|Q6EN42|PYL3_ORYSJ Abscisic acid receptor PYL3 OS=Oryza sativa subsp. japonica OX=39947 GN=PYL3 PE=1 SV=1 && PF10604:Polyketide cyclase / dehydrase and lipid transport	0	0	0	0	0	0	0	0	0	0	0	0	0	0	0	3	0	0	0	0	0	0	0	0	0	0	0	0	0	0	0	0	219.764	0	--	--
novel_circ_0002310	scaffold23612	1367205	1368363	-	1158	283	CCA0708S0092;	exon:1367206-1367287,exon:1367372-1367476,exon:1368268-1368363	Cc_P_W_3,Cc_M_D_1,Cc_M_W_2,Cc_M_D_3,Cc_A_D_1,Cc_A_W_1,Cc_A_D_2,Cc_A_W_2,Cc_A_D_3,Cc_A_W_3	8,3,5,5,9,10,22,4,4,34	5.74901e+29	CCA0708S0092	- && sp|Q9FGL9|PTBP2_ARATH Polypyrimidine tract-binding protein homolog 2 OS=Arabidopsis thaliana OX=3702 GN=At5g53180 PE=1 SV=1 && PF11835:RRM-like domain|PF00076:RNA recognition motif. (a.k.a. RRM, RBD, or RNP domain)	0	0	0	0	8	3	0	0	5	5	0	9	10	22	4	4	34	0	0	0	0	219.00407895097	176.480969468792	0	0	101.588849607867	351.444436634568	0	1212.93800539084	560.663825969948	536.61154202644	143.123	293.019	892.669607225373	0	1.07586110296249
novel_circ_0002311	scaffold23612	142709	143219	+	510	324	CCA0708S0010;	exon:142710-142894,exon:143081-143219	Cc_P_W_1,Cc_P_D_2,Cc_P_W_2,Cc_P_D_3,Cc_P_W_3,Cc_M_W_1,Cc_M_D_2,Cc_M_W_2,Cc_A_W_1,Cc_A_D_2,Cc_A_W_2	15,6,3,7,17,4,24,34,7,10,8	3.49318e+32	CCA0708S0010	- && sp|Q6NW58|SPAST_DANRE Spastin OS=Danio rerio OX=7955 GN=spast PE=2 SV=2 && PF17862:AAA+ lid domain|PF00004:ATPase family associated with various cellular activities (AAA)	15	6	3	7	17	0	4	24	34	0	0	0	7	10	8	0	0	869.666048237477	475.586556753329	231.338679827267	745.950554134697	465.383667770812	0	688.349681638272	1045.25064239362	690.804177333496	0	0	0	392.464678178964	243.914337284746	286.246	0	0	9.63830030795335	8.40261828773189
novel_circ_0002313	scaffold23612	1683140	1686059	-	2919	361	CCA0708S0119;	exon:1683141-1683245,exon:1683337-1683412,exon:1683748-1683810,exon:1685943-1686059	Cc_P_W_1,Cc_P_D_2,Cc_M_W_2	2,2,8	217208563	CCA0708S0119	- && sp|Q55FJ2|WDR91_DICDI WD repeat-containing protein 91 homolog OS=Dictyostelium discoideum OX=44689 GN=wdr91 PE=3 SV=1 && PF00400:WD domain, G-beta repeat	2	2	0	0	0	0	0	0	8	0	0	0	0	0	0	0	0	115.95547309833	158.52885225111	0	0	0	0	0	0	162.542159372587	0	0	0	0	0	0	0	0	1.21254028654527	0.664639190996464
novel_circ_0002314	scaffold23612	1683140	1686064	-	2924	366	CCA0708S0119;	exon:1683141-1683245,exon:1683337-1683412,exon:1683748-1683810,exon:1685943-1686064	Cc_P_W_1,Cc_P_D_2,Cc_P_W_2,Cc_P_D_3,Cc_P_W_3,Cc_M_D_1,Cc_M_W_1,Cc_M_D_2,Cc_M_W_2,Cc_M_D_3,Cc_M_W_3,Cc_A_D_1,Cc_A_W_1,Cc_A_D_2,Cc_A_W_2,Cc_A_D_3	19,13,19,6,73,18,10,25,77,24,11,10,6,31,34,6	2.13201e+48	CCA0708S0119	- && sp|Q55FJ2|WDR91_DICDI WD repeat-containing protein 91 homolog OS=Dictyostelium discoideum OX=44689 GN=wdr91 PE=3 SV=1 && PF00400:WD domain, G-beta repeat	19	13	19	6	73	18	10	25	77	24	11	10	6	31	34	6	0	1101.57699443414	1030.43753963221	1465.14497223936	639.386189258312	1998.41222042761	1058.88581681275	1720.87420409568	1088.80275249336	1564.46828396115	1686.93329584593	1930.16318652395	1347.70889487871	336.398295581969	756.134445582711	1216.54501216545	439.528	0	13.0249513896736	23.2982284515988
novel_circ_0002317	scaffold23612	361906	365288	-	3382	157	CCA0708S0034;	exon:361907-361947,exon:365173-365288	Cc_M_W_2	5	93	CCA0708S0034	- && sp|Q05609|CTR1_ARATH Serine/threonine-protein kinase CTR1 OS=Arabidopsis thaliana OX=3702 GN=CTR1 PE=1 SV=1 && PF07714:Protein tyrosine and serine/threonine kinase|PF14381:Ethylene-responsive protein kinase Le-CTR1	0	0	0	0	0	0	0	0	5	0	0	0	0	0	0	0	0	0	0	0	0	0	0	0	0	101.588849607867	0	0	0	0	0	0	0	0	--	--
novel_circ_0002318	scaffold23612	383976	386038	+	2062	256	n/a	intergenic_region:383977-384168,intergenic_region:385975-386038	Cc_P_W_1	4	346	--	-	4	0	0	0	0	0	0	0	0	0	0	0	0	0	0	0	0	231.91094619666	0	0	0	0	0	0	0	0	0	0	0	0	0	0	0	0	0	1.32927838199293
novel_circ_0002319	scaffold23612	400292	402395	+	2103	498	n/a	intergenic_region:400293-400469	Cc_P_W_3	5	324	--	-	0	0	0	0	5	0	0	0	0	0	0	0	0	0	0	0	0	0	0	0	0	136.877549344357	0	0	0	0	0	0	0	0	0	0	0	0	0	0.672413189351557
novel_circ_0002320	scaffold23612	436711	437646	+	935	358	CCA0708S0036;	exon:436712-436837,exon:437415-437646	Cc_P_W_1,Cc_P_W_2,Cc_P_D_3,Cc_P_W_3,Cc_M_D_2,Cc_M_W_2,Cc_M_D_3,Cc_A_W_1,Cc_A_D_2	3,2,2,6,6,12,6,4,17	74,88,118,39,122,123,144,61,113	CCA0708S0036	- && sp|F4I9T0|BCHB_ARATH BEACH domain-containing protein B OS=Arabidopsis thaliana OX=3702 GN=BCHB PE=4 SV=1 && PF14844:PH domain associated with Beige/BEACH|PF15787:Domain of unknown function (DUF4704)|PF13385:Concanavalin A-like lectin/glucanases superfamily|PF16057:Domain of unknown function (DUF4800)|PF02138:Beige/BEACH domain	3	0	2	2	6	0	0	6	12	6	0	0	4	17	0	0	0	173.933209647495	0	154.225786551511	213.128729752771	164.253059213228	0	0	261.312660598406	243.813239058881	421.733323961482	0	0	224.265530387979	414.654373384068	0	0	0	1.71447984237644	2.55826762135864
novel_circ_0002321	scaffold23612	481227	485031	-	3804	585	CCA0708S0040;	exon:481228-481452	Cc_P_D_3	6	196	CCA0708S0040	- && sp|Q6IMT1|SAB_ARATH Protein SABRE OS=Arabidopsis thaliana OX=3702 GN=SAB PE=1 SV=1 && PF10347:RNA pol II promoter Fmp27 protein domain|PF10351:Golgi-body localisation protein domain	0	0	0	6	0	0	0	0	0	0	0	0	0	0	0	0	0	0	0	0	639.386189258312	0	0	0	0	0	0	0	0	0	0	0	0	0	5.14343952712933	0
novel_circ_0002322	scaffold23612	481227	492991	-	11764	352	CCA0708S0040;	exon:492740-492991	Cc_P_D_2	4	145	CCA0708S0040	- && sp|Q6IMT1|SAB_ARATH Protein SABRE OS=Arabidopsis thaliana OX=3702 GN=SAB PE=1 SV=1 && PF10347:RNA pol II promoter Fmp27 protein domain|PF10351:Golgi-body localisation protein domain	0	4	0	0	0	0	0	0	0	0	0	0	0	0	0	0	0	0	317.057704502219	0	0	0	0	0	0	0	0	0	0	0	0	0	0	0	2.42508057309053	0
novel_circ_0002323	scaffold23612	484451	485026	-	575	474	CCA0708S0040;	exon:484452-484570,exon:484672-485026	Cc_P_W_1,Cc_P_W_2,Cc_M_D_2,Cc_M_D_3,Cc_A_D_2,Cc_A_W_2	9,2,9,7,19,7	115,96,155,269,138,127	CCA0708S0040	- && sp|Q6IMT1|SAB_ARATH Protein SABRE OS=Arabidopsis thaliana OX=3702 GN=SAB PE=1 SV=1 && PF10347:RNA pol II promoter Fmp27 protein domain|PF10351:Golgi-body localisation protein domain	9	0	2	0	0	0	0	9	0	7	0	0	0	19	7	0	0	521.799628942486	0	154.225786551511	0	0	0	0	391.968990897609	0	492.022211288395	0	0	0	463.437240841017	250.465149563475	0	0	0	3.74528936712616
novel_circ_0002324	scaffold23612	484451	485031	-	580	479	CCA0708S0040;	exon:484452-484570,exon:484672-485031	Cc_P_W_1,Cc_P_D_2,Cc_P_W_2,Cc_P_D_3,Cc_P_W_3,Cc_M_D_1,Cc_M_W_1,Cc_M_D_2,Cc_M_W_2,Cc_M_D_3,Cc_M_W_3,Cc_A_D_1,Cc_A_W_1,Cc_A_D_2,Cc_A_W_2,Cc_A_D_3,Cc_A_W_3	17,9,23,21,87,10,14,48,117,24,3,14,34,184,147,43,125	114,132,96,222,109,213,105,153,205,269,187,76,64,137,121,213,148	CCA0708S0040	- && sp|Q6IMT1|SAB_ARATH Protein SABRE OS=Arabidopsis thaliana OX=3702 GN=SAB PE=1 SV=1 && PF10347:RNA pol II promoter Fmp27 protein domain|PF10351:Golgi-body localisation protein domain	17	9	23	21	87	10	14	48	117	24	3	14	34	184	147	43	125	985.621521335807	713.379835129994	1773.59654534238	2237.85166240409	2381.6693585918	588.269898229308	2409.22388573395	2090.50128478725	2377.17908082409	1686.93329584593	526.408141779259	1886.79245283019	1906.25700829782	4488.02380603932	5259.76814083298	3149.9523844407	3281.87355597564	23.4584696344063	26.0251722060709
novel_circ_0002325	scaffold23612	484451	485057	-	606	505	CCA0708S0040;	intron:484452-484570,intron:484672-485057	Cc_M_D_2,Cc_M_D_3,Cc_A_W_1,Cc_A_D_2,Cc_A_W_2,Cc_A_D_3,Cc_A_W_3	8,3,3,13,5,2,19	99,135,39,71,72,150,63	CCA0708S0040	- && sp|Q6IMT1|SAB_ARATH Protein SABRE OS=Arabidopsis thaliana OX=3702 GN=SAB PE=1 SV=1 && PF10347:RNA pol II promoter Fmp27 protein domain|PF10351:Golgi-body localisation protein domain	0	0	0	0	0	0	0	8	0	3	0	0	3	13	5	2	19	0	0	0	0	0	0	0	348.416880797875	0	210.866661980741	0	0	168.199147790985	317.088638470169	178.903678259625	146.509	498.844780508297	--	--
novel_circ_0002326	scaffold23612	484451	485089	-	638	518	CCA0708S0040;	intron:484672-485089	Cc_P_D_3,Cc_M_D_1,Cc_A_D_2,Cc_A_W_2	4,3,6,3	125,109,70,73	CCA0708S0040	- && sp|Q6IMT1|SAB_ARATH Protein SABRE OS=Arabidopsis thaliana OX=3702 GN=SAB PE=1 SV=1 && PF10347:RNA pol II promoter Fmp27 protein domain|PF10351:Golgi-body localisation protein domain	0	0	0	4	0	3	0	0	0	0	0	0	0	6	3	0	0	0	0	0	426.257459505541	0	176.480969468792	0	0	0	0	0	0	0	146.348602370847	107.342206955775	0	0	3.42895968475288	0
novel_circ_0002327	scaffold23612	486543	488755	-	2212	1971	CCA0708S0040;	exon:486544-486644	Cc_M_D_3	5	349	CCA0708S0040	- && sp|Q6IMT1|SAB_ARATH Protein SABRE OS=Arabidopsis thaliana OX=3702 GN=SAB PE=1 SV=1 && PF10347:RNA pol II promoter Fmp27 protein domain|PF10351:Golgi-body localisation protein domain	0	0	0	0	0	0	0	0	0	5	0	0	0	0	0	0	0	0	0	0	0	0	0	0	0	0	351.444436634568	0	0	0	0	0	0	0	--	--
novel_circ_0002328	scaffold23612	486543	492991	-	6448	353	CCA0708S0040;	exon:486544-486644	Cc_P_D_2	3	171	CCA0708S0040	- && sp|Q6IMT1|SAB_ARATH Protein SABRE OS=Arabidopsis thaliana OX=3702 GN=SAB PE=1 SV=1 && PF10347:RNA pol II promoter Fmp27 protein domain|PF10351:Golgi-body localisation protein domain	0	3	0	0	0	0	0	0	0	0	0	0	0	0	0	0	0	0	237.793278376665	0	0	0	0	0	0	0	0	0	0	0	0	0	0	0	1.8188104298179	0
novel_circ_0002329	scaffold23612	489870	492991	-	3121	352	CCA0708S0040;	exon:492740-492991	Cc_P_D_3	2	254	CCA0708S0040	- && sp|Q6IMT1|SAB_ARATH Protein SABRE OS=Arabidopsis thaliana OX=3702 GN=SAB PE=1 SV=1 && PF10347:RNA pol II promoter Fmp27 protein domain|PF10351:Golgi-body localisation protein domain	0	0	0	2	0	0	0	0	0	0	0	0	0	0	0	0	0	0	0	0	213.128729752771	0	0	0	0	0	0	0	0	0	0	0	0	0	1.71447984237644	0
novel_circ_0002330	scaffold23612	504135	506782	-	2647	329	CCA0708S0040;	exon:504136-504352,exon:506671-506782	Cc_P_D_2,Cc_M_D_2,Cc_M_W_2,Cc_M_W_3	4,11,3,6	188277280316	CCA0708S0040	- && sp|Q6IMT1|SAB_ARATH Protein SABRE OS=Arabidopsis thaliana OX=3702 GN=SAB PE=1 SV=1 && PF10347:RNA pol II promoter Fmp27 protein domain|PF10351:Golgi-body localisation protein domain	0	4	0	0	0	0	0	11	3	0	6	0	0	0	0	0	0	0	317.057704502219	0	0	0	0	0	479.073211097078	60.9533097647202	0	1052.81628355852	0	0	0	0	0	0	2.42508057309053	0
novel_circ_0002331	scaffold23612	516255	518669	+	2414	280	CCA0708S0041;	exon:518490-518669	Cc_P_W_3	6	118	CCA0708S0041	- && sp|Q5M985|NGDNB_XENLA Neuroguidin-B (Fragment) OS=Xenopus laevis OX=8355 GN=ngdn-b PE=1 SV=1 && PF04000:Sas10/Utp3/C1D family	0	0	0	0	6	0	0	0	0	0	0	0	0	0	0	0	0	0	0	0	0	164.253059213228	0	0	0	0	0	0	0	0	0	0	0	0	0	0.806895827221868
novel_circ_0002332	scaffold23612	553408	553708	-	300	300	CCA0708S0045;	exon:553409-553708	Cc_P_W_1,Cc_A_D_2,Cc_A_W_2	3,4,10	357617399	CCA0708S0045	- && sp|Q8GY23|UPL1_ARATH E3 ubiquitin-protein ligase UPL1 OS=Arabidopsis thaliana OX=3702 GN=UPL1 PE=1 SV=3 && PF00627:UBA/TS-N domain|PF06025:Domain of Unknown Function (DUF913)|PF01326:Pyruvate phosphate dikinase, AMP/ATP-binding domain|PF00632:HECT-domain (ubiquitin-transferase)|PF06012:Domain of Unknown Function (DUF908)|PF14377:Ubiquitin binding region	3	0	0	0	0	0	0	0	0	0	0	0	0	4	10	0	0	173.933209647495	0	0	0	0	0	0	0	0	0	0	0	0	97.5657349138982	357.80735651925	0	0	0	0.996958786494697
novel_circ_0002334	scaffold23612	579462	582262	-	2800	384	CCA0708S0045;	exon:579463-579561,exon:580203-580313	Cc_P_D_2,Cc_P_W_3,Cc_M_D_1,Cc_M_D_2,Cc_M_W_2,Cc_M_D_3,Cc_A_D_1,Cc_A_D_2,Cc_A_W_2,Cc_A_D_3	4,4,4,3,10,5,4,15,6,5	1,7,12,0,8,6,3,4,4,2	CCA0708S0045	- && sp|Q8GY23|UPL1_ARATH E3 ubiquitin-protein ligase UPL1 OS=Arabidopsis thaliana OX=3702 GN=UPL1 PE=1 SV=3 && PF00627:UBA/TS-N domain|PF06025:Domain of Unknown Function (DUF913)|PF01326:Pyruvate phosphate dikinase, AMP/ATP-binding domain|PF00632:HECT-domain (ubiquitin-transferase)|PF06012:Domain of Unknown Function (DUF908)|PF14377:Ubiquitin binding region	0	4	0	0	4	4	0	3	10	5	0	4	0	15	6	5	0	0	317.057704502219	0	0	109.502039475485	235.307959291723	0	130.656330299203	203.177699215734	351.444436634568	0	539.083557951482	0	365.871505927118	214.68441391155	366.274	0	2.42508057309053	0.537930551481245
novel_circ_0002335	scaffold23612	579462	585120	-	5658	311	CCA0708S0045;	intron:579463-579561,intron:580203-580313	Cc_P_D_3,Cc_M_D_1,Cc_M_D_2,Cc_M_W_2,Cc_M_W_3,Cc_A_W_1,Cc_A_D_2,Cc_A_W_2,Cc_A_D_3	4,6,5,14,2,2,10,5,3	12,10,0,7,8,4,4,2,3	CCA0708S0045	- && sp|Q8GY23|UPL1_ARATH E3 ubiquitin-protein ligase UPL1 OS=Arabidopsis thaliana OX=3702 GN=UPL1 PE=1 SV=3 && PF00627:UBA/TS-N domain|PF06025:Domain of Unknown Function (DUF913)|PF01326:Pyruvate phosphate dikinase, AMP/ATP-binding domain|PF00632:HECT-domain (ubiquitin-transferase)|PF06012:Domain of Unknown Function (DUF908)|PF14377:Ubiquitin binding region	0	0	0	4	0	6	0	5	14	0	2	0	2	10	5	3	0	0	0	0	426.257459505541	0	352.961938937585	0	217.760550498672	284.448778902028	0	350.938761186173	0	112.13276519399	243.914337284746	178.903678259625	219.764	0	3.42895968475288	0
novel_circ_0002336	scaffold23612	618535	620555	-	2020	477	CCA0708S0050;	exon:618536-618662,exon:618788-618904,exon:619360-619501,exon:620465-620555	Cc_P_W_1,Cc_P_W_2,Cc_P_W_3	7,12,23	145819181412	CCA0708S0050	- && - && PF14683:Polysaccharide lyase family 4, domain III|PF14686:Polysaccharide lyase family 4, domain II|PF06045:Rhamnogalacturonate lyase family	7	0	12	0	23	0	0	0	0	0	0	0	0	0	0	0	0	405.844155844156	0	925.354719309069	0	629.63672698404	0	0	0	0	0	0	0	0	0	0	0	0	0	9.94581588535722
novel_circ_0002337	scaffold23612	626134	627713	-	1579	227	CCA0708S0050;	exon:626135-626241	Cc_P_W_1	3	1366	CCA0708S0050	- && - && PF14683:Polysaccharide lyase family 4, domain III|PF14686:Polysaccharide lyase family 4, domain II|PF06045:Rhamnogalacturonate lyase family	3	0	0	0	0	0	0	0	0	0	0	0	0	0	0	0	0	173.933209647495	0	0	0	0	0	0	0	0	0	0	0	0	0	0	0	0	0	0.996958786494697
novel_circ_0002339	scaffold23612	626622	627713	-	1091	362	CCA0708S0050;	exon:627091-627232,exon:627594-627713	Cc_M_W_1	4	810	CCA0708S0050	- && - && PF14683:Polysaccharide lyase family 4, domain III|PF14686:Polysaccharide lyase family 4, domain II|PF06045:Rhamnogalacturonate lyase family	0	0	0	0	0	0	4	0	0	0	0	0	0	0	0	0	0	0	0	0	0	0	0	688.349681638272	0	0	0	0	0	0	0	0	0	0	--	--
novel_circ_0002340	scaffold23612	627090	627713	-	623	382	CCA0708S0050;	exon:627091-627232,exon:627395-627514	Cc_P_W_3	4	1877	CCA0708S0050	- && - && PF14683:Polysaccharide lyase family 4, domain III|PF14686:Polysaccharide lyase family 4, domain II|PF06045:Rhamnogalacturonate lyase family	0	0	0	0	4	0	0	0	0	0	0	0	0	0	0	0	0	0	0	0	0	109.502039475485	0	0	0	0	0	0	0	0	0	0	0	0	0	0.537930551481245
novel_circ_0002341	scaffold23612	645600	646302	-	702	396	CCA0708S0051;	exon:645601-645722,exon:645812-645949,exon:646167-646302	Cc_P_W_1,Cc_P_W_2,Cc_P_W_3,Cc_M_D_2,Cc_M_W_2,Cc_A_W_3	15,22,4,4,5,10	4.05413e+17	CCA0708S0051	- && - && -	15	0	22	0	4	0	0	4	5	0	0	0	0	0	0	0	10	869.666048237477	0	1696.48365206663	0	109.502039475485	0	0	174.208440398937	101.588849607867	0	0	0	0	0	0	0	262.549884478051	0	13.8212675680175
novel_circ_0002343	scaffold23612	684145	698893	-	14748	509	n/a	intergenic_region:684146-684322,intergenic_region:684413-684620,intergenic_region:685278-685341,intergenic_region:698834-698893	Cc_A_D_2	13	88	--	-	0	0	0	0	0	0	0	0	0	0	0	0	0	13	0	0	0	0	0	0	0	0	0	0	0	0	0	0	0	0	317.088638470169	0	0	0	--	--
novel_circ_0002344	scaffold23612	739627	743357	-	3730	397	CCA0708S0058;	exon:739628-739825,exon:742612-742688,exon:743236-743357	Cc_M_D_2,Cc_M_W_2	13,2	611,27	CCA0708S0058	- && sp|P50433|GLYM_SOLTU Serine hydroxymethyltransferase, mitochondrial OS=Solanum tuberosum OX=4113 PE=2 SV=1 && PF00464:Serine hydroxymethyltransferase	0	0	0	0	0	0	0	13	2	0	0	0	0	0	0	0	0	0	0	0	0	0	0	0	566.177431296546	40.6355398431468	0	0	0	0	0	0	0	0	--	--
novel_circ_0002345	scaffold23612	741890	743887	-	1997	375	CCA0708S0058;	exon:741891-742015,exon:742612-742688,exon:743236-743357,exon:743837-743887	Cc_M_D_1	5	600	CCA0708S0058	- && sp|P50433|GLYM_SOLTU Serine hydroxymethyltransferase, mitochondrial OS=Solanum tuberosum OX=4113 PE=2 SV=1 && PF00464:Serine hydroxymethyltransferase	0	0	0	0	0	5	0	0	0	0	0	0	0	0	0	0	0	0	0	0	0	0	294.134949114654	0	0	0	0	0	0	0	0	0	0	0	--	--
novel_circ_0002929	scaffold27196	1105490	1105676	-	186	186	CCA0806S0112;	exon:1105491-1105676	Cc_M_W_1	4	102	CCA0806S0112	- && sp|Q680K8|Y1576_ARATH BTB/POZ domain-containing protein At1g55760 OS=Arabidopsis thaliana OX=3702 GN=At1g55760 PE=2 SV=1 && PF00651:BTB/POZ domain	0	0	0	0	0	0	4	0	0	0	0	0	0	0	0	0	0	0	0	0	0	0	0	688.349681638272	0	0	0	0	0	0	0	0	0	0	--	--
novel_circ_0002930	scaffold27196	1189303	1190340	+	1037	443	CCA0806S0122;	exon:1189304-1189343,exon:1189771-1189912,exon:1190080-1190340	Cc_M_D_1,Cc_M_W_2	9,6	12661255	CCA0806S0122	- && sp|Q39254|CAX2_ARATH Vacuolar cation/proton exchanger 2 OS=Arabidopsis thaliana OX=3702 GN=CAX2 PE=1 SV=2 && PF01699:Sodium/calcium exchanger protein	0	0	0	0	0	9	0	0	6	0	0	0	0	0	0	0	0	0	0	0	0	0	529.442908406377	0	0	121.90661952944	0	0	0	0	0	0	0	0	--	--
novel_circ_0002931	scaffold27196	1191345	1192784	+	1439	328	CCA0806S0122;	exon:1191346-1191542,exon:1192654-1192784	Cc_M_W_2,Cc_A_D_1,Cc_A_D_2,Cc_A_W_2,Cc_A_W_3	12,4,9,4,4	1026418247318290	CCA0806S0122	- && sp|Q39254|CAX2_ARATH Vacuolar cation/proton exchanger 2 OS=Arabidopsis thaliana OX=3702 GN=CAX2 PE=1 SV=2 && PF01699:Sodium/calcium exchanger protein	0	0	0	0	0	0	0	0	12	0	0	4	0	9	4	0	4	0	0	0	0	0	0	0	0	243.813239058881	0	0	539.083557951482	0	219.522903556271	143.123	0	105.01995379122	--	--
novel_circ_0002933	scaffold27196	1196730	1197727	+	997	423	CCA0806S0123;	exon:1196731-1196916,exon:1197491-1197727	Cc_M_D_1,Cc_M_W_2,Cc_A_W_2,Cc_A_W_3	4,10,3,16	122,362,34,30	CCA0806S0123	- && sp|Q9FF99|AAP7_ARATH Probable amino acid permease 7 OS=Arabidopsis thaliana OX=3702 GN=AAP7 PE=2 SV=1 && PF01490:Transmembrane amino acid transporter protein	0	0	0	0	0	4	0	0	10	0	0	0	0	0	3	0	16	0	0	0	0	0	235.307959291723	0	0	203.177699215734	0	0	0	0	0	107.342206955775	0	420.079815164881	--	--
novel_circ_0002935	scaffold27196	1452754	1460556	-	7802	256	CCA0806S0150;	exon:1460401-1460556	Cc_P_D_3,Cc_A_W_1	3,5	894200	CCA0806S0150	- && sp|Q9FMA3|PEX5_ARATH Peroxisome biogenesis protein 5 OS=Arabidopsis thaliana OX=3702 GN=PEX5 PE=1 SV=1 && PF13414:TPR repeat	0	0	0	3	0	0	0	0	0	0	0	0	5	0	0	0	0	0	0	0	319.693094629156	0	0	0	0	0	0	0	0	280.331912984974	0	0	0	0	2.57171976356466	0
novel_circ_0002936	scaffold27196	1459241	1460556	-	1315	350	CCA0806S0150;	exon:1459242-1459435,exon:1460401-1460556	Cc_P_W_1,Cc_P_W_2,Cc_P_W_3,Cc_M_W_1,Cc_M_D_2,Cc_M_W_2,Cc_M_W_3,Cc_A_D_1,Cc_A_W_1,Cc_A_D_2,Cc_A_W_2,Cc_A_D_3,Cc_A_W_3	14,7,8,3,2,30,6,5,14,12,22,2,18	3.03449e+38	CCA0806S0150	- && sp|Q9FMA3|PEX5_ARATH Peroxisome biogenesis protein 5 OS=Arabidopsis thaliana OX=3702 GN=PEX5 PE=1 SV=1 && PF13414:TPR repeat	14	0	7	0	8	0	3	2	30	0	6	5	14	12	22	2	18	811.688311688312	0	539.79025293029	0	219.00407895097	0	516.262261228704	87.1042201994687	609.533097647202	0	1052.81628355852	673.854447439353	784.929356357928	292.697204741695	787.17618434235	146.509	472.589792060492	0	8.36878
novel_circ_0002938	scaffold27196	369741	370268	+	527	359	CCA0806S0014;	exon:369742-369827,exon:369996-370268	Cc_P_D_3	2	204	CCA0806S0014	- && sp|O80910|TOL6_ARATH TOM1-like protein 6 OS=Arabidopsis thaliana OX=3702 GN=TOL6 PE=1 SV=1 && PF03127:GAT domain|PF00790:VHS domain	0	0	0	2	0	0	0	0	0	0	0	0	0	0	0	0	0	0	0	0	213.128729752771	0	0	0	0	0	0	0	0	0	0	0	0	0	1.71447984237644	0
novel_circ_0002939	scaffold27196	379267	380468	-	1201	313	CCA0806S0015;	exon:379268-379353,exon:379895-379996	Cc_P_W_3,Cc_M_W_1	5,5	167102	CCA0806S0015	- && sp|Q93YQ1|RTOR1_ARATH Regulatory-associated protein of TOR 1 OS=Arabidopsis thaliana OX=3702 GN=RAPTOR1 PE=1 SV=1 && PF14538:Raptor N-terminal CASPase like domain	0	0	0	0	5	0	5	0	0	0	0	0	0	0	0	0	0	0	0	0	0	136.877549344357	0	860.43710204784	0	0	0	0	0	0	0	0	0	0	0	0.672413189351557
novel_circ_0002940	scaffold27196	379267	383644	-	4377	542	CCA0806S0015;	exon:379268-379353,exon:379895-379996	Cc_P_W_3	6	71	CCA0806S0015	- && sp|Q93YQ1|RTOR1_ARATH Regulatory-associated protein of TOR 1 OS=Arabidopsis thaliana OX=3702 GN=RAPTOR1 PE=1 SV=1 && PF14538:Raptor N-terminal CASPase like domain	0	0	0	0	6	0	0	0	0	0	0	0	0	0	0	0	0	0	0	0	0	164.253059213228	0	0	0	0	0	0	0	0	0	0	0	0	0	0.806895827221868
novel_circ_0002942	scaffold27196	379894	380468	-	574	227	CCA0806S0015;	exon:379895-379996,exon:380344-380468	Cc_M_W_2	6	182	CCA0806S0015	- && sp|Q93YQ1|RTOR1_ARATH Regulatory-associated protein of TOR 1 OS=Arabidopsis thaliana OX=3702 GN=RAPTOR1 PE=1 SV=1 && PF14538:Raptor N-terminal CASPase like domain	0	0	0	0	0	0	0	0	6	0	0	0	0	0	0	0	0	0	0	0	0	0	0	0	0	121.90661952944	0	0	0	0	0	0	0	0	--	--
novel_circ_0002943	scaffold27196	392121	397784	-	5663	381	CCA0806S0015;	exon:392122-392232,exon:392320-392403,exon:396685-396767,exon:397682-397784	Cc_P_W_1,Cc_P_D_2,Cc_P_W_2,Cc_P_D_3,Cc_P_W_3,Cc_M_D_1,Cc_M_W_1,Cc_M_D_2,Cc_M_W_2,Cc_M_D_3,Cc_M_W_3,Cc_A_D_1,Cc_A_W_1,Cc_A_D_2,Cc_A_W_2,Cc_A_D_3,Cc_A_W_3	18,100,4,68,56,8,9,155,28,48,5,3,13,52,6,26,17	192,344,227,395,230,330,224,359,335,432,254,238,91,268,214,235,265	CCA0806S0015	- && sp|Q93YQ1|RTOR1_ARATH Regulatory-associated protein of TOR 1 OS=Arabidopsis thaliana OX=3702 GN=RAPTOR1 PE=1 SV=1 && PF14538:Raptor N-terminal CASPase like domain	18	100	4	68	56	8	9	155	28	48	5	3	13	52	6	26	17	1043.59925788497	7926.44261255549	308.451573103023	7246.3768115942	1533.02855265679	470.615918583446	1548.78678368611	6750.57706545882	568.897557804055	3373.86659169185	877.346902965432	404.312668463612	728.862973760933	1268.35455388068	214.68441391155	1904.6223719874	446.334803612686	118.919328968062	15.0216064549898
novel_circ_0002944	scaffold27196	395973	397784	-	1811	369	CCA0806S0015;	exon:395974-396122,exon:396241-396357,exon:397682-397784	Cc_P_W_2,Cc_P_D_3	3,4	221440	CCA0806S0015	- && sp|Q93YQ1|RTOR1_ARATH Regulatory-associated protein of TOR 1 OS=Arabidopsis thaliana OX=3702 GN=RAPTOR1 PE=1 SV=1 && PF14538:Raptor N-terminal CASPase like domain	0	0	3	4	0	0	0	0	0	0	0	0	0	0	0	0	0	0	0	231.338679827267	426.257459505541	0	0	0	0	0	0	0	0	0	0	0	0	0	3.42895968475288	1.13161951146311
novel_circ_0002945	scaffold27196	517518	519840	+	2322	234	CCA0806S0027;	intron:517519-517558,intron:518598-518642,intron:519692-519840	Cc_M_D_2	7	1123	CCA0806S0027	- && sp|Q9FJK7|CCC12_ARATH Cyclin-C1-2 OS=Arabidopsis thaliana OX=3702 GN=CYCC1-2 PE=2 SV=1 && PF00134:Cyclin, N-terminal domain	0	0	0	0	0	0	0	7	0	0	0	0	0	0	0	0	0	0	0	0	0	0	0	0	304.86477069814	0	0	0	0	0	0	0	0	0	--	--
novel_circ_0002947	scaffold27196	535463	537689	-	2226	217	CCA0806S0029;	exon:535464-535567,exon:537493-537521,exon:537606-537689	Cc_P_W_2,Cc_M_W_3	5,2	137,62	CCA0806S0029	- && - && -	0	0	5	0	0	0	0	0	0	0	2	0	0	0	0	0	0	0	0	385.564466378779	0	0	0	0	0	0	0	350.938761186173	0	0	0	0	0	0	0	1.88603251910518
novel_circ_0002948	scaffold27196	623856	625263	-	1407	1045	CCA0806S0043;	exon:623857-624076	Cc_P_D_2,Cc_P_W_3,Cc_M_D_2	5,25,2	213160202	CCA0806S0043	- && - && PF05641:Agenet domain	0	5	0	0	25	0	0	2	0	0	0	0	0	0	0	0	0	0	396.322130627774	0	0	684.387746721783	0	0	87.1042201994687	0	0	0	0	0	0	0	0	0	3.03135071636317	3.36206594675778
novel_circ_0002949	scaffold27196	630676	630952	-	276	200	CCA0806S0043;	exon:630677-630799,exon:630876-630952	Cc_A_W_3	4	97	CCA0806S0043	- && - && PF05641:Agenet domain	0	0	0	0	0	0	0	0	0	0	0	0	0	0	0	0	4	0	0	0	0	0	0	0	0	0	0	0	0	0	0	0	0	105.01995379122	--	--
novel_circ_0002950	scaffold27196	689948	691233	+	1285	356	CCA0806S0055;	exon:689949-690028,exon:690421-690531,exon:690955-691035,exon:691150-691233	Cc_A_D_2	2	179	CCA0806S0055	- && - && -	0	0	0	0	0	0	0	0	0	0	0	0	0	2	0	0	0	0	0	0	0	0	0	0	0	0	0	0	0	0	48.7828674569491	0	0	0	--	--
novel_circ_0002951	scaffold27196	736454	740917	+	4463	282	CCA0806S0065;	exon:738085-738163,exon:740815-740917	Cc_M_W_2,Cc_A_W_2,Cc_A_D_3	14,4,2	142,47,30	CCA0806S0065	- && sp|Q9FE17|SIR1_ARATH NAD-dependent protein deacetylase SRT1 OS=Arabidopsis thaliana OX=3702 GN=SRT1 PE=2 SV=1 && PF02146:Sir2 family	0	0	0	0	0	0	0	0	14	0	0	0	0	0	4	2	0	0	0	0	0	0	0	0	0	284.448778902028	0	0	0	0	0	143.123	146.509	0	--	--
novel_circ_0002952	scaffold27196	737805	740917	+	3112	413	CCA0806S0065;	exon:737806-737885,exon:738085-738163,exon:738802-738855,exon:739126-739222,exon:740815-740917	Cc_M_D_2,Cc_A_W_3	6,8	75,7	CCA0806S0065	- && sp|Q9FE17|SIR1_ARATH NAD-dependent protein deacetylase SRT1 OS=Arabidopsis thaliana OX=3702 GN=SRT1 PE=2 SV=1 && PF02146:Sir2 family	0	0	0	0	0	0	0	6	0	0	0	0	0	0	0	0	8	0	0	0	0	0	0	0	261.312660598406	0	0	0	0	0	0	0	0	210.039907582441	--	--
novel_circ_0002953	scaffold27196	774153	774535	+	382	303	CCA0806S0069;	exon:774154-774249,exon:774329-774535	Cc_A_D_2	5	152	CCA0806S0069	- && sp|Q8GY23|UPL1_ARATH E3 ubiquitin-protein ligase UPL1 OS=Arabidopsis thaliana OX=3702 GN=UPL1 PE=1 SV=3 && PF06012:Domain of Unknown Function (DUF908)|PF00627:UBA/TS-N domain|PF00632:HECT-domain (ubiquitin-transferase)|PF06025:Domain of Unknown Function (DUF913)|PF14377:Ubiquitin binding region	0	0	0	0	0	0	0	0	0	0	0	0	0	5	0	0	0	0	0	0	0	0	0	0	0	0	0	0	0	0	121.957168642373	0	0	0	--	--
novel_circ_0002954	scaffold27196	835823	841919	+	6096	2003	n/a	intergenic_region:835824-836073	Cc_P_D_3	6	703	--	-	0	0	0	6	0	0	0	0	0	0	0	0	0	0	0	0	0	0	0	0	639.386189258312	0	0	0	0	0	0	0	0	0	0	0	0	0	5.14343952712933	0
novel_circ_0002955	scaffold27196	958040	959016	+	976	519	n/a	intergenic_region:958041-958291,intergenic_region:958749-959016	Cc_A_D_1,Cc_A_W_2,Cc_A_W_3	3,10,11	330281463	--	-	0	0	0	0	0	0	0	0	0	0	0	3	0	0	10	0	11	0	0	0	0	0	0	0	0	0	0	0	404.312668463612	0	0	357.80735651925	0	288.804872925856	--	--
novel_circ_0002956	scaffold27196	958040	959475	+	1435	205	n/a	intergenic_region:959371-959475	Cc_P_W_2,Cc_A_W_3	4,5	143405	--	-	0	0	4	0	0	0	0	0	0	0	0	0	0	0	0	0	5	0	0	308.451573103023	0	0	0	0	0	0	0	0	0	0	0	0	0	131.274942239025	0	1.50882601528415
novel_circ_0005682	scaffold66877	173823	174476	+	653	477	CCA1539S0028;	exon:173824-173852,exon:173930-174137,exon:174237-174476	Cc_M_W_1,Cc_M_W_2,Cc_M_W_3,Cc_A_D_1,Cc_A_D_2,Cc_A_W_2,Cc_A_D_3	3,23,3,3,4,2,3	1.61262e+20	CCA1539S0028	- && sp|O22799|Y2349_ARATH Uncharacterized protein At2g33490 OS=Arabidopsis thaliana OX=3702 GN=At2g33490 PE=4 SV=2 && -	0	0	0	0	0	0	3	0	23	0	3	3	0	4	2	3	0	0	0	0	0	0	0	516.262261228704	0	467.308708196188	0	526.408141779259	404.312668463612	0	97.5657349138982	71.5615	219.764	0	--	--
novel_circ_0005685	scaffold66877	339026	339805	-	779	276	CCA1539S0042;	exon:339027-339125,exon:339629-339805	Cc_P_W_1,Cc_P_W_3,Cc_M_W_2,Cc_A_W_1	4,6,2,9	92,154,237,86	CCA1539S0042	- && sp|Q8GZB6|SUVH4_ARATH Histone-lysine N-methyltransferase, H3 lysine-9 specific SUVH4 OS=Arabidopsis thaliana OX=3702 GN=SUVH4 PE=1 SV=2 && PF02182:SAD/SRA domain|PF05033:Pre-SET motif|PF00856:SET domain	4	0	0	0	6	0	0	0	2	0	0	0	9	0	0	0	0	231.91094619666	0	0	0	164.253059213228	0	0	0	40.6355398431468	0	0	0	504.597443372954	0	0	0	0	0	2.1361742092148
novel_circ_0005686	scaffold66877	407155	410425	+	3270	295	CCA1539S0048;	intron:410126-410239,intron:410345-410425	Cc_P_W_2,Cc_M_W_2	4,3	312330	CCA1539S0048	- && - && -	0	0	4	0	0	0	0	0	3	0	0	0	0	0	0	0	0	0	0	308.451573103023	0	0	0	0	0	60.9533097647202	0	0	0	0	0	0	0	0	0	1.50882601528415
novel_circ_0005687	scaffold66877	407194	410425	+	3231	245	CCA1539S0048;	exon:407195-407332,exon:408081-408106,exon:410345-410425	Cc_M_W_2,Cc_M_W_3,Cc_A_D_2,Cc_A_D_3	3,2,4,4	339271229275	CCA1539S0048	- && - && -	0	0	0	0	0	0	0	0	3	0	2	0	0	4	0	4	0	0	0	0	0	0	0	0	0	60.9533097647202	0	350.938761186173	0	0	97.5657349138982	0	293.019	0	--	--
novel_circ_0005689	scaffold66877	408576	410425	+	1849	295	CCA1539S0048;	exon:410126-410239,exon:410345-410425	Cc_A_W_2	5	218	CCA1539S0048	- && - && -	0	0	0	0	0	0	0	0	0	0	0	0	0	0	5	0	0	0	0	0	0	0	0	0	0	0	0	0	0	0	0	178.903678259625	0	0	--	--
novel_circ_0005690	scaffold66877	445112	446111	+	999	307	CCA1539S0049;	exon:445113-445200,exon:445496-445596,exon:445994-446111	Cc_M_D_2,Cc_A_W_2	7,2	312144	CCA1539S0049	- && - && PF12576:Protein of unknown function (DUF3754)	0	0	0	0	0	0	0	7	0	0	0	0	0	0	2	0	0	0	0	0	0	0	0	0	304.86477069814	0	0	0	0	0	0	71.5615	0	0	--	--
novel_circ_0005691	scaffold66877	454095	454368	-	273	273	CCA1539S0050;	exon:454096-454368	Cc_M_D_2	5	49	CCA1539S0050	- && - && PF04900:Fcf1	0	0	0	0	0	0	0	5	0	0	0	0	0	0	0	0	0	0	0	0	0	0	0	0	217.760550498672	0	0	0	0	0	0	0	0	0	--	--
novel_circ_0005693	scaffold66877	522148	525529	+	3381	537	CCA1539S0054;	exon:522149-522366	Cc_P_W_1,Cc_P_D_3	5,2	102107	CCA1539S0054	- && sp|Q8LKZ1|NORK_PEA Nodulation receptor kinase OS=Pisum sativum OX=3888 GN=NORK PE=1 SV=1 && PF07714:Protein tyrosine and serine/threonine kinase	5	0	0	2	0	0	0	0	0	0	0	0	0	0	0	0	0	289.888682745826	0	0	213.128729752771	0	0	0	0	0	0	0	0	0	0	0	0	0	1.71447984237644	1.66159797749116
novel_circ_0005117	scaffold51123	103131	112722	-	9591	172	n/a	intergenic_region:112651-112722	Cc_P_W_1,Cc_P_W_2,Cc_P_D_3,Cc_P_W_3,Cc_M_D_1,Cc_M_W_1,Cc_M_D_3,Cc_A_D_1,Cc_A_W_2,Cc_A_D_3	5,13,8,6,8,3,11,5,9,3	8.11922e+32	--	-	5	0	13	8	6	8	3	0	0	11	0	5	0	0	9	3	0	289.888682745826	0	1002.46761258482	852.514919011083	164.253059213228	470.615918583446	516.262261228704	0	0	773.17776059605	0	673.854447439353	0	0	322.026620867325	219.764	0	6.85791936950577	7.3721783543865
novel_circ_0005122	scaffold51123	23710	24854	-	1144	552	CCA1251S0004;	exon:23711-23932	Cc_P_W_2	2	193	CCA1251S0004	- && sp|Q8L5Y0|VPS39_ARATH Vacuolar sorting protein 39 OS=Arabidopsis thaliana OX=3702 GN=VPS39 PE=1 SV=1 && PF00780:CNH domain|PF10366:Vacuolar sorting protein 39 domain 1|PF10367:Vacuolar sorting protein 39 domain 2|PF00637:Region in Clathrin and VPS	0	0	2	0	0	0	0	0	0	0	0	0	0	0	0	0	0	0	0	154.225786551511	0	0	0	0	0	0	0	0	0	0	0	0	0	0	0	0.754413007642073
novel_circ_0005286	scaffold54400	297543	299042	+	1499	399	CCA1308S0017;	exon:297544-297666,exon:297751-297870,exon:298887-299042	Cc_M_D_2	5	5479	CCA1308S0017	- && sp|Q8RJP2|RHIE_DICD3 Rhamnogalacturonate lyase OS=Dickeya dadantii (strain 3937) OX=198628 GN=rhiE PE=1 SV=1 && PF14683:Polysaccharide lyase family 4, domain III|PF06045:Rhamnogalacturonate lyase family|PF14686:Polysaccharide lyase family 4, domain II	0	0	0	0	0	0	0	5	0	0	0	0	0	0	0	0	0	0	0	0	0	0	0	0	217.760550498672	0	0	0	0	0	0	0	0	0	--	--
novel_circ_0005287	scaffold54400	299121	299675	+	554	343	CCA1308S0017;	exon:299122-299228,exon:299344-299437,exon:299534-299675	Cc_P_D_2,Cc_P_D_3,Cc_M_D_1,Cc_M_D_2	11,14,5,45	274441046214797	CCA1308S0017	- && sp|Q8RJP2|RHIE_DICD3 Rhamnogalacturonate lyase OS=Dickeya dadantii (strain 3937) OX=198628 GN=rhiE PE=1 SV=1 && PF14683:Polysaccharide lyase family 4, domain III|PF06045:Rhamnogalacturonate lyase family|PF14686:Polysaccharide lyase family 4, domain II	0	11	0	14	0	5	0	45	0	0	0	0	0	0	0	0	0	0	871.908687381103	0	1491.90110826939	0	294.134949114654	0	1959.84495448805	0	0	0	0	0	0	0	0	0	18.6703304726341	0
novel_circ_0005288	scaffold54400	299121	299965	+	844	254	CCA1308S0017;	exon:299812-299965	Cc_M_D_2	6	5151	CCA1308S0017	- && sp|Q8RJP2|RHIE_DICD3 Rhamnogalacturonate lyase OS=Dickeya dadantii (strain 3937) OX=198628 GN=rhiE PE=1 SV=1 && PF14683:Polysaccharide lyase family 4, domain III|PF06045:Rhamnogalacturonate lyase family|PF14686:Polysaccharide lyase family 4, domain II	0	0	0	0	0	0	0	6	0	0	0	0	0	0	0	0	0	0	0	0	0	0	0	0	261.312660598406	0	0	0	0	0	0	0	0	0	--	--
novel_circ_0005432	scaffold58864	106408	107064	-	656	332	CCA1390S0006;	exon:106409-106493,exon:106634-106713,exon:106795-106866,exon:106970-107064	Cc_M_D_2	28	1615	CCA1390S0006	- && sp|Q94A38|LRP6A_ARATH La-related protein 6A OS=Arabidopsis thaliana OX=3702 GN=LARP6A PE=2 SV=1 && PF05383:La domain	0	0	0	0	0	0	0	28	0	0	0	0	0	0	0	0	0	0	0	0	0	0	0	0	1219.45908279256	0	0	0	0	0	0	0	0	0	--	--
novel_circ_0005433	scaffold58864	373278	373573	-	295	204	CCA1390S0025;	exon:373279-373338,exon:373430-373573	Cc_A_W_1,Cc_A_D_2,Cc_A_D_3	9,2,9	481145059999	CCA1390S0025	- && sp|Q6AYK6|CYBP_RAT Calcyclin-binding protein OS=Rattus norvegicus OX=10116 GN=Cacybp PE=1 SV=1 && PF04969:CS domain	0	0	0	0	0	0	0	0	0	0	0	0	9	2	0	9	0	0	0	0	0	0	0	0	0	0	0	0	0	504.597443372954	48.7828674569491	0	659.292	0	--	--
novel_circ_0005434	scaffold58864	465956	466556	-	600	213	CCA1390S0034;	exon:465957-466037	Cc_P_W_3	4	324	CCA1390S0034	- && sp|Q8LGH4|CUL4_ARATH Cullin-4 OS=Arabidopsis thaliana OX=3702 GN=CUL4 PE=1 SV=1 && PF00888:Cullin family|PF10557:Cullin protein neddylation domain	0	0	0	0	4	0	0	0	0	0	0	0	0	0	0	0	0	0	0	0	0	109.502039475485	0	0	0	0	0	0	0	0	0	0	0	0	0	0.537930551481245
novel_circ_0005435	scaffold58864	474441	474944	-	503	416	CCA1390S0034;	exon:474442-474495,exon:474583-474944	Cc_P_W_1,Cc_P_W_3	2,8	230328	CCA1390S0034	- && sp|Q8LGH4|CUL4_ARATH Cullin-4 OS=Arabidopsis thaliana OX=3702 GN=CUL4 PE=1 SV=1 && PF00888:Cullin family|PF10557:Cullin protein neddylation domain	2	0	0	0	8	0	0	0	0	0	0	0	0	0	0	0	0	115.95547309833	0	0	0	219.00407895097	0	0	0	0	0	0	0	0	0	0	0	0	0	1.74050029395896
novel_circ_0005437	scaffold58864	477302	478485	-	1183	281	CCA1390S0034;	exon:478305-478485	Cc_P_W_3	10	265	CCA1390S0034	- && sp|Q8LGH4|CUL4_ARATH Cullin-4 OS=Arabidopsis thaliana OX=3702 GN=CUL4 PE=1 SV=1 && PF00888:Cullin family|PF10557:Cullin protein neddylation domain	0	0	0	0	10	0	0	0	0	0	0	0	0	0	0	0	0	0	0	0	0	273.755098688713	0	0	0	0	0	0	0	0	0	0	0	0	0	1.34482637870311
novel_circ_0005438	scaffold58864	55860	56589	-	729	341	CCA1390S0004;	exon:55861-55992	Cc_P_W_2	2	115	CCA1390S0004	- && sp|O49730|MRAY_ARATH Phospho-N-acetylmuramoyl-pentapeptide-transferase homolog OS=Arabidopsis thaliana OX=3702 GN=TRANS11 PE=2 SV=3 && PF00953:Glycosyl transferase family 4	0	0	2	0	0	0	0	0	0	0	0	0	0	0	0	0	0	0	0	154.225786551511	0	0	0	0	0	0	0	0	0	0	0	0	0	0	0	0.754413007642073
novel_circ_0005590	scaffold65058	160061	160716	-	655	294	CCA1498S0021;	exon:160062-160187,exon:160453-160531,exon:160628-160716	Cc_P_W_1,Cc_P_D_2,Cc_P_W_3,Cc_M_D_3	5,4,3,9	120294158256	CCA1498S0021	- && sp|Q5W9E7|MUS81_ARATH Crossover junction endonuclease MUS81 OS=Arabidopsis thaliana OX=3702 GN=MUS81 PE=1 SV=1 && PF02732:ERCC4 domain	5	4	0	0	3	0	0	0	0	9	0	0	0	0	0	0	0	289.888682745826	317.057704502219	0	0	82.1265296066139	0	0	0	0	632.599985942223	0	0	0	0	0	0	0	2.42508057309053	2.0650458911021
novel_circ_0005591	scaffold65058	399266	400992	-	1726	168	n/a	intergenic_region:399267-399333	Cc_P_D_3	3	88	--	-	0	0	0	3	0	0	0	0	0	0	0	0	0	0	0	0	0	0	0	0	319.693094629156	0	0	0	0	0	0	0	0	0	0	0	0	0	2.57171976356466	0
novel_circ_0004263	scaffold39179	195929	196485	-	556	301	CCA1024S0007;	exon:195930-196086,exon:196249-196268,exon:196362-196485	Cc_P_W_1,Cc_P_W_2,Cc_P_D_3,Cc_P_W_3,Cc_M_D_1,Cc_M_D_2,Cc_M_W_2,Cc_M_W_3,Cc_A_W_1,Cc_A_W_2,Cc_A_D_3,Cc_A_W_3	3,4,8,12,7,6,19,5,12,11,14,43	67,82,97,47,158,76,194,140,23,75,119,58	CCA1024S0007	- && sp|Q9FPR3|EDR1_ARATH Serine/threonine-protein kinase EDR1 OS=Arabidopsis thaliana OX=3702 GN=EDR1 PE=1 SV=1 && PF14381:Ethylene-responsive protein kinase Le-CTR1|PF07714:Protein tyrosine and serine/threonine kinase	3	0	4	8	12	7	0	6	19	0	5	0	12	0	11	14	43	173.933209647495	0	308.451573103023	852.514919011083	328.506118426456	411.788928760515	0	261.312660598406	386.037628509895	0	877.346902965432	0	672.796591163938	0	393.588092171175	1025.5658926086	1128.96450325562	6.85791936950577	4.11957645622258
novel_circ_0004264	scaffold39179	195929	204384	-	8455	359	CCA1024S0007;	exon:195930-196086,exon:202841-202955,exon:204298-204384	Cc_P_D_3,Cc_M_D_1,Cc_M_W_2	2,4,8	88165142	CCA1024S0007	- && sp|Q9FPR3|EDR1_ARATH Serine/threonine-protein kinase EDR1 OS=Arabidopsis thaliana OX=3702 GN=EDR1 PE=1 SV=1 && PF14381:Ethylene-responsive protein kinase Le-CTR1|PF07714:Protein tyrosine and serine/threonine kinase	0	0	0	2	0	4	0	0	8	0	0	0	0	0	0	0	0	0	0	0	213.128729752771	0	235.307959291723	0	0	162.542159372587	0	0	0	0	0	0	0	0	1.71447984237644	0
novel_circ_0004265	scaffold39179	201173	204384	-	3211	388	CCA1024S0007;	exon:201174-201474,exon:204298-204384	Cc_P_W_1,Cc_P_D_2,Cc_P_W_2,Cc_P_D_3,Cc_P_W_3,Cc_M_D_1,Cc_M_W_1,Cc_M_D_2,Cc_M_W_2,Cc_M_D_3,Cc_M_W_3,Cc_A_D_1,Cc_A_W_1,Cc_A_D_2,Cc_A_W_2,Cc_A_D_3,Cc_A_W_3	12,16,11,13,55,70,4,53,149,28,13,14,40,50,63,31,9	54,96,60,106,58,164,98,68,180,94,133,99,26,80,108,128,58	CCA1024S0007	- && sp|Q9FPR3|EDR1_ARATH Serine/threonine-protein kinase EDR1 OS=Arabidopsis thaliana OX=3702 GN=EDR1 PE=1 SV=1 && PF14381:Ethylene-responsive protein kinase Le-CTR1|PF07714:Protein tyrosine and serine/threonine kinase	12	16	11	13	55	70	4	53	149	28	13	14	40	50	63	31	9	695.732838589981	1268.23081800888	848.241826033313	1385.33674339301	1505.65304278792	4117.88928760515	688.349681638272	2308.26183528592	3027.34771831444	1968.08884515358	2281.10194771012	1886.79245283019	2242.65530387979	1219.57168642373	2254.18634607128	2270.8959050619	236.294896030246	20.844441267809	15.5336517708773
novel_circ_0004266	scaffold39179	399803	400286	-	483	324	CCA1024S0013;	exon:399804-399875,exon:400035-400286	Cc_P_W_1,Cc_M_W_3,Cc_A_W_1,Cc_A_D_2,Cc_A_D_3,Cc_A_W_3	6,7,6,5,3,6	1.32181e+17	CCA1024S0013	- && sp|Q8RY16|PEX6_ARATH Peroxisome biogenesis protein 6 OS=Arabidopsis thaliana OX=3702 GN=PEX6 PE=1 SV=1 && PF00004:ATPase family associated with various cellular activities (AAA)	6	0	0	0	0	0	0	0	0	0	7	0	6	5	0	3	6	347.866419294991	0	0	0	0	0	0	0	0	0	1228.28566415161	0	336.398295581969	121.957168642373	0	219.764	157.529930686831	0	1.99391757298939
novel_circ_0004267	scaffold39179	399803	400303	-	500	341	CCA1024S0013;	intron:399804-399875,intron:400035-400303	Cc_A_W_3	6	162	CCA1024S0013	- && sp|Q8RY16|PEX6_ARATH Peroxisome biogenesis protein 6 OS=Arabidopsis thaliana OX=3702 GN=PEX6 PE=1 SV=1 && PF00004:ATPase family associated with various cellular activities (AAA)	0	0	0	0	0	0	0	0	0	0	0	0	0	0	0	0	6	0	0	0	0	0	0	0	0	0	0	0	0	0	0	0	0	157.529930686831	--	--
novel_circ_0004268	scaffold39179	399803	402181	-	2378	506	CCA1024S0013;	exon:399804-399875,exon:400035-400303,exon:402017-402181	Cc_P_W_1,Cc_P_D_2,Cc_P_W_3,Cc_M_D_1,Cc_M_W_1,Cc_M_D_2,Cc_M_W_2,Cc_M_D_3,Cc_M_W_3,Cc_A_D_1,Cc_A_W_1,Cc_A_D_2,Cc_A_W_2,Cc_A_D_3,Cc_A_W_3	66,10,20,16,8,11,20,6,10,22,81,72,46,41,57	1.11194e+44	CCA1024S0013	- && sp|Q8RY16|PEX6_ARATH Peroxisome biogenesis protein 6 OS=Arabidopsis thaliana OX=3702 GN=PEX6 PE=1 SV=1 && PF00004:ATPase family associated with various cellular activities (AAA)	66	10	0	0	20	16	8	11	20	6	10	22	81	72	46	41	57	3826.5306122449	792.644261255548	0	0	547.510197377426	941.231837166892	1376.69936327654	479.073211097078	406.355398431468	421.733323961482	1754.69380593086	2964.95956873315	4541.37699035658	1756.18322845017	1645.91383998855	3003.4429712109	1496.53434152489	6.06270143272633	24.6227460602896
novel_circ_0004269	scaffold39179	400034	402181	-	2147	434	CCA1024S0013;	exon:400035-400303,exon:402017-402181	Cc_M_W_1,Cc_A_W_1,Cc_A_D_2,Cc_A_W_2,Cc_A_D_3,Cc_A_W_3	9,12,16,11,2,19	1.28152e+17	CCA1024S0013	- && sp|Q8RY16|PEX6_ARATH Peroxisome biogenesis protein 6 OS=Arabidopsis thaliana OX=3702 GN=PEX6 PE=1 SV=1 && PF00004:ATPase family associated with various cellular activities (AAA)	0	0	0	0	0	0	9	0	0	0	0	0	12	16	11	2	19	0	0	0	0	0	0	1548.78678368611	0	0	0	0	0	672.796591163938	390.262939655593	393.588092171175	146.509	498.844780508297	--	--
novel_circ_0004270	scaffold39179	402016	403463	-	1447	349	CCA1024S0013;	exon:402017-402181,exon:403280-403463	Cc_M_D_1,Cc_M_W_1,Cc_M_D_2,Cc_M_W_2,Cc_A_W_2	7,3,10,8,4	299111315215155	CCA1024S0013	- && sp|Q8RY16|PEX6_ARATH Peroxisome biogenesis protein 6 OS=Arabidopsis thaliana OX=3702 GN=PEX6 PE=1 SV=1 && PF00004:ATPase family associated with various cellular activities (AAA)	0	0	0	0	0	7	3	10	8	0	0	0	0	0	4	0	0	0	0	0	0	0	411.788928760515	516.262261228704	435.521100997343	162.542159372587	0	0	0	0	0	143.123	0	0	--	--
novel_circ_0004271	scaffold39179	525015	525519	-	504	504	CCA1024S0016;	exon:525016-525519	Cc_A_W_3	7	8	CCA1024S0016	- && sp|F4IP69|MIP3_ARATH Sec1 family domain-containing protein MIP3 OS=Arabidopsis thaliana OX=3702 GN=MIP3 PE=1 SV=1 && -	0	0	0	0	0	0	0	0	0	0	0	0	0	0	0	0	7	0	0	0	0	0	0	0	0	0	0	0	0	0	0	0	0	183.784919134636	--	--
novel_circ_0004272	scaffold39179	543176	545630	-	2454	342	CCA1024S0016;	exon:543177-543320,exon:545433-545630	Cc_M_W_1,Cc_A_W_1,Cc_A_W_2,Cc_A_W_3	4,7,9,18	61,17,26,7	CCA1024S0016	- && sp|F4IP69|MIP3_ARATH Sec1 family domain-containing protein MIP3 OS=Arabidopsis thaliana OX=3702 GN=MIP3 PE=1 SV=1 && -	0	0	0	0	0	0	4	0	0	0	0	0	7	0	9	0	18	0	0	0	0	0	0	688.349681638272	0	0	0	0	0	392.464678178964	0	322.026620867325	0	472.589792060492	--	--
novel_circ_0004273	scaffold39179	543176	545969	-	2793	378	CCA1024S0016;	exon:543177-543320,exon:545433-545630,exon:545934-545969	Cc_P_D_2,Cc_P_W_3,Cc_M_D_2,Cc_M_W_2,Cc_M_D_3,Cc_A_W_2,Cc_A_D_3	10,7,6,5,2,16,3	115,33,59,47,73,10,34	CCA1024S0016	- && sp|F4IP69|MIP3_ARATH Sec1 family domain-containing protein MIP3 OS=Arabidopsis thaliana OX=3702 GN=MIP3 PE=1 SV=1 && -	0	10	0	0	7	0	0	6	5	2	0	0	0	0	16	3	0	0	792.644261255548	0	0	191.628569082099	0	0	261.312660598406	101.588849607867	140.577774653827	0	0	0	0	572.492	219.764	0	6.06270143272633	0.94137846509218
novel_circ_0004275	scaffold39179	665263	668303	-	3040	415	CCA1024S0023;	exon:665264-665398,exon:667802-667966,exon:668189-668303	Cc_P_W_1,Cc_P_W_3,Cc_M_W_2	4,17,9	1120730120	CCA1024S0023	- && sp|P19242|HSP21_PEA 17.1 kDa class II heat shock protein OS=Pisum sativum OX=3888 GN=HSP17.7 PE=1 SV=1 && PF00011:Hsp20/alpha crystallin family	4	0	0	0	17	0	0	0	9	0	0	0	0	0	0	0	0	231.91094619666	0	0	0	465.383667770812	0	0	0	182.859929294161	0	0	0	0	0	0	0	0	0	3.61548322578822
novel_circ_0004277	scaffold39179	667801	668303	-	502	502	CCA1024S0023;	exon:667802-668303	Cc_P_W_1,Cc_P_W_2	4,9	12521222	CCA1024S0023	- && sp|P19242|HSP21_PEA 17.1 kDa class II heat shock protein OS=Pisum sativum OX=3888 GN=HSP17.7 PE=1 SV=1 && PF00011:Hsp20/alpha crystallin family	4	0	9	0	0	0	0	0	0	0	0	0	0	0	0	0	0	231.91094619666	0	694.016039481801	0	0	0	0	0	0	0	0	0	0	0	0	0	0	0	4.72413691638226
novel_circ_0004278	scaffold39179	671207	671648	-	441	361	CCA1024S0023;	exon:671208-671445,exon:671526-671648	Cc_P_W_1,Cc_P_W_2,Cc_P_D_3,Cc_P_W_3,Cc_M_W_1,Cc_M_W_2,Cc_M_W_3,Cc_A_W_1,Cc_A_W_3	267,234,3,439,17,155,25,6,6	1131,1141,116,856,20,138,48,238,1	CCA1024S0023	- && sp|P19242|HSP21_PEA 17.1 kDa class II heat shock protein OS=Pisum sativum OX=3888 GN=HSP17.7 PE=1 SV=1 && PF00011:Hsp20/alpha crystallin family	267	0	234	3	439	0	17	0	155	0	25	0	6	0	0	0	6	15480.0556586271	0	18044.4170265268	319.693094629156	12017.8488324345	0	2925.48614696266	0	3149.25433784388	0	4386.73451482716	0	336.398295581969	0	0	0	157.529930686831	2.57171976356466	236.033531917217
novel_circ_0004279	scaffold39179	671207	675706	-	4499	337	CCA1024S0023;	exon:671526-671648,exon:675593-675706	Cc_P_W_1,Cc_P_W_3	2,4	1123865	CCA1024S0023	- && sp|P19242|HSP21_PEA 17.1 kDa class II heat shock protein OS=Pisum sativum OX=3888 GN=HSP17.7 PE=1 SV=1 && PF00011:Hsp20/alpha crystallin family	2	0	0	0	4	0	0	0	0	0	0	0	0	0	0	0	0	115.95547309833	0	0	0	109.502039475485	0	0	0	0	0	0	0	0	0	0	0	0	0	1.20256974247771
novel_circ_0004280	scaffold39179	743110	744138	+	1028	526	CCA1024S0026;	exon:743111-743222,exon:743559-743736,exon:743817-743886,exon:743973-744138	Cc_A_W_2	2	81	CCA1024S0026	- && - && PF12697:Alpha/beta hydrolase family	0	0	0	0	0	0	0	0	0	0	0	0	0	0	2	0	0	0	0	0	0	0	0	0	0	0	0	0	0	0	0	71.5615	0	0	--	--
novel_circ_0002886	scaffold26979	1245542	1245916	+	374	284	CCA0800S0095;	exon:1245543-1245757,exon:1245848-1245916	Cc_P_W_1,Cc_P_D_2,Cc_P_W_3,Cc_M_W_2,Cc_A_W_1	5,3,8,7,3	342982344706202	CCA0800S0095	- && sp|Q94BP0|SLK2_ARATH Probable transcriptional regulator SLK2 OS=Arabidopsis thaliana OX=3702 GN=SLK2 PE=1 SV=1 && PF01803:LIM-domain binding protein	5	3	0	0	8	0	0	0	7	0	0	0	3	0	0	0	0	289.888682745826	237.793278376665	0	0	219.00407895097	0	0	0	142.224389451014	0	0	0	168.199147790985	0	0	0	0	1.8188104298179	2.73745908045365
novel_circ_0002887	scaffold26979	1245542	1247048	+	1506	316	CCA0800S0095;	exon:1245543-1245757	Cc_M_D_1,Cc_M_D_3	5,5	7841209	CCA0800S0095	- && sp|Q94BP0|SLK2_ARATH Probable transcriptional regulator SLK2 OS=Arabidopsis thaliana OX=3702 GN=SLK2 PE=1 SV=1 && PF01803:LIM-domain binding protein	0	0	0	0	0	5	0	0	0	5	0	0	0	0	0	0	0	0	0	0	0	0	294.134949114654	0	0	0	351.444436634568	0	0	0	0	0	0	0	--	--
novel_circ_0002888	scaffold26979	1460654	1461201	+	547	345	CCA0800S0118;	exon:1460655-1460858,exon:1461061-1461201	Cc_P_W_2,Cc_M_W_2,Cc_M_D_3,Cc_A_W_1,Cc_A_D_2,Cc_A_D_3,Cc_A_W_3	7,3,5,33,20,5,11	4.84645e+20	CCA0800S0118	- && sp|Q32LJ2|ARFRP_BOVIN ADP-ribosylation factor-related protein 1 OS=Bos taurus OX=9913 GN=ARFRP1 PE=2 SV=1 && PF00025:ADP-ribosylation factor family	0	0	7	0	0	0	0	0	3	5	0	0	33	20	0	5	11	0	0	539.79025293029	0	0	0	0	0	60.9533097647202	351.444436634568	0	0	1850.19062570083	487.828674569491	0	366.274	288.804872925856	0	2.64044552674725
novel_circ_0002889	scaffold26979	1641385	1641832	+	447	447	CCA0800S0136;	exon:1641386-1641832	Cc_P_W_1,Cc_P_W_3	3,14	137165	CCA0800S0136	- && - && PF07918:CAP160 repeat	3	0	0	0	14	0	0	0	0	0	0	0	0	0	0	0	0	173.933209647495	0	0	0	383.257138164198	0	0	0	0	0	0	0	0	0	0	0	0	0	2.87971571667906
novel_circ_0002890	scaffold26979	1642026	1642694	+	668	340	CCA0800S0136;	exon:1642455-1642694	Cc_P_W_1,Cc_P_W_2,Cc_P_D_3,Cc_P_W_3,Cc_M_W_2,Cc_M_W_3,Cc_A_W_2	4,9,18,26,3,7,5	93,167,264,133,37,52,102	CCA0800S0136	- && - && PF07918:CAP160 repeat	4	0	9	18	26	0	0	0	3	0	7	0	0	0	5	0	0	231.91094619666	0	694.016039481801	1918.15856777494	711.763256590654	0	0	0	60.9533097647202	0	1228.28566415161	0	0	0	178.903678259625	0	0	15.430318581388	8.22068550101035
novel_circ_0002891	scaffold26979	1642131	1642694	+	563	375	CCA0800S0136;	exon:1642132-1642266,exon:1642455-1642694	Cc_P_W_1,Cc_P_W_3,Cc_M_W_2	2,9,3	93,150,52	CCA0800S0136	- && - && PF07918:CAP160 repeat	2	0	0	0	9	0	0	0	3	0	0	0	0	0	0	0	0	115.95547309833	0	0	0	246.379588819842	0	0	0	60.9533097647202	0	0	0	0	0	0	0	0	0	1.87498293182927
novel_circ_0002892	scaffold26979	1642134	1642694	+	560	372	CCA0800S0136;	exon:1642135-1642266,exon:1642455-1642694	Cc_P_W_3	4	150	CCA0800S0136	- && - && PF07918:CAP160 repeat	0	0	0	0	4	0	0	0	0	0	0	0	0	0	0	0	0	0	0	0	0	109.502039475485	0	0	0	0	0	0	0	0	0	0	0	0	0	0.537930551481245
novel_circ_0002894	scaffold26979	194377	198034	+	3657	169	CCA0800S0005;	exon:197966-198034	Cc_M_W_2	2	513	CCA0800S0005	- && sp|O48791|SCAB1_ARATH Stomatal closure-related actin-binding protein 1 OS=Arabidopsis thaliana OX=3702 GN=SCAB1 PE=1 SV=1 && PF16712:Coiled-coil regions of plant-specific actin-binding protein|PF16711:Actin-binding domain of plant-specific actin-binding protein|PF17684:PH domain of plant-specific actin-binding protein|PF16709:Ig domain of plant-specific actin-binding protein	0	0	0	0	0	0	0	0	2	0	0	0	0	0	0	0	0	0	0	0	0	0	0	0	0	40.6355398431468	0	0	0	0	0	0	0	0	--	--
novel_circ_0002895	scaffold26979	203502	208381	+	4879	278	CCA0800S0005;	exon:203503-203586,exon:207218-207276,exon:208247-208381	Cc_P_W_1	3	583	CCA0800S0005	- && sp|O48791|SCAB1_ARATH Stomatal closure-related actin-binding protein 1 OS=Arabidopsis thaliana OX=3702 GN=SCAB1 PE=1 SV=1 && PF16712:Coiled-coil regions of plant-specific actin-binding protein|PF16711:Actin-binding domain of plant-specific actin-binding protein|PF17684:PH domain of plant-specific actin-binding protein|PF16709:Ig domain of plant-specific actin-binding protein	3	0	0	0	0	0	0	0	0	0	0	0	0	0	0	0	0	173.933209647495	0	0	0	0	0	0	0	0	0	0	0	0	0	0	0	0	0	0.996958786494697
novel_circ_0002897	scaffold26979	266822	269314	+	2492	436	CCA0800S0012;	exon:266823-266923,exon:267049-267180	Cc_P_W_1,Cc_P_D_2,Cc_P_W_2,Cc_P_D_3,Cc_P_W_3,Cc_M_D_1,Cc_M_W_1,Cc_M_D_2,Cc_M_W_2,Cc_A_D_2,Cc_A_D_3	8,11,11,3,13,4,3,5,13,14,2	2.38227e+32	CCA0800S0012	- && sp|Q642T7|UTP25_XENTR U3 small nucleolar RNA-associated protein 25 homolog OS=Xenopus tropicalis OX=8364 GN=utp25 PE=2 SV=1 && PF06862:Utp25, U3 small nucleolar RNA-associated SSU processome protein 25	8	11	11	3	13	4	3	5	13	0	0	0	0	14	0	2	0	463.821892393321	871.908687381103	848.241826033313	319.693094629156	355.881628295327	235.307959291723	516.262261228704	217.760550498672	264.131008980454	0	0	0	0	341.480072198644	0	146.509	0	9.24069133956363	8.55610259833131
novel_circ_0002899	scaffold26979	418207	419205	-	998	375	CCA0800S0027;	exon:418208-418498,exon:419122-419205	Cc_P_W_2,Cc_M_D_1	3,3	106144	CCA0800S0027	- && - && PF04031:Las1-like	0	0	3	0	0	3	0	0	0	0	0	0	0	0	0	0	0	0	0	231.338679827267	0	0	176.480969468792	0	0	0	0	0	0	0	0	0	0	0	0	1.13161951146311
novel_circ_0002900	scaffold26979	420846	421018	-	172	172	CCA0800S0027;	exon:420847-421018	Cc_P_W_1	3	88	CCA0800S0027	- && - && PF04031:Las1-like	3	0	0	0	0	0	0	0	0	0	0	0	0	0	0	0	0	173.933209647495	0	0	0	0	0	0	0	0	0	0	0	0	0	0	0	0	0	0.996958786494697
novel_circ_0002902	scaffold26979	560789	561620	-	831	272	CCA0800S0036;	exon:560790-560853,exon:561413-561620	Cc_P_W_1,Cc_P_W_3,Cc_M_D_2,Cc_A_D_1,Cc_A_D_2,Cc_A_W_3	7,13,2,3,5,12	5.16616e+17	CCA0800S0036	- && sp|O64511|TLOV1_ARATH Protein TWIN LOV 1 OS=Arabidopsis thaliana OX=3702 GN=TLP1 PE=1 SV=2 && PF13426:PAS domain	7	0	0	0	13	0	0	2	0	0	0	3	0	5	0	0	12	405.844155844156	0	0	0	355.881628295327	0	0	87.1042201994687	0	0	0	404.312668463612	0	121.957168642373	0	0	315.059861373661	0	4.07451146080167
novel_circ_0002903	scaffold26979	875291	875864	-	573	235	CCA0800S0062;	exon:875292-875397,exon:875643-875689,exon:875783-875864	Cc_A_D_2	3	2470	CCA0800S0062	- && sp|Q9SM59|PGMP_PEA Phosphoglucomutase, chloroplastic OS=Pisum sativum OX=3888 GN=PGMP PE=2 SV=1 && PF02880:Phosphoglucomutase/phosphomannomutase, alpha/beta/alpha domain III|PF02878:Phosphoglucomutase/phosphomannomutase, alpha/beta/alpha domain I|PF00408:Phosphoglucomutase/phosphomannomutase, C-terminal domain|PF02879:Phosphoglucomutase/phosphomannomutase, alpha/beta/alpha domain II	0	0	0	0	0	0	0	0	0	0	0	0	0	3	0	0	0	0	0	0	0	0	0	0	0	0	0	0	0	0	73.1743011854237	0	0	0	--	--
novel_circ_0002904	scaffold26979	931363	932530	+	1167	358	CCA0800S0066;	exon:931364-931461,exon:931585-931667,exon:932272-932349	Cc_P_W_2,Cc_M_W_2,Cc_A_W_1,Cc_A_D_2,Cc_A_W_2,Cc_A_D_3	8,3,8,3,2,2	9.93081e+16	CCA0800S0066	- && - && -	0	0	8	0	0	0	0	0	3	0	0	0	8	3	2	2	0	0	0	616.903146206046	0	0	0	0	0	60.9533097647202	0	0	0	448.531060775959	73.1743011854237	71.5615	146.509	0	0	3.01765203056829
novel_circ_0002863	scaffold26871	1145973	1147353	+	1380	317	CCA0799S0110;	exon:1145974-1146093,exon:1147157-1147353	Cc_A_W_3	29	1093	CCA0799S0110	- && - && PF05184:Saposin-like type B, region 1|PF03489:Saposin-like type B, region 2	0	0	0	0	0	0	0	0	0	0	0	0	0	0	0	0	29	0	0	0	0	0	0	0	0	0	0	0	0	0	0	0	0	761.394664986347	--	--
novel_circ_0002864	scaffold26871	1145973	1148079	+	2106	318	CCA0799S0110;	exon:1145974-1146093	Cc_P_W_2	2	1061	CCA0799S0110	- && - && PF05184:Saposin-like type B, region 1|PF03489:Saposin-like type B, region 2	0	0	2	0	0	0	0	0	0	0	0	0	0	0	0	0	0	0	0	154.225786551511	0	0	0	0	0	0	0	0	0	0	0	0	0	0	0	0.754413007642073
novel_circ_0002865	scaffold26871	1638664	1639075	-	411	411	CCA0799S0147;	exon:1638665-1639075	Cc_P_D_2,Cc_M_D_2	4,3	7871250	CCA0799S0147	- && sp|Q6Z3U3|Y7797_ORYSJ B3 domain-containing protein Os07g0679700 OS=Oryza sativa subsp. japonica OX=39947 GN=Os07g0679700 PE=2 SV=1 && PF02362:B3 DNA binding domain|PF07496:CW-type Zinc Finger	0	4	0	0	0	0	0	3	0	0	0	0	0	0	0	0	0	0	317.057704502219	0	0	0	0	0	130.656330299203	0	0	0	0	0	0	0	0	0	2.42508057309053	0
novel_circ_0002867	scaffold26871	1932023	1932696	-	673	378	CCA0799S0178;	exon:1932024-1932167,exon:1932349-1932465	Cc_A_W_3	4	286	CCA0799S0178	- && sp|Q9ZVI3|QKIL3_ARATH KH domain-containing protein At2g38610 OS=Arabidopsis thaliana OX=3702 GN=At2g38610 PE=1 SV=1 && PF16544:Homodimerisation region of STAR domain protein	0	0	0	0	0	0	0	0	0	0	0	0	0	0	0	0	4	0	0	0	0	0	0	0	0	0	0	0	0	0	0	0	0	105.01995379122	--	--
novel_circ_0002868	scaffold26871	1971077	1973916	+	2839	271	n/a	intergenic_region:1971078-1971166,intergenic_region:1971678-1971755,intergenic_region:1973813-1973916	Cc_P_D_2	3	463	--	-	0	3	0	0	0	0	0	0	0	0	0	0	0	0	0	0	0	0	237.793278376665	0	0	0	0	0	0	0	0	0	0	0	0	0	0	0	1.8188104298179	0
novel_circ_0002869	scaffold26871	1978677	1979166	-	489	291	CCA0799S0182;	exon:1978678-1978797,exon:1978996-1979166	Cc_P_W_3	6	33	CCA0799S0182	- && - && -	0	0	0	0	6	0	0	0	0	0	0	0	0	0	0	0	0	0	0	0	0	164.253059213228	0	0	0	0	0	0	0	0	0	0	0	0	0	0.806895827221868
novel_circ_0002874	scaffold26871	480957	481313	+	356	356	CCA0799S0045;	exon:480958-481313	Cc_P_D_2	3	236	CCA0799S0045	- && sp|Q3E6Q1|PPR32_ARATH Pentatricopeptide repeat-containing protein At1g11290, chloroplastic OS=Arabidopsis thaliana OX=3702 GN=PCMP-H40 PE=2 SV=1 && PF14432:DYW family of nucleic acid deaminases|PF13041:PPR repeat family|PF12776:Myb/SANT-like DNA-binding domain	0	3	0	0	0	0	0	0	0	0	0	0	0	0	0	0	0	0	237.793278376665	0	0	0	0	0	0	0	0	0	0	0	0	0	0	0	1.8188104298179	0
novel_circ_0002876	scaffold26871	62250	62422	+	172	172	n/a	intergenic_region:62251-62422	Cc_A_D_1	2	169	--	-	0	0	0	0	0	0	0	0	0	0	0	2	0	0	0	0	0	0	0	0	0	0	0	0	0	0	0	0	269.541778975741	0	0	0	0	0	--	--
novel_circ_0002877	scaffold26871	715274	715698	+	424	339	CCA0799S0068;	exon:715275-715457,exon:715543-715698	Cc_P_W_1,Cc_P_D_2,Cc_P_W_2,Cc_P_D_3,Cc_P_W_3,Cc_M_D_1,Cc_M_W_1,Cc_M_D_2,Cc_M_W_2,Cc_M_W_3,Cc_A_D_1,Cc_A_W_1,Cc_A_D_2,Cc_A_W_2,Cc_A_D_3,Cc_A_W_3	101,37,70,24,193,89,42,100,209,15,25,35,119,54,78,176	63,111,83,191,146,214,100,141,153,108,93,50,126,95,165,131	CCA0799S0068	- && sp|Q8RX56|UNC13_ARATH Protein unc-13 homolog OS=Arabidopsis thaliana OX=3702 GN=PATROL1 PE=2 SV=1 && PF05664:Unc-13 homolog	101	37	70	24	193	89	42	100	209	0	15	25	35	119	54	78	176	5855.75139146568	2932.78376664553	5397.9025293029	2557.54475703325	5283.47340469216	5235.60209424084	7227.67165720186	4355.21100997343	4246.41391360884	0	2632.0407088963	3369.27223719677	1962.32339089482	2902.58061368847	1932.15972520395	5713.8671159622	4620.87796681369	43.0057534096047	85.9238835217641
novel_circ_0002878	scaffold26871	715274	716575	+	1301	432	CCA0799S0068;	exon:715275-715457,exon:715543-715698,exon:716483-716575	Cc_P_W_1,Cc_P_D_2,Cc_P_W_2,Cc_P_D_3,Cc_P_W_3,Cc_M_D_1,Cc_M_W_1,Cc_M_D_2,Cc_M_W_2,Cc_M_D_3,Cc_M_W_3,Cc_A_D_1,Cc_A_W_1,Cc_A_D_2,Cc_A_W_2,Cc_A_D_3,Cc_A_W_3	20,20,12,10,116,37,14,36,138,13,3,7,3,5,10,7,31	57,138,80,195,100,202,93,127,124,166,115,78,37,104,87,161,114	CCA0799S0068	- && sp|Q8RX56|UNC13_ARATH Protein unc-13 homolog OS=Arabidopsis thaliana OX=3702 GN=PATROL1 PE=2 SV=1 && PF05664:Unc-13 homolog	20	20	12	10	116	37	14	36	138	13	3	7	3	5	10	7	31	1159.5547309833	1585.2885225111	925.354719309069	1065.64364876385	3175.55914478907	2176.59862344844	2409.22388573395	1567.87596359044	2803.85224917713	913.755535249877	526.408141779259	943.396226415094	168.199147790985	121.957168642373	357.80735651925	512.783	813.904641881958	20.6978020773349	26.7728559487732
novel_circ_0002879	scaffold26871	721499	722572	+	1073	190	CCA0799S0068;	exon:721500-721571,exon:722455-722572	Cc_A_W_1	7	36	CCA0799S0068	- && sp|Q8RX56|UNC13_ARATH Protein unc-13 homolog OS=Arabidopsis thaliana OX=3702 GN=PATROL1 PE=2 SV=1 && PF05664:Unc-13 homolog	0	0	0	0	0	0	0	0	0	0	0	0	7	0	0	0	0	0	0	0	0	0	0	0	0	0	0	0	0	392.464678178964	0	0	0	0	--	--
novel_circ_0002881	scaffold26871	823300	826060	-	2760	324	CCA0799S0086;	exon:823301-823439,exon:823518-823642,exon:826001-826060	Cc_P_W_1,Cc_P_D_2,Cc_P_W_2,Cc_P_D_3,Cc_P_W_3,Cc_M_W_1,Cc_M_D_2,Cc_M_W_2,Cc_A_W_1,Cc_A_D_2,Cc_A_W_2	9,10,23,2,14,5,9,23,3,11,17	2.17419e+32	CCA0799S0086	- && - && PF13369:Transglutaminase-like superfamily	9	10	23	2	14	0	5	9	23	0	0	0	3	11	17	0	0	521.799628942486	792.644261255548	1773.59654534238	213.128729752771	383.257138164198	0	860.43710204784	391.968990897609	467.308708196188	0	0	0	168.199147790985	268.30577101322	608.272506082725	0	0	7.77718127510278	13.5493828775523
novel_circ_0002882	scaffold26871	823517	825898	-	2381	335	CCA0799S0086;	exon:823518-823642	Cc_M_D_2	2	274	CCA0799S0086	- && - && PF13369:Transglutaminase-like superfamily	0	0	0	0	0	0	0	2	0	0	0	0	0	0	0	0	0	0	0	0	0	0	0	0	87.1042201994687	0	0	0	0	0	0	0	0	0	--	--
novel_circ_0002884	scaffold26871	995204	997566	+	2362	210	CCA0799S0102;	exon:995205-995284,exon:997437-997566	Cc_M_W_2	5	617	CCA0799S0102	- && sp|Q54EY2|EI2BB_DICDI Translation initiation factor eIF-2B subunit beta OS=Dictyostelium discoideum OX=44689 GN=eif2b2 PE=3 SV=1 && PF01008:Initiation factor 2 subunit family	0	0	0	0	0	0	0	0	5	0	0	0	0	0	0	0	0	0	0	0	0	0	0	0	0	101.588849607867	0	0	0	0	0	0	0	0	--	--
novel_circ_0003286	scaffold29701	105340	112118	+	6778	264	CCA0853S0002;	exon:105341-105422,exon:105520-105597,exon:112015-112118	Cc_M_D_1	3	899	CCA0853S0002	- && - && -	0	0	0	0	0	3	0	0	0	0	0	0	0	0	0	0	0	0	0	0	0	0	176.480969468792	0	0	0	0	0	0	0	0	0	0	0	--	--
novel_circ_0003288	scaffold29701	105340	126643	+	21303	264	CCA0853S0002;	exon:105341-105422,exon:113425-113466,exon:126504-126643	Cc_M_W_2,Cc_M_D_3,Cc_A_D_2	2,9,4	785823519	CCA0853S0002	- && - && -	0	0	0	0	0	0	0	0	2	9	0	0	0	4	0	0	0	0	0	0	0	0	0	0	0	40.6355398431468	632.599985942223	0	0	0	97.5657349138982	0	0	0	--	--
novel_circ_0003289	scaffold29701	105340	128856	+	23516	449	CCA0853S0002;	exon:105341-105422,exon:128187-128311,exon:128385-128491,exon:128593-128635,exon:128765-128856	Cc_P_W_1,Cc_P_D_2,Cc_P_W_2,Cc_P_D_3,Cc_P_W_3,Cc_M_D_1,Cc_M_D_2,Cc_M_W_2,Cc_M_D_3,Cc_M_W_3,Cc_A_W_2,Cc_A_D_3	14,11,4,7,21,4,20,16,35,2,5,4	6.31484e+37	CCA0853S0002	- && - && -	14	11	4	7	21	4	0	20	16	35	2	0	0	0	5	4	0	811.688311688312	871.908687381103	308.451573103023	745.950554134697	574.885707246297	235.307959291723	0	871.042201994687	325.084318745175	2460.11105644198	350.938761186173	0	0	0	178.903678259625	293.019	0	12.6696510243165	8.98543574753594
novel_circ_0003290	scaffold29701	112007	128856	+	16849	385	CCA0853S0002;	exon:112008-112118,exon:113425-113466,exon:126504-126643,exon:128765-128856	Cc_A_W_1,Cc_A_D_2,Cc_A_W_2	4,8,2	306389419	CCA0853S0002	- && - && -	0	0	0	0	0	0	0	0	0	0	0	0	4	8	2	0	0	0	0	0	0	0	0	0	0	0	0	0	0	224.265530387979	195.131469827796	71.5615	0	0	--	--
novel_circ_0003292	scaffold29701	1201000	1205915	-	4915	347	CCA0853S0032;	intron:1201001-1201134,intron:1205549-1205622,intron:1205696-1205773,intron:1205855-1205915	Cc_P_W_2,Cc_P_W_3,Cc_A_W_2	2,7,4	168194160	CCA0853S0032	- && sp|Q9GCB9|RT02_ARATH Ribosomal protein S2, mitochondrial OS=Arabidopsis thaliana OX=3702 GN=RPS2 PE=1 SV=1 && PF00318:Ribosomal protein S2|PF01704:UTP--glucose-1-phosphate uridylyltransferase	0	0	2	0	7	0	0	0	0	0	0	0	0	0	4	0	0	0	0	154.225786551511	0	191.628569082099	0	0	0	0	0	0	0	0	0	143.123	0	0	0	1.69579147273425
novel_circ_0003294	scaffold29701	126503	128856	+	2353	400	CCA0853S0002;	exon:126504-126643,exon:128187-128311,exon:128593-128635,exon:128765-128856	Cc_P_W_1,Cc_P_D_2,Cc_P_W_2,Cc_P_D_3,Cc_P_W_3,Cc_M_D_1,Cc_M_W_1,Cc_M_D_2,Cc_M_W_2,Cc_M_D_3,Cc_M_W_3,Cc_A_D_2,Cc_A_W_2,Cc_A_D_3,Cc_A_W_3	45,6,59,13,138,10,9,30,58,8,3,31,7,8,15	5.07429e+45	CCA0853S0002	- && - && -	45	6	59	13	138	10	9	30	58	8	3	0	0	31	7	8	15	2608.99814471243	475.586556753329	4549.66070326959	1385.33674339301	3777.82036190424	588.269898229308	1548.78678368611	1306.56330299203	1178.43065545126	562.311098615309	526.408141779259	0	0	756.134445582711	250.465149563475	586.038	393.824826717076	14.7817398350827	55.7681695489646
novel_circ_0003296	scaffold29701	210506	215026	-	4520	346	n/a	intergenic_region:214781-215026	Cc_P_W_1,Cc_P_D_2,Cc_P_W_2,Cc_P_D_3,Cc_P_W_3,Cc_M_D_1,Cc_M_W_1,Cc_M_D_2,Cc_M_W_2,Cc_M_D_3,Cc_M_W_3,Cc_A_D_1,Cc_A_W_1,Cc_A_D_2,Cc_A_W_2,Cc_A_D_3	20,18,70,31,64,17,28,10,64,22,20,2,6,4,15,9	2.23383e+47	--	-	20	18	70	31	64	17	28	10	64	22	20	2	6	4	15	9	0	1159.5547309833	1426.75967025999	5397.9025293029	3303.49531116795	1752.03263160776	1000.05882698982	4818.44777146791	435.521100997343	1300.3372749807	1546.3555211921	3509.38761186173	269.541778975741	336.398295581969	97.5657349138982	536.711034778875	659.292	0	37.4873001357423	41.6577360011371
novel_circ_0003297	scaffold29701	409576	410802	+	1226	309	CCA0853S0009;	exon:409577-409732,exon:410650-410802	Cc_M_W_2	4	73	CCA0853S0009	- && sp|Q9FZ45|Y1686_ARATH Uncharacterized membrane protein At1g16860 OS=Arabidopsis thaliana OX=3702 GN=At1g16860 PE=1 SV=1 && -	0	0	0	0	0	0	0	0	4	0	0	0	0	0	0	0	0	0	0	0	0	0	0	0	0	81.2710796862936	0	0	0	0	0	0	0	0	--	--
novel_circ_0003298	scaffold29701	745440	765337	-	19897	354	CCA0853S0015;	exon:745441-745539,exon:753324-753440,exon:765200-765337	Cc_M_W_2	4	267	CCA0853S0015	- && sp|Q9LU41|ACA9_ARATH Calcium-transporting ATPase 9, plasma membrane-type OS=Arabidopsis thaliana OX=3702 GN=ACA9 PE=2 SV=2 && PF12515:Ca2+-ATPase N terminal autoinhibitory domain|PF00702:haloacid dehalogenase-like hydrolase|PF00122:E1-E2 ATPase|PF00689:Cation transporting ATPase, C-terminus|PF00690:Cation transporter/ATPase, N-terminus	0	0	0	0	0	0	0	0	4	0	0	0	0	0	0	0	0	0	0	0	0	0	0	0	0	81.2710796862936	0	0	0	0	0	0	0	0	--	--
novel_circ_0003300	scaffold29701	753323	753776	-	453	282	CCA0853S0015;	exon:753324-753440,exon:753612-753776	Cc_P_W_1,Cc_M_D_1,Cc_M_D_3,Cc_A_D_2,Cc_A_D_3	4,3,6,12,3	156371371230284	CCA0853S0015	- && sp|Q9LU41|ACA9_ARATH Calcium-transporting ATPase 9, plasma membrane-type OS=Arabidopsis thaliana OX=3702 GN=ACA9 PE=2 SV=2 && PF12515:Ca2+-ATPase N terminal autoinhibitory domain|PF00702:haloacid dehalogenase-like hydrolase|PF00122:E1-E2 ATPase|PF00689:Cation transporting ATPase, C-terminus|PF00690:Cation transporter/ATPase, N-terminus	4	0	0	0	0	3	0	0	0	6	0	0	0	12	0	3	0	231.91094619666	0	0	0	0	176.480969468792	0	0	0	421.733323961482	0	0	0	292.697204741695	0	219.764	0	0	1.32927838199293
novel_circ_0003301	scaffold29701	753323	765337	-	12014	420	CCA0853S0015;	exon:753324-753440,exon:753612-753776,exon:765200-765337	Cc_M_D_1,Cc_M_W_2,Cc_M_W_3,Cc_A_W_1,Cc_A_D_2,Cc_A_D_3	21,13,2,5,31,7	2.94259e+17	CCA0853S0015	- && sp|Q9LU41|ACA9_ARATH Calcium-transporting ATPase 9, plasma membrane-type OS=Arabidopsis thaliana OX=3702 GN=ACA9 PE=2 SV=2 && PF12515:Ca2+-ATPase N terminal autoinhibitory domain|PF00702:haloacid dehalogenase-like hydrolase|PF00122:E1-E2 ATPase|PF00689:Cation transporting ATPase, C-terminus|PF00690:Cation transporter/ATPase, N-terminus	0	0	0	0	0	21	0	0	13	0	2	0	5	31	0	7	0	0	0	0	0	0	1235.36678628155	0	0	264.131008980454	0	350.938761186173	0	280.331912984974	756.134445582711	0	512.783	0	--	--
novel_circ_0003302	scaffold29701	760542	765337	-	4795	639	CCA0853S0015;	exon:760543-760602,exon:761318-761485,exon:762267-762377,exon:763929-764027,exon:764113-764175,exon:765200-765337	Cc_P_D_2,Cc_P_W_2,Cc_P_D_3,Cc_P_W_3,Cc_M_D_1,Cc_M_W_1,Cc_M_D_2,Cc_M_W_2,Cc_M_W_3,Cc_A_D_1,Cc_A_W_1,Cc_A_D_2,Cc_A_W_2,Cc_A_D_3,Cc_A_W_3	9,4,5,4,30,2,47,10,3,16,14,107,19,13,50	77,106,165,109,329,362,265,309,299,324,133,190,253,304,80	CCA0853S0015	- && sp|Q9LU41|ACA9_ARATH Calcium-transporting ATPase 9, plasma membrane-type OS=Arabidopsis thaliana OX=3702 GN=ACA9 PE=2 SV=2 && PF12515:Ca2+-ATPase N terminal autoinhibitory domain|PF00702:haloacid dehalogenase-like hydrolase|PF00122:E1-E2 ATPase|PF00689:Cation transporting ATPase, C-terminus|PF00690:Cation transporter/ATPase, N-terminus	0	9	4	5	4	30	2	47	10	0	3	16	14	107	19	13	50	0	713.379835129994	308.451573103023	532.821824381927	109.502039475485	1764.80969468792	344.174840819136	2046.94917468751	203.177699215734	0	526.408141779259	2156.33423180593	784.929356357928	2609.88340894678	679.833977386575	952.311	1312.74942239025	9.74263089539481	2.04675656676539
novel_circ_0003303	scaffold29701	760542	765606	-	5064	178	CCA0853S0015;	intron:760543-760602,intron:765489-765606	Cc_M_D_1,Cc_M_D_2	4,7	263202	CCA0853S0015	- && sp|Q9LU41|ACA9_ARATH Calcium-transporting ATPase 9, plasma membrane-type OS=Arabidopsis thaliana OX=3702 GN=ACA9 PE=2 SV=2 && PF12515:Ca2+-ATPase N terminal autoinhibitory domain|PF00702:haloacid dehalogenase-like hydrolase|PF00122:E1-E2 ATPase|PF00689:Cation transporting ATPase, C-terminus|PF00690:Cation transporter/ATPase, N-terminus	0	0	0	0	0	4	0	7	0	0	0	0	0	0	0	0	0	0	0	0	0	0	235.307959291723	0	304.86477069814	0	0	0	0	0	0	0	0	0	--	--
novel_circ_0003304	scaffold29701	760542	780505	-	19963	217	CCA0853S0015;	exon:760543-760602,exon:780263-780302,exon:780389-780505	Cc_P_D_2,Cc_M_W_1,Cc_M_W_2	4,4,2	96381456	CCA0853S0015	- && sp|Q9LU41|ACA9_ARATH Calcium-transporting ATPase 9, plasma membrane-type OS=Arabidopsis thaliana OX=3702 GN=ACA9 PE=2 SV=2 && PF12515:Ca2+-ATPase N terminal autoinhibitory domain|PF00702:haloacid dehalogenase-like hydrolase|PF00122:E1-E2 ATPase|PF00689:Cation transporting ATPase, C-terminus|PF00690:Cation transporter/ATPase, N-terminus	0	4	0	0	0	0	4	0	2	0	0	0	0	0	0	0	0	0	317.057704502219	0	0	0	0	688.349681638272	0	40.6355398431468	0	0	0	0	0	0	0	0	2.42508057309053	0
novel_circ_0003306	scaffold29701	767268	780505	-	13237	418	CCA0853S0015;	exon:767623-767678,exon:767774-767882,exon:780263-780298,exon:780389-780505	Cc_P_W_1,Cc_P_D_2,Cc_P_W_2,Cc_P_D_3,Cc_P_W_3,Cc_M_D_1,Cc_M_W_1,Cc_M_D_2,Cc_M_W_2,Cc_M_D_3,Cc_M_W_3,Cc_A_D_1,Cc_A_D_2,Cc_A_W_2,Cc_A_W_3	95,145,148,82,359,258,37,215,463,120,30,28,119,33,27	1.44123e+44	CCA0853S0015	- && sp|Q9LU41|ACA9_ARATH Calcium-transporting ATPase 9, plasma membrane-type OS=Arabidopsis thaliana OX=3702 GN=ACA9 PE=2 SV=2 && PF12515:Ca2+-ATPase N terminal autoinhibitory domain|PF00702:haloacid dehalogenase-like hydrolase|PF00122:E1-E2 ATPase|PF00689:Cation transporting ATPase, C-terminus|PF00690:Cation transporter/ATPase, N-terminus	95	145	148	82	359	258	37	215	463	120	30	28	0	119	33	0	27	5507.88497217069	11493.3417882055	11412.7082048118	8738.2779198636	9827.8080429248	15177.3633743161	6367.23455515402	9363.70367144288	9407.12747368849	8434.66647922963	5264.08141779259	3773.58490566038	0	2902.58061368847	1180.76427651353	0	708.884688090737	158.202844311966	135.676191133287
novel_circ_0003308	scaffold29701	777124	777643	-	519	423	CCA0853S0015;	exon:777125-777214,exon:777311-777643	Cc_P_W_1,Cc_P_D_2,Cc_P_W_2,Cc_P_D_3,Cc_P_W_3,Cc_M_D_1,Cc_M_W_1,Cc_M_D_2,Cc_M_W_2,Cc_M_D_3,Cc_A_D_1,Cc_A_W_1,Cc_A_D_2,Cc_A_W_2,Cc_A_D_3,Cc_A_W_3	9,21,6,12,14,38,15,51,89,33,27,42,108,51,78,104	3.82353e+48	CCA0853S0015	- && sp|Q9LU41|ACA9_ARATH Calcium-transporting ATPase 9, plasma membrane-type OS=Arabidopsis thaliana OX=3702 GN=ACA9 PE=2 SV=2 && PF12515:Ca2+-ATPase N terminal autoinhibitory domain|PF00702:haloacid dehalogenase-like hydrolase|PF00122:E1-E2 ATPase|PF00689:Cation transporting ATPase, C-terminus|PF00690:Cation transporter/ATPase, N-terminus	9	21	6	12	14	38	15	51	89	33	0	27	42	108	51	78	104	521.799628942486	1664.55294863665	462.677359654534	1278.77237851662	383.257138164198	2235.42561327137	2581.31130614352	2221.15761508645	1808.28152302003	2319.53328178815	0	3638.81401617251	2354.78806907378	2634.27484267525	1824.81751824818	5713.8671159622	2730.51879857173	23.018552062984	7.13687231259467
novel_circ_0003309	scaffold29701	777124	780505	-	3381	247	CCA0853S0015;	exon:777125-777214,exon:780263-780302,exon:780389-780505	Cc_P_W_1,Cc_P_D_2,Cc_P_W_2,Cc_P_D_3,Cc_P_W_3,Cc_M_D_1,Cc_M_W_1,Cc_M_D_2,Cc_M_W_2,Cc_M_D_3,Cc_M_W_3,Cc_A_W_1,Cc_A_D_2,Cc_A_W_2,Cc_A_D_3,Cc_A_W_3	21,23,13,28,51,119,11,349,282,45,20,47,435,59,95,56	2.33206e+47	CCA0853S0015	- && sp|Q9LU41|ACA9_ARATH Calcium-transporting ATPase 9, plasma membrane-type OS=Arabidopsis thaliana OX=3702 GN=ACA9 PE=2 SV=2 && PF12515:Ca2+-ATPase N terminal autoinhibitory domain|PF00702:haloacid dehalogenase-like hydrolase|PF00122:E1-E2 ATPase|PF00689:Cation transporting ATPase, C-terminus|PF00690:Cation transporter/ATPase, N-terminus	21	23	13	28	51	119	11	349	282	45	20	0	47	435	59	95	56	1217.53246753247	1823.08180088776	1002.46761258482	2983.80221653879	1396.15100331244	7000.41178892876	1892.96162450525	15199.6864248073	5729.6111178837	3162.99992971111	3509.38761186173	0	2635.11998205876	10610.2736718864	2111.06340346358	6959.1971284155	1470.27935307708	37.9469310885408	18.7410105865222
novel_circ_0004547	scaffold42007	154259	155563	+	1304	479	n/a	intergenic_region:154260-154385,intergenic_region:154582-154718	Cc_P_D_3,Cc_M_D_1,Cc_M_W_1,Cc_M_D_2,Cc_M_W_2,Cc_M_W_3,Cc_A_D_1,Cc_A_W_1,Cc_A_D_2,Cc_A_W_2,Cc_A_D_3,Cc_A_W_3	2,12,15,7,58,9,21,14,12,21,6,11	1.69259e+35	--	-	0	0	0	2	0	12	15	7	58	0	9	21	14	12	21	6	11	0	0	0	213.128729752771	0	705.923877875169	2581.31130614352	304.86477069814	1178.43065545126	0	1579.22442533778	2830.18867924528	784.929356357928	292.697204741695	751.395448690425	439.528	288.804872925856	1.71447984237644	0
novel_circ_0004548	scaffold42007	154263	155563	+	1300	577	n/a	intergenic_region:154264-154385,intergenic_region:154582-154718,intergenic_region:155038-155139,intergenic_region:155348-155563	Cc_A_W_1,Cc_A_W_2	3,5	192357	--	-	0	0	0	0	0	0	0	0	0	0	0	0	3	0	5	0	0	0	0	0	0	0	0	0	0	0	0	0	0	168.199147790985	0	178.903678259625	0	0	--	--
novel_circ_0004549	scaffold42007	154310	155563	+	1253	504	n/a	intergenic_region:154311-154385,intergenic_region:154582-154718,intergenic_region:154863-154938	Cc_M_D_2,Cc_A_W_1,Cc_A_D_2,Cc_A_D_3	9,3,4,3	142212242395	--	-	0	0	0	0	0	0	0	9	0	0	0	0	3	4	0	3	0	0	0	0	0	0	0	0	391.968990897609	0	0	0	0	168.199147790985	97.5657349138982	0	219.764	0	--	--
novel_circ_0004551	scaffold42007	459188	460479	-	1291	472	CCA1073S0031;	exon:459189-459423,exon:459613-459740,exon:460371-460479	Cc_M_D_1,Cc_M_D_2,Cc_M_W_2,Cc_A_D_2,Cc_A_W_2,Cc_A_W_3	2,16,2,16,7,12	75,96,99,41,56,46	CCA1073S0031	- && - && -	0	0	0	0	0	2	0	16	2	0	0	0	0	16	7	0	12	0	0	0	0	0	117.653979645862	0	696.833761595749	40.6355398431468	0	0	0	0	390.262939655593	250.465149563475	0	315.059861373661	--	--
novel_circ_0004552	scaffold42007	459188	460896	-	1708	303	CCA1073S0031;	exon:460371-460479,exon:460803-460896	Cc_P_W_1,Cc_P_D_2,Cc_P_W_2,Cc_P_D_3,Cc_P_W_3,Cc_M_D_1,Cc_M_W_1,Cc_M_D_2,Cc_M_W_2,Cc_M_D_3,Cc_M_W_3,Cc_A_D_1,Cc_A_W_1,Cc_A_W_2	3,5,3,6,53,9,12,6,39,14,5,10,6,7	43,41,39,80,45,75,44,89,73,105,64,39,55,48	CCA1073S0031	- && - && -	3	5	3	6	53	9	12	6	39	14	5	10	6	0	7	0	0	173.933209647495	396.322130627774	231.338679827267	639.386189258312	1450.90202305018	529.442908406377	2065.04904491482	261.312660598406	792.393026941363	984.044422576791	877.346902965432	1347.70889487871	336.398295581969	0	250.465149563475	0	0	8.17479024349249	9.25615810508431
novel_circ_0004554	scaffold42007	459188	468744	-	9556	216	CCA1073S0031;	exon:468629-468744	Cc_P_D_3,Cc_A_D_2	2,2	131,65	CCA1073S0031	- && - && -	0	0	0	2	0	0	0	0	0	0	0	0	0	2	0	0	0	0	0	0	213.128729752771	0	0	0	0	0	0	0	0	0	48.7828674569491	0	0	0	1.71447984237644	0
novel_circ_0005740	scaffold67094	34668	43392	+	8724	295	CCA1559S0005;	exon:34669-34824,exon:43254-43392	Cc_P_D_2,Cc_P_D_3,Cc_P_W_3,Cc_M_W_1,Cc_M_D_2,Cc_M_W_2,Cc_M_D_3,Cc_A_D_1,Cc_A_W_1,Cc_A_D_2,Cc_A_D_3,Cc_A_W_3	5,3,11,4,10,13,7,5,12,16,7,5	5.74749e+38	CCA1559S0005	- && sp|O60942|MCE1_HUMAN mRNA-capping enzyme OS=Homo sapiens OX=9606 GN=RNGTT PE=1 SV=1 && PF01331:mRNA capping enzyme, catalytic domain|PF03919:mRNA capping enzyme, C-terminal domain|PF00782:Dual specificity phosphatase, catalytic domain	0	5	0	3	11	0	4	10	13	7	0	5	12	16	0	7	5	0	396.322130627774	0	319.693094629156	301.130608557584	0	688.349681638272	435.521100997343	264.131008980454	492.022211288395	0	673.854447439353	672.796591163938	390.262939655593	0	512.783	131.274942239025	5.60307047992783	1.47930901657343
novel_circ_0005741	scaffold67094	34668	53419	+	18751	363	CCA1559S0005;	exon:34669-34824,exon:53213-53419	Cc_M_D_3	5	726	CCA1559S0005	- && sp|O60942|MCE1_HUMAN mRNA-capping enzyme OS=Homo sapiens OX=9606 GN=RNGTT PE=1 SV=1 && PF01331:mRNA capping enzyme, catalytic domain|PF03919:mRNA capping enzyme, C-terminal domain|PF00782:Dual specificity phosphatase, catalytic domain	0	0	0	0	0	0	0	0	0	5	0	0	0	0	0	0	0	0	0	0	0	0	0	0	0	0	351.444436634568	0	0	0	0	0	0	0	--	--
novel_circ_0005742	scaffold67094	34668	56016	+	21348	483	CCA1559S0005;	exon:34669-34824,exon:53213-53419,exon:55897-56016	Cc_P_W_1,Cc_P_D_2,Cc_P_W_2,Cc_P_D_3,Cc_P_W_3,Cc_M_D_1,Cc_M_W_1,Cc_M_D_2,Cc_M_W_2,Cc_M_D_3,Cc_M_W_3,Cc_A_D_1,Cc_A_W_1,Cc_A_D_2,Cc_A_W_2,Cc_A_D_3,Cc_A_W_3	53,71,35,62,78,85,32,180,381,72,55,12,33,85,36,21,23	3.77527e+51	CCA1559S0005	- && sp|O60942|MCE1_HUMAN mRNA-capping enzyme OS=Homo sapiens OX=9606 GN=RNGTT PE=1 SV=1 && PF01331:mRNA capping enzyme, catalytic domain|PF03919:mRNA capping enzyme, C-terminal domain|PF00782:Dual specificity phosphatase, catalytic domain	53	71	35	62	78	85	32	180	381	72	55	12	33	85	36	21	23	3072.82003710575	5627.77425491439	2698.95126465145	6606.99062233589	2135.28976977196	5000.29413494911	5506.79745310618	7839.37981795218	7741.07034011947	5060.79988753778	9650.81593261976	1617.25067385445	1850.19062570083	2073.27186692034	1288.1064834693	1538.3488389129	603.864734299517	96.1940552860267	41.3048119490269
novel_circ_0005743	scaffold67094	34738	56016	+	21278	345	CCA1559S0005;	exon:34739-34824,exon:43254-43392,exon:55897-56016	Cc_P_W_2,Cc_M_D_1,Cc_M_W_2	3,2,11	4836251016	CCA1559S0005	- && sp|O60942|MCE1_HUMAN mRNA-capping enzyme OS=Homo sapiens OX=9606 GN=RNGTT PE=1 SV=1 && PF01331:mRNA capping enzyme, catalytic domain|PF03919:mRNA capping enzyme, C-terminal domain|PF00782:Dual specificity phosphatase, catalytic domain	0	0	3	0	0	2	0	0	11	0	0	0	0	0	0	0	0	0	0	231.338679827267	0	0	117.653979645862	0	0	223.495469137307	0	0	0	0	0	0	0	0	0	1.13161951146311
novel_circ_0005744	scaffold67094	34761	56016	+	21255	183	CCA1559S0005;	exon:34762-34824,exon:55897-56016	Cc_P_W_2	6	505	CCA1559S0005	- && sp|O60942|MCE1_HUMAN mRNA-capping enzyme OS=Homo sapiens OX=9606 GN=RNGTT PE=1 SV=1 && PF01331:mRNA capping enzyme, catalytic domain|PF03919:mRNA capping enzyme, C-terminal domain|PF00782:Dual specificity phosphatase, catalytic domain	0	0	6	0	0	0	0	0	0	0	0	0	0	0	0	0	0	0	0	462.677359654534	0	0	0	0	0	0	0	0	0	0	0	0	0	0	0	2.26323902292622
novel_circ_0005745	scaffold67094	43253	53419	+	10166	307	CCA1559S0005;	exon:53213-53419	Cc_M_D_1,Cc_M_W_2	3,10	6951315	CCA1559S0005	- && sp|O60942|MCE1_HUMAN mRNA-capping enzyme OS=Homo sapiens OX=9606 GN=RNGTT PE=1 SV=1 && PF01331:mRNA capping enzyme, catalytic domain|PF03919:mRNA capping enzyme, C-terminal domain|PF00782:Dual specificity phosphatase, catalytic domain	0	0	0	0	0	3	0	0	10	0	0	0	0	0	0	0	0	0	0	0	0	0	176.480969468792	0	0	203.177699215734	0	0	0	0	0	0	0	0	--	--
novel_circ_0005746	scaffold67094	43253	56504	+	13251	189	CCA1559S0005;	exon:43254-43392,exon:56455-56504	Cc_A_D_2,Cc_A_W_3	4,5	1039625	CCA1559S0005	- && sp|O60942|MCE1_HUMAN mRNA-capping enzyme OS=Homo sapiens OX=9606 GN=RNGTT PE=1 SV=1 && PF01331:mRNA capping enzyme, catalytic domain|PF03919:mRNA capping enzyme, C-terminal domain|PF00782:Dual specificity phosphatase, catalytic domain	0	0	0	0	0	0	0	0	0	0	0	0	0	4	0	0	5	0	0	0	0	0	0	0	0	0	0	0	0	0	97.5657349138982	0	0	131.274942239025	--	--
novel_circ_0005747	scaffold67094	50820	53419	+	2599	370	CCA1559S0005;	exon:51562-51624,exon:53213-53419	Cc_P_W_1,Cc_P_D_2,Cc_P_W_2,Cc_P_D_3,Cc_P_W_3,Cc_M_D_2,Cc_M_W_2,Cc_M_D_3,Cc_A_W_1,Cc_A_D_2,Cc_A_W_2,Cc_A_D_3,Cc_A_W_3	9,12,7,9,34,5,29,10,9,10,7,4,13	4.9056e+41	CCA1559S0005	- && sp|O60942|MCE1_HUMAN mRNA-capping enzyme OS=Homo sapiens OX=9606 GN=RNGTT PE=1 SV=1 && PF01331:mRNA capping enzyme, catalytic domain|PF03919:mRNA capping enzyme, C-terminal domain|PF00782:Dual specificity phosphatase, catalytic domain	9	12	7	9	34	0	0	5	29	10	0	0	9	10	7	4	13	521.799628942486	951.173113506658	539.79025293029	959.079283887468	930.767335541624	0	0	217.760550498672	589.215327725629	702.888873269136	0	0	504.597443372954	243.914337284746	250.465149563475	293.019	341.314849821466	14.9904010099656	10.2037315738219
novel_circ_0005748	scaffold67094	50820	56504	+	5684	286	CCA1559S0005;	exon:50821-50972,exon:51319-51402,exon:56455-56504	Cc_M_W_2,Cc_A_D_1	7,6	1079561	CCA1559S0005	- && sp|O60942|MCE1_HUMAN mRNA-capping enzyme OS=Homo sapiens OX=9606 GN=RNGTT PE=1 SV=1 && PF01331:mRNA capping enzyme, catalytic domain|PF03919:mRNA capping enzyme, C-terminal domain|PF00782:Dual specificity phosphatase, catalytic domain	0	0	0	0	0	0	0	0	7	0	0	6	0	0	0	0	0	0	0	0	0	0	0	0	0	142.224389451014	0	0	808.625336927224	0	0	0	0	0	--	--
novel_circ_0005749	scaffold67094	55896	56504	+	608	170	CCA1559S0005;	exon:55897-56016,exon:56455-56504	Cc_P_W_3	7	363	CCA1559S0005	- && sp|O60942|MCE1_HUMAN mRNA-capping enzyme OS=Homo sapiens OX=9606 GN=RNGTT PE=1 SV=1 && PF01331:mRNA capping enzyme, catalytic domain|PF03919:mRNA capping enzyme, C-terminal domain|PF00782:Dual specificity phosphatase, catalytic domain	0	0	0	0	7	0	0	0	0	0	0	0	0	0	0	0	0	0	0	0	0	191.628569082099	0	0	0	0	0	0	0	0	0	0	0	0	0	0.94137846509218
novel_circ_0005750	scaffold67094	62111	62520	+	409	301	CCA1559S0005;	exon:62112-62274,exon:62383-62520	Cc_P_W_1,Cc_P_W_2,Cc_P_W_3,Cc_A_W_1	9,4,8,2	389410387408	CCA1559S0005	- && sp|O60942|MCE1_HUMAN mRNA-capping enzyme OS=Homo sapiens OX=9606 GN=RNGTT PE=1 SV=1 && PF01331:mRNA capping enzyme, catalytic domain|PF03919:mRNA capping enzyme, C-terminal domain|PF00782:Dual specificity phosphatase, catalytic domain	9	0	4	0	8	0	0	0	0	0	0	0	2	0	0	0	0	521.799628942486	0	308.451573103023	0	219.00407895097	0	0	0	0	0	0	0	112.13276519399	0	0	0	0	0	5.57556347773073
novel_circ_0005403	scaffold57991	114270	115636	+	1366	280	CCA1377S0008;	exon:115109-115219,exon:115568-115636	Cc_M_W_2,Cc_A_D_2,Cc_A_W_2,Cc_A_W_3	4,9,2,8	154,152,86,97	CCA1377S0008	- && sp|Q6DBG8|ARAD1_ARATH Probable arabinosyltransferase ARAD1 OS=Arabidopsis thaliana OX=3702 GN=ARAD1 PE=1 SV=1 && PF03016:Exostosin family	0	0	0	0	0	0	0	0	4	0	0	0	0	9	2	0	8	0	0	0	0	0	0	0	0	81.2710796862936	0	0	0	0	219.522903556271	71.5615	0	210.039907582441	--	--
novel_circ_0005405	scaffold57991	347420	351586	-	4166	262	CCA1377S0029;	exon:347421-347471,exon:347544-347590,exon:351423-351586	Cc_P_W_1	2	390	CCA1377S0029	- && sp|Q7ZWU1|STIP1_XENLA Stress-induced-phosphoprotein 1 OS=Xenopus laevis OX=8355 GN=stip1 PE=2 SV=1 && PF00515:Tetratricopeptide repeat|PF07719:Tetratricopeptide repeat	2	0	0	0	0	0	0	0	0	0	0	0	0	0	0	0	0	115.95547309833	0	0	0	0	0	0	0	0	0	0	0	0	0	0	0	0	0	0.664639190996464
novel_circ_0005409	scaffold57991	351422	366591	-	15169	338	CCA1377S0029;	exon:351423-351586,exon:364266-364332,exon:366485-366591	Cc_P_W_1,Cc_P_D_2,Cc_P_D_3,Cc_P_W_3,Cc_M_D_1,Cc_M_W_1,Cc_M_D_2,Cc_M_W_2,Cc_M_D_3,Cc_A_W_1,Cc_A_D_2,Cc_A_W_2,Cc_A_D_3	10,10,5,15,8,14,22,10,13,3,9,17,3	3.17373e+38	CCA1377S0029	- && sp|Q7ZWU1|STIP1_XENLA Stress-induced-phosphoprotein 1 OS=Xenopus laevis OX=8355 GN=stip1 PE=2 SV=1 && PF00515:Tetratricopeptide repeat|PF07719:Tetratricopeptide repeat	10	10	0	5	15	8	14	22	10	13	0	0	3	9	17	3	0	579.777365491651	792.644261255548	0	532.821824381927	410.63264803307	470.615918583446	2409.22388573395	958.146422194155	203.177699215734	913.755535249877	0	0	168.199147790985	219.522903556271	608.272506082725	219.764	0	10.3489010386674	5.34043552303699
novel_circ_0005410	scaffold57991	353789	366591	-	12802	304	CCA1377S0029;	exon:353790-353889,exon:364266-364332,exon:366455-366591	Cc_P_W_1,Cc_P_W_2,Cc_P_D_3,Cc_P_W_3,Cc_M_D_1,Cc_M_D_2,Cc_M_W_2,Cc_A_W_1,Cc_A_D_2,Cc_A_W_2,Cc_A_D_3	5,3,6,4,10,10,11,4,9,10,5	3.32325e+32	CCA1377S0029	- && sp|Q7ZWU1|STIP1_XENLA Stress-induced-phosphoprotein 1 OS=Xenopus laevis OX=8355 GN=stip1 PE=2 SV=1 && PF00515:Tetratricopeptide repeat|PF07719:Tetratricopeptide repeat	5	0	3	6	4	10	0	10	11	0	0	0	4	9	10	5	0	289.888682745826	0	231.338679827267	639.386189258312	109.502039475485	588.269898229308	0	435.521100997343	223.495469137307	0	0	0	224.265530387979	219.522903556271	357.80735651925	366.274	0	5.14343952712933	3.33114804043552
novel_circ_0005411	scaffold57991	364255	366591	-	2336	184	CCA1377S0029;	intron:364256-364332,intron:366485-366591	Cc_P_W_1,Cc_M_W_2,Cc_A_W_1,Cc_A_D_2,Cc_A_W_3	3,8,7,5,6	161285239296303	CCA1377S0029	- && sp|Q7ZWU1|STIP1_XENLA Stress-induced-phosphoprotein 1 OS=Xenopus laevis OX=8355 GN=stip1 PE=2 SV=1 && PF00515:Tetratricopeptide repeat|PF07719:Tetratricopeptide repeat	3	0	0	0	0	0	0	0	8	0	0	0	7	5	0	0	6	173.933209647495	0	0	0	0	0	0	0	162.542159372587	0	0	0	392.464678178964	121.957168642373	0	0	157.529930686831	0	0.996958786494697
novel_circ_0005412	scaffold57991	364265	366591	-	2326	485	CCA1377S0029;	exon:364266-364332,exon:366174-366591	Cc_P_W_1,Cc_P_D_2,Cc_P_W_2,Cc_P_D_3,Cc_P_W_3,Cc_M_D_1,Cc_M_W_1,Cc_M_D_2,Cc_M_W_2,Cc_M_D_3,Cc_M_W_3,Cc_A_D_1,Cc_A_W_1,Cc_A_D_2,Cc_A_W_2,Cc_A_D_3,Cc_A_W_3	100,42,47,36,107,63,7,131,271,36,39,48,53,117,92,87,116	3.31417e+50	CCA1377S0029	- && sp|Q7ZWU1|STIP1_XENLA Stress-induced-phosphoprotein 1 OS=Xenopus laevis OX=8355 GN=stip1 PE=2 SV=1 && PF00515:Tetratricopeptide repeat|PF07719:Tetratricopeptide repeat	100	42	47	36	107	63	7	131	271	36	39	48	53	117	92	87	116	5797.77365491651	3329.1058972733	3624.30598396052	3836.31713554987	2929.17955596923	3706.10035884464	1204.61194286698	5705.3264230652	5506.11564874639	2530.39994376889	6843.30584313037	6469.00269541779	2971.51827764073	2853.79774623152	3291.8276799771	6373.1594754963	3045.57865994539	56.3239831802266	65.3503074815353
novel_circ_0005413	scaffold57991	404765	405329	+	564	458	CCA1377S0032;	exon:404766-405015	Cc_M_D_1,Cc_M_W_2,Cc_A_D_2,Cc_A_D_3	6,4,4,3	272,179,98,204	CCA1377S0032	- && sp|Q9SFE9|GONS5_ARATH GDP-mannose transporter GONST5 OS=Arabidopsis thaliana OX=3702 GN=GONST5 PE=2 SV=1 && PF03151:Triose-phosphate Transporter family	0	0	0	0	0	6	0	0	4	0	0	0	0	4	0	3	0	0	0	0	0	0	352.961938937585	0	0	81.2710796862936	0	0	0	0	97.5657349138982	0	219.764	0	--	--
novel_circ_0005414	scaffold57991	60576	61096	+	520	289	n/a	intergenic_region:60577-60738,intergenic_region:60970-61096	Cc_P_W_3,Cc_M_D_1,Cc_A_W_1,Cc_A_W_3	18,8,7,4	61,156,49,64	--	-	0	0	0	0	18	8	0	0	0	0	0	0	7	0	0	0	4	0	0	0	0	492.759177639684	470.615918583446	0	0	0	0	0	0	392.464678178964	0	0	0	105.01995379122	0	2.4206874816656
novel_circ_0005755	scaffold67159	129066	129910	-	844	299	CCA1564S0012;	exon:129067-129251,exon:129797-129910	Cc_A_W_3	9	123	CCA1564S0012	- && sp|B2RS91|RRN3_MOUSE RNA polymerase I-specific transcription initiation factor RRN3 OS=Mus musculus OX=10090 GN=Rrn3 PE=1 SV=1 && PF05327:RNA polymerase I specific transcription initiation factor RRN3	0	0	0	0	0	0	0	0	0	0	0	0	0	0	0	0	9	0	0	0	0	0	0	0	0	0	0	0	0	0	0	0	0	236.294896030246	--	--
novel_circ_0005360	scaffold56254	239277	239831	-	554	353	CCA1343S0018;	exon:239278-239450,exon:239587-239688,exon:239754-239831	Cc_P_W_1,Cc_M_W_2	3,10	73,80	CCA1343S0018	- && sp|Q9XEA0|SYLM_ARATH Leucine--tRNA ligase, chloroplastic/mitochondrial OS=Arabidopsis thaliana OX=3702 GN=EMB2369 PE=2 SV=1 && PF08264:Anticodon-binding domain of tRNA ligase|PF00133:tRNA synthetases class I (I, L, M and V)|PF13603:Leucyl-tRNA synthetase, Domain 2|PF09334:tRNA synthetases class I (M)	3	0	0	0	0	0	0	0	10	0	0	0	0	0	0	0	0	173.933209647495	0	0	0	0	0	0	0	203.177699215734	0	0	0	0	0	0	0	0	0	0.996958786494697
novel_circ_0005362	scaffold56254	262158	264574	-	2416	348	CCA1343S0020;	exon:262159-262404	Cc_A_D_2	5	709	CCA1343S0020	- && sp|Q5XEZ5|CSC1_ARATH Calcium permeable stress-gated cation channel 1 OS=Arabidopsis thaliana OX=3702 GN=CSC1 PE=1 SV=1 && PF14703:Cytosolic domain of 10TM putative phosphate transporter|PF13967:Late exocytosis, associated with Golgi transport|PF02714:Calcium-dependent channel, 7TM region, putative phosphate	0	0	0	0	0	0	0	0	0	0	0	0	0	5	0	0	0	0	0	0	0	0	0	0	0	0	0	0	0	0	121.957168642373	0	0	0	--	--
novel_circ_0005365	scaffold56254	263870	264574	-	704	183	CCA1343S0020;	exon:263871-263951,exon:264473-264574	Cc_A_W_2	4	584	CCA1343S0020	- && sp|Q5XEZ5|CSC1_ARATH Calcium permeable stress-gated cation channel 1 OS=Arabidopsis thaliana OX=3702 GN=CSC1 PE=1 SV=1 && PF14703:Cytosolic domain of 10TM putative phosphate transporter|PF13967:Late exocytosis, associated with Golgi transport|PF02714:Calcium-dependent channel, 7TM region, putative phosphate	0	0	0	0	0	0	0	0	0	0	0	0	0	0	4	0	0	0	0	0	0	0	0	0	0	0	0	0	0	0	0	143.123	0	0	--	--
novel_circ_0005366	scaffold56254	263870	266414	-	2544	549	CCA1343S0020;	exon:263871-263951,exon:264052-264171	Cc_M_D_1	5	1082	CCA1343S0020	- && sp|Q5XEZ5|CSC1_ARATH Calcium permeable stress-gated cation channel 1 OS=Arabidopsis thaliana OX=3702 GN=CSC1 PE=1 SV=1 && PF14703:Cytosolic domain of 10TM putative phosphate transporter|PF13967:Late exocytosis, associated with Golgi transport|PF02714:Calcium-dependent channel, 7TM region, putative phosphate	0	0	0	0	0	5	0	0	0	0	0	0	0	0	0	0	0	0	0	0	0	0	294.134949114654	0	0	0	0	0	0	0	0	0	0	0	--	--
novel_circ_0005612	scaffold65383	153270	153553	+	283	283	CCA1505S0008;	exon:153271-153553	Cc_A_D_2	3	747	CCA1505S0008	- && sp|Q8S944|DRP3A_ARATH Dynamin-related protein 3A OS=Arabidopsis thaliana OX=3702 GN=DRP3A PE=1 SV=2 && PF01031:Dynamin central region|PF02212:Dynamin GTPase effector domain|PF00350:Dynamin family	0	0	0	0	0	0	0	0	0	0	0	0	0	3	0	0	0	0	0	0	0	0	0	0	0	0	0	0	0	0	73.1743011854237	0	0	0	--	--
novel_circ_0005613	scaffold65383	221048	222358	-	1310	333	CCA1505S0018;	exon:221049-221273,exon:222251-222358	Cc_M_W_2,Cc_A_W_1,Cc_A_D_2,Cc_A_W_2,Cc_A_W_3	36,13,9,17,12	1625763871690670	CCA1505S0018	- && sp|Q8H183|BUP1_ARATH Beta-ureidopropionase OS=Arabidopsis thaliana OX=3702 GN=PYD3 PE=1 SV=1 && PF00795:Carbon-nitrogen hydrolase	0	0	0	0	0	0	0	0	36	0	0	0	13	9	17	0	12	0	0	0	0	0	0	0	0	731.439717176643	0	0	0	728.862973760933	219.522903556271	608.272506082725	0	315.059861373661	--	--
novel_circ_0002490	scaffold24592	1404037	1404383	-	346	346	CCA0736S0078;	exon:1404038-1404383	Cc_M_W_2	2	1901	CCA0736S0078	- && sp|Q9SR13|FLK_ARATH Flowering locus K homology domain OS=Arabidopsis thaliana OX=3702 GN=FLK PE=1 SV=1 && PF00013:KH domain	0	0	0	0	0	0	0	0	2	0	0	0	0	0	0	0	0	0	0	0	0	0	0	0	0	40.6355398431468	0	0	0	0	0	0	0	0	--	--
novel_circ_0002491	scaffold24592	1473893	1475197	+	1304	320	CCA0736S0082;	exon:1473894-1474015	Cc_P_W_1	2	27	CCA0736S0082	- && - && PF13450:NAD(P)-binding Rossmann-like domain	2	0	0	0	0	0	0	0	0	0	0	0	0	0	0	0	0	115.95547309833	0	0	0	0	0	0	0	0	0	0	0	0	0	0	0	0	0	0.664639190996464
novel_circ_0002492	scaffold24592	25766	28022	-	2256	447	CCA0736S0003;	exon:25767-25868	Cc_M_W_2	5	143	CCA0736S0003	- && sp|O04619|ADNT1_ARATH Mitochondrial adenine nucleotide transporter ADNT1 OS=Arabidopsis thaliana OX=3702 GN=ADNT1 PE=1 SV=1 && PF00153:Mitochondrial carrier protein	0	0	0	0	0	0	0	0	5	0	0	0	0	0	0	0	0	0	0	0	0	0	0	0	0	101.588849607867	0	0	0	0	0	0	0	0	--	--
novel_circ_0002493	scaffold24592	655321	657990	-	2669	169	CCA0736S0038;	exon:657922-657990	Cc_P_W_1,Cc_P_D_2,Cc_P_W_2,Cc_P_D_3,Cc_P_W_3,Cc_M_D_1,Cc_M_W_1,Cc_M_D_2,Cc_M_W_2,Cc_M_D_3,Cc_M_W_3,Cc_A_D_1,Cc_A_W_1,Cc_A_D_2,Cc_A_W_2,Cc_A_D_3	21,27,25,18,40,36,8,20,12,48,3,15,18,11,24,9	55,81,78,134,53,66,57,77,82,80,52,83,40,85,79,76	CCA0736S0038	- && sp|Q8GX84|C3H1_ARATH Zinc finger CCCH domain-containing protein 1 OS=Arabidopsis thaliana OX=3702 GN=At1g01350 PE=2 SV=2 && PF00642:Zinc finger C-x8-C-x5-C-x3-H type (and similar)|PF13920:Zinc finger, C3HC4 type (RING finger)	21	27	25	18	40	36	8	20	12	48	3	15	18	11	24	9	0	1217.53246753247	2140.13950538998	1927.82233189389	1918.15856777494	1095.02039475485	2117.77163362551	1376.69936327654	871.042201994687	243.813239058881	3373.86659169185	526.408141779259	2021.56334231806	1009.19488674591	268.30577101322	858.738	659.292	0	31.7996124497491	21.7881796158012
novel_circ_0005834	scaffold67476	302910	307059	-	4149	296	CCA1593S0029;	exon:306804-306917,exon:307000-307059	Cc_A_D_2,Cc_A_D_3,Cc_A_W_3	5,10,3	148,174,96	CCA1593S0029	- && sp|Q93Z51|NIC4_ARATH Probable inactive nicotinamidase At3g16190 OS=Arabidopsis thaliana OX=3702 GN=At3g16190 PE=2 SV=1 && PF00857:Isochorismatase family	0	0	0	0	0	0	0	0	0	0	0	0	0	5	0	10	3	0	0	0	0	0	0	0	0	0	0	0	0	0	121.957168642373	0	732.547	78.7649653434153	--	--
novel_circ_0005835	scaffold67476	302918	307059	-	4141	405	CCA1593S0029;	exon:302919-303032,exon:304812-304928,exon:306804-306917,exon:307000-307059	Cc_A_W_3	4	109	CCA1593S0029	- && sp|Q93Z51|NIC4_ARATH Probable inactive nicotinamidase At3g16190 OS=Arabidopsis thaliana OX=3702 GN=At3g16190 PE=2 SV=1 && PF00857:Isochorismatase family	0	0	0	0	0	0	0	0	0	0	0	0	0	0	0	0	4	0	0	0	0	0	0	0	0	0	0	0	0	0	0	0	0	105.01995379122	--	--
novel_circ_0005836	scaffold67476	304811	305268	-	457	352	CCA1593S0029;	exon:304812-304928,exon:305034-305268	Cc_M_D_1,Cc_A_D_3	3,3	356180	CCA1593S0029	- && sp|Q93Z51|NIC4_ARATH Probable inactive nicotinamidase At3g16190 OS=Arabidopsis thaliana OX=3702 GN=At3g16190 PE=2 SV=1 && PF00857:Isochorismatase family	0	0	0	0	0	3	0	0	0	0	0	0	0	0	0	3	0	0	0	0	0	0	176.480969468792	0	0	0	0	0	0	0	0	0	219.764	0	--	--
novel_circ_0005837	scaffold67476	365894	366718	+	824	414	CCA1593S0038;	exon:365895-366195,exon:366606-366718	Cc_P_W_3,Cc_M_W_1,Cc_M_W_2,Cc_A_W_1,Cc_A_W_2	7,4,5,3,10	200230367223223	CCA1593S0038	- && sp|Q7TN79|AKA7G_MOUSE A-kinase anchor protein 7 isoform gamma OS=Mus musculus OX=10090 GN=Akap7 PE=1 SV=2 && PF10469:AKAP7 2'5' RNA ligase-like domain|PF00013:KH domain	0	0	0	0	7	0	4	0	5	0	0	0	3	0	10	0	0	0	0	0	0	191.628569082099	0	688.349681638272	0	101.588849607867	0	0	0	168.199147790985	0	357.80735651925	0	0	0	0.94137846509218
novel_circ_0005838	scaffold67476	365972	367458	+	1486	493	CCA1593S0038;	exon:365973-366195,exon:366606-366718,exon:366796-366861,exon:367368-367458	Cc_P_W_1,Cc_P_W_2,Cc_P_W_3,Cc_M_D_1,Cc_M_W_2,Cc_A_D_1,Cc_A_W_1,Cc_A_D_2,Cc_A_W_2,Cc_A_D_3	2,11,3,6,13,14,5,36,16,4	2.24273e+29	CCA1593S0038	- && sp|Q7TN79|AKA7G_MOUSE A-kinase anchor protein 7 isoform gamma OS=Mus musculus OX=10090 GN=Akap7 PE=1 SV=2 && PF10469:AKAP7 2'5' RNA ligase-like domain|PF00013:KH domain	2	0	11	0	3	6	0	0	13	0	0	14	5	36	16	4	0	115.95547309833	0	848.241826033313	0	82.1265296066139	352.961938937585	0	0	264.131008980454	0	0	1886.79245283019	280.331912984974	878.091614225084	572.492	293.019	0	0	5.2173586466388
novel_circ_0005839	scaffold67476	387033	388134	+	1101	256	CCA1593S0042;	exon:387979-388134	Cc_P_W_1,Cc_A_D_1	10,24	116280	CCA1593S0042	- && sp|Q9C5H4|MTV1_ARATH Protein MODIFIED TRANSPORT TO THE VACUOLE 1 OS=Arabidopsis thaliana OX=3702 GN=MTV1 PE=1 SV=1 && PF01417:ENTH domain	10	0	0	0	0	0	0	0	0	0	0	24	0	0	0	0	0	579.777365491651	0	0	0	0	0	0	0	0	0	0	3234.5013477089	0	0	0	0	0	0	3.32319595498232
novel_circ_0002641	scaffold25896	1171088	1171411	+	323	323	CCA0774S0093;	exon:1171089-1171411	Cc_P_W_2,Cc_P_W_3,Cc_M_W_2,Cc_M_D_3	3,19,2,4	120,157,91,188	CCA0774S0093	- && sp|Q8H102|BH128_ARATH Transcription factor bHLH128 OS=Arabidopsis thaliana OX=3702 GN=BHLH128 PE=1 SV=1 && PF00010:Helix-loop-helix DNA-binding domain	0	0	3	0	19	0	0	0	2	4	0	0	0	0	0	0	0	0	0	231.338679827267	0	520.134687508555	0	0	0	40.6355398431468	281.155549307654	0	0	0	0	0	0	0	0	3.68678963099903
novel_circ_0002644	scaffold25896	188826	189153	-	327	327	CCA0774S0005;	exon:188827-189153	Cc_P_W_1	7	167	CCA0774S0005	- && - && -	7	0	0	0	0	0	0	0	0	0	0	0	0	0	0	0	0	405.844155844156	0	0	0	0	0	0	0	0	0	0	0	0	0	0	0	0	0	2.32623716848763
novel_circ_0002645	scaffold25896	202131	202388	-	257	257	CCA0774S0005;	exon:202132-202388	Cc_P_W_1,Cc_A_W_1	2,5	127,99	CCA0774S0005	- && - && -	2	0	0	0	0	0	0	0	0	0	0	0	5	0	0	0	0	115.95547309833	0	0	0	0	0	0	0	0	0	0	0	280.331912984974	0	0	0	0	0	0.664639190996464
novel_circ_0002646	scaffold25896	204984	207075	-	2091	217	CCA0774S0005;	exon:204985-205120,exon:206995-207075	Cc_P_W_1,Cc_P_W_2,Cc_P_W_3,Cc_M_D_2,Cc_A_D_2	9,18,6,14,4	84,103,66,107,89	CCA0774S0005	- && - && -	9	0	18	0	6	0	0	14	0	0	0	0	0	4	0	0	0	521.799628942486	0	1388.0320789636	0	164.253059213228	0	0	609.729541396281	0	0	0	0	0	97.5657349138982	0	0	0	0	10.5874892554846
novel_circ_0002647	scaffold25896	218209	220960	-	2751	371	CCA0774S0006;	exon:219766-219807	Cc_P_D_2,Cc_P_W_2,Cc_P_W_3,Cc_M_D_1,Cc_M_D_2	5,4,11,4,7	114,62,106,188,123	CCA0774S0006	- && sp|Q9FV50|MAP1D_ARATH Methionine aminopeptidase 1D, chloroplastic/mitochondrial OS=Arabidopsis thaliana OX=3702 GN=MAP1D PE=1 SV=1 && PF00557:Metallopeptidase family M24	0	5	4	0	11	4	0	7	0	0	0	0	0	0	0	0	0	0	396.322130627774	308.451573103023	0	301.130608557584	235.307959291723	0	304.86477069814	0	0	0	0	0	0	0	0	0	3.03135071636317	2.98813503185757
novel_circ_0002648	scaffold25896	258804	260475	-	1671	296	CCA0774S0008;	exon:260280-260475	Cc_P_D_3	4	669	CCA0774S0008	- && sp|Q8GUM4|Y3739_ARATH Uncharacterized membrane protein At3g27390 OS=Arabidopsis thaliana OX=3702 GN=At3g27390 PE=1 SV=2 && -	0	0	0	4	0	0	0	0	0	0	0	0	0	0	0	0	0	0	0	0	426.257459505541	0	0	0	0	0	0	0	0	0	0	0	0	0	3.42895968475288	0
novel_circ_0002652	scaffold25896	429967	433311	-	3344	560	CCA0774S0025;	exon:433094-433311	Cc_A_W_2	10	1614	CCA0774S0025	- && sp|F4JFU8|OBL1_ARATH Triacylglycerol lipase OBL1 OS=Arabidopsis thaliana OX=3702 GN=OBL1 PE=1 SV=1 && PF01764:Lipase (class 3)	0	0	0	0	0	0	0	0	0	0	0	0	0	0	10	0	0	0	0	0	0	0	0	0	0	0	0	0	0	0	0	357.80735651925	0	0	--	--
novel_circ_0002653	scaffold25896	669983	670390	-	407	407	CCA0774S0049;	exon:669984-670390	Cc_A_D_2	6	1723	CCA0774S0049	- && sp|Q42551|SCE1_ARATH SUMO-conjugating enzyme SCE1 OS=Arabidopsis thaliana OX=3702 GN=SCE1 PE=1 SV=1 && PF00179:Ubiquitin-conjugating enzyme	0	0	0	0	0	0	0	0	0	0	0	0	0	6	0	0	0	0	0	0	0	0	0	0	0	0	0	0	0	0	146.348602370847	0	0	0	--	--
novel_circ_0002654	scaffold25896	853611	855336	-	1725	317	CCA0774S0070;	exon:855120-855336	Cc_P_W_2,Cc_P_W_3,Cc_A_D_2	4,7,7	163157214	CCA0774S0070	- && sp|Q9M3H5|HMA1_ARATH Probable cadmium/zinc-transporting ATPase HMA1, chloroplastic OS=Arabidopsis thaliana OX=3702 GN=HMA1 PE=2 SV=2 && PF00702:haloacid dehalogenase-like hydrolase|PF00122:E1-E2 ATPase	0	0	4	0	7	0	0	0	0	0	0	0	0	7	0	0	0	0	0	308.451573103023	0	191.628569082099	0	0	0	0	0	0	0	0	170.740036099322	0	0	0	0	2.45020448037633
novel_circ_0002655	scaffold25896	853611	862045	-	8434	251	n/a	intergenic_region:861895-862045	Cc_P_D_3	18	185	--	-	0	0	0	18	0	0	0	0	0	0	0	0	0	0	0	0	0	0	0	0	1918.15856777494	0	0	0	0	0	0	0	0	0	0	0	0	0	15.430318581388	0
novel_circ_0002656	scaffold25896	856503	858815	-	2312	318	CCA0774S0070;	exon:856504-856668,exon:858663-858815	Cc_M_W_2	4	236	CCA0774S0070	- && sp|Q9M3H5|HMA1_ARATH Probable cadmium/zinc-transporting ATPase HMA1, chloroplastic OS=Arabidopsis thaliana OX=3702 GN=HMA1 PE=2 SV=2 && PF00702:haloacid dehalogenase-like hydrolase|PF00122:E1-E2 ATPase	0	0	0	0	0	0	0	0	4	0	0	0	0	0	0	0	0	0	0	0	0	0	0	0	0	81.2710796862936	0	0	0	0	0	0	0	0	--	--
novel_circ_0005840	scaffold67487	128913	129772	+	859	351	CCA1594S0015;	exon:128914-129165,exon:129674-129772	Cc_M_D_1,Cc_M_D_2,Cc_M_W_2,Cc_A_W_1,Cc_A_W_2,Cc_A_D_3,Cc_A_W_3	6,6,6,3,12,4,5	2.58207e+20	CCA1594S0015	- && sp|Q1JPN0|STR7_ARATH Rhodanese-like domain-containing protein 7 OS=Arabidopsis thaliana OX=3702 GN=STR7 PE=2 SV=1 && PF17773:UPF0176 acylphosphatase like domain|PF00581:Rhodanese-like domain	0	0	0	0	0	6	0	6	6	0	0	0	3	0	12	4	5	0	0	0	0	0	352.961938937585	0	261.312660598406	121.90661952944	0	0	0	168.199147790985	0	429.369	293.019	131.274942239025	--	--
novel_circ_0005841	scaffold67487	128923	129772	+	849	341	CCA1594S0015;	exon:128924-129165,exon:129674-129772	Cc_P_W_3,Cc_M_D_1,Cc_M_W_2,Cc_A_W_1	5,5,2,8	183284193159	CCA1594S0015	- && sp|Q1JPN0|STR7_ARATH Rhodanese-like domain-containing protein 7 OS=Arabidopsis thaliana OX=3702 GN=STR7 PE=2 SV=1 && PF17773:UPF0176 acylphosphatase like domain|PF00581:Rhodanese-like domain	0	0	0	0	5	5	0	0	2	0	0	0	8	0	0	0	0	0	0	0	0	136.877549344357	294.134949114654	0	0	40.6355398431468	0	0	0	448.531060775959	0	0	0	0	0	0.672413189351557
novel_circ_0005842	scaffold67487	161566	164045	-	2479	269	CCA1594S0017;	exon:161567-161718,exon:163929-164045	Cc_P_D_3,Cc_P_W_3,Cc_M_D_1,Cc_M_W_2	3,8,3,9	45,28,21,67	CCA1594S0017	- && sp|Q149N8|SHPRH_HUMAN E3 ubiquitin-protein ligase SHPRH OS=Homo sapiens OX=9606 GN=SHPRH PE=1 SV=2 && PF00176:SNF2 family N-terminal domain|PF00271:Helicase conserved C-terminal domain	0	0	0	3	8	3	0	0	9	0	0	0	0	0	0	0	0	0	0	0	319.693094629156	219.00407895097	176.480969468792	0	0	182.859929294161	0	0	0	0	0	0	0	0	2.57171976356466	1.07586110296249
novel_circ_0005843	scaffold67487	161566	165283	-	3717	369	CCA1594S0017;	exon:161567-161718	Cc_P_D_2,Cc_P_D_3,Cc_M_D_1,Cc_M_W_2	11,3,3,11	33,37,26,58	CCA1594S0017	- && sp|Q149N8|SHPRH_HUMAN E3 ubiquitin-protein ligase SHPRH OS=Homo sapiens OX=9606 GN=SHPRH PE=1 SV=2 && PF00176:SNF2 family N-terminal domain|PF00271:Helicase conserved C-terminal domain	0	11	0	3	0	3	0	0	11	0	0	0	0	0	0	0	0	0	871.908687381103	0	319.693094629156	0	176.480969468792	0	0	223.495469137307	0	0	0	0	0	0	0	0	9.24069133956363	0
novel_circ_0005844	scaffold67487	179752	184151	-	4399	910	CCA1594S0017;	exon:179753-179919	Cc_P_D_2,Cc_M_D_2,Cc_M_W_2	3,6,9	160139299	CCA1594S0017	- && sp|Q149N8|SHPRH_HUMAN E3 ubiquitin-protein ligase SHPRH OS=Homo sapiens OX=9606 GN=SHPRH PE=1 SV=2 && PF00176:SNF2 family N-terminal domain|PF00271:Helicase conserved C-terminal domain	0	3	0	0	0	0	0	6	9	0	0	0	0	0	0	0	0	0	237.793278376665	0	0	0	0	0	261.312660598406	182.859929294161	0	0	0	0	0	0	0	0	1.8188104298179	0
novel_circ_0005845	scaffold67487	179752	184509	-	4757	408	CCA1594S0017;	exon:179753-179919	Cc_P_W_1,Cc_P_D_2,Cc_P_D_3,Cc_P_W_3,Cc_M_D_1,Cc_M_D_2,Cc_M_W_2,Cc_M_D_3,Cc_A_D_2,Cc_A_D_3	3,3,5,7,13,7,10,6,11,3	49,70,84,65,41,60,108,81,164,71	CCA1594S0017	- && sp|Q149N8|SHPRH_HUMAN E3 ubiquitin-protein ligase SHPRH OS=Homo sapiens OX=9606 GN=SHPRH PE=1 SV=2 && PF00176:SNF2 family N-terminal domain|PF00271:Helicase conserved C-terminal domain	3	3	0	5	7	13	0	7	10	6	0	0	0	11	0	3	0	173.933209647495	237.793278376665	0	532.821824381927	191.628569082099	764.751	0	304.86477069814	203.177699215734	421.733323961482	0	0	0	268.30577101322	0	219.764	0	6.10501003575901	1.93833725158688
novel_circ_0005846	scaffold67487	179752	186793	-	7041	418	CCA1594S0017;	exon:179753-179914,exon:186538-186793	Cc_P_W_1,Cc_P_D_2,Cc_P_W_2,Cc_P_D_3,Cc_P_W_3,Cc_M_D_1,Cc_M_W_1,Cc_M_D_2,Cc_M_W_2,Cc_M_D_3,Cc_A_D_1,Cc_A_D_2,Cc_A_W_2,Cc_A_D_3	16,12,21,9,36,22,10,13,29,10,13,25,3,7	52,64,49,65,46,40,51,65,100,50,64,175,54,88	CCA1594S0017	- && sp|Q149N8|SHPRH_HUMAN E3 ubiquitin-protein ligase SHPRH OS=Homo sapiens OX=9606 GN=SHPRH PE=1 SV=2 && PF00176:SNF2 family N-terminal domain|PF00271:Helicase conserved C-terminal domain	16	12	21	9	36	22	10	13	29	10	0	13	0	25	3	7	0	927.643784786642	951.173113506658	1619.37075879087	959.079283887468	985.518355279367	1294.19377610448	1720.87420409568	566.177431296546	589.215327725629	702.888873269136	0	1752.02156334232	0	609.785843211864	107.342206955775	512.783	0	14.9904010099656	18.0798250715447
novel_circ_0005847	scaffold67487	179773	186793	-	7020	402	CCA1594S0017;	exon:179774-179919,exon:186538-186793	Cc_P_W_1,Cc_P_W_3,Cc_M_D_1,Cc_M_D_2,Cc_M_D_3	3,4,2,8,7	58,71,49,81,61	CCA1594S0017	- && sp|Q149N8|SHPRH_HUMAN E3 ubiquitin-protein ligase SHPRH OS=Homo sapiens OX=9606 GN=SHPRH PE=1 SV=2 && PF00176:SNF2 family N-terminal domain|PF00271:Helicase conserved C-terminal domain	3	0	0	0	4	2	0	8	0	7	0	0	0	0	0	0	0	173.933209647495	0	0	0	109.502039475485	117.653979645862	0	348.416880797875	0	492.022211288395	0	0	0	0	0	0	0	0	1.53488933797594
novel_circ_0005848	scaffold67487	183408	184509	-	1101	341	CCA1594S0017;	exon:184269-184509	Cc_P_W_1,Cc_P_D_2,Cc_P_W_2,Cc_P_D_3,Cc_P_W_3,Cc_M_D_1,Cc_M_W_1,Cc_M_D_2,Cc_M_W_2,Cc_M_D_3,Cc_A_D_1,Cc_A_W_1,Cc_A_D_2,Cc_A_W_2,Cc_A_W_3	40,72,51,12,71,47,10,75,213,43,13,18,47,22,16	60,105,76,96,91,68,66,75,147,84,53,85,148,75,46	CCA1594S0017	- && sp|Q149N8|SHPRH_HUMAN E3 ubiquitin-protein ligase SHPRH OS=Homo sapiens OX=9606 GN=SHPRH PE=1 SV=2 && PF00176:SNF2 family N-terminal domain|PF00271:Helicase conserved C-terminal domain	40	72	51	12	71	47	10	75	213	43	0	13	18	47	22	0	16	2319.1094619666	5707.03868103995	3932.75755706354	1278.77237851662	1943.66120068986	2764.86852167775	1720.87420409568	3266.40825748008	4327.68499329514	3022.42215505729	0	1752.02156334232	1009.19488674591	1146.3973852383	787.17618434235	0	420.079815164881	53.9383293698883	42.0785828035943
novel_circ_0005849	scaffold67487	202545	205527	-	2982	611	CCA1594S0017;	exon:202546-202746	Cc_P_D_2,Cc_M_D_1,Cc_M_W_2,Cc_M_D_3,Cc_M_W_3,Cc_A_W_1,Cc_A_D_2,Cc_A_W_2,Cc_A_D_3	4,3,14,6,2,7,34,6,5	1.95115e+26	CCA1594S0017	- && sp|Q149N8|SHPRH_HUMAN E3 ubiquitin-protein ligase SHPRH OS=Homo sapiens OX=9606 GN=SHPRH PE=1 SV=2 && PF00176:SNF2 family N-terminal domain|PF00271:Helicase conserved C-terminal domain	0	4	0	0	0	3	0	0	14	6	2	0	7	34	6	5	0	0	317.057704502219	0	0	0	176.480969468792	0	0	284.448778902028	421.733323961482	350.938761186173	0	392.464678178964	829.308746768135	214.68441391155	366.274	0	2.42508057309053	0
novel_circ_0005850	scaffold67487	205117	205527	-	410	410	CCA1594S0017;	exon:205118-205527	Cc_M_D_1	7	154	CCA1594S0017	- && sp|Q149N8|SHPRH_HUMAN E3 ubiquitin-protein ligase SHPRH OS=Homo sapiens OX=9606 GN=SHPRH PE=1 SV=2 && PF00176:SNF2 family N-terminal domain|PF00271:Helicase conserved C-terminal domain	0	0	0	0	0	7	0	0	0	0	0	0	0	0	0	0	0	0	0	0	0	0	411.788928760515	0	0	0	0	0	0	0	0	0	0	0	--	--
novel_circ_0005852	scaffold67487	367108	367412	+	304	304	CCA1594S0025;	exon:367109-367412	Cc_P_D_3,Cc_M_W_2,Cc_A_W_1,Cc_A_D_2,Cc_A_W_3	7,7,4,12,7	195,136,62,106,93	CCA1594S0025	- && sp|Q9HGM9|DNJC7_SCHPO DnaJ homolog subfamily C member 7 homolog OS=Schizosaccharomyces pombe (strain 972 / ATCC 24843) OX=284812 GN=SPBC543.02c PE=4 SV=1 && -	0	0	0	7	0	0	0	0	7	0	0	0	4	12	0	0	7	0	0	0	745.950554134697	0	0	0	0	142.224389451014	0	0	0	224.265530387979	292.697204741695	0	0	183.784919134636	6.00067944831755	0
novel_circ_0001686	scaffold20011	1032705	1041726	-	9021	259	CCA0642S0115;	exon:1032706-1032779,exon:1041542-1041726	Cc_M_W_2	6	220	CCA0642S0115	- && sp|Q56YN3|NADK1_ARATH NAD(H) kinase 1 OS=Arabidopsis thaliana OX=3702 GN=NADK1 PE=1 SV=2 && PF01513:ATP-NAD kinase	0	0	0	0	0	0	0	0	6	0	0	0	0	0	0	0	0	0	0	0	0	0	0	0	0	121.90661952944	0	0	0	0	0	0	0	0	--	--
novel_circ_0001687	scaffold20011	1038584	1041726	-	3142	501	CCA0642S0115;	exon:1038585-1038691,exon:1040267-1040361,exon:1041032-1041145,exon:1041542-1041726	Cc_P_W_1,Cc_P_D_2,Cc_P_W_2,Cc_P_W_3,Cc_M_D_1,Cc_M_W_1,Cc_M_D_2,Cc_M_W_2,Cc_M_D_3,Cc_M_W_3,Cc_A_D_1,Cc_A_W_1,Cc_A_D_2,Cc_A_W_2,Cc_A_D_3,Cc_A_W_3	33,16,15,42,38,26,53,183,18,26,24,68,131,139,42,89	193,92,187,123,157,198,249,223,132,166,80,90,135,183,181,85	CCA0642S0115	- && sp|Q56YN3|NADK1_ARATH NAD(H) kinase 1 OS=Arabidopsis thaliana OX=3702 GN=NADK1 PE=1 SV=2 && PF01513:ATP-NAD kinase	33	16	15	0	42	38	26	53	183	18	26	24	68	131	139	42	89	1913.26530612245	1268.23081800888	1156.69339913634	0	1149.77141449259	2235.42561327137	4474.27293064877	2308.26183528592	3718.15189564793	1265.19997188445	4562.20389542025	3234.5013477089	3812.51401659565	3195.27781843017	4973.52225561758	3076.6976778258	2336.69397185465	9.70032229236213	22.2729149993103
novel_circ_0001688	scaffold20011	1038584	1042096	-	3512	411	CCA0642S0115;	intron:1038585-1038691,intron:1040267-1040361,intron:1041888-1042096	Cc_M_W_2	10	118	CCA0642S0115	- && sp|Q56YN3|NADK1_ARATH NAD(H) kinase 1 OS=Arabidopsis thaliana OX=3702 GN=NADK1 PE=1 SV=2 && PF01513:ATP-NAD kinase	0	0	0	0	0	0	0	0	10	0	0	0	0	0	0	0	0	0	0	0	0	0	0	0	0	203.177699215734	0	0	0	0	0	0	0	0	--	--
novel_circ_0001689	scaffold20011	1038584	1048382	-	9798	414	CCA0642S0115;	exon:1038585-1038691,exon:1040267-1040361,exon:1046621-1046715,exon:1048266-1048382	Cc_A_W_2	3	176	CCA0642S0115	- && sp|Q56YN3|NADK1_ARATH NAD(H) kinase 1 OS=Arabidopsis thaliana OX=3702 GN=NADK1 PE=1 SV=2 && PF01513:ATP-NAD kinase	0	0	0	0	0	0	0	0	0	0	0	0	0	0	3	0	0	0	0	0	0	0	0	0	0	0	0	0	0	0	0	107.342206955775	0	0	--	--
novel_circ_0001690	scaffold20011	1040266	1041726	-	1460	398	CCA0642S0115;	exon:1040267-1040361,exon:1041032-1041149,exon:1041542-1041726	Cc_P_W_1	3	237	CCA0642S0115	- && sp|Q56YN3|NADK1_ARATH NAD(H) kinase 1 OS=Arabidopsis thaliana OX=3702 GN=NADK1 PE=1 SV=2 && PF01513:ATP-NAD kinase	3	0	0	0	0	0	0	0	0	0	0	0	0	0	0	0	0	173.933209647495	0	0	0	0	0	0	0	0	0	0	0	0	0	0	0	0	0	0.996958786494697
novel_circ_0001691	scaffold20011	137242	138690	-	1448	388	CCA0642S0014;	exon:137243-137469,exon:138530-138690	Cc_A_D_2	4	452	CCA0642S0014	- && sp|Q55E69|SYS1_DICDI Protein SYS1 homolog OS=Dictyostelium discoideum OX=44689 GN=sys1 PE=3 SV=1 && PF09801:Integral membrane protein S linking to the trans Golgi network	0	0	0	0	0	0	0	0	0	0	0	0	0	4	0	0	0	0	0	0	0	0	0	0	0	0	0	0	0	0	97.5657349138982	0	0	0	--	--
novel_circ_0001692	scaffold20011	15740	17553	-	1813	234	CCA0642S0002;	exon:15741-15841,exon:17421-17553	Cc_P_W_1,Cc_P_D_3,Cc_P_W_3,Cc_M_W_2,Cc_M_D_3,Cc_M_W_3,Cc_A_W_1,Cc_A_D_2,Cc_A_W_2	9,2,4,7,10,3,3,17,10	4.76677e+26	CCA0642S0002	- && sp|Q8VZM1|NAA15_ARATH N-terminal acetyltransferase A complex auxiliary subunit NAA15 OS=Arabidopsis thaliana OX=3702 GN=NAA15 PE=1 SV=1 && PF13414:TPR repeat|PF12569:NMDA receptor-regulated protein 1	9	0	0	2	4	0	0	0	7	10	3	0	3	17	10	0	0	521.799628942486	0	0	213.128729752771	109.502039475485	0	0	0	142.224389451014	702.888873269136	526.408141779259	0	168.199147790985	414.654373384068	357.80735651925	0	0	1.71447984237644	3.52880691096534
novel_circ_0001693	scaffold20011	1701254	1701496	-	242	242	CCA0642S0147;	exon:1701255-1701496	Cc_A_W_3	4	260	CCA0642S0147	- && sp|F4JT76|VPS54_ARATH Vacuolar protein sorting-associated protein 54, chloroplastic OS=Arabidopsis thaliana OX=3702 GN=VPS54 PE=1 SV=1 && PF07928:Vps54-like protein	0	0	0	0	0	0	0	0	0	0	0	0	0	0	0	0	4	0	0	0	0	0	0	0	0	0	0	0	0	0	0	0	0	105.01995379122	--	--
novel_circ_0001694	scaffold20011	1701254	1707829	-	6575	354	CCA0642S0147;	exon:1707576-1707829	Cc_P_D_2,Cc_P_D_3,Cc_P_W_3,Cc_M_D_1,Cc_M_W_1,Cc_M_D_2,Cc_M_W_2,Cc_M_D_3,Cc_M_W_3,Cc_A_D_2,Cc_A_W_2,Cc_A_D_3	32,51,5,31,8,83,40,4,7,33,5,5	3.49436e+35	CCA0642S0147	- && sp|F4JT76|VPS54_ARATH Vacuolar protein sorting-associated protein 54, chloroplastic OS=Arabidopsis thaliana OX=3702 GN=VPS54 PE=1 SV=1 && PF07928:Vps54-like protein	0	32	0	51	5	31	8	83	40	4	7	0	0	33	5	5	0	0	2536.46163601776	0	5434.78260869565	136.877549344357	1823.63668451085	1376.69936327654	3614.82513827795	812.710796862936	281.155549307654	1228.28566415161	0	0	804.91731303966	178.903678259625	366.274	0	63.1198805653235	0.672413189351557
novel_circ_0001695	scaffold20011	1701254	1707838	-	6584	363	CCA0642S0147;	intron:1707576-1707838	Cc_P_D_2,Cc_P_W_3,Cc_M_D_1,Cc_M_D_2,Cc_M_W_2,Cc_M_D_3,Cc_M_W_3,Cc_A_D_2,Cc_A_W_2,Cc_A_D_3	6,8,17,32,26,2,9,16,4,8	2.12156e+29	CCA0642S0147	- && sp|F4JT76|VPS54_ARATH Vacuolar protein sorting-associated protein 54, chloroplastic OS=Arabidopsis thaliana OX=3702 GN=VPS54 PE=1 SV=1 && PF07928:Vps54-like protein	0	6	0	0	8	17	0	32	26	2	9	0	0	16	4	8	0	0	475.586556753329	0	0	219.00407895097	1000.05882698982	0	1393.6675231915	528.262017960909	140.577774653827	1579.22442533778	0	0	390.262939655593	143.123	586.038	0	3.6376208596358	1.07586110296249
novel_circ_0001708	scaffold20011	250585	251497	-	912	313	CCA0642S0030;	exon:250586-250678,exon:250765-250848,exon:251362-251497	Cc_M_D_1,Cc_A_D_1,Cc_A_W_2,Cc_A_W_3	5,4,4,5	66,65,12,17	CCA0642S0030	- && sp|O81852|AKH2_ARATH Bifunctional aspartokinase/homoserine dehydrogenase 2, chloroplastic OS=Arabidopsis thaliana OX=3702 GN=AKHSDH2 PE=1 SV=1 && PF00742:Homoserine dehydrogenase|PF13840:ACT domain|PF03447:Homoserine dehydrogenase, NAD binding domain|PF00696:Amino acid kinase family|PF01842:ACT domain	0	0	0	0	0	5	0	0	0	0	0	4	0	0	4	0	5	0	0	0	0	0	294.134949114654	0	0	0	0	0	539.083557951482	0	0	143.123	0	131.274942239025	--	--
novel_circ_0001710	scaffold20011	345953	346875	-	922	330	CCA0642S0035;	exon:345954-346021,exon:346113-346226	Cc_M_D_3	9	176	CCA0642S0035	- && sp|Q9SE83|DRP2A_ARATH Dynamin-2A OS=Arabidopsis thaliana OX=3702 GN=DRP2A PE=1 SV=2 && PF02212:Dynamin GTPase effector domain|PF01031:Dynamin central region|PF00169:PH domain|PF00350:Dynamin family	0	0	0	0	0	0	0	0	0	9	0	0	0	0	0	0	0	0	0	0	0	0	0	0	0	0	632.599985942223	0	0	0	0	0	0	0	--	--
novel_circ_0001711	scaffold20011	346466	347666	-	1200	157	CCA0642S0035;	exon:347610-347666	Cc_A_D_2	3	105	CCA0642S0035	- && sp|Q9SE83|DRP2A_ARATH Dynamin-2A OS=Arabidopsis thaliana OX=3702 GN=DRP2A PE=1 SV=2 && PF02212:Dynamin GTPase effector domain|PF01031:Dynamin central region|PF00169:PH domain|PF00350:Dynamin family	0	0	0	0	0	0	0	0	0	0	0	0	0	3	0	0	0	0	0	0	0	0	0	0	0	0	0	0	0	0	73.1743011854237	0	0	0	--	--
novel_circ_0001712	scaffold20011	352515	353501	-	986	491	CCA0642S0035;	exon:352516-352663,exon:353159-353501	Cc_P_W_3	8	99	CCA0642S0035	- && sp|Q9SE83|DRP2A_ARATH Dynamin-2A OS=Arabidopsis thaliana OX=3702 GN=DRP2A PE=1 SV=2 && PF02212:Dynamin GTPase effector domain|PF01031:Dynamin central region|PF00169:PH domain|PF00350:Dynamin family	0	0	0	0	8	0	0	0	0	0	0	0	0	0	0	0	0	0	0	0	0	219.00407895097	0	0	0	0	0	0	0	0	0	0	0	0	0	1.07586110296249
novel_circ_0001713	scaffold20011	36044	37288	-	1244	375	CCA0642S0003;	intron:36045-36131,intron:36655-36765,intron:37112-37288	Cc_A_D_2,Cc_A_W_2	4,5	122,80	CCA0642S0003	- && sp|Q24JK4|XRCC1_ARATH DNA-repair protein XRCC1 OS=Arabidopsis thaliana OX=3702 GN=XRCC1 PE=1 SV=1 && -	0	0	0	0	0	0	0	0	0	0	0	0	0	4	5	0	0	0	0	0	0	0	0	0	0	0	0	0	0	0	97.5657349138982	178.903678259625	0	0	--	--
novel_circ_0001714	scaffold20011	37111	37854	-	743	423	CCA0642S0003;	intron:37112-37288,intron:37609-37854	Cc_M_W_2	6	134	CCA0642S0003	- && sp|Q24JK4|XRCC1_ARATH DNA-repair protein XRCC1 OS=Arabidopsis thaliana OX=3702 GN=XRCC1 PE=1 SV=1 && -	0	0	0	0	0	0	0	0	6	0	0	0	0	0	0	0	0	0	0	0	0	0	0	0	0	121.90661952944	0	0	0	0	0	0	0	0	--	--
novel_circ_0001715	scaffold20011	722315	723293	-	978	343	CCA0642S0090;	exon:723051-723293	Cc_P_D_3	4	460	CCA0642S0090	- && sp|Q8GUQ8|XDH1_ARATH Xanthine dehydrogenase 1 OS=Arabidopsis thaliana OX=3702 GN=XDH1 PE=1 SV=1 && PF01799:[2Fe-2S] binding domain|PF02738:Molybdopterin-binding domain of aldehyde dehydrogenase|PF01315:Aldehyde oxidase and xanthine dehydrogenase, a/b hammerhead domain|PF00941:FAD binding domain in molybdopterin dehydrogenase|PF00111:2Fe-2S iron-sulfur cluster binding domain|PF03450:CO dehydr…	0	0	0	4	0	0	0	0	0	0	0	0	0	0	0	0	0	0	0	0	426.257459505541	0	0	0	0	0	0	0	0	0	0	0	0	0	3.42895968475288	0
novel_circ_0001716	scaffold20011	747884	748903	+	1019	308	CCA0642S0093;	exon:748624-748700,exon:748773-748903	Cc_P_W_1,Cc_P_D_2,Cc_P_W_2,Cc_P_D_3,Cc_P_W_3,Cc_M_D_1,Cc_M_W_1,Cc_M_D_2,Cc_M_W_2,Cc_M_D_3,Cc_M_W_3,Cc_A_D_1,Cc_A_W_1,Cc_A_D_2,Cc_A_W_2,Cc_A_D_3,Cc_A_W_3	12,11,16,4,53,45,19,19,59,10,7,2,8,15,24,14,6	2.11302e+50	CCA0642S0093	- && sp|Q8VXZ9|R47BP_ARATH Polyadenylate-binding protein RBP47B' OS=Arabidopsis thaliana OX=3702 GN=RBP47B' PE=2 SV=1 && PF00076:RNA recognition motif. (a.k.a. RRM, RBD, or RNP domain)	12	11	16	4	53	45	19	19	59	10	7	2	8	15	24	14	6	695.732838589981	871.908687381103	1233.80629241209	426.257459505541	1450.90202305018	2647.21454203188	3269.66098778179	827.490091894952	1198.74842537283	702.888873269136	1228.28566415161	269.541778975741	448.531060775959	365.871505927118	858.738	1025.5658926086	157.529930686831	10.0979312607519	17.1507190142419
novel_circ_0006077	scaffold69199	52987	53597	+	610	303	CCA1751S0004;	exon:53395-53597	Cc_P_D_3	2	9	CCA1751S0004	- && sp|Q9FX08|P2C12_ARATH Probable protein phosphatase 2C 12 OS=Arabidopsis thaliana OX=3702 GN=At1g47380 PE=2 SV=1 && PF00481:Protein phosphatase 2C	0	0	0	2	0	0	0	0	0	0	0	0	0	0	0	0	0	0	0	0	213.128729752771	0	0	0	0	0	0	0	0	0	0	0	0	0	1.71447984237644	0
novel_circ_0003887	scaffold34601	403906	404633	-	727	457	CCA0935S0022;	exon:403907-404000,exon:404077-404237,exon:404432-404633	Cc_P_W_1,Cc_M_D_3,Cc_A_D_2	4,6,3	166527121	CCA0935S0022	- && sp|Q9LYW9|DNJ36_ARATH DnaJ protein P58IPK homolog OS=Arabidopsis thaliana OX=3702 GN=P58IPK PE=1 SV=1 && PF14559:Tetratricopeptide repeat|PF07719:Tetratricopeptide repeat|PF00226:DnaJ domain	4	0	0	0	0	0	0	0	0	6	0	0	0	3	0	0	0	231.91094619666	0	0	0	0	0	0	0	0	421.733323961482	0	0	0	73.1743011854237	0	0	0	0	1.32927838199293
novel_circ_0003888	scaffold34601	476186	478747	-	2561	382	CCA0935S0027;	exon:476187-476268,exon:477739-477815,exon:477916-477978,exon:478588-478747	Cc_M_D_1,Cc_M_W_2	4,12	20081272	CCA0935S0027	- && sp|Q9SF29|SYP71_ARATH Syntaxin-71 OS=Arabidopsis thaliana OX=3702 GN=SYP71 PE=1 SV=1 && PF05739:SNARE domain	0	0	0	0	0	4	0	0	12	0	0	0	0	0	0	0	0	0	0	0	0	0	235.307959291723	0	0	243.813239058881	0	0	0	0	0	0	0	0	--	--
novel_circ_0003889	scaffold34601	477738	478747	-	1009	305	CCA0935S0027;	exon:478069-478113,exon:478588-478747	Cc_P_W_3,Cc_M_W_2	16,2	9431270	CCA0935S0027	- && sp|Q9SF29|SYP71_ARATH Syntaxin-71 OS=Arabidopsis thaliana OX=3702 GN=SYP71 PE=1 SV=1 && PF05739:SNARE domain	0	0	0	0	16	0	0	0	2	0	0	0	0	0	0	0	0	0	0	0	0	438.008157901941	0	0	0	40.6355398431468	0	0	0	0	0	0	0	0	0	2.15172220592498
novel_circ_0003890	scaffold34601	867962	871368	+	3406	202	n/a	intergenic_region:871267-871368	Cc_P_D_2	4	240	--	-	0	4	0	0	0	0	0	0	0	0	0	0	0	0	0	0	0	0	317.057704502219	0	0	0	0	0	0	0	0	0	0	0	0	0	0	0	2.42508057309053	0
novel_circ_0004748	scaffold44830	1045334	1049413	-	4079	450	CCA1126S0078;	exon:1045335-1045508,exon:1049054-1049117,exon:1049202-1049413	Cc_M_W_2	5	107	CCA1126S0078	- && sp|F4IS91|RSA1_ARATH Protein SHORT ROOT IN SALT MEDIUM 1 OS=Arabidopsis thaliana OX=3702 GN=RSA1 PE=1 SV=1 && PF14443:DBC1	0	0	0	0	0	0	0	0	5	0	0	0	0	0	0	0	0	0	0	0	0	0	0	0	0	101.588849607867	0	0	0	0	0	0	0	0	--	--
novel_circ_0004749	scaffold44830	1049053	1049413	-	360	276	CCA1126S0078;	exon:1049054-1049117,exon:1049202-1049413	Cc_P_W_1,Cc_P_W_3,Cc_M_W_1,Cc_M_W_2,Cc_A_W_1,Cc_A_D_2,Cc_A_W_2,Cc_A_D_3,Cc_A_W_3	5,5,6,4,13,5,9,11,14	44,89,72,143,80,127,73,61,35	CCA1126S0078	- && sp|F4IS91|RSA1_ARATH Protein SHORT ROOT IN SALT MEDIUM 1 OS=Arabidopsis thaliana OX=3702 GN=RSA1 PE=1 SV=1 && PF14443:DBC1	5	0	0	0	5	0	6	0	4	0	0	0	13	5	9	11	14	289.888682745826	0	0	0	136.877549344357	0	1032.52452245741	0	81.2710796862936	0	0	0	728.862973760933	121.957168642373	322.026620867325	805.802	367.569838269271	0	2.33401116684272
novel_circ_0004751	scaffold44830	148640	149094	+	454	339	CCA1126S0005;	exon:148856-149094	Cc_A_D_3	3	326	CCA1126S0005	- && sp|Q9FHN8|KN14E_ARATH Kinesin-like protein KIN-14E OS=Arabidopsis thaliana OX=3702 GN=KIN14E PE=1 SV=1 && PF00225:Kinesin motor domain|PF00784:MyTH4 domain|PF00373:FERM central domain	0	0	0	0	0	0	0	0	0	0	0	0	0	0	0	3	0	0	0	0	0	0	0	0	0	0	0	0	0	0	0	0	219.764	0	--	--
novel_circ_0004755	scaffold44830	47507	52095	-	4588	476	CCA1126S0002;	exon:47508-47577,exon:47718-47818,exon:47912-47983	Cc_P_D_3,Cc_P_W_3,Cc_M_D_1	4,4,7	439299464	CCA1126S0002	- && sp|F4JMJ1|HSP7R_ARATH Heat shock 70 kDa protein 17 OS=Arabidopsis thaliana OX=3702 GN=HSP70-17 PE=2 SV=1 && PF00012:Hsp70 protein	0	0	0	4	4	7	0	0	0	0	0	0	0	0	0	0	0	0	0	0	426.257459505541	109.502039475485	411.788928760515	0	0	0	0	0	0	0	0	0	0	0	3.42895968475288	0.537930551481245
novel_circ_0004756	scaffold44830	486624	505330	-	18706	180	n/a	intergenic_region:486625-486703	Cc_P_W_1,Cc_P_D_2,Cc_M_W_1,Cc_A_W_2	67,35,8,2	200,161,155,25	--	-	67	35	0	0	0	0	8	0	0	0	0	0	0	0	2	0	0	3884.50834879406	2774.25491439442	0	0	0	0	1376.69936327654	0	0	0	0	0	0	0	71.5615	0	0	21.2194550145422	22.2654128983816
novel_circ_0004759	scaffold44830	587964	589945	-	1981	430	CCA1126S0037;	exon:587965-588194,exon:589746-589945	Cc_M_D_3	5	250	CCA1126S0037	- && sp|Q9LBG2|LVR_LEIAQ Levodione reductase OS=Leifsonia aquatica OX=144185 GN=lvr PE=1 SV=1 && PF13561:Enoyl-(Acyl carrier protein) reductase	0	0	0	0	0	0	0	0	0	5	0	0	0	0	0	0	0	0	0	0	0	0	0	0	0	0	351.444436634568	0	0	0	0	0	0	0	--	--
novel_circ_0004760	scaffold44830	599542	600805	+	1263	409	CCA1126S0038;	exon:599543-599715,exon:600167-600264,exon:600668-600805	Cc_M_D_1	5	160	CCA1126S0038	- && sp|Q6R3K6|YSL6_ARATH Probable metal-nicotianamine transporter YSL6 OS=Arabidopsis thaliana OX=3702 GN=YSL6 PE=2 SV=2 && PF03169:OPT oligopeptide transporter protein	0	0	0	0	0	5	0	0	0	0	0	0	0	0	0	0	0	0	0	0	0	0	294.134949114654	0	0	0	0	0	0	0	0	0	0	0	--	--
novel_circ_0004761	scaffold44830	631018	632915	+	1897	244	CCA1126S0043;	exon:631019-631129,exon:632701-632769,exon:632852-632915	Cc_P_W_3	8	285	CCA1126S0043	- && sp|Q9LSD6|ARP2_ARATH Actin-related protein 2 OS=Arabidopsis thaliana OX=3702 GN=ARP2 PE=1 SV=1 && PF00022:Actin	0	0	0	0	8	0	0	0	0	0	0	0	0	0	0	0	0	0	0	0	0	219.00407895097	0	0	0	0	0	0	0	0	0	0	0	0	0	1.07586110296249
novel_circ_0004762	scaffold44830	751122	752629	+	1507	195	CCA1126S0059;	exon:751123-751229,exon:752542-752629	Cc_M_W_2	6	525	CCA1126S0059	- && sp|F4HRS2|SWTIE_ARATH Protein SWEETIE OS=Arabidopsis thaliana OX=3702 GN=SWEETIE PE=1 SV=2 && -	0	0	0	0	0	0	0	0	6	0	0	0	0	0	0	0	0	0	0	0	0	0	0	0	0	121.90661952944	0	0	0	0	0	0	0	0	--	--
novel_circ_0004763	scaffold44830	751122	763513	+	12391	172	CCA1126S0059;	exon:751123-751229,exon:763449-763513	Cc_A_D_2,Cc_A_W_3	4,3	430357	CCA1126S0059	- && sp|F4HRS2|SWTIE_ARATH Protein SWEETIE OS=Arabidopsis thaliana OX=3702 GN=SWEETIE PE=1 SV=2 && -	0	0	0	0	0	0	0	0	0	0	0	0	0	4	0	0	3	0	0	0	0	0	0	0	0	0	0	0	0	0	97.5657349138982	0	0	78.7649653434153	--	--
novel_circ_0004767	scaffold44830	767915	770632	+	2717	391	CCA1126S0059;	exon:767916-768020,exon:769560-769649,exon:769741-769821,exon:769975-770020,exon:770564-770632	Cc_P_W_1,Cc_P_D_2,Cc_P_W_2,Cc_P_D_3,Cc_P_W_3,Cc_M_D_1,Cc_M_W_1,Cc_M_D_2,Cc_M_W_2,Cc_M_D_3,Cc_M_W_3,Cc_A_D_1,Cc_A_W_1,Cc_A_D_2,Cc_A_W_2,Cc_A_D_3,Cc_A_W_3	146,150,96,108,471,133,72,255,511,90,73,72,181,306,350,96,543	2.35249e+50	CCA1126S0059	- && sp|F4HRS2|SWTIE_ARATH Protein SWEETIE OS=Arabidopsis thaliana OX=3702 GN=SWEETIE PE=1 SV=2 && -	146	150	96	108	471	133	72	255	511	90	73	72	181	306	350	96	543	8464.74953617811	11889.6639188332	7402.83775447255	11508.9514066496	12893.8651482384	7823.98964644979	12390.2942694889	11105.7880754323	10382.380429924	6325.99985942223	12809.2647832953	9703.50404312668	10148.0152500561	7463.77872091322	12523.2574781738	7032.4518350304	14256.4587271582	183.522432979223	148.071807746478
novel_circ_0004769	scaffold44830	793932	796073	+	2141	331	CCA1126S0059;	exon:793933-794065,exon:795496-795606,exon:795987-796073	Cc_P_D_3,Cc_M_D_1,Cc_M_D_2,Cc_M_W_2,Cc_A_D_2,Cc_A_W_2,Cc_A_W_3	6,3,4,13,6,6,5	4.38426e+20	CCA1126S0059	- && sp|F4HRS2|SWTIE_ARATH Protein SWEETIE OS=Arabidopsis thaliana OX=3702 GN=SWEETIE PE=1 SV=2 && -	0	0	0	6	0	3	0	4	13	0	0	0	0	6	6	0	5	0	0	0	639.386189258312	0	176.480969468792	0	174.208440398937	264.131008980454	0	0	0	0	146.348602370847	214.68441391155	0	131.274942239025	5.14343952712933	0
novel_circ_0004770	scaffold44830	793932	796381	+	2449	421	CCA1126S0059;	exon:793933-794065,exon:794141-794247,exon:795987-796073,exon:796288-796381	Cc_P_W_1,Cc_P_D_2,Cc_P_D_3,Cc_P_W_3,Cc_M_D_1,Cc_M_W_1,Cc_M_D_2,Cc_M_W_2,Cc_M_D_3,Cc_M_W_3,Cc_A_D_1,Cc_A_W_1,Cc_A_D_2,Cc_A_W_2,Cc_A_D_3,Cc_A_W_3	3,17,12,41,50,10,70,126,14,25,12,18,32,40,11,33	2.70249e+47	CCA1126S0059	- && sp|F4HRS2|SWTIE_ARATH Protein SWEETIE OS=Arabidopsis thaliana OX=3702 GN=SWEETIE PE=1 SV=2 && -	3	17	0	12	41	50	10	70	126	14	25	12	18	32	40	11	33	173.933209647495	1347.49524413443	0	1278.77237851662	1122.39590462372	2941.34949114654	1720.87420409568	3048.6477069814	2560.03901011825	984.044422576791	4386.73451482716	1617.25067385445	1009.19488674591	780.525879311186	1431.23	805.802	866.414618777568	20.5934714898934	6.51074693917746
novel_circ_0004772	scaffold44830	795495	796073	+	578	366	CCA1126S0059;	exon:795496-795606,exon:795692-795859,exon:795987-796073	Cc_P_W_2,Cc_P_D_3,Cc_P_W_3,Cc_M_D_1,Cc_M_W_1,Cc_M_W_2,Cc_A_D_2	3,4,17,6,3,3,2	3.72496e+20	CCA1126S0059	- && sp|F4HRS2|SWTIE_ARATH Protein SWEETIE OS=Arabidopsis thaliana OX=3702 GN=SWEETIE PE=1 SV=2 && -	0	0	3	4	17	6	3	0	3	0	0	0	0	2	0	0	0	0	0	231.338679827267	426.257459505541	465.383667770812	352.961938937585	516.262261228704	0	60.9533097647202	0	0	0	0	48.7828674569491	0	0	0	3.42895968475288	3.4178243552584
novel_circ_0004773	scaffold44830	795495	796381	+	886	460	CCA1126S0059;	exon:795496-795606,exon:795692-795859,exon:795987-796073,exon:796288-796381	Cc_P_W_1,Cc_P_D_2,Cc_P_W_2,Cc_P_D_3,Cc_P_W_3,Cc_M_D_1,Cc_M_W_1,Cc_M_D_2,Cc_M_W_2,Cc_M_D_3,Cc_M_W_3,Cc_A_D_1,Cc_A_W_1,Cc_A_D_2,Cc_A_W_2,Cc_A_D_3,Cc_A_W_3	108,25,56,33,202,54,44,58,219,46,15,71,80,167,145,69,156	2.71275e+50	CCA1126S0059	- && sp|F4HRS2|SWTIE_ARATH Protein SWEETIE OS=Arabidopsis thaliana OX=3702 GN=SWEETIE PE=1 SV=2 && -	108	25	56	33	202	54	44	58	219	46	15	71	80	167	145	69	156	6261.59554730983	1981.61065313887	4318.32202344232	3516.62404092072	5529.85	3176.65745043826	7571.84649802099	2526.02238578459	4449.59161282458	3233.28881703803	2632.0407088963	9568.73315363881	4485.31060775959	4073.36943265525	5188.20666952913	5054.5747564281	4095.77819785759	43.4456709810271	84.1796
novel_circ_0004775	scaffold44830	803744	805843	+	2099	426	CCA1126S0059;	exon:803745-803956,exon:805518-805662,exon:805775-805843	Cc_P_W_1,Cc_P_D_2,Cc_P_W_2,Cc_P_D_3,Cc_P_W_3,Cc_M_D_1,Cc_M_W_1,Cc_M_D_2,Cc_M_W_2,Cc_M_D_3,Cc_M_W_3,Cc_A_D_1,Cc_A_W_1,Cc_A_D_2,Cc_A_W_2,Cc_A_D_3,Cc_A_W_3	145,499,98,205,366,742,90,1058,1057,366,121,179,452,2454,1297,636,1403	3.16346e+50	CCA1126S0059	- && sp|F4HRS2|SWTIE_ARATH Protein SWEETIE OS=Arabidopsis thaliana OX=3702 GN=SWEETIE PE=1 SV=2 && -	145	499	98	205	366	742	90	1058	1057	366	121	179	452	2454	1297	636	1403	8406.77179962894	39552.9486366519	7557.06354102406	21845.694799659	10019.4366120069	43649.6264486146	15487.8678368611	46078.1324855189	21475.8828071031	25725.7327616504	21231.7950517635	24123.9892183288	25342.0049338417	59856.5783696766	46407.6141405467	46589.9934070764	36835.7487922705	478.262985336629	134.373224182239
novel_circ_0004776	scaffold44830	816002	817381	+	1379	352	CCA1126S0059;	exon:816003-816147,exon:817065-817192,exon:817303-817381	Cc_P_W_2,Cc_P_D_3	3,5	395567	CCA1126S0059	- && sp|F4HRS2|SWTIE_ARATH Protein SWEETIE OS=Arabidopsis thaliana OX=3702 GN=SWEETIE PE=1 SV=2 && -	0	0	3	5	0	0	0	0	0	0	0	0	0	0	0	0	0	0	0	231.338679827267	532.821824381927	0	0	0	0	0	0	0	0	0	0	0	0	0	4.28619960594111	1.13161951146311
novel_circ_0004777	scaffold44830	816002	817464	+	1462	262	CCA1126S0059;	exon:817303-817464	Cc_P_W_2	2	387	CCA1126S0059	- && sp|F4HRS2|SWTIE_ARATH Protein SWEETIE OS=Arabidopsis thaliana OX=3702 GN=SWEETIE PE=1 SV=2 && -	0	0	2	0	0	0	0	0	0	0	0	0	0	0	0	0	0	0	0	154.225786551511	0	0	0	0	0	0	0	0	0	0	0	0	0	0	0	0.754413007642073
novel_circ_0004778	scaffold44830	816002	817674	+	1672	271	CCA1126S0059;	exon:816003-816147,exon:817549-817674	Cc_P_W_2,Cc_P_D_3,Cc_P_W_3,Cc_M_W_1,Cc_M_W_2,Cc_M_W_3,Cc_A_D_2	10,3,28,2,11,5,11	4.13586e+20	CCA1126S0059	- && sp|F4HRS2|SWTIE_ARATH Protein SWEETIE OS=Arabidopsis thaliana OX=3702 GN=SWEETIE PE=1 SV=2 && -	0	0	10	3	28	0	2	0	11	0	5	0	0	11	0	0	0	0	0	771.128932757557	319.693094629156	766.514276328397	0	344.174840819136	0	223.495469137307	0	877.346902965432	0	0	268.30577101322	0	0	0	2.57171976356466	7.53757889857908
novel_circ_0004779	scaffold44830	816008	817674	+	1666	265	CCA1126S0059;	exon:816009-816147,exon:817549-817674	Cc_P_W_2,Cc_P_W_3,Cc_M_W_2	10,6,5	415349489	CCA1126S0059	- && sp|F4HRS2|SWTIE_ARATH Protein SWEETIE OS=Arabidopsis thaliana OX=3702 GN=SWEETIE PE=1 SV=2 && -	0	0	10	0	6	0	0	0	5	0	0	0	0	0	0	0	0	0	0	771.128932757557	0	164.253059213228	0	0	0	101.588849607867	0	0	0	0	0	0	0	0	0	4.57896086543223
novel_circ_0004780	scaffold44830	825936	831926	+	5990	286	CCA1126S0060;	exon:831467-831541,exon:831816-831926	Cc_M_W_2,Cc_A_W_1,Cc_A_D_2,Cc_A_W_2,Cc_A_D_3,Cc_A_W_3	11,7,21,21,2,8	2.53135e+17	CCA1126S0060	- && sp|Q6NPS8|NDOR1_ARATH NADPH-dependent diflavin oxidoreductase 1 OS=Arabidopsis thaliana OX=3702 GN=ATR3 PE=1 SV=1 && PF00667:FAD binding domain|PF00258:Flavodoxin|PF00175:Oxidoreductase NAD-binding domain	0	0	0	0	0	0	0	0	11	0	0	0	7	21	21	2	8	0	0	0	0	0	0	0	0	223.495469137307	0	0	0	392.464678178964	512.220108297966	751.395448690425	146.509	210.039907582441	--	--
novel_circ_0004781	scaffold44830	825936	832622	+	6686	319	CCA1126S0060;	intron:832404-832622	Cc_M_D_1,Cc_M_W_2,Cc_A_D_2,Cc_A_D_3	4,8,7,5	99135161153	CCA1126S0060	- && sp|Q6NPS8|NDOR1_ARATH NADPH-dependent diflavin oxidoreductase 1 OS=Arabidopsis thaliana OX=3702 GN=ATR3 PE=1 SV=1 && PF00667:FAD binding domain|PF00258:Flavodoxin|PF00175:Oxidoreductase NAD-binding domain	0	0	0	0	0	4	0	0	8	0	0	0	0	7	0	5	0	0	0	0	0	0	235.307959291723	0	0	162.542159372587	0	0	0	0	170.740036099322	0	366.274	0	--	--
novel_circ_0004782	scaffold44830	828971	831926	+	2955	286	CCA1126S0060;	exon:831467-831541,exon:831816-831926	Cc_P_W_1,Cc_P_W_2,Cc_P_D_3,Cc_P_W_3,Cc_M_D_1,Cc_M_D_2,Cc_M_W_2,Cc_M_D_3,Cc_A_D_1	14,17,17,16,10,29,35,12,12	1.04109e+26	CCA1126S0060	- && sp|Q6NPS8|NDOR1_ARATH NADPH-dependent diflavin oxidoreductase 1 OS=Arabidopsis thaliana OX=3702 GN=ATR3 PE=1 SV=1 && PF00667:FAD binding domain|PF00258:Flavodoxin|PF00175:Oxidoreductase NAD-binding domain	14	0	17	17	16	10	0	29	35	12	0	12	0	0	0	0	0	811.688311688312	0	1310.91918568785	1811.59420289855	438.008157901941	588.269898229308	0	1263.0111928923	711.121947255069	843.466647922963	0	1617.25067385445	0	0	0	0	0	14.5730786601998	13.2167071078579
novel_circ_0004783	scaffold44830	843717	844479	-	762	309	CCA1126S0061;	exon:843718-843895,exon:844233-844309,exon:844426-844479	Cc_P_W_1,Cc_P_D_2,Cc_P_W_2,Cc_P_D_3,Cc_P_W_3,Cc_M_D_1,Cc_M_W_2,Cc_M_D_3	22,5,24,4,45,9,25,6	5.33123e+26	CCA1126S0061	- && sp|Q84L31|RD23C_ARATH Ubiquitin receptor RAD23c OS=Arabidopsis thaliana OX=3702 GN=RAD23C PE=1 SV=2 && PF09280:XPC-binding domain|PF00627:UBA/TS-N domain|PF00240:Ubiquitin family	22	5	24	4	45	9	0	0	25	6	0	0	0	0	0	0	0	1275.51020408163	396.322130627774	1850.70943861814	426.257459505541	1231.89794409921	529.442908406377	0	0	507.944248039335	421.733323961482	0	0	0	0	0	0	0	6.46031040111605	22.4157
novel_circ_0004784	scaffold44830	843717	846655	-	2938	262	CCA1126S0061;	exon:846494-846655	Cc_P_W_3,Cc_M_W_2	10,2	630807	CCA1126S0061	- && sp|Q84L31|RD23C_ARATH Ubiquitin receptor RAD23c OS=Arabidopsis thaliana OX=3702 GN=RAD23C PE=1 SV=2 && PF09280:XPC-binding domain|PF00627:UBA/TS-N domain|PF00240:Ubiquitin family	0	0	0	0	10	0	0	0	2	0	0	0	0	0	0	0	0	0	0	0	0	273.755098688713	0	0	0	40.6355398431468	0	0	0	0	0	0	0	0	0	1.34482637870311
novel_circ_0004785	scaffold44830	843717	860352	-	16635	411	n/a	intergenic_region:843718-843895,intergenic_region:844075-844122,intergenic_region:844233-844309,intergenic_region:844426-844479	Cc_P_D_2,Cc_P_W_2,Cc_P_W_3	3,2,5	611488480	--	-	0	3	2	0	5	0	0	0	0	0	0	0	0	0	0	0	0	0	237.793278376665	154.225786551511	0	136.877549344357	0	0	0	0	0	0	0	0	0	0	0	0	1.8188104298179	1.42682619699363
novel_circ_0004786	scaffold44830	846493	860352	-	13859	216	n/a	intergenic_region:846494-846655	Cc_M_D_1	3	1178	--	-	0	0	0	0	0	3	0	0	0	0	0	0	0	0	0	0	0	0	0	0	0	0	176.480969468792	0	0	0	0	0	0	0	0	0	0	0	--	--
novel_circ_0004787	scaffold44830	910481	910842	-	361	262	CCA1126S0069;	exon:910482-910545,exon:910645-910842	Cc_P_W_3	5	303	CCA1126S0069	- && - && -	0	0	0	0	5	0	0	0	0	0	0	0	0	0	0	0	0	0	0	0	0	136.877549344357	0	0	0	0	0	0	0	0	0	0	0	0	0	0.672413189351557
novel_circ_0005871	scaffold67597	72845	76918	-	4073	662	n/a	intergenic_region:72846-72938	Cc_P_W_1,Cc_P_D_2,Cc_P_W_2,Cc_P_D_3,Cc_P_W_3,Cc_M_D_1,Cc_M_W_1,Cc_M_D_2,Cc_M_W_2,Cc_M_D_3,Cc_M_W_3,Cc_A_D_1,Cc_A_W_1,Cc_A_D_2,Cc_A_W_2,Cc_A_D_3,Cc_A_W_3	19,50,22,31,23,23,16,24,45,36,36,8,13,17,29,6,16	1.61133e+50	--	-	19	50	22	31	23	23	16	24	45	36	36	8	13	17	29	6	16	1101.57699443414	3963.22130627774	1696.48365206663	3303.49531116795	629.63672698404	1353.02076592741	2753.39872655309	1045.25064239362	914.299646470803	2530.39994376889	6316.89770135111	1078.16711590296	728.862973760933	414.654373384068	1037.64133390583	439.528	420.079815164881	56.8879447204665	17.7057160695464
novel_circ_0003965	scaffold35365	726058	728243	-	2185	247	n/a	intergenic_region:728097-728243	Cc_M_D_2	10	651	--	-	0	0	0	0	0	0	0	10	0	0	0	0	0	0	0	0	0	0	0	0	0	0	0	0	435.521100997343	0	0	0	0	0	0	0	0	0	--	--
novel_circ_0005421	scaffold58209	357070	357917	+	847	411	CCA1381S0018;	exon:357071-357148,exon:357373-357480,exon:357600-357662,exon:357756-357917	Cc_M_D_1,Cc_M_W_1,Cc_M_W_2,Cc_M_D_3,Cc_A_D_1,Cc_A_W_1,Cc_A_D_2,Cc_A_W_2,Cc_A_D_3,Cc_A_W_3	6,7,8,3,14,36,25,52,17,45	8.0349e+29	CCA1381S0018	- && sp|Q9LMT2|PAPS1_ARATH Nuclear poly(A) polymerase 1 OS=Arabidopsis thaliana OX=3702 GN=PAPS1 PE=1 SV=1 && PF04928:Poly(A) polymerase central domain|PF01909:Nucleotidyltransferase domain|PF04926:Poly(A) polymerase predicted RNA binding domain	0	0	0	0	0	6	7	0	8	3	0	14	36	25	52	17	45	0	0	0	0	0	352.961938937585	1204.61194286698	0	162.542159372587	210.866661980741	0	1886.79245283019	2018.38977349181	609.785843211864	1860.5982539001	1245.3300124533	1181.47448015123	--	--
novel_circ_0005794	scaffold67279	18567	19953	+	1386	330	CCA1575S0002;	exon:18568-18675,exon:19340-19482,exon:19875-19953	Cc_A_D_2	5	163	CCA1575S0002	- && sp|F4IDS7|VPS18_ARATH Vacuolar sorting protein 18 OS=Arabidopsis thaliana OX=3702 GN=VPS18 PE=1 SV=1 && PF05131:Pep3/Vps18/deep orange family|PF00637:Region in Clathrin and VPS	0	0	0	0	0	0	0	0	0	0	0	0	0	5	0	0	0	0	0	0	0	0	0	0	0	0	0	0	0	0	121.957168642373	0	0	0	--	--
novel_circ_0005795	scaffold67279	18567	25852	+	7285	264	CCA1575S0002;	exon:18568-18675,exon:25697-25852	Cc_M_W_2,Cc_M_D_3,Cc_A_D_2	13,6,4	206152150	CCA1575S0002	- && sp|F4IDS7|VPS18_ARATH Vacuolar sorting protein 18 OS=Arabidopsis thaliana OX=3702 GN=VPS18 PE=1 SV=1 && PF05131:Pep3/Vps18/deep orange family|PF00637:Region in Clathrin and VPS	0	0	0	0	0	0	0	0	13	6	0	0	0	4	0	0	0	0	0	0	0	0	0	0	0	264.131008980454	421.733323961482	0	0	0	97.5657349138982	0	0	0	--	--
novel_circ_0005796	scaffold67279	22087	25852	+	3765	350	CCA1575S0002;	exon:22088-22150,exon:22247-22377	Cc_P_W_2,Cc_P_D_3	3,3	142130	CCA1575S0002	- && sp|F4IDS7|VPS18_ARATH Vacuolar sorting protein 18 OS=Arabidopsis thaliana OX=3702 GN=VPS18 PE=1 SV=1 && PF05131:Pep3/Vps18/deep orange family|PF00637:Region in Clathrin and VPS	0	0	3	3	0	0	0	0	0	0	0	0	0	0	0	0	0	0	0	231.338679827267	319.693094629156	0	0	0	0	0	0	0	0	0	0	0	0	0	2.57171976356466	1.13161951146311
novel_circ_0005797	scaffold67279	26565	27412	+	847	282	CCA1575S0002;	exon:26566-26727,exon:27293-27412	Cc_A_D_2,Cc_A_W_3	16,25	170,91	CCA1575S0002	- && sp|F4IDS7|VPS18_ARATH Vacuolar sorting protein 18 OS=Arabidopsis thaliana OX=3702 GN=VPS18 PE=1 SV=1 && PF05131:Pep3/Vps18/deep orange family|PF00637:Region in Clathrin and VPS	0	0	0	0	0	0	0	0	0	0	0	0	0	16	0	0	25	0	0	0	0	0	0	0	0	0	0	0	0	0	390.262939655593	0	0	656.374711195127	--	--
novel_circ_0005799	scaffold67279	46111	47256	-	1145	495	CCA1575S0005;	exon:46112-46233,exon:46332-46595,exon:47148-47256	Cc_P_W_1,Cc_P_D_2,Cc_P_W_2,Cc_P_D_3,Cc_P_W_3,Cc_M_D_1,Cc_M_W_1,Cc_M_D_2,Cc_M_W_2,Cc_M_D_3,Cc_M_W_3,Cc_A_D_1,Cc_A_W_1,Cc_A_D_2,Cc_A_W_2,Cc_A_D_3,Cc_A_W_3	61,68,71,79,473,418,205,205,2799,29,280,154,433,3059,1135,462,1492	506,81,686,178,397,329,241,73,719,37,289,77,84,199,127,187,102	CCA1575S0005	- && sp|M1BYJ7|ENDB1_SOLTU External alternative NAD(P)H-ubiquinone oxidoreductase B1, mitochondrial OS=Solanum tuberosum OX=4113 GN=NDB1 PE=3 SV=1 && PF07992:Pyridine nucleotide-disulphide oxidoreductase	61	68	71	79	473	418	205	205	2799	29	280	154	433	3059	1135	462	1492	3536.64192949907	5389.98097653773	5475.01542257866	8418.58482523444	12948.6161679761	24589.6817459851	35277.9211839615	8928.18257044554	56869.438010484	2038.37773248049	49131.4265660642	20754.7169811321	24276.7436644988	74613.3957754037	40611.1349649349	33843.6744560838	39172.4427641252	108.948323516409	110.663444809343
novel_circ_0005800	scaffold67279	46142	47256	-	1114	469	CCA1575S0005;	exon:46143-46233,exon:46332-46595,exon:47143-47256	Cc_P_D_2,Cc_P_W_3,Cc_M_W_2,Cc_M_W_3,Cc_A_D_2	6,20,29,3,10	87417958337481	CCA1575S0005	- && sp|M1BYJ7|ENDB1_SOLTU External alternative NAD(P)H-ubiquinone oxidoreductase B1, mitochondrial OS=Solanum tuberosum OX=4113 GN=NDB1 PE=3 SV=1 && PF07992:Pyridine nucleotide-disulphide oxidoreductase	0	6	0	0	20	0	0	0	29	0	3	0	0	10	0	0	0	0	475.586556753329	0	0	547.510197377426	0	0	0	589.215327725629	0	526.408141779259	0	0	243.914337284746	0	0	0	3.6376208596358	2.68965275740623
novel_circ_0000033	scaffold13052	5484	5964	-	480	480	CCA0469S0001;	exon:5485-5964	Cc_A_W_3	9	85181	CCA0469S0001	- && sp|P12786|COX1_PEA Cytochrome c oxidase subunit 1 OS=Pisum sativum OX=3888 GN=COX1 PE=3 SV=2 && PF00115:Cytochrome C and Quinol oxidase polypeptide I	0	0	0	0	0	0	0	0	0	0	0	0	0	0	0	0	9	0	0	0	0	0	0	0	0	0	0	0	0	0	0	0	0	236.294896030246	--	--
novel_circ_0000034	scaffold13052	5519	5912	-	393	393	CCA0469S0001;	exon:5520-5912	Cc_A_W_2	3	56839	CCA0469S0001	- && sp|P12786|COX1_PEA Cytochrome c oxidase subunit 1 OS=Pisum sativum OX=3888 GN=COX1 PE=3 SV=2 && PF00115:Cytochrome C and Quinol oxidase polypeptide I	0	0	0	0	0	0	0	0	0	0	0	0	0	0	3	0	0	0	0	0	0	0	0	0	0	0	0	0	0	0	0	107.342206955775	0	0	--	--
novel_circ_0000035	scaffold13052	5577	5802	+	225	225	CCA0469S0001;	exon:5578-5802	Cc_P_W_2,Cc_M_D_1	3,3	57958104187	CCA0469S0001	- && sp|P12786|COX1_PEA Cytochrome c oxidase subunit 1 OS=Pisum sativum OX=3888 GN=COX1 PE=3 SV=2 && PF00115:Cytochrome C and Quinol oxidase polypeptide I	0	0	3	0	0	3	0	0	0	0	0	0	0	0	0	0	0	0	0	231.338679827267	0	0	176.480969468792	0	0	0	0	0	0	0	0	0	0	0	0	1.13161951146311
novel_circ_0000037	scaffold13052	5596	5964	-	368	368	CCA0469S0001;	exon:5597-5964	Cc_M_D_1	5	107901	CCA0469S0001	- && sp|P12786|COX1_PEA Cytochrome c oxidase subunit 1 OS=Pisum sativum OX=3888 GN=COX1 PE=3 SV=2 && PF00115:Cytochrome C and Quinol oxidase polypeptide I	0	0	0	0	0	5	0	0	0	0	0	0	0	0	0	0	0	0	0	0	0	0	294.134949114654	0	0	0	0	0	0	0	0	0	0	0	--	--
novel_circ_0000038	scaffold13052	5607	5964	-	357	357	CCA0469S0001;	exon:5608-5964	Cc_A_W_3	7	82449	CCA0469S0001	- && sp|P12786|COX1_PEA Cytochrome c oxidase subunit 1 OS=Pisum sativum OX=3888 GN=COX1 PE=3 SV=2 && PF00115:Cytochrome C and Quinol oxidase polypeptide I	0	0	0	0	0	0	0	0	0	0	0	0	0	0	0	0	7	0	0	0	0	0	0	0	0	0	0	0	0	0	0	0	0	183.784919134636	--	--
novel_circ_0000039	scaffold13052	5607	5999	-	392	392	CCA0469S0001;	exon:5608-5999	Cc_A_W_3	9	80915	CCA0469S0001	- && sp|P12786|COX1_PEA Cytochrome c oxidase subunit 1 OS=Pisum sativum OX=3888 GN=COX1 PE=3 SV=2 && PF00115:Cytochrome C and Quinol oxidase polypeptide I	0	0	0	0	0	0	0	0	0	0	0	0	0	0	0	0	9	0	0	0	0	0	0	0	0	0	0	0	0	0	0	0	0	236.294896030246	--	--
novel_circ_0003720	scaffold32863	1415251	1415532	+	281	281	CCA0905S0125;	exon:1415252-1415532	Cc_P_W_1,Cc_P_D_2,Cc_P_W_2,Cc_P_W_3,Cc_M_D_1,Cc_M_W_1,Cc_M_W_2,Cc_M_D_3,Cc_M_W_3,Cc_A_W_1,Cc_A_D_2,Cc_A_W_2,Cc_A_D_3,Cc_A_W_3	35,7,11,50,9,8,33,6,5,34,29,29,9,72	2.37203e+41	CCA0905S0125	- && sp|Q15061|WDR43_HUMAN WD repeat-containing protein 43 OS=Homo sapiens OX=9606 GN=WDR43 PE=1 SV=3 && PF04003:Dip2/Utp12 Family	35	7	11	0	50	9	8	0	33	6	5	0	34	29	29	9	72	2029.22077922078	554.850982878884	848.241826033313	0	1368.77549344357	529.442908406377	1376.69936327654	0	670.486407411922	421.733323961482	877.346902965432	0	1906.25700829782	707.351578125762	1037.64133390583	659.292	1890.35916824197	4.24389100290843	22.5045892779851
novel_circ_0003721	scaffold32863	1453699	1455416	+	1717	237	CCA0905S0129;	intron:1453700-1453813,intron:1454844-1454903,intron:1455354-1455416	Cc_A_D_2	3	201	CCA0905S0129	- && sp|Q06881|BCCP_NOSS1 Biotin carboxyl carrier protein of acetyl-CoA carboxylase OS=Nostoc sp. (strain PCC 7120 / SAG 25.82 / UTEX 2576) OX=103690 GN=accB PE=1 SV=2 && PF00364:Biotin-requiring enzyme	0	0	0	0	0	0	0	0	0	0	0	0	0	3	0	0	0	0	0	0	0	0	0	0	0	0	0	0	0	0	73.1743011854237	0	0	0	--	--
novel_circ_0003722	scaffold32863	251398	260111	+	8713	272	CCA0905S0021;	exon:251399-251445,exon:251944-252048,exon:259992-260111	Cc_A_W_1	2	158	CCA0905S0021	- && sp|F4HNU6|NRDC_ARATH Nardilysin-like OS=Arabidopsis thaliana OX=3702 GN=At1g06900 PE=2 SV=1 && PF05193:Peptidase M16 inactive domain|PF00675:Insulinase (Peptidase family M16)|PF16187:Middle or third domain of peptidase_M16	0	0	0	0	0	0	0	0	0	0	0	0	2	0	0	0	0	0	0	0	0	0	0	0	0	0	0	0	0	112.13276519399	0	0	0	0	--	--
novel_circ_0003723	scaffold32863	259546	261449	+	1903	308	CCA0905S0021;	exon:259547-259620,exon:261216-261449	Cc_P_W_3,Cc_A_D_2	6,3	292332	CCA0905S0021	- && sp|F4HNU6|NRDC_ARATH Nardilysin-like OS=Arabidopsis thaliana OX=3702 GN=At1g06900 PE=2 SV=1 && PF05193:Peptidase M16 inactive domain|PF00675:Insulinase (Peptidase family M16)|PF16187:Middle or third domain of peptidase_M16	0	0	0	0	6	0	0	0	0	0	0	0	0	3	0	0	0	0	0	0	0	164.253059213228	0	0	0	0	0	0	0	0	73.1743011854237	0	0	0	0	0.806895827221868
novel_circ_0003724	scaffold32863	307527	309300	+	1773	367	n/a	intergenic_region:307528-307793	Cc_P_D_3	2	2840	--	-	0	0	0	2	0	0	0	0	0	0	0	0	0	0	0	0	0	0	0	0	213.128729752771	0	0	0	0	0	0	0	0	0	0	0	0	0	1.71447984237644	0
novel_circ_0003725	scaffold32863	308495	308802	+	307	307	n/a	intergenic_region:308496-308802	Cc_A_W_2,Cc_A_D_3	3,3	932758	--	-	0	0	0	0	0	0	0	0	0	0	0	0	0	0	3	3	0	0	0	0	0	0	0	0	0	0	0	0	0	0	0	107.342206955775	219.764	0	--	--
novel_circ_0003726	scaffold32863	469666	471658	-	1992	280	CCA0905S0044;	exon:469667-469821,exon:471534-471658	Cc_A_D_2	6	612	CCA0905S0044	- && sp|Q8LPR9|TI110_ARATH Protein TIC110, chloroplastic OS=Arabidopsis thaliana OX=3702 GN=TIC110 PE=1 SV=1 && PF16940:Chloroplast envelope transporter	0	0	0	0	0	0	0	0	0	0	0	0	0	6	0	0	0	0	0	0	0	0	0	0	0	0	0	0	0	0	146.348602370847	0	0	0	--	--
novel_circ_0003727	scaffold32863	818708	819149	+	441	318	CCA0905S0073;	exon:818709-818850,exon:818974-819149	Cc_A_W_2	4	163	CCA0905S0073	- && sp|F4KEY9|NAA25_ARATH N-terminal acetyltransferase B complex auxiliary subunit NAA25 OS=Arabidopsis thaliana OX=3702 GN=NAA25 PE=2 SV=1 && PF09797:N-acetyltransferase B complex (NatB) non catalytic subunit	0	0	0	0	0	0	0	0	0	0	0	0	0	0	4	0	0	0	0	0	0	0	0	0	0	0	0	0	0	0	0	143.123	0	0	--	--
novel_circ_0003728	scaffold32863	818708	819793	+	1085	345	CCA0905S0073;	exon:818709-818850	Cc_P_W_3	4	348	CCA0905S0073	- && sp|F4KEY9|NAA25_ARATH N-terminal acetyltransferase B complex auxiliary subunit NAA25 OS=Arabidopsis thaliana OX=3702 GN=NAA25 PE=2 SV=1 && PF09797:N-acetyltransferase B complex (NatB) non catalytic subunit	0	0	0	0	4	0	0	0	0	0	0	0	0	0	0	0	0	0	0	0	0	109.502039475485	0	0	0	0	0	0	0	0	0	0	0	0	0	0.537930551481245
novel_circ_0002348	scaffold23721	149759	151141	-	1382	216	CCA0709S0013;	exon:151026-151141	Cc_P_W_1,Cc_P_W_3	10,10	280201	CCA0709S0013	- && sp|Q9ZNZ7|GLTB1_ARATH Ferredoxin-dependent glutamate synthase 1, chloroplastic/mitochondrial OS=Arabidopsis thaliana OX=3702 GN=GLU1 PE=1 SV=3 && PF01645:Conserved region in glutamate synthase|PF01493:GXGXG motif|PF00310:Glutamine amidotransferases class-II|PF04898:Glutamate synthase central domain	10	0	0	0	10	0	0	0	0	0	0	0	0	0	0	0	0	579.777365491651	0	0	0	273.755098688713	0	0	0	0	0	0	0	0	0	0	0	0	0	4.66802233368544
novel_circ_0002349	scaffold23721	157108	160407	-	3299	314	CCA0709S0013;	exon:157109-157205,exon:158226-158284	Cc_P_W_1,Cc_P_D_2,Cc_P_W_2,Cc_P_D_3,Cc_P_W_3,Cc_M_D_1,Cc_M_W_1,Cc_M_W_2,Cc_M_W_3,Cc_A_W_1,Cc_A_D_2,Cc_A_W_2,Cc_A_D_3,Cc_A_W_3	10,6,8,3,36,5,4,25,3,5,2,14,4,4	246,103,329,230,207,371,191,247,245,208,159,294,261,97	CCA0709S0013	- && sp|Q9ZNZ7|GLTB1_ARATH Ferredoxin-dependent glutamate synthase 1, chloroplastic/mitochondrial OS=Arabidopsis thaliana OX=3702 GN=GLU1 PE=1 SV=3 && PF01645:Conserved region in glutamate synthase|PF01493:GXGXG motif|PF00310:Glutamine amidotransferases class-II|PF04898:Glutamate synthase central domain	10	6	8	3	36	5	4	0	25	0	3	0	5	2	14	4	4	579.777365491651	475.586556753329	616.903146206046	319.693094629156	985.518355279367	294.134949114654	688.349681638272	0	507.944248039335	0	526.408141779259	0	280.331912984974	48.7828674569491	500.93029912695	293.019	105.01995379122	6.20934062320046	11.1822229488818
novel_circ_0002350	scaffold23721	157108	169584	-	12476	211	CCA0709S0013;	intron:169474-169584	Cc_M_D_2,Cc_M_W_2,Cc_A_W_2	7,23,5	313351370	CCA0709S0013	- && sp|Q9ZNZ7|GLTB1_ARATH Ferredoxin-dependent glutamate synthase 1, chloroplastic/mitochondrial OS=Arabidopsis thaliana OX=3702 GN=GLU1 PE=1 SV=3 && PF01645:Conserved region in glutamate synthase|PF01493:GXGXG motif|PF00310:Glutamine amidotransferases class-II|PF04898:Glutamate synthase central domain	0	0	0	0	0	0	0	7	23	0	0	0	0	0	5	0	0	0	0	0	0	0	0	0	304.86477069814	467.308708196188	0	0	0	0	0	178.903678259625	0	0	--	--
novel_circ_0002351	scaffold23721	169103	169584	-	481	327	CCA0709S0013;	intron:169104-169319,intron:169474-169584	Cc_P_W_1,Cc_P_D_2,Cc_P_W_2,Cc_P_D_3,Cc_P_W_3,Cc_M_D_1,Cc_M_W_1,Cc_M_D_2,Cc_M_W_2,Cc_M_W_3,Cc_A_D_1,Cc_A_W_1,Cc_A_D_2,Cc_A_W_2,Cc_A_D_3,Cc_A_W_3	26,7,26,2,35,17,10,12,68,10,50,190,54,193,48,298	3.29166e+47	CCA0709S0013	- && sp|Q9ZNZ7|GLTB1_ARATH Ferredoxin-dependent glutamate synthase 1, chloroplastic/mitochondrial OS=Arabidopsis thaliana OX=3702 GN=GLU1 PE=1 SV=3 && PF01645:Conserved region in glutamate synthase|PF01493:GXGXG motif|PF00310:Glutamine amidotransferases class-II|PF04898:Glutamate synthase central domain	26	7	26	2	35	17	10	12	68	0	10	50	190	54	193	48	298	1507.42115027829	554.850982878884	2004.93522516965	213.128729752771	958.142845410496	1000.05882698982	1720.87420409568	522.625321196812	1381.60835466699	0	1754.69380593086	6738.54447439353	10652.612693429	1317.13742133763	6905.68198082153	3516.2259175152	7823.98655744591	5.95837084528488	23.1545709077619
novel_circ_0002352	scaffold23721	169103	171072	-	1969	260	CCA0709S0013;	exon:170913-171072	Cc_P_W_1,Cc_P_D_2,Cc_P_W_2,Cc_P_D_3,Cc_P_W_3,Cc_M_D_1,Cc_M_W_1,Cc_M_D_2,Cc_M_W_2,Cc_M_D_3,Cc_M_W_3,Cc_A_D_1,Cc_A_W_1,Cc_A_D_2,Cc_A_W_2,Cc_A_D_3,Cc_A_W_3	13,11,17,24,40,13,14,18,62,4,5,18,10,28,20,8,17	3.35167e+50	CCA0709S0013	- && sp|Q9ZNZ7|GLTB1_ARATH Ferredoxin-dependent glutamate synthase 1, chloroplastic/mitochondrial OS=Arabidopsis thaliana OX=3702 GN=GLU1 PE=1 SV=3 && PF01645:Conserved region in glutamate synthase|PF01493:GXGXG motif|PF00310:Glutamine amidotransferases class-II|PF04898:Glutamate synthase central domain	13	11	17	24	40	13	14	18	62	4	5	18	10	28	20	8	17	753.710575139147	871.908687381103	1310.91918568785	2557.54475703325	1095.02039475485	764.751	2409.22388573395	783.937981795218	1259.70173513755	281.155549307654	877.346902965432	2425.87601078167	560.663825969948	682.960144397288	715.615	586.038	446.334803612686	27.2427296845163	16.1119708212471
novel_circ_0002353	scaffold23721	239631	239919	-	288	288	CCA0709S0019;	exon:239632-239919	Cc_A_W_1	4	1665	CCA0709S0019	- && sp|Q9LDH1|SIB1_ARATH Sigma factor binding protein 1, chloroplastic OS=Arabidopsis thaliana OX=3702 GN=SIB1 PE=1 SV=1 && PF05678:VQ motif	0	0	0	0	0	0	0	0	0	0	0	0	4	0	0	0	0	0	0	0	0	0	0	0	0	0	0	0	0	224.265530387979	0	0	0	0	--	--
novel_circ_0002356	scaffold23721	263246	263925	+	679	521	CCA0709S0020;	exon:263247-263518,exon:263677-263925	Cc_P_W_1,Cc_P_W_2,Cc_P_W_3,Cc_A_D_3,Cc_A_W_3	5,6,28,3,17	4.31368e+16	CCA0709S0020	- && sp|Q6IVC2|TGAL1_ORYSJ Transcription factor TGAL1 OS=Oryza sativa subsp. japonica OX=39947 GN=TGAL1 PE=1 SV=2 && PF00170:bZIP transcription factor|PF14144:Seed dormancy control	5	0	6	0	28	0	0	0	0	0	0	0	0	0	0	3	17	289.888682745826	0	462.677359654534	0	766.514276328397	0	0	0	0	0	0	0	0	0	0	219.764	446.334803612686	0	7.6903508607861
novel_circ_0002357	scaffold23721	296221	298616	+	2395	313	CCA0709S0023;	exon:298097-298167,exon:298475-298616	Cc_P_W_3,Cc_A_W_2,Cc_A_W_3	3,5,4	410,142,94	CCA0709S0023	- && sp|Q5YLB4|GYRB_NICBE DNA gyrase subunit B, chloroplastic/mitochondrial OS=Nicotiana benthamiana OX=4100 GN=GYRB PE=2 SV=1 && PF01751:Toprim domain|PF02518:Histidine kinase-, DNA gyrase B-, and HSP90-like ATPase|PF00986:DNA gyrase B subunit, carboxyl terminus|PF00204:DNA gyrase B	0	0	0	0	3	0	0	0	0	0	0	0	0	0	5	0	4	0	0	0	0	82.1265296066139	0	0	0	0	0	0	0	0	0	178.903678259625	0	105.01995379122	0	0.403447913610934
novel_circ_0002358	scaffold23721	297397	298616	+	1219	324	CCA0709S0023;	exon:297398-297508,exon:298097-298167,exon:298475-298616	Cc_P_W_3,Cc_M_D_1,Cc_M_W_2,Cc_A_D_1,Cc_A_W_1,Cc_A_W_2,Cc_A_D_3,Cc_A_W_3	12,4,9,6,2,6,4,11	377,322,260,71,128,148,131,100	CCA0709S0023	- && sp|Q5YLB4|GYRB_NICBE DNA gyrase subunit B, chloroplastic/mitochondrial OS=Nicotiana benthamiana OX=4100 GN=GYRB PE=2 SV=1 && PF01751:Toprim domain|PF02518:Histidine kinase-, DNA gyrase B-, and HSP90-like ATPase|PF00986:DNA gyrase B subunit, carboxyl terminus|PF00204:DNA gyrase B	0	0	0	0	12	4	0	0	9	0	0	6	2	0	6	4	11	0	0	0	0	328.506118426456	235.307959291723	0	0	182.859929294161	0	0	808.625336927224	112.13276519399	0	214.68441391155	293.019	288.804872925856	0	1.61379165444374
novel_circ_0002359	scaffold23721	301885	303551	+	1666	391	CCA0709S0023;	exon:302628-302681,exon:302768-302873,exon:303421-303551	Cc_M_W_2	7	329	CCA0709S0023	- && sp|Q5YLB4|GYRB_NICBE DNA gyrase subunit B, chloroplastic/mitochondrial OS=Nicotiana benthamiana OX=4100 GN=GYRB PE=2 SV=1 && PF01751:Toprim domain|PF02518:Histidine kinase-, DNA gyrase B-, and HSP90-like ATPase|PF00986:DNA gyrase B subunit, carboxyl terminus|PF00204:DNA gyrase B	0	0	0	0	0	0	0	0	7	0	0	0	0	0	0	0	0	0	0	0	0	0	0	0	0	142.224389451014	0	0	0	0	0	0	0	0	--	--
novel_circ_0002360	scaffold23721	351089	351481	-	392	286	CCA0709S0028;	intron:351090-351127,intron:351234-351481	Cc_P_W_1,Cc_P_W_2,Cc_P_W_3,Cc_M_W_1,Cc_M_W_2,Cc_A_W_1	8,11,21,2,5,2	87,85,86,92,100,75	CCA0709S0028	- && sp|Q9LET3|RBL20_ARATH Rhomboid-like protein 20 OS=Arabidopsis thaliana OX=3702 GN=RBL20 PE=2 SV=1 && PF00627:UBA/TS-N domain	8	0	11	0	21	0	2	0	5	0	0	0	2	0	0	0	0	463.821892393321	0	848.241826033313	0	574.885707246297	0	344.174840819136	0	101.588849607867	0	0	0	112.13276519399	0	0	0	0	0	9.6319637012938
novel_circ_0002361	scaffold23721	433681	436494	+	2813	182	n/a	intergenic_region:433682-433762	Cc_P_W_1,Cc_P_D_2,Cc_P_W_2,Cc_P_D_3,Cc_P_W_3,Cc_M_W_2,Cc_M_D_3,Cc_A_D_2,Cc_A_W_2,Cc_A_D_3,Cc_A_W_3	33,3,10,4,27,29,6,5,6,2,4	36,80,81,81,65,159,181,85,79,69,52	--	-	33	3	10	4	27	0	0	0	29	6	0	0	0	5	6	2	4	1913.26530612245	237.793278376665	771.128932757557	426.257459505541	739.138766459525	0	0	0	589.215327725629	421.733323961482	0	0	0	121.957168642373	214.68441391155	146.509	105.01995379122	5.24777011457078	18.3696429121504
novel_circ_0002362	scaffold23721	433685	436494	+	2809	327	n/a	intergenic_region:436245-436494	Cc_P_W_1	6	35	--	-	6	0	0	0	0	0	0	0	0	0	0	0	0	0	0	0	0	347.866419294991	0	0	0	0	0	0	0	0	0	0	0	0	0	0	0	0	0	1.99391757298939
novel_circ_0002364	scaffold23721	552195	553870	+	1675	705	CCA0709S0045;	exon:552196-552403	Cc_P_W_1,Cc_P_W_3,Cc_M_D_1,Cc_M_W_2,Cc_A_W_1,Cc_A_D_2,Cc_A_W_2,Cc_A_D_3,Cc_A_W_3	2,15,4,12,17,20,16,5,11	47,98,50,137,35,73,54,82,27	CCA0709S0045	- && sp|Q9LET7|CI111_ARATH Calmodulin-interacting protein 111 OS=Arabidopsis thaliana OX=3702 GN=CIP111 PE=1 SV=1 && PF00004:ATPase family associated with various cellular activities (AAA)|PF17862:AAA+ lid domain	2	0	0	0	15	4	0	0	12	0	0	0	17	20	16	5	11	115.95547309833	0	0	0	410.63264803307	235.307959291723	0	0	243.813239058881	0	0	0	953.128504148912	487.828674569491	572.492	366.274	288.804872925856	0	2.68187875905114
novel_circ_0002365	scaffold23721	568340	568651	-	311	311	CCA0709S0047;	exon:568341-568651	Cc_A_W_1	7	8843	CCA0709S0047	- && sp|Q15032|R3HD1_HUMAN R3H domain-containing protein 1 OS=Homo sapiens OX=9606 GN=R3HDM1 PE=1 SV=3 && PF12752:SUZ domain|PF01424:R3H domain	0	0	0	0	0	0	0	0	0	0	0	0	7	0	0	0	0	0	0	0	0	0	0	0	0	0	0	0	0	392.464678178964	0	0	0	0	--	--
novel_circ_0002366	scaffold23721	85375	86089	+	714	438	CCA0709S0008;	exon:85376-85582,exon:85758-85847,exon:85949-86089	Cc_P_W_1,Cc_P_D_2,Cc_P_W_2,Cc_P_W_3,Cc_M_D_1,Cc_M_W_1,Cc_M_W_2,Cc_M_D_3,Cc_M_W_3,Cc_A_W_1,Cc_A_D_2,Cc_A_W_2,Cc_A_D_3,Cc_A_W_3	11,8,4,14,9,5,13,8,2,5,10,4,3,14	26,8,30,8,18,14,24,5,25,2,13,13,14,3	CCA0709S0008	- && sp|F4J2K4|KN7O_ARATH Kinesin-like protein KIN-7O OS=Arabidopsis thaliana OX=3702 GN=KIN7O PE=3 SV=1 && PF00225:Kinesin motor domain	11	8	4	0	14	9	5	0	13	8	2	0	5	10	4	3	14	637.755102040816	634.115409004439	308.451573103023	0	383.257138164198	529.442908406377	860.43710204784	0	264.131008980454	562.311098615309	350.938761186173	0	280.331912984974	243.914337284746	143.123	219.764	367.569838269271	4.85016114618107	7.04709849594906
novel_circ_0002367	scaffold23721	85375	89256	+	3881	305	CCA0709S0008;	exon:85376-85582	Cc_P_W_1,Cc_P_W_3	4,6	21,20	CCA0709S0008	- && sp|F4J2K4|KN7O_ARATH Kinesin-like protein KIN-7O OS=Arabidopsis thaliana OX=3702 GN=KIN7O PE=3 SV=1 && PF00225:Kinesin motor domain	4	0	0	0	6	0	0	0	0	0	0	0	0	0	0	0	0	231.91094619666	0	0	0	164.253059213228	0	0	0	0	0	0	0	0	0	0	0	0	0	2.1361742092148
novel_circ_0002368	scaffold23721	883744	885205	+	1461	293	CCA0709S0079;	exon:883745-883897,exon:885066-885205	Cc_P_W_1,Cc_P_W_3,Cc_M_W_1,Cc_M_W_2,Cc_M_W_3	5,7,2,11,3	164154359537347	CCA0709S0079	- && sp|Q9NQG5|RPR1B_HUMAN Regulation of nuclear pre-mRNA domain-containing protein 1B OS=Homo sapiens OX=9606 GN=RPRD1B PE=1 SV=1 && PF04818:CID domain	5	0	0	0	7	0	2	0	11	0	3	0	0	0	0	0	0	289.888682745826	0	0	0	191.628569082099	0	344.174840819136	0	223.495469137307	0	526.408141779259	0	0	0	0	0	0	0	2.60297644258334
novel_circ_0002369	scaffold23721	960786	961566	+	780	263	n/a	intergenic_region:960787-960849,intergenic_region:960987-961100,intergenic_region:961481-961566	Cc_P_W_3,Cc_M_W_2,Cc_A_D_2,Cc_A_D_3,Cc_A_W_3	9,2,5,2,15	103,80,167,71,7	--	-	0	0	0	0	9	0	0	0	2	0	0	0	0	5	0	2	15	0	0	0	0	246.379588819842	0	0	0	40.6355398431468	0	0	0	0	121.957168642373	0	146.509	393.824826717076	0	1.2103437408328
novel_circ_0002370	scaffold23721	970845	972777	+	1932	437	CCA0709S0089;	exon:970846-970967,exon:971385-971496,exon:972575-972777	Cc_P_D_3,Cc_M_D_3	2,4	455954	CCA0709S0089	- && - && PF07714:Protein tyrosine and serine/threonine kinase	0	0	0	2	0	0	0	0	0	4	0	0	0	0	0	0	0	0	0	0	213.128729752771	0	0	0	0	0	281.155549307654	0	0	0	0	0	0	0	1.71447984237644	0
novel_circ_0002371	scaffold23721	991907	995915	+	4008	328	n/a	intergenic_region:991908-992153,intergenic_region:995834-995915	Cc_M_D_3	13	5084	--	-	0	0	0	0	0	0	0	0	0	13	0	0	0	0	0	0	0	0	0	0	0	0	0	0	0	0	913.755535249877	0	0	0	0	0	0	0	--	--
novel_circ_0001498	scaffold19140	116284	119160	+	2876	331	CCA0620S0002;	intron:116285-116409,intron:118170-118311,intron:119097-119160	Cc_P_W_2,Cc_P_D_3,Cc_M_D_1,Cc_M_D_2,Cc_M_W_2,Cc_M_D_3,Cc_M_W_3,Cc_A_D_2,Cc_A_W_2	5,5,7,5,17,2,2,4,8	1.52281e+26	CCA0620S0002	- && sp|Q0WQF4|VP53A_ARATH Vacuolar protein sorting-associated protein 53 A OS=Arabidopsis thaliana OX=3702 GN=VPS53 PE=1 SV=1 && PF04100:Vps53-like, N-terminal	0	0	5	5	0	7	0	5	17	2	2	0	0	4	8	0	0	0	0	385.564466378779	532.821824381927	0	411.788928760515	0	217.760550498672	345.402088666748	140.577774653827	350.938761186173	0	0	97.5657349138982	286.246	0	0	4.28619960594111	1.88603251910518
novel_circ_0001499	scaffold19140	116284	125827	+	9543	306	CCA0620S0002;	intron:118170-118311,intron:125764-125827	Cc_P_W_1,Cc_P_W_2,Cc_A_W_1,Cc_A_D_2,Cc_A_W_2	6,5,7,11,5	190184127252162	CCA0620S0002	- && sp|Q0WQF4|VP53A_ARATH Vacuolar protein sorting-associated protein 53 A OS=Arabidopsis thaliana OX=3702 GN=VPS53 PE=1 SV=1 && PF04100:Vps53-like, N-terminal	6	0	5	0	0	0	0	0	0	0	0	0	7	11	5	0	0	347.866419294991	0	385.564466378779	0	0	0	0	0	0	0	0	0	392.464678178964	268.30577101322	178.903678259625	0	0	0	3.87995009209458
novel_circ_0001500	scaffold19140	248624	345595	-	96971	521	n/a	intergenic_region:248625-248849	Cc_P_W_2	2	33	--	-	0	0	2	0	0	0	0	0	0	0	0	0	0	0	0	0	0	0	0	154.225786551511	0	0	0	0	0	0	0	0	0	0	0	0	0	0	0	0.754413007642073
novel_circ_0001501	scaffold19140	860369	860895	-	526	281	CCA0620S0034;	exon:860370-860423,exon:860511-860579,exon:860659-860718,exon:860798-860895	Cc_P_W_1	3	151	CCA0620S0034	- && sp|Q80UY1|CARME_MOUSE Carnosine N-methyltransferase OS=Mus musculus OX=10090 GN=Carnmt1 PE=1 SV=1 && PF07942:N2227-like protein	3	0	0	0	0	0	0	0	0	0	0	0	0	0	0	0	0	173.933209647495	0	0	0	0	0	0	0	0	0	0	0	0	0	0	0	0	0	0.996958786494697
novel_circ_0001504	scaffold19140	861608	870887	-	9279	325	CCA0620S0034;	exon:870663-870887	Cc_P_D_2,Cc_M_D_1,Cc_M_W_1,Cc_M_D_2,Cc_M_W_2,Cc_M_D_3	3,6,7,2,2,5	1.14286e+17	CCA0620S0034	- && sp|Q80UY1|CARME_MOUSE Carnosine N-methyltransferase OS=Mus musculus OX=10090 GN=Carnmt1 PE=1 SV=1 && PF07942:N2227-like protein	0	3	0	0	0	6	7	2	2	5	0	0	0	0	0	0	0	0	237.793278376665	0	0	0	352.961938937585	1204.61194286698	87.1042201994687	40.6355398431468	351.444436634568	0	0	0	0	0	0	0	1.8188104298179	0
novel_circ_0006076	scaffold69122	205351	206785	+	1434	399	CCA1743S0008;	exon:205352-205520,exon:205610-205726,exon:206673-206785	Cc_A_D_2	8	264	CCA1743S0008	- && sp|Q9ZVD5|AGO4_ARATH Protein argonaute 4 OS=Arabidopsis thaliana OX=3702 GN=AGO4 PE=1 SV=2 && PF02171:Piwi domain|PF16486:N-terminal domain of argonaute|PF16488:Argonaute linker 2 domain|PF08699:Argonaute linker 1 domain|PF02170:PAZ domain	0	0	0	0	0	0	0	0	0	0	0	0	0	8	0	0	0	0	0	0	0	0	0	0	0	0	0	0	0	0	195.131469827796	0	0	0	--	--
novel_circ_0003454	scaffold31119	1123322	1123783	+	461	317	CCA0879S0055;	exon:1123323-1123536,exon:1123681-1123783	Cc_P_W_1,Cc_M_W_2	2,4	78,89	CCA0879S0055	- && sp|I3PB37|4CL1_PETHY 4-coumarate:CoA ligase 1 OS=Petunia hybrida OX=4102 GN=4CL1 PE=1 SV=1 && PF00501:AMP-binding enzyme|PF13193:AMP-binding enzyme C-terminal domain	2	0	0	0	0	0	0	0	4	0	0	0	0	0	0	0	0	115.95547309833	0	0	0	0	0	0	0	81.2710796862936	0	0	0	0	0	0	0	0	0	0.664639190996464
novel_circ_0003455	scaffold31119	1193273	1194618	-	1345	413	CCA0879S0067;	exon:1193274-1193405,exon:1193505-1193638,exon:1194472-1194618	Cc_P_W_3	10	105	CCA0879S0067	- && sp|B0F481|BIODA_ARATH Bifunctional dethiobiotin synthetase/7,8-diamino-pelargonic acid aminotransferase, mitochondrial OS=Arabidopsis thaliana OX=3702 GN=BIO3-BIO1 PE=1 SV=1 && PF00202:Aminotransferase class-III	0	0	0	0	10	0	0	0	0	0	0	0	0	0	0	0	0	0	0	0	0	273.755098688713	0	0	0	0	0	0	0	0	0	0	0	0	0	1.34482637870311
novel_circ_0003456	scaffold31119	1203824	1205395	+	1571	447	CCA0879S0068;	exon:1203825-1204003,exon:1205011-1205093,exon:1205211-1205395	Cc_P_W_1,Cc_P_W_2	9,8	390406	CCA0879S0068	- && sp|A2AJL3|FGGY_MOUSE FGGY carbohydrate kinase domain-containing protein OS=Mus musculus OX=10090 GN=Fggy PE=1 SV=1 && PF02782:FGGY family of carbohydrate kinases, C-terminal domain	9	0	8	0	0	0	0	0	0	0	0	0	0	0	0	0	0	521.799628942486	0	616.903146206046	0	0	0	0	0	0	0	0	0	0	0	0	0	0	0	6.00852839005238
novel_circ_0003457	scaffold31119	1314799	1315433	-	634	274	CCA0879S0077;	exon:1314946-1315011	Cc_P_W_3,Cc_M_W_1,Cc_M_D_2,Cc_M_W_2,Cc_M_D_3,Cc_A_D_2,Cc_A_W_2,Cc_A_W_3	4,5,4,8,6,2,11,14	3.12562e+24	CCA0879S0077	- && sp|Q94CG0|CIPKL_ARATH CBL-interacting serine/threonine-protein kinase 21 OS=Arabidopsis thaliana OX=3702 GN=CIPK21 PE=1 SV=1 && PF03822:NAF domain|PF00069:Protein kinase domain	0	0	0	0	4	0	5	4	8	6	0	0	0	2	11	0	14	0	0	0	0	109.502039475485	0	860.43710204784	174.208440398937	162.542159372587	421.733323961482	0	0	0	48.7828674569491	393.588092171175	0	367.569838269271	0	0.537930551481245
novel_circ_0003458	scaffold31119	1314945	1315433	-	488	174	CCA0879S0077;	exon:1314946-1315011	Cc_P_D_2,Cc_M_D_3	5,7	7821061	CCA0879S0077	- && sp|Q94CG0|CIPKL_ARATH CBL-interacting serine/threonine-protein kinase 21 OS=Arabidopsis thaliana OX=3702 GN=CIPK21 PE=1 SV=1 && PF03822:NAF domain|PF00069:Protein kinase domain	0	5	0	0	0	0	0	0	0	7	0	0	0	0	0	0	0	0	396.322130627774	0	0	0	0	0	0	0	492.022211288395	0	0	0	0	0	0	0	3.03135071636317	0
novel_circ_0003462	scaffold31119	361865	365235	-	3370	253	CCA0879S0015;	exon:363039-363140,exon:365185-365235	Cc_P_W_2	6	162	CCA0879S0015	- && sp|Q54DA8|STIP1_DICDI Protein STIP1 homolog OS=Dictyostelium discoideum OX=44689 GN=sti1 PE=3 SV=1 && PF12796:Ankyrin repeats (3 copies)	0	0	6	0	0	0	0	0	0	0	0	0	0	0	0	0	0	0	0	462.677359654534	0	0	0	0	0	0	0	0	0	0	0	0	0	0	0	2.26323902292622
novel_circ_0003463	scaffold31119	364196	365235	-	1039	225	CCA0879S0015;	exon:364197-364268,exon:365083-365235	Cc_M_W_2,Cc_M_W_3,Cc_A_W_1	4,4,2	275162157	CCA0879S0015	- && sp|Q54DA8|STIP1_DICDI Protein STIP1 homolog OS=Dictyostelium discoideum OX=44689 GN=sti1 PE=3 SV=1 && PF12796:Ankyrin repeats (3 copies)	0	0	0	0	0	0	0	0	4	0	4	0	2	0	0	0	0	0	0	0	0	0	0	0	0	81.2710796862936	0	701.877522372346	0	112.13276519399	0	0	0	0	--	--
novel_circ_0003464	scaffold31119	364196	366499	-	2303	414	CCA0879S0015;	intron:364197-364268,intron:365083-365235,intron:366311-366499	Cc_M_W_3	4	105	CCA0879S0015	- && sp|Q54DA8|STIP1_DICDI Protein STIP1 homolog OS=Dictyostelium discoideum OX=44689 GN=sti1 PE=3 SV=1 && PF12796:Ankyrin repeats (3 copies)	0	0	0	0	0	0	0	0	0	0	4	0	0	0	0	0	0	0	0	0	0	0	0	0	0	0	0	701.877522372346	0	0	0	0	0	0	--	--
novel_circ_0003465	scaffold31119	364196	368712	-	4516	198	CCA0879S0015;	exon:364197-364268,exon:368587-368712	Cc_M_D_1,Cc_M_W_2,Cc_A_W_1,Cc_A_D_2,Cc_A_W_2,Cc_A_W_3	4,2,3,9,2,6	3.34326e+17	CCA0879S0015	- && sp|Q54DA8|STIP1_DICDI Protein STIP1 homolog OS=Dictyostelium discoideum OX=44689 GN=sti1 PE=3 SV=1 && PF12796:Ankyrin repeats (3 copies)	0	0	0	0	0	4	0	0	2	0	0	0	3	9	2	0	6	0	0	0	0	0	235.307959291723	0	0	40.6355398431468	0	0	0	168.199147790985	219.522903556271	71.5615	0	157.529930686831	--	--
novel_circ_0003466	scaffold31119	364196	374982	-	10786	438	CCA0879S0015;	exon:364197-364268,exon:365083-365235,exon:368587-368712,exon:374896-374982	Cc_A_W_3	13	213	CCA0879S0015	- && sp|Q54DA8|STIP1_DICDI Protein STIP1 homolog OS=Dictyostelium discoideum OX=44689 GN=sti1 PE=3 SV=1 && PF12796:Ankyrin repeats (3 copies)	0	0	0	0	0	0	0	0	0	0	0	0	0	0	0	0	13	0	0	0	0	0	0	0	0	0	0	0	0	0	0	0	0	341.314849821466	--	--
novel_circ_0003467	scaffold31119	365082	368712	-	3630	343	CCA0879S0015;	exon:366311-366427,exon:368587-368712	Cc_A_W_2	5	166	CCA0879S0015	- && sp|Q54DA8|STIP1_DICDI Protein STIP1 homolog OS=Dictyostelium discoideum OX=44689 GN=sti1 PE=3 SV=1 && PF12796:Ankyrin repeats (3 copies)	0	0	0	0	0	0	0	0	0	0	0	0	0	0	5	0	0	0	0	0	0	0	0	0	0	0	0	0	0	0	0	178.903678259625	0	0	--	--
novel_circ_0005551	scaffold62452	515574	516404	+	830	459	CCA1456S0025;	exon:515575-515843,exon:516215-516404	Cc_M_W_2,Cc_A_D_2	3,7	173125	CCA1456S0025	- && sp|Q9LQQ8|PBL5_ARATH Probable serine/threonine-protein kinase PBL5 OS=Arabidopsis thaliana OX=3702 GN=PBL5 PE=2 SV=1 && PF00069:Protein kinase domain	0	0	0	0	0	0	0	0	3	0	0	0	0	7	0	0	0	0	0	0	0	0	0	0	0	60.9533097647202	0	0	0	0	170.740036099322	0	0	0	--	--
novel_circ_0005552	scaffold62452	534987	537747	+	2760	437	CCA1456S0028;	exon:534988-535077,exon:536017-536093,exon:536569-536653,exon:537307-537387,exon:537644-537747	Cc_A_D_1,Cc_A_W_1,Cc_A_W_2,Cc_A_W_3	8,5,21,20	108118206154	CCA1456S0028	- && sp|O48963|PHOT1_ARATH Phototropin-1 OS=Arabidopsis thaliana OX=3702 GN=PHOT1 PE=1 SV=1 && PF13426:PAS domain|PF00069:Protein kinase domain	0	0	0	0	0	0	0	0	0	0	0	8	5	0	21	0	20	0	0	0	0	0	0	0	0	0	0	0	1078.16711590296	280.331912984974	0	751.395448690425	0	525.099768956102	--	--
novel_circ_0005553	scaffold62452	534987	539363	+	4376	513	CCA1456S0028;	exon:534988-535077,exon:536017-536093,exon:536569-536653,exon:537644-537747,exon:538838-538887,exon:539257-539363	Cc_M_W_1,Cc_M_W_2,Cc_A_D_2,Cc_A_W_2	4,3,7,10	289,99,73,216	CCA1456S0028	- && sp|O48963|PHOT1_ARATH Phototropin-1 OS=Arabidopsis thaliana OX=3702 GN=PHOT1 PE=1 SV=1 && PF13426:PAS domain|PF00069:Protein kinase domain	0	0	0	0	0	0	4	0	3	0	0	0	0	7	10	0	0	0	0	0	0	0	0	688.349681638272	0	60.9533097647202	0	0	0	0	170.740036099322	357.80735651925	0	0	--	--
novel_circ_0004970	scaffold49056	112914	113813	+	899	469	CCA1209S0002;	exon:112915-113081,exon:113192-113302,exon:113385-113446,exon:113561-113613,exon:113738-113813	Cc_P_W_1,Cc_P_D_2,Cc_P_W_2,Cc_P_D_3,Cc_P_W_3,Cc_M_D_1,Cc_M_W_1,Cc_M_D_2,Cc_M_W_2,Cc_M_D_3,Cc_M_W_3,Cc_A_D_1,Cc_A_D_2,Cc_A_W_2,Cc_A_D_3,Cc_A_W_3	39,8,36,7,85,26,4,12,55,10,2,10,19,9,7,12	1.66284e+47	CCA1209S0002	- && sp|Q8L7M0|TUN_ARATH UDP-glycosyltransferase TURAN OS=Arabidopsis thaliana OX=3702 GN=TUN PE=2 SV=1 && PF13579:Glycosyl transferase 4-like domain|PF13692:Glycosyl transferases group 1	39	8	36	7	85	26	4	12	55	10	2	10	0	19	9	7	12	2261.13172541744	634.115409004439	2776.06415792721	745.950554134697	2326.91833885406	1529.5017353962	688.349681638272	522.625321196812	1117.47734568654	702.888873269136	350.938761186173	1347.70889487871	0	463.437240841017	322.026620867325	512.783	315.059861373661	10.8508405944986	37.9709225809648
novel_circ_0004972	scaffold49056	222647	226963	-	4316	346	CCA1209S0003;	exon:226718-226963	Cc_P_W_1,Cc_P_D_2,Cc_P_W_2	8,5,6	145124189	CCA1209S0003	- && sp|Q8LPQ9|FPA_ARATH Flowering time control protein FPA OS=Arabidopsis thaliana OX=3702 GN=FPA PE=1 SV=2 && PF07744:SPOC domain|PF00076:RNA recognition motif. (a.k.a. RRM, RBD, or RNP domain)	8	5	6	0	0	0	0	0	0	0	0	0	0	0	0	0	0	463.821892393321	396.322130627774	462.677359654534	0	0	0	0	0	0	0	0	0	0	0	0	0	0	3.03135071636317	4.92179578691208
novel_circ_0004973	scaffold49056	291256	294243	-	2987	315	CCA1209S0005;	exon:291257-291374,exon:293944-294023,exon:294127-294243	Cc_M_D_1,Cc_M_D_2,Cc_M_W_2,Cc_A_D_2,Cc_A_W_2	6,9,8,9,5	178,180,140,121,77	CCA1209S0005	- && sp|A9X4U2|HSDD3_ARATH 3beta-hydroxysteroid-dehydrogenase/decarboxylase isoform 3 OS=Arabidopsis thaliana OX=3702 GN=3BETAHSD/D3 PE=2 SV=2 && PF02453:Reticulon|PF01073:3-beta hydroxysteroid dehydrogenase/isomerase family	0	0	0	0	0	6	0	9	8	0	0	0	0	9	5	0	0	0	0	0	0	0	352.961938937585	0	391.968990897609	162.542159372587	0	0	0	0	219.522903556271	178.903678259625	0	0	--	--
novel_circ_0004974	scaffold49056	302708	304949	-	2241	429	CCA1209S0006;	exon:302709-302809,exon:303633-303756,exon:304746-304949	Cc_A_D_2	11	154	CCA1209S0006	- && sp|Q8LDW8|GLO2D_ARATH Probable hydroxyacylglutathione hydrolase 2, chloroplastic OS=Arabidopsis thaliana OX=3702 GN=GLX2-4 PE=2 SV=1 && PF16123:Hydroxyacylglutathione hydrolase C-terminus|PF00753:Metallo-beta-lactamase superfamily	0	0	0	0	0	0	0	0	0	0	0	0	0	11	0	0	0	0	0	0	0	0	0	0	0	0	0	0	0	0	268.30577101322	0	0	0	--	--
novel_circ_0004975	scaffold49056	345953	346289	-	336	336	CCA1209S0009;	exon:345954-346289	Cc_P_W_1	5	203	CCA1209S0009	- && - && PF06075:Plant protein of unknown function (DUF936)	5	0	0	0	0	0	0	0	0	0	0	0	0	0	0	0	0	289.888682745826	0	0	0	0	0	0	0	0	0	0	0	0	0	0	0	0	0	1.66159797749116
novel_circ_0004977	scaffold49056	458117	463442	-	5325	334	n/a	intergenic_region:458118-458205,intergenic_region:458280-458334	Cc_M_W_2,Cc_A_W_3	7,2	271,50	--	-	0	0	0	0	0	0	0	0	7	0	0	0	0	0	0	0	2	0	0	0	0	0	0	0	0	142.224389451014	0	0	0	0	0	0	0	52.5099768956102	--	--
novel_circ_0004979	scaffold49056	513031	518069	-	5038	420	CCA1209S0015;	exon:513032-513093,exon:513903-513985,exon:514983-515091,exon:516442-516507,exon:517970-518069	Cc_P_W_1,Cc_P_D_2,Cc_P_W_2,Cc_P_D_3,Cc_P_W_3,Cc_M_D_1,Cc_M_W_1,Cc_M_D_2,Cc_M_W_2,Cc_M_D_3,Cc_M_W_3,Cc_A_D_1,Cc_A_W_1,Cc_A_D_2,Cc_A_W_2,Cc_A_W_3	89,179,85,141,59,106,40,245,396,173,34,20,57,238,102,23	216,401,295,580,207,222,125,327,244,249,169,120,90,240,129,111	CCA1209S0015	- && - && PF12579:Protein of unknown function (DUF3755)	89	179	85	141	59	106	40	245	396	173	34	20	57	238	102	0	23	5160.0185528757	14188.3322764743	6554.59592843923	15025.5754475703	1615.15508226341	6235.66092123066	6883.49681638272	10670.2669744349	8045.83688894307	12159.9775075561	5965.95894016494	2695.41778975741	3195.78380802871	5805.16122737695	3649.63503649635	0	603.864734299517	229.393184533341	69.5734724584791
novel_circ_0004980	scaffold49056	514982	518069	-	3087	314	CCA1209S0015;	exon:514983-515091,exon:515630-515734,exon:517970-518069	Cc_M_W_2	3	571	CCA1209S0015	- && - && PF12579:Protein of unknown function (DUF3755)	0	0	0	0	0	0	0	0	3	0	0	0	0	0	0	0	0	0	0	0	0	0	0	0	0	60.9533097647202	0	0	0	0	0	0	0	0	--	--
novel_circ_0004981	scaffold49056	618707	620692	-	1985	657	CCA1209S0018;	exon:618708-618959	Cc_M_D_1	4	42	CCA1209S0018	- && sp|Q94BY9|GAP22_ARATH Rab GTPase-activating protein 22 OS=Arabidopsis thaliana OX=3702 GN=RABGAP22 PE=1 SV=1 && PF00566:Rab-GTPase-TBC domain	0	0	0	0	0	4	0	0	0	0	0	0	0	0	0	0	0	0	0	0	0	0	235.307959291723	0	0	0	0	0	0	0	0	0	0	0	--	--
novel_circ_0004982	scaffold49056	683200	684460	+	1260	404	CCA1209S0019;	exon:683201-683389,exon:684176-684291,exon:684362-684460	Cc_P_W_1,Cc_P_D_2,Cc_P_W_3	5,4,6	56,50,70	CCA1209S0019	- && sp|Q8W3Z4|CAS1_BETPL Cycloartenol synthase OS=Betula platyphylla OX=78630 GN=CASBPX1 PE=1 SV=1 && PF13243:Squalene-hopene cyclase C-terminal domain|PF13249:Squalene-hopene cyclase N-terminal domain	5	4	0	0	6	0	0	0	0	0	0	0	0	0	0	0	0	289.888682745826	317.057704502219	0	0	164.253059213228	0	0	0	0	0	0	0	0	0	0	0	0	2.42508057309053	2.46849380471303
novel_circ_0004983	scaffold49056	683200	685891	+	2691	365	CCA1209S0019;	exon:683201-683389,exon:683648-683766,exon:685835-685891	Cc_P_W_1,Cc_P_W_3,Cc_M_W_2,Cc_A_W_2	2,5,11,5	71,65,133,32	CCA1209S0019	- && sp|Q8W3Z4|CAS1_BETPL Cycloartenol synthase OS=Betula platyphylla OX=78630 GN=CASBPX1 PE=1 SV=1 && PF13243:Squalene-hopene cyclase C-terminal domain|PF13249:Squalene-hopene cyclase N-terminal domain	2	0	0	0	5	0	0	0	11	0	0	0	0	0	5	0	0	115.95547309833	0	0	0	136.877549344357	0	0	0	223.495469137307	0	0	0	0	0	178.903678259625	0	0	0	1.33705238034802
novel_circ_0006108	scaffold69494	163226	164631	-	1405	304	CCA1775S0008;	exon:163227-163309,exon:163695-163817	Cc_A_D_2,Cc_A_W_2	3,4	84103	CCA1775S0008	- && sp|Q5F471|PP6R3_CHICK Serine/threonine-protein phosphatase 6 regulatory subunit 3 OS=Gallus gallus OX=9031 GN=PPP6R3 PE=2 SV=1 && PF04499:SIT4 phosphatase-associated protein	0	0	0	0	0	0	0	0	0	0	0	0	0	3	4	0	0	0	0	0	0	0	0	0	0	0	0	0	0	0	73.1743011854237	143.123	0	0	--	--
novel_circ_0006111	scaffold69494	167575	169740	-	2165	263	CCA1775S0008;	exon:169496-169571,exon:169654-169740	Cc_M_D_3,Cc_A_W_1,Cc_A_D_2	6,4,2	184,76,100	CCA1775S0008	- && sp|Q5F471|PP6R3_CHICK Serine/threonine-protein phosphatase 6 regulatory subunit 3 OS=Gallus gallus OX=9031 GN=PPP6R3 PE=2 SV=1 && PF04499:SIT4 phosphatase-associated protein	0	0	0	0	0	0	0	0	0	6	0	0	4	2	0	0	0	0	0	0	0	0	0	0	0	0	421.733323961482	0	0	224.265530387979	48.7828674569491	0	0	0	--	--
novel_circ_0004087	scaffold37003	1103853	1104295	-	442	224	CCA0981S0074;	intron:1103854-1103976	Cc_P_W_3,Cc_M_D_1,Cc_M_W_1,Cc_M_D_2,Cc_M_W_2,Cc_A_D_2,Cc_A_W_2,Cc_A_W_3	10,5,2,6,9,10,13,3	35,77,47,74,93,34,21,21	CCA0981S0074	- && sp|Q8VZK0|MIEL1_ARATH E3 ubiquitin-protein ligase MIEL1 OS=Arabidopsis thaliana OX=3702 GN=MIEL1 PE=1 SV=1 && PF05495:CHY zinc finger|PF14599:Zinc-ribbon	0	0	0	0	10	5	2	6	9	0	0	0	0	10	13	0	3	0	0	0	0	273.755098688713	294.134949114654	344.174840819136	261.312660598406	182.859929294161	0	0	0	0	243.914337284746	465.149563475025	0	78.7649653434153	0	1.34482637870311
novel_circ_0004088	scaffold37003	159910	163507	+	3597	379	CCA0981S0010;	exon:159911-160026,exon:161919-162003	Cc_P_W_2,Cc_M_D_1,Cc_M_W_2	5,4,4	136251205	CCA0981S0010	- && sp|F4IN58|PIEZO_ARATH Piezo-type mechanosensitive ion channel homolog OS=Arabidopsis thaliana OX=3702 GN=At2g48060/At2g48040/At2g48050 PE=2 SV=1 && PF12166:Piezo non-specific cation channel, R-Ras-binding domain	0	0	5	0	0	4	0	0	4	0	0	0	0	0	0	0	0	0	0	385.564466378779	0	0	235.307959291723	0	0	81.2710796862936	0	0	0	0	0	0	0	0	0	1.88603251910518
novel_circ_0004089	scaffold37003	159910	168523	+	8613	435	CCA0981S0010;	exon:159911-160026,exon:161919-162003	Cc_M_D_3	5	174	CCA0981S0010	- && sp|F4IN58|PIEZO_ARATH Piezo-type mechanosensitive ion channel homolog OS=Arabidopsis thaliana OX=3702 GN=At2g48060/At2g48040/At2g48050 PE=2 SV=1 && PF12166:Piezo non-specific cation channel, R-Ras-binding domain	0	0	0	0	0	0	0	0	0	5	0	0	0	0	0	0	0	0	0	0	0	0	0	0	0	0	351.444436634568	0	0	0	0	0	0	0	--	--
novel_circ_0004090	scaffold37003	161918	163507	+	1589	479	CCA0981S0010;	exon:161919-162003,exon:163027-163242,exon:163330-163507	Cc_P_W_3,Cc_M_W_2,Cc_A_D_2,Cc_A_W_3	32,10,5,9	140199136176	CCA0981S0010	- && sp|F4IN58|PIEZO_ARATH Piezo-type mechanosensitive ion channel homolog OS=Arabidopsis thaliana OX=3702 GN=At2g48060/At2g48040/At2g48050 PE=2 SV=1 && PF12166:Piezo non-specific cation channel, R-Ras-binding domain	0	0	0	0	32	0	0	0	10	0	0	0	0	5	0	0	9	0	0	0	0	876.016315803882	0	0	0	203.177699215734	0	0	0	0	121.957168642373	0	0	236.294896030246	0	4.30344441184996
novel_circ_0004095	scaffold37003	492741	494006	+	1265	358	CCA0981S0037;	exon:492742-492843,exon:493147-493228,exon:493833-494006	Cc_P_W_3	5	263	CCA0981S0037	- && sp|Q8L7U5|BSL1_ARATH Serine/threonine-protein phosphatase BSL1 OS=Arabidopsis thaliana OX=3702 GN=BSL1 PE=1 SV=2 && PF16891:Serine-threonine protein phosphatase N-terminal domain|PF00149:Calcineurin-like phosphoesterase|PF13418:Galactose oxidase, central domain	0	0	0	0	5	0	0	0	0	0	0	0	0	0	0	0	0	0	0	0	0	136.877549344357	0	0	0	0	0	0	0	0	0	0	0	0	0	0.672413189351557
novel_circ_0005347	scaffold55598	33629	37351	+	3722	351	CCA1332S0003;	exon:33630-33716,exon:35003-35181,exon:37267-37351	Cc_P_W_1,Cc_P_W_2,Cc_P_W_3,Cc_M_W_2	5,10,13,18	488658587363	CCA1332S0003	- && sp|Q6ZY51|PWD_ARATH Phosphoglucan, water dikinase, chloroplastic OS=Arabidopsis thaliana OX=3702 GN=GWD3 PE=1 SV=1 && PF01326:Pyruvate phosphate dikinase, AMP/ATP-binding domain|PF00686:Starch binding domain	5	0	10	0	13	0	0	0	18	0	0	0	0	0	0	0	0	289.888682745826	0	771.128932757557	0	355.881628295327	0	0	0	365.719858588321	0	0	0	0	0	0	0	0	0	7.18193730801557
novel_circ_0005348	scaffold55598	34796	37351	+	2555	211	CCA1332S0003;	exon:34797-34922,exon:37267-37351	Cc_P_W_1,Cc_P_W_3	5,12	486585	CCA1332S0003	- && sp|Q6ZY51|PWD_ARATH Phosphoglucan, water dikinase, chloroplastic OS=Arabidopsis thaliana OX=3702 GN=GWD3 PE=1 SV=1 && PF01326:Pyruvate phosphate dikinase, AMP/ATP-binding domain|PF00686:Starch binding domain	5	0	0	0	12	0	0	0	0	0	0	0	0	0	0	0	0	289.888682745826	0	0	0	328.506118426456	0	0	0	0	0	0	0	0	0	0	0	0	0	3.2753896319349
novel_circ_0005349	scaffold55598	7892	9110	-	1218	1128	CCA1332S0002;	exon:9008-9110	Cc_P_D_2,Cc_A_D_2	7,3	619555	CCA1332S0002	- && sp|Q8L4R0|TGD1_ARATH Protein TRIGALACTOSYLDIACYLGLYCEROL 1, chloroplastic OS=Arabidopsis thaliana OX=3702 GN=TGD1 PE=1 SV=1 && PF02405:Permease MlaE	0	7	0	0	0	0	0	0	0	0	0	0	0	3	0	0	0	0	554.850982878884	0	0	0	0	0	0	0	0	0	0	0	73.1743011854237	0	0	0	4.24389100290843	0
novel_circ_0003379	scaffold3005	143123	144397	+	1274	183	CCA0196S0005;	exon:143124-143184,exon:144276-144397	Cc_P_D_2,Cc_P_D_3,Cc_M_D_2,Cc_M_D_3	16,4,30,7	70179506129	CCA0196S0005	- && - && PF00628:PHD-finger	0	16	0	4	0	0	0	30	0	7	0	0	0	0	0	0	0	0	1268.23081800888	0	426.257459505541	0	0	0	1306.56330299203	0	492.022211288395	0	0	0	0	0	0	0	13.129281977115	0
novel_circ_0003380	scaffold3005	22620	23576	-	956	293	CCA0196S0001;	exon:22621-22783,exon:23447-23576	Cc_P_W_1,Cc_P_W_2,Cc_P_W_3	4,4,8	119,138,69	CCA0196S0001	- && sp|Q9LD37|CNG20_ARATH Probable cyclic nucleotide-gated ion channel 20, chloroplastic OS=Arabidopsis thaliana OX=3702 GN=CNGC20 PE=2 SV=1 && PF00520:Ion transport protein	4	0	4	0	8	0	0	0	0	0	0	0	0	0	0	0	0	231.91094619666	0	308.451573103023	0	219.00407895097	0	0	0	0	0	0	0	0	0	0	0	0	0	3.91396550023957
novel_circ_0003381	scaffold3005	32119	36610	-	4491	395	CCA0196S0001;	exon:32120-32265	Cc_P_W_1	6	57	CCA0196S0001	- && sp|Q9LD37|CNG20_ARATH Probable cyclic nucleotide-gated ion channel 20, chloroplastic OS=Arabidopsis thaliana OX=3702 GN=CNGC20 PE=2 SV=1 && PF00520:Ion transport protein	6	0	0	0	0	0	0	0	0	0	0	0	0	0	0	0	0	347.866419294991	0	0	0	0	0	0	0	0	0	0	0	0	0	0	0	0	0	1.99391757298939
novel_circ_0003382	scaffold3005	35844	36610	-	766	507	CCA0196S0001;	exon:35845-36102	Cc_A_W_2	4	49	CCA0196S0001	- && sp|Q9LD37|CNG20_ARATH Probable cyclic nucleotide-gated ion channel 20, chloroplastic OS=Arabidopsis thaliana OX=3702 GN=CNGC20 PE=2 SV=1 && PF00520:Ion transport protein	0	0	0	0	0	0	0	0	0	0	0	0	0	0	4	0	0	0	0	0	0	0	0	0	0	0	0	0	0	0	0	143.123	0	0	--	--
novel_circ_0003383	scaffold3005	47097	77448	-	30351	200	n/a	intergenic_region:47098-47196	Cc_M_W_2	6	67	--	-	0	0	0	0	0	0	0	0	6	0	0	0	0	0	0	0	0	0	0	0	0	0	0	0	0	121.90661952944	0	0	0	0	0	0	0	0	--	--
novel_circ_0003384	scaffold3005	61705	77448	-	15743	293	n/a	intergenic_region:61706-61897	Cc_M_W_2,Cc_A_W_1	3,3	66,39	--	-	0	0	0	0	0	0	0	0	3	0	0	0	3	0	0	0	0	0	0	0	0	0	0	0	0	60.9533097647202	0	0	0	168.199147790985	0	0	0	0	--	--
novel_circ_0003385	scaffold3005	76928	77448	-	520	520	n/a	intergenic_region:76929-77448	Cc_M_D_3	12	126	--	-	0	0	0	0	0	0	0	0	0	12	0	0	0	0	0	0	0	0	0	0	0	0	0	0	0	0	843.466647922963	0	0	0	0	0	0	0	--	--
novel_circ_0000491	scaffold15443	1358364	1359168	-	804	346	CCA0524S0106;	exon:1358365-1358607,exon:1359066-1359168	Cc_P_W_1,Cc_P_W_2,Cc_M_W_2	2,8,14	67,123,22	CCA0524S0106	- && sp|Q56XR7|STR4A_ARATH Rhodanese-like domain-containing protein 4A, chloroplastic OS=Arabidopsis thaliana OX=3702 GN=STR4A PE=2 SV=1 && -	2	0	8	0	0	0	0	0	14	0	0	0	0	0	0	0	0	115.95547309833	0	616.903146206046	0	0	0	0	0	284.448778902028	0	0	0	0	0	0	0	0	0	3.68229122156476
novel_circ_0000492	scaffold15443	1362585	1363898	-	1313	514	CCA0524S0107;	exon:1363738-1363898	Cc_A_W_3	2	35948	CCA0524S0107	- && sp|Q67ZB3|FRL3_ARATH FRIGIDA-like protein 3 OS=Arabidopsis thaliana OX=3702 GN=FRL3 PE=1 SV=1 && PF07899:Frigida-like protein	0	0	0	0	0	0	0	0	0	0	0	0	0	0	0	0	2	0	0	0	0	0	0	0	0	0	0	0	0	0	0	0	0	52.5099768956102	--	--
novel_circ_0000493	scaffold15443	1429671	1431034	-	1363	304	CCA0524S0115;	exon:1429672-1429899,exon:1430959-1431034	Cc_A_D_2	6	346	CCA0524S0115	- && sp|Q6NQD9|MD19B_ARATH Probable mediator of RNA polymerase II transcription subunit 19b OS=Arabidopsis thaliana OX=3702 GN=MED19B PE=2 SV=1 && -	0	0	0	0	0	0	0	0	0	0	0	0	0	6	0	0	0	0	0	0	0	0	0	0	0	0	0	0	0	0	146.348602370847	0	0	0	--	--
novel_circ_0000494	scaffold15443	1785676	1788932	+	3256	273	CCA0524S0133;	exon:1785677-1785863,exon:1788847-1788932	Cc_P_W_1,Cc_P_D_2,Cc_P_W_2,Cc_P_D_3,Cc_P_W_3,Cc_M_D_1,Cc_M_W_1,Cc_M_D_2,Cc_M_W_2,Cc_M_D_3,Cc_A_D_2	3,8,13,4,34,9,2,4,15,9,9	1.28282e+32	CCA0524S0133	- && sp|Q9LVM1|AB25B_ARATH ABC transporter B family member 25, mitochondrial OS=Arabidopsis thaliana OX=3702 GN=ABCB25 PE=1 SV=1 && PF00005:ABC transporter	3	8	13	4	34	9	2	4	15	9	0	0	0	9	0	0	0	173.933209647495	634.115409004439	1002.46761258482	426.257459505541	930.767335541624	529.442908406377	344.174840819136	174.208440398937	304.766548823601	632.599985942223	0	0	0	219.522903556271	0	0	0	8.27912083093395	10.4730530237588
novel_circ_0000495	scaffold15443	1822325	1823088	+	763	359	CCA0524S0135;	exon:1822326-1822519,exon:1822924-1823088	Cc_P_W_1	5	136	CCA0524S0135	- && - && -	5	0	0	0	0	0	0	0	0	0	0	0	0	0	0	0	0	289.888682745826	0	0	0	0	0	0	0	0	0	0	0	0	0	0	0	0	0	1.66159797749116
novel_circ_0000497	scaffold15443	1850512	1850754	-	242	242	n/a	intergenic_region:1850513-1850754	Cc_P_W_1,Cc_P_W_3,Cc_A_W_1	3,6,8	253,164,75	--	-	3	0	0	0	6	0	0	0	0	0	0	0	8	0	0	0	0	173.933209647495	0	0	0	164.253059213228	0	0	0	0	0	0	0	448.531060775959	0	0	0	0	0	1.80385461371656
novel_circ_0000500	scaffold15443	2323938	2324248	+	310	310	CCA0524S0183;	exon:2323939-2324248	Cc_M_D_1,Cc_M_D_2,Cc_M_D_3,Cc_A_W_1,Cc_A_D_2,Cc_A_W_2,Cc_A_D_3,Cc_A_W_3	4,3,3,3,20,10,3,11	1.18901e+30	CCA0524S0183	- && sp|Q9LVL5|WNK4_ARATH Probable serine/threonine-protein kinase WNK4 OS=Arabidopsis thaliana OX=3702 GN=WNK4 PE=1 SV=1 && PF00069:Protein kinase domain	0	0	0	0	0	4	0	3	0	3	0	0	3	20	10	3	11	0	0	0	0	0	235.307959291723	0	130.656330299203	0	210.866661980741	0	0	168.199147790985	487.828674569491	357.80735651925	219.764	288.804872925856	--	--
novel_circ_0000501	scaffold15443	2378327	2378530	-	203	203	CCA0524S0190;	intron:2378328-2378530	Cc_P_W_2	5	30	CCA0524S0190	- && sp|A7STV9|SLX1_NEMVE Structure-specific endonuclease subunit SLX1 homolog OS=Nematostella vectensis OX=45351 GN=v1g174298 PE=3 SV=1 && PF01541:GIY-YIG catalytic domain	0	0	5	0	0	0	0	0	0	0	0	0	0	0	0	0	0	0	0	385.564466378779	0	0	0	0	0	0	0	0	0	0	0	0	0	0	0	1.88603251910518
novel_circ_0000502	scaffold15443	2764448	2766459	-	2011	289	CCA0524S0216;	exon:2764449-2764655,exon:2766378-2766459	Cc_A_W_1	12	92	CCA0524S0216	- && sp|Q94KD0|TA15B_ARATH Transcription initiation factor TFIID subunit 15b OS=Arabidopsis thaliana OX=3702 GN=TAF15B PE=1 SV=1 && PF00076:RNA recognition motif. (a.k.a. RRM, RBD, or RNP domain)|PF00641:Zn-finger in Ran binding protein and others	0	0	0	0	0	0	0	0	0	0	0	0	12	0	0	0	0	0	0	0	0	0	0	0	0	0	0	0	0	672.796591163938	0	0	0	0	--	--
novel_circ_0000503	scaffold15443	2801835	2816605	+	14770	274	n/a	intergenic_region:2801836-2802008	Cc_P_W_1,Cc_P_W_3	4,8	226337	--	-	4	0	0	0	8	0	0	0	0	0	0	0	0	0	0	0	0	231.91094619666	0	0	0	219.00407895097	0	0	0	0	0	0	0	0	0	0	0	0	0	2.40513948495542
novel_circ_0000504	scaffold15443	2801835	2852850	+	51015	274	n/a	intergenic_region:2801836-2802008	Cc_P_D_2,Cc_P_W_2,Cc_P_D_3,Cc_P_W_3,Cc_M_D_1,Cc_M_W_1,Cc_M_D_2,Cc_M_W_3,Cc_A_W_1,Cc_A_W_2,Cc_A_W_3	5,3,7,8,21,6,15,5,29,26,8	3.11199e+33	--	-	0	5	3	7	8	21	6	15	0	0	5	0	29	0	26	0	8	0	396.322130627774	231.338679827267	745.950554134697	219.00407895097	1235.36678628155	1032.52452245741	653.281651496015	0	0	877.346902965432	0	1625.92509531285	0	930.29912695005	0	210.039907582441	9.03203016468072	2.2074806144256
novel_circ_0000505	scaffold15443	2802166	2873537	+	71371	450	n/a	intergenic_region:2802167-2802352,intergenic_region:2802533-2802695	Cc_A_D_1	6	1095	--	-	0	0	0	0	0	0	0	0	0	0	0	6	0	0	0	0	0	0	0	0	0	0	0	0	0	0	0	0	808.625336927224	0	0	0	0	0	--	--
novel_circ_0000507	scaffold15443	3086790	3087513	-	723	244	CCA0524S0238;	intron:3086791-3086922,intron:3087402-3087513	Cc_A_W_2,Cc_A_D_3	8,4	52302	CCA0524S0238	- && sp|Q9LI74|CHUP1_ARATH Protein CHUP1, chloroplastic OS=Arabidopsis thaliana OX=3702 GN=CHUP1 PE=1 SV=1 && -	0	0	0	0	0	0	0	0	0	0	0	0	0	0	8	4	0	0	0	0	0	0	0	0	0	0	0	0	0	0	0	286.246	293.019	0	--	--
novel_circ_0000508	scaffold15443	3403798	3404533	-	735	372	CCA0524S0264;	exon:3403799-3404034,exon:3404398-3404533	Cc_M_W_2	7	15	CCA0524S0264	- && sp|Q944C1|PLCD4_ARATH Phosphoinositide phospholipase C 4 OS=Arabidopsis thaliana OX=3702 GN=PLC4 PE=2 SV=2 && PF00388:Phosphatidylinositol-specific phospholipase C, X domain|PF09279:Phosphoinositide-specific phospholipase C, efhand-like|PF00168:C2 domain|PF00387:Phosphatidylinositol-specific phospholipase C, Y domain	0	0	0	0	0	0	0	0	7	0	0	0	0	0	0	0	0	0	0	0	0	0	0	0	0	142.224389451014	0	0	0	0	0	0	0	0	--	--
novel_circ_0000511	scaffold15443	3807191	3808792	+	1601	357	CCA0524S0295;	exon:3807192-3807402,exon:3808647-3808792	Cc_P_D_3,Cc_P_W_3	6,7	451,45	CCA0524S0295	- && sp|A7LXU3|BGH3B_BACO1 Beta-glucosidase BoGH3B OS=Bacteroides ovatus (strain ATCC 8483 / DSM 1896 / JCM 5824 / NCTC 11153) OX=411476 GN=BACOVA_02659 PE=1 SV=1 && PF00933:Glycosyl hydrolase family 3 N terminal domain	0	0	0	6	7	0	0	0	0	0	0	0	0	0	0	0	0	0	0	0	639.386189258312	191.628569082099	0	0	0	0	0	0	0	0	0	0	0	0	5.14343952712933	0.94137846509218
novel_circ_0000512	scaffold15443	3809719	3810605	+	886	490	CCA0524S0295;	exon:3809720-3809824,exon:3809911-3810093,exon:3810404-3810605	Cc_M_D_3	4	358	CCA0524S0295	- && sp|A7LXU3|BGH3B_BACO1 Beta-glucosidase BoGH3B OS=Bacteroides ovatus (strain ATCC 8483 / DSM 1896 / JCM 5824 / NCTC 11153) OX=411476 GN=BACOVA_02659 PE=1 SV=1 && PF00933:Glycosyl hydrolase family 3 N terminal domain	0	0	0	0	0	0	0	0	0	4	0	0	0	0	0	0	0	0	0	0	0	0	0	0	0	0	281.155549307654	0	0	0	0	0	0	0	--	--
novel_circ_0000513	scaffold15443	3888587	3890790	+	2203	2016	CCA0524S0303;	exon:3890650-3890790	Cc_A_D_1	3	29	CCA0524S0303	- && sp|P53537|PHSH_VICFA Alpha-glucan phosphorylase, H isozyme OS=Vicia faba OX=3906 PE=2 SV=1 && PF00343:Carbohydrate phosphorylase	0	0	0	0	0	0	0	0	0	0	0	3	0	0	0	0	0	0	0	0	0	0	0	0	0	0	0	0	404.312668463612	0	0	0	0	0	--	--
novel_circ_0000514	scaffold15443	3890557	3890790	+	233	233	CCA0524S0303;	exon:3890558-3890790	Cc_P_W_3,Cc_M_W_2,Cc_M_W_3	29,29,8	319646167	CCA0524S0303	- && sp|P53537|PHSH_VICFA Alpha-glucan phosphorylase, H isozyme OS=Vicia faba OX=3906 PE=2 SV=1 && PF00343:Carbohydrate phosphorylase	0	0	0	0	29	0	0	0	29	0	8	0	0	0	0	0	0	0	0	0	0	793.889786197268	0	0	0	589.215327725629	0	1403.75504474469	0	0	0	0	0	0	0	3.89999649823903
novel_circ_0000515	scaffold15443	3890557	3891629	+	1072	413	CCA0524S0303;	exon:3890558-3890790	Cc_M_W_2	6	1364	CCA0524S0303	- && sp|P53537|PHSH_VICFA Alpha-glucan phosphorylase, H isozyme OS=Vicia faba OX=3906 PE=2 SV=1 && PF00343:Carbohydrate phosphorylase	0	0	0	0	0	0	0	0	6	0	0	0	0	0	0	0	0	0	0	0	0	0	0	0	0	121.90661952944	0	0	0	0	0	0	0	0	--	--
novel_circ_0000516	scaffold15443	4102332	4102699	-	367	367	CCA0524S0318;	exon:4102333-4102699	Cc_M_W_2	4	911	CCA0524S0318	- && - && -	0	0	0	0	0	0	0	0	4	0	0	0	0	0	0	0	0	0	0	0	0	0	0	0	0	81.2710796862936	0	0	0	0	0	0	0	0	--	--
novel_circ_0000517	scaffold15443	4187155	4188161	+	1006	363	CCA0524S0327;	exon:4187156-4187305,exon:4187385-4187511,exon:4188076-4188161	Cc_P_W_1	2	352	CCA0524S0327	- && - && -	2	0	0	0	0	0	0	0	0	0	0	0	0	0	0	0	0	115.95547309833	0	0	0	0	0	0	0	0	0	0	0	0	0	0	0	0	0	0.664639190996464
novel_circ_0000518	scaffold15443	4255151	4256497	+	1346	378	CCA0524S0335;	exon:4255152-4255304,exon:4256157-4256220	Cc_P_W_3,Cc_M_W_2,Cc_A_D_2	5,2,5	205234150	CCA0524S0335	- && sp|P32773|TOA1_YEAST Transcription initiation factor IIA large subunit OS=Saccharomyces cerevisiae (strain ATCC 204508 / S288c) OX=559292 GN=TOA1 PE=1 SV=1 && PF03153:Transcription factor IIA, alpha/beta subunit	0	0	0	0	5	0	0	0	2	0	0	0	0	5	0	0	0	0	0	0	0	136.877549344357	0	0	0	40.6355398431468	0	0	0	0	121.957168642373	0	0	0	0	0.672413189351557
novel_circ_0000520	scaffold15443	4420168	4423968	-	3800	317	CCA0524S0346;	exon:4420169-4420343	Cc_M_D_1,Cc_M_W_1	2,23	666292	CCA0524S0346	- && sp|Q9ZW06|PUM2_ARATH Pumilio homolog 2 OS=Arabidopsis thaliana OX=3702 GN=APUM2 PE=1 SV=1 && PF00806:Pumilio-family RNA binding repeat|PF07990:Nucleic acid binding protein NABP	0	0	0	0	0	2	23	0	0	0	0	0	0	0	0	0	0	0	0	0	0	0	117.653979645862	3958.01066942007	0	0	0	0	0	0	0	0	0	0	--	--
novel_circ_0000522	scaffold15443	4421579	4423968	-	2389	361	CCA0524S0346;	exon:4421580-4421690,exon:4423622-4423729,exon:4423827-4423968	Cc_P_W_1,Cc_P_W_2,Cc_M_W_2	4,2,5	270345510	CCA0524S0346	- && sp|Q9ZW06|PUM2_ARATH Pumilio homolog 2 OS=Arabidopsis thaliana OX=3702 GN=APUM2 PE=1 SV=1 && PF00806:Pumilio-family RNA binding repeat|PF07990:Nucleic acid binding protein NABP	4	0	2	0	0	0	0	0	5	0	0	0	0	0	0	0	0	231.91094619666	0	154.225786551511	0	0	0	0	0	101.588849607867	0	0	0	0	0	0	0	0	0	2.08369
novel_circ_0000523	scaffold15443	4421780	4423968	-	2188	463	CCA0524S0346;	exon:4421781-4421993,exon:4423622-4423729,exon:4423827-4423968	Cc_P_W_1,Cc_P_W_2,Cc_P_D_3,Cc_P_W_3,Cc_M_D_1,Cc_M_D_2,Cc_M_W_2,Cc_M_D_3,Cc_A_W_1,Cc_A_D_2,Cc_A_W_2,Cc_A_D_3,Cc_A_W_3	28,36,5,42,25,8,61,9,22,29,56,21,37	3.35369e+38	CCA0524S0346	- && sp|Q9ZW06|PUM2_ARATH Pumilio homolog 2 OS=Arabidopsis thaliana OX=3702 GN=APUM2 PE=1 SV=1 && PF00806:Pumilio-family RNA binding repeat|PF07990:Nucleic acid binding protein NABP	28	0	36	5	42	25	0	8	61	9	0	0	22	29	56	21	37	1623.37662337662	0	2776.06415792721	532.821824381927	1149.77141449259	1470.67474557327	0	348.416880797875	1239.38396521598	632.599985942223	0	0	1233.46041713389	707.351578125762	2003.7211965078	1538.3488389129	971.434572568788	4.28619960594111	28.5326536020609
novel_circ_0000524	scaffold15443	4421884	4423968	-	2084	359	CCA0524S0346;	exon:4421885-4421993,exon:4423622-4423729,exon:4423827-4423968	Cc_M_W_2	7	646	CCA0524S0346	- && sp|Q9ZW06|PUM2_ARATH Pumilio homolog 2 OS=Arabidopsis thaliana OX=3702 GN=APUM2 PE=1 SV=1 && PF00806:Pumilio-family RNA binding repeat|PF07990:Nucleic acid binding protein NABP	0	0	0	0	0	0	0	0	7	0	0	0	0	0	0	0	0	0	0	0	0	0	0	0	0	142.224389451014	0	0	0	0	0	0	0	0	--	--
novel_circ_0000525	scaffold15443	4423621	4423968	-	347	250	CCA0524S0346;	exon:4423622-4423729,exon:4423827-4423968	Cc_P_W_2,Cc_M_D_2,Cc_M_W_2,Cc_M_W_3,Cc_A_W_1,Cc_A_D_2,Cc_A_W_2,Cc_A_D_3,Cc_A_W_3	2,3,4,5,35,6,3,3,41	2.77245e+26	CCA0524S0346	- && sp|Q9ZW06|PUM2_ARATH Pumilio homolog 2 OS=Arabidopsis thaliana OX=3702 GN=APUM2 PE=1 SV=1 && PF00806:Pumilio-family RNA binding repeat|PF07990:Nucleic acid binding protein NABP	0	0	2	0	0	0	0	3	4	0	5	0	35	6	3	3	41	0	0	154.225786551511	0	0	0	0	130.656330299203	81.2710796862936	0	877.346902965432	0	1962.32339089482	146.348602370847	107.342206955775	219.764	1076.45452636001	0	0.754413007642073
novel_circ_0000526	scaffold15443	4466936	4468895	+	1959	339	CCA0524S0349;	exon:4466937-4467022,exon:4468053-4468114,exon:4468360-4468423,exon:4468769-4468895	Cc_M_W_2,Cc_A_W_3	10,13	534214	CCA0524S0349	- && sp|Q9M322|TFB1C_ARATH General transcription and DNA repair factor IIH subunit TFB1-3 OS=Arabidopsis thaliana OX=3702 GN=TFB1-3 PE=2 SV=2 && PF03909:BSD domain|PF08567:TFIIH p62 subunit, N-terminal domain	0	0	0	0	0	0	0	0	10	0	0	0	0	0	0	0	13	0	0	0	0	0	0	0	0	203.177699215734	0	0	0	0	0	0	0	341.314849821466	--	--
novel_circ_0000529	scaffold15443	4590308	4592118	-	1810	393	n/a	intergenic_region:4590309-4590556	Cc_P_D_2,Cc_M_W_2	3,3	54138	--	-	0	3	0	0	0	0	0	0	3	0	0	0	0	0	0	0	0	0	237.793278376665	0	0	0	0	0	0	60.9533097647202	0	0	0	0	0	0	0	0	1.8188104298179	0
novel_circ_0000530	scaffold15443	4591973	4593538	-	1565	267	CCA0524S0358;	exon:4591974-4592118	Cc_A_D_2,Cc_A_D_3	3,3	77103	CCA0524S0358	- && sp|Q93Y40|ORP3C_ARATH Oxysterol-binding protein-related protein 3C OS=Arabidopsis thaliana OX=3702 GN=ORP3C PE=2 SV=1 && PF01237:Oxysterol-binding protein	0	0	0	0	0	0	0	0	0	0	0	0	0	3	0	3	0	0	0	0	0	0	0	0	0	0	0	0	0	0	73.1743011854237	0	219.764	0	--	--
novel_circ_0003118	scaffold28723	1107487	1107858	-	371	371	n/a	intergenic_region:1107488-1107858	Cc_P_W_1	4	138	--	-	4	0	0	0	0	0	0	0	0	0	0	0	0	0	0	0	0	231.91094619666	0	0	0	0	0	0	0	0	0	0	0	0	0	0	0	0	0	1.32927838199293
novel_circ_0003120	scaffold28723	1194682	1194998	-	316	316	CCA0839S0139;	intron:1194683-1194998	Cc_A_W_1,Cc_A_D_3,Cc_A_W_3	3,4,4	135193173	CCA0839S0139	- && sp|Q8LAS7|CNBL2_ARATH Calcineurin B-like protein 2 OS=Arabidopsis thaliana OX=3702 GN=CBL2 PE=1 SV=2 && PF13499:EF-hand domain pair	0	0	0	0	0	0	0	0	0	0	0	0	3	0	0	4	4	0	0	0	0	0	0	0	0	0	0	0	0	168.199147790985	0	0	293.019	105.01995379122	--	--
novel_circ_0003121	scaffold28723	1194682	1195147	-	465	394	CCA0839S0139;	exon:1194683-1194735,exon:1194807-1195147	Cc_P_W_1,Cc_P_D_2,Cc_P_W_2,Cc_P_D_3,Cc_P_W_3,Cc_M_D_1,Cc_M_W_1,Cc_M_D_2,Cc_M_W_2,Cc_M_D_3,Cc_M_W_3,Cc_A_D_1,Cc_A_W_1,Cc_A_D_2,Cc_A_W_2,Cc_A_D_3,Cc_A_W_3	31,17,13,13,96,68,26,44,131,26,15,15,43,133,98,32,139	2.48442e+50	CCA0839S0139	- && sp|Q8LAS7|CNBL2_ARATH Calcineurin B-like protein 2 OS=Arabidopsis thaliana OX=3702 GN=CBL2 PE=1 SV=2 && PF13499:EF-hand domain pair	31	17	13	13	96	68	26	44	131	26	15	15	43	133	98	32	139	1797.30983302412	1347.49524413443	1002.46761258482	1385.33674339301	2628.04894741165	4000.23530795929	4474.27293064877	1916.29284438831	2661.62785972612	1827.51107049975	2632.0407088963	2021.56334231806	2410.85445167078	3244.06068588712	3506.51209388865	2344.1506116768	3649.44339424491	21.4507114110816	28.1159252456686
novel_circ_0003122	scaffold28723	1309450	1311448	-	1998	418	CCA0839S0151;	exon:1309451-1309602,exon:1309910-1309956,exon:1310050-1310136,exon:1310261-1310312,exon:1311369-1311448	Cc_M_W_3	6	205	CCA0839S0151	- && sp|Q04264|PDS5_YEAST Sister chromatid cohesion protein PDS5 OS=Saccharomyces cerevisiae (strain ATCC 204508 / S288c) OX=559292 GN=PDS5 PE=1 SV=1 && -	0	0	0	0	0	0	0	0	0	0	6	0	0	0	0	0	0	0	0	0	0	0	0	0	0	0	0	1052.81628355852	0	0	0	0	0	0	--	--
novel_circ_0003125	scaffold28723	1558227	1559416	-	1189	269	CCA0839S0167;	exon:1558228-1558342,exon:1558923-1559011,exon:1559352-1559416	Cc_P_D_3,Cc_A_D_2	3,4	173477	CCA0839S0167	- && sp|Q5RC80|RBM39_PONAB RNA-binding protein 39 OS=Pongo abelii OX=9601 GN=RBM39 PE=2 SV=1 && PF00076:RNA recognition motif. (a.k.a. RRM, RBD, or RNP domain)|PF15519:linker between RRM2 and RRM3 domains in RBM39 protein	0	0	0	3	0	0	0	0	0	0	0	0	0	4	0	0	0	0	0	0	319.693094629156	0	0	0	0	0	0	0	0	0	97.5657349138982	0	0	0	2.57171976356466	0
novel_circ_0003126	scaffold28723	1559078	1560178	-	1100	348	CCA0839S0167;	exon:1559079-1559277,exon:1559352-1559416,exon:1560095-1560178	Cc_M_W_2,Cc_A_D_2,Cc_A_W_3	2,5,19	406522230	CCA0839S0167	- && sp|Q5RC80|RBM39_PONAB RNA-binding protein 39 OS=Pongo abelii OX=9601 GN=RBM39 PE=2 SV=1 && PF00076:RNA recognition motif. (a.k.a. RRM, RBD, or RNP domain)|PF15519:linker between RRM2 and RRM3 domains in RBM39 protein	0	0	0	0	0	0	0	0	2	0	0	0	0	5	0	0	19	0	0	0	0	0	0	0	0	40.6355398431468	0	0	0	0	121.957168642373	0	0	498.844780508297	--	--
novel_circ_0003127	scaffold28723	1559078	1560958	-	1880	431	CCA0839S0167;	exon:1559079-1559277	Cc_A_D_1	5	171	CCA0839S0167	- && sp|Q5RC80|RBM39_PONAB RNA-binding protein 39 OS=Pongo abelii OX=9601 GN=RBM39 PE=2 SV=1 && PF00076:RNA recognition motif. (a.k.a. RRM, RBD, or RNP domain)|PF15519:linker between RRM2 and RRM3 domains in RBM39 protein	0	0	0	0	0	0	0	0	0	0	0	5	0	0	0	0	0	0	0	0	0	0	0	0	0	0	0	0	673.854447439353	0	0	0	0	0	--	--
novel_circ_0003128	scaffold28723	1665733	1666585	-	852	467	CCA0839S0170;	exon:1665734-1665930,exon:1666081-1666137,exon:1666273-1666377,exon:1666478-1666585	Cc_P_W_1,Cc_P_W_2,Cc_M_W_2	13,4,11	481557808	CCA0839S0170	- && sp|Q9FIB6|PS12A_ARATH 26S proteasome non-ATPase regulatory subunit 12 homolog A OS=Arabidopsis thaliana OX=3702 GN=RPN5A PE=1 SV=1 && PF18098:26S proteasome regulatory subunit RPN5 C-terminal domain|PF01399:PCI domain	13	0	4	0	0	0	0	0	11	0	0	0	0	0	0	0	0	753.710575139147	0	308.451573103023	0	0	0	0	0	223.495469137307	0	0	0	0	0	0	0	0	0	5.82898075676116
novel_circ_0003129	scaffold28723	17357	21482	+	4125	355	n/a	intergenic_region:17358-17455,intergenic_region:17545-17643,intergenic_region:17732-17788	Cc_A_W_1,Cc_A_D_3	4,7	28,63	--	-	0	0	0	0	0	0	0	0	0	0	0	0	4	0	0	7	0	0	0	0	0	0	0	0	0	0	0	0	0	224.265530387979	0	0	512.783	0	--	--
novel_circ_0003130	scaffold28723	641230	641725	+	495	495	CCA0839S0074;	exon:641231-641725	Cc_P_W_1,Cc_P_W_2,Cc_P_D_3,Cc_P_W_3,Cc_M_W_2,Cc_M_D_3	7,6,11,28,5,6	16,28,518,11,134,867	CCA0839S0074	- && sp|Q0JIL1|NRX2_ORYSJ Probable nucleoredoxin 2 OS=Oryza sativa subsp. japonica OX=39947 GN=Os01g0794400 PE=2 SV=1 && PF03107:C1 domain|PF13905:Thioredoxin-like	7	0	6	11	28	0	0	0	5	6	0	0	0	0	0	0	0	405.844155844156	0	462.677359654534	1172.20801364024	766.514276328397	0	0	0	101.588849607867	421.733323961482	0	0	0	0	0	0	0	9.42963913307043	8.35499005178256
novel_circ_0003131	scaffold28723	888420	890234	-	1814	212	CCA0839S0106;	exon:890123-890234	Cc_M_D_3	3	649	CCA0839S0106	- && sp|Q940P8|TCPB_ARATH T-complex protein 1 subunit beta OS=Arabidopsis thaliana OX=3702 GN=CCT2 PE=1 SV=1 && PF00118:TCP-1/cpn60 chaperonin family	0	0	0	0	0	0	0	0	0	3	0	0	0	0	0	0	0	0	0	0	0	0	0	0	0	0	210.866661980741	0	0	0	0	0	0	0	--	--
novel_circ_0003133	scaffold28723	907095	908668	-	1573	790	CCA0839S0108;	exon:907096-907141,exon:907309-907464	Cc_P_W_2	4	249	CCA0839S0108	- && - && -	0	0	4	0	0	0	0	0	0	0	0	0	0	0	0	0	0	0	0	308.451573103023	0	0	0	0	0	0	0	0	0	0	0	0	0	0	0	1.50882601528415
novel_circ_0003136	scaffold28723	917205	919024	-	1819	323	CCA0839S0109;	exon:917206-917347,exon:917729-917811,exon:918927-919024	Cc_M_D_1,Cc_M_D_2,Cc_M_W_2,Cc_M_D_3,Cc_A_D_2	3,11,7,5,9	400479374376232	CCA0839S0109	- && sp|Q5F471|PP6R3_CHICK Serine/threonine-protein phosphatase 6 regulatory subunit 3 OS=Gallus gallus OX=9031 GN=PPP6R3 PE=2 SV=1 && PF04499:SIT4 phosphatase-associated protein	0	0	0	0	0	3	0	11	7	5	0	0	0	9	0	0	0	0	0	0	0	0	176.480969468792	0	479.073211097078	142.224389451014	351.444436634568	0	0	0	219.522903556271	0	0	0	--	--
novel_circ_0003137	scaffold28723	917205	923794	-	6589	285	CCA0839S0109;	exon:917206-917347,exon:917729-917811,exon:923735-923794	Cc_P_D_2,Cc_P_W_2,Cc_M_D_2,Cc_M_W_2,Cc_A_W_2	3,5,7,3,3	621364478400221	CCA0839S0109	- && sp|Q5F471|PP6R3_CHICK Serine/threonine-protein phosphatase 6 regulatory subunit 3 OS=Gallus gallus OX=9031 GN=PPP6R3 PE=2 SV=1 && PF04499:SIT4 phosphatase-associated protein	0	3	5	0	0	0	0	7	3	0	0	0	0	0	3	0	0	0	237.793278376665	385.564466378779	0	0	0	0	304.86477069814	60.9533097647202	0	0	0	0	0	107.342206955775	0	0	1.8188104298179	1.88603251910518
novel_circ_0003139	scaffold28723	921425	923794	-	2369	475	CCA0839S0109;	exon:921426-921628,exon:921774-921868,exon:923243-923359,exon:923735-923794	Cc_P_W_1,Cc_P_D_2,Cc_P_W_2,Cc_P_D_3,Cc_P_W_3,Cc_M_D_1,Cc_M_D_2,Cc_M_W_2,Cc_M_D_3,Cc_M_W_3,Cc_A_D_1,Cc_A_D_2,Cc_A_W_2,Cc_A_D_3,Cc_A_W_3	5,10,17,13,45,12,37,33,51,6,5,39,6,13,39	2.99579e+44	CCA0839S0109	- && sp|Q5F471|PP6R3_CHICK Serine/threonine-protein phosphatase 6 regulatory subunit 3 OS=Gallus gallus OX=9031 GN=PPP6R3 PE=2 SV=1 && PF04499:SIT4 phosphatase-associated protein	5	10	17	13	45	12	0	37	33	51	6	5	0	39	6	13	39	289.888682745826	792.644261255548	1310.91918568785	1385.33674339301	1231.89794409921	705.923877875169	0	1611.42807369017	670.486407411922	3584.73325367259	1052.81628355852	673.854447439353	0	951.265915410508	214.68441391155	952.311	1023.9445494644	17.2068204081732	14.1258272466128
novel_circ_0003140	scaffold28723	921425	936008	-	14583	470	CCA0839S0109;	exon:921426-921628,exon:926636-926711,exon:926794-926880,exon:935905-936008	Cc_M_W_2	9	600	CCA0839S0109	- && sp|Q5F471|PP6R3_CHICK Serine/threonine-protein phosphatase 6 regulatory subunit 3 OS=Gallus gallus OX=9031 GN=PPP6R3 PE=2 SV=1 && PF04499:SIT4 phosphatase-associated protein	0	0	0	0	0	0	0	0	9	0	0	0	0	0	0	0	0	0	0	0	0	0	0	0	0	182.859929294161	0	0	0	0	0	0	0	0	--	--
novel_circ_0003141	scaffold28723	923242	936008	-	12766	291	CCA0839S0109;	exon:926794-926880,exon:935905-936008	Cc_A_W_2	3	339	CCA0839S0109	- && sp|Q5F471|PP6R3_CHICK Serine/threonine-protein phosphatase 6 regulatory subunit 3 OS=Gallus gallus OX=9031 GN=PPP6R3 PE=2 SV=1 && PF04499:SIT4 phosphatase-associated protein	0	0	0	0	0	0	0	0	0	0	0	0	0	0	3	0	0	0	0	0	0	0	0	0	0	0	0	0	0	0	0	107.342206955775	0	0	--	--
novel_circ_0005606	scaffold65275	156459	156814	+	355	355	CCA1503S0009;	exon:156460-156814	Cc_P_W_1,Cc_P_W_2,Cc_P_D_3,Cc_P_W_3,Cc_M_D_1,Cc_M_W_2,Cc_A_D_2,Cc_A_W_2,Cc_A_W_3	13,6,2,28,21,11,36,4,28	1.55214e+26	CCA1503S0009	- && sp|Q6DBN5|PUB62_ARATH U-box domain-containing protein 62 OS=Arabidopsis thaliana OX=3702 GN=PUB62 PE=2 SV=1 && -	13	0	6	2	28	21	0	0	11	0	0	0	0	36	4	0	28	753.710575139147	0	462.677359654534	213.128729752771	766.514276328397	1235.36678628155	0	0	223.495469137307	0	0	0	0	878.091614225084	143.123	0	735.139676538542	1.71447984237644	10.348907624772
novel_circ_0005607	scaffold65275	156459	159312	+	2853	437	CCA1503S0009;	exon:156460-156814,exon:159231-159312	Cc_P_D_3	3	245	CCA1503S0009	- && sp|Q6DBN5|PUB62_ARATH U-box domain-containing protein 62 OS=Arabidopsis thaliana OX=3702 GN=PUB62 PE=2 SV=1 && -	0	0	0	3	0	0	0	0	0	0	0	0	0	0	0	0	0	0	0	0	319.693094629156	0	0	0	0	0	0	0	0	0	0	0	0	0	2.57171976356466	0
novel_circ_0005608	scaffold65275	156459	163542	+	7083	240	CCA1503S0009;	exon:159231-159312,exon:163485-163542	Cc_P_W_3,Cc_M_W_3	4,3	225230	CCA1503S0009	- && sp|Q6DBN5|PUB62_ARATH U-box domain-containing protein 62 OS=Arabidopsis thaliana OX=3702 GN=PUB62 PE=2 SV=1 && -	0	0	0	0	4	0	0	0	0	0	3	0	0	0	0	0	0	0	0	0	0	109.502039475485	0	0	0	0	0	526.408141779259	0	0	0	0	0	0	0	0.537930551481245
novel_circ_0005610	scaffold65275	80202	80752	+	550	460	CCA1503S0003;	exon:80203-80403,exon:80494-80752	Cc_P_D_2,Cc_P_D_3,Cc_M_D_1,Cc_M_D_2,Cc_M_W_2,Cc_A_D_1,Cc_A_W_1,Cc_A_D_2,Cc_A_W_2,Cc_A_D_3,Cc_A_W_3	2,10,5,15,13,3,4,24,29,2,32	8.41932e+35	CCA1503S0003	- && sp|B0BNC9|QORL2_RAT Quinone oxidoreductase-like protein 2 OS=Rattus norvegicus OX=10116 PE=2 SV=1 && PF00107:Zinc-binding dehydrogenase|PF08240:Alcohol dehydrogenase GroES-like domain	0	2	0	10	0	5	0	15	13	0	0	3	4	24	29	2	32	0	158.52885225111	0	1065.64364876385	0	294.134949114654	0	653.281651496015	264.131008980454	0	0	404.312668463612	224.265530387979	585.394409483389	1037.64133390583	146.509	840.159630329763	9.78493949842748	0
novel_circ_0005611	scaffold65275	80202	81024	+	822	345	CCA1503S0003;	exon:80203-80403	Cc_A_W_2	2	586	CCA1503S0003	- && sp|B0BNC9|QORL2_RAT Quinone oxidoreductase-like protein 2 OS=Rattus norvegicus OX=10116 PE=2 SV=1 && PF00107:Zinc-binding dehydrogenase|PF08240:Alcohol dehydrogenase GroES-like domain	0	0	0	0	0	0	0	0	0	0	0	0	0	0	2	0	0	0	0	0	0	0	0	0	0	0	0	0	0	0	0	71.5615	0	0	--	--
novel_circ_0000759	scaffold15992	1215712	1216352	-	640	640	CCA0535S0053;	exon:1215713-1216352	Cc_P_W_2	2	576	CCA0535S0053	- && sp|Q570C0|TIR1_ARATH Protein TRANSPORT INHIBITOR RESPONSE 1 OS=Arabidopsis thaliana OX=3702 GN=TIR1 PE=1 SV=2 && PF18791:Transport inhibitor response 1 protein domain|PF18511:F-box	0	0	2	0	0	0	0	0	0	0	0	0	0	0	0	0	0	0	0	154.225786551511	0	0	0	0	0	0	0	0	0	0	0	0	0	0	0	0.754413007642073
novel_circ_0000760	scaffold15992	1566075	1571286	-	5211	252	n/a	intergenic_region:1566076-1566226	Cc_A_D_3	6	286	--	-	0	0	0	0	0	0	0	0	0	0	0	0	0	0	0	6	0	0	0	0	0	0	0	0	0	0	0	0	0	0	0	0	439.528	0	--	--
novel_circ_0000762	scaffold15992	1731168	1734995	-	3827	490	CCA0535S0097;	exon:1731169-1731249	Cc_A_W_1	7	589	CCA0535S0097	- && - && -	0	0	0	0	0	0	0	0	0	0	0	0	7	0	0	0	0	0	0	0	0	0	0	0	0	0	0	0	0	392.464678178964	0	0	0	0	--	--
novel_circ_0000763	scaffold15992	1768206	1777598	+	9392	322	CCA0535S0099;	exon:1768207-1768317,exon:1777388-1777598	Cc_M_D_2	4	256	CCA0535S0099	- && sp|F4IN69|MD33B_ARATH Mediator of RNA polymerase II transcription subunit 33B OS=Arabidopsis thaliana OX=3702 GN=MED33B PE=1 SV=1 && -	0	0	0	0	0	0	0	4	0	0	0	0	0	0	0	0	0	0	0	0	0	0	0	0	174.208440398937	0	0	0	0	0	0	0	0	0	--	--
novel_circ_0000764	scaffold15992	1777250	1777598	+	348	348	CCA0535S0099;	exon:1777251-1777598	Cc_P_W_1,Cc_P_D_2,Cc_P_W_2,Cc_P_W_3,Cc_M_D_1,Cc_M_D_2,Cc_M_W_2,Cc_M_D_3,Cc_M_W_3,Cc_A_D_2,Cc_A_W_3	20,10,7,11,4,28,7,12,3,18,6	73,192,83,94,199,247,179,299,144,210,121	CCA0535S0099	- && sp|F4IN69|MD33B_ARATH Mediator of RNA polymerase II transcription subunit 33B OS=Arabidopsis thaliana OX=3702 GN=MED33B PE=1 SV=1 && -	20	10	7	0	11	4	0	28	7	12	3	0	0	18	0	0	6	1159.5547309833	792.644261255548	539.79025293029	0	301.130608557584	235.307959291723	0	1219.45908279256	142.224389451014	843.466647922963	526.408141779259	0	0	439.045807112542	0	0	157.529930686831	6.06270143272633	10.7661464532853
novel_circ_0000765	scaffold15992	1862831	1863288	+	457	457	CCA0535S0103;	exon:1862832-1863288	Cc_P_D_3	3	146	CCA0535S0103	- && sp|F4IZM8|HUAL3_ARATH Protein HUA2-LIKE 3 OS=Arabidopsis thaliana OX=3702 GN=HULK3 PE=2 SV=1 && PF00855:PWWP domain|PF04818:CID domain	0	0	0	3	0	0	0	0	0	0	0	0	0	0	0	0	0	0	0	0	319.693094629156	0	0	0	0	0	0	0	0	0	0	0	0	0	2.57171976356466	0
novel_circ_0000766	scaffold15992	1910186	1911055	-	869	348	CCA0535S0104;	exon:1910187-1910264,exon:1910650-1910715,exon:1910852-1911055	Cc_P_W_1,Cc_P_D_2,Cc_P_W_2,Cc_M_D_1,Cc_M_W_1,Cc_M_D_2,Cc_M_W_2,Cc_M_W_3,Cc_A_W_1,Cc_A_D_2,Cc_A_W_2,Cc_A_D_3,Cc_A_W_3	23,9,12,8,2,11,71,8,19,44,34,18,21	4.33422e+48	CCA0535S0104	- && sp|Q69WS3|BH094_ORYSJ Transcription factor BHLH094 OS=Oryza sativa subsp. japonica OX=39947 GN=BHLH094 PE=1 SV=2 && PF00010:Helix-loop-helix DNA-binding domain	23	9	12	0	0	8	2	11	71	0	8	0	19	44	34	18	21	1333.4879406308	713.379835129994	925.354719309069	0	0	470.615918583446	344.174840819136	479.073211097078	1442.56166443171	0	1403.75504474469	0	1065.2612693429	1073.22308405288	1216.54501216545	1318.5847190682	551.354757403907	5.4564312894537	12.1698287423118
novel_circ_0000767	scaffold15992	1912213	1912468	-	255	255	CCA0535S0104;	exon:1912214-1912468	Cc_M_D_2	6	1145	CCA0535S0104	- && sp|Q69WS3|BH094_ORYSJ Transcription factor BHLH094 OS=Oryza sativa subsp. japonica OX=39947 GN=BHLH094 PE=1 SV=2 && PF00010:Helix-loop-helix DNA-binding domain	0	0	0	0	0	0	0	6	0	0	0	0	0	0	0	0	0	0	0	0	0	0	0	0	261.312660598406	0	0	0	0	0	0	0	0	0	--	--
novel_circ_0000768	scaffold15992	1912213	1914331	-	2118	302	CCA0535S0104;	exon:1913289-1913430,exon:1914272-1914331	Cc_P_W_2	2	498	CCA0535S0104	- && sp|Q69WS3|BH094_ORYSJ Transcription factor BHLH094 OS=Oryza sativa subsp. japonica OX=39947 GN=BHLH094 PE=1 SV=2 && PF00010:Helix-loop-helix DNA-binding domain	0	0	2	0	0	0	0	0	0	0	0	0	0	0	0	0	0	0	0	154.225786551511	0	0	0	0	0	0	0	0	0	0	0	0	0	0	0	0.754413007642073
novel_circ_0000769	scaffold15992	1912213	1914336	-	2123	165	CCA0535S0104;	exon:1914272-1914336	Cc_P_W_1,Cc_P_D_2,Cc_P_W_2,Cc_P_D_3,Cc_P_W_3,Cc_M_D_1,Cc_M_W_1,Cc_M_D_2,Cc_M_W_2,Cc_M_D_3,Cc_M_W_3,Cc_A_W_1,Cc_A_D_2,Cc_A_W_2,Cc_A_D_3	39,23,44,15,12,22,3,38,57,40,6,8,17,7,2	3.96377e+50	CCA0535S0104	- && sp|Q69WS3|BH094_ORYSJ Transcription factor BHLH094 OS=Oryza sativa subsp. japonica OX=39947 GN=BHLH094 PE=1 SV=2 && PF00010:Helix-loop-helix DNA-binding domain	39	23	44	15	12	22	3	38	57	40	6	0	8	17	7	2	0	2261.13172541744	1823.08180088776	3392.96730413325	1598.46547314578	328.506118426456	1294.19377610448	516.262261228704	1654.9801837899	1158.11288552968	2811.55549307654	1052.81628355852	0	448.531060775959	414.654373384068	250.465149563475	146.509	0	26.8028121130939	31.1713420470004
novel_circ_0000772	scaffold15992	2600441	2601069	+	628	329	CCA0535S0141;	intron:2600442-2600488,intron:2600576-2600677,intron:2600804-2600899,intron:2600986-2601069	Cc_M_W_2,Cc_A_D_2	10,6	413513	CCA0535S0141	- && sp|Q07796|SODC_IPOBA Superoxide dismutase [Cu-Zn] OS=Ipomoea batatas OX=4120 GN=SODCC PE=2 SV=2 && PF00080:Copper/zinc superoxide dismutase (SODC)	0	0	0	0	0	0	0	0	10	0	0	0	0	6	0	0	0	0	0	0	0	0	0	0	0	203.177699215734	0	0	0	0	146.348602370847	0	0	0	--	--
novel_circ_0005600	scaffold65273	2533	2696	+	163	163	CCA1502S0002;	intron:2534-2696	Cc_P_W_1,Cc_P_W_3,Cc_M_W_3,Cc_A_W_1	14,15,20,8	4.6101e+16	CCA1502S0002	- && - && -	14	0	0	0	15	0	0	0	0	0	20	0	8	0	0	0	0	811.688311688312	0	0	0	410.63264803307	0	0	0	0	0	3509.38761186173	0	448.531060775959	0	0	0	0	0	6.66971390502992
novel_circ_0004915	scaffold47751	241460	242941	-	1481	566	CCA1181S0015;	intron:241461-241551,intron:241668-241733	Cc_P_D_3,Cc_P_W_3,Cc_M_W_1,Cc_M_W_2,Cc_A_W_1,Cc_A_D_2,Cc_A_W_2	5,6,2,10,4,10,3	9.5853e+21	CCA1181S0015	- && sp|O80386|CIP7_ARATH COP1-interacting protein 7 OS=Arabidopsis thaliana OX=3702 GN=CIP7 PE=1 SV=1 && -	0	0	0	5	6	0	2	0	10	0	0	0	4	10	3	0	0	0	0	0	532.821824381927	164.253059213228	0	344.174840819136	0	203.177699215734	0	0	0	224.265530387979	243.914337284746	107.342206955775	0	0	4.28619960594111	0.806895827221868
novel_circ_0006014	scaffold68630	197864	205147	+	7283	375	CCA1696S0012;	exon:197865-198117	Cc_P_W_1,Cc_P_D_2,Cc_M_W_2,Cc_A_D_2,Cc_A_W_2	3,2,4,11,3	55,42,185,210,145	CCA1696S0012	- && sp|Q6NTR1|EFNMT_XENLA eEF1A lysine and N-terminal methyltransferase OS=Xenopus laevis OX=8355 GN=eef1aknmt PE=2 SV=1 && PF08241:Methyltransferase domain	3	2	0	0	0	0	0	0	4	0	0	0	0	11	3	0	0	173.933209647495	158.52885225111	0	0	0	0	0	0	81.2710796862936	0	0	0	0	268.30577101322	107.342206955775	0	0	1.21254028654527	0.996958786494697
novel_circ_0006015	scaffold68630	231794	238082	-	6288	311	CCA1696S0014;	exon:231795-231910,exon:236111-236216,exon:237994-238082	Cc_P_D_3,Cc_P_W_3,Cc_M_D_1,Cc_M_W_2,Cc_M_D_3,Cc_A_D_2	4,8,11,14,5,17	1.73149e+17	CCA1696S0014	- && sp|Q9SCV3|BGAL9_ARATH Beta-galactosidase 9 OS=Arabidopsis thaliana OX=3702 GN=BGAL9 PE=2 SV=1 && PF02140:Galactose binding lectin domain|PF01301:Glycosyl hydrolases family 35|PF17834:Beta-sandwich domain in beta galactosidase	0	0	0	4	8	11	0	0	14	5	0	0	0	17	0	0	0	0	0	0	426.257459505541	219.00407895097	647.096888052238	0	0	284.448778902028	351.444436634568	0	0	0	414.654373384068	0	0	0	3.42895968475288	1.07586110296249
novel_circ_0006017	scaffold68630	239773	242214	-	2441	211	CCA1696S0014;	exon:239774-239917,exon:242148-242214	Cc_P_W_1,Cc_M_D_1	2,4	84136	CCA1696S0014	- && sp|Q9SCV3|BGAL9_ARATH Beta-galactosidase 9 OS=Arabidopsis thaliana OX=3702 GN=BGAL9 PE=2 SV=1 && PF02140:Galactose binding lectin domain|PF01301:Glycosyl hydrolases family 35|PF17834:Beta-sandwich domain in beta galactosidase	2	0	0	0	0	4	0	0	0	0	0	0	0	0	0	0	0	115.95547309833	0	0	0	0	235.307959291723	0	0	0	0	0	0	0	0	0	0	0	0	0.664639190996464
novel_circ_0006018	scaffold68630	310822	311381	-	559	349	CCA1696S0018;	exon:310823-310924,exon:311017-311181,exon:311300-311381	Cc_P_W_3	15	135	CCA1696S0018	- && sp|Q5YLB5|GYRA_NICBE DNA gyrase subunit A, chloroplastic/mitochondrial OS=Nicotiana benthamiana OX=4100 GN=GYRA PE=2 SV=1 && PF03989:DNA gyrase C-terminal domain, beta-propeller|PF00521:DNA gyrase/topoisomerase IV, subunit A	0	0	0	0	15	0	0	0	0	0	0	0	0	0	0	0	0	0	0	0	0	410.63264803307	0	0	0	0	0	0	0	0	0	0	0	0	0	2.01723956805467
novel_circ_0006019	scaffold68630	318767	322907	-	4140	445	CCA1696S0018;	exon:318768-318925,exon:319024-319149,exon:322312-322401	Cc_M_D_1,Cc_M_D_2,Cc_M_W_2,Cc_M_W_3,Cc_A_D_1,Cc_A_W_1,Cc_A_D_2,Cc_A_W_2,Cc_A_D_3,Cc_A_W_3	6,13,17,2,5,17,51,20,12,9	117,71,170,109,84,99,184,115,80,114	CCA1696S0018	- && sp|Q5YLB5|GYRA_NICBE DNA gyrase subunit A, chloroplastic/mitochondrial OS=Nicotiana benthamiana OX=4100 GN=GYRA PE=2 SV=1 && PF03989:DNA gyrase C-terminal domain, beta-propeller|PF00521:DNA gyrase/topoisomerase IV, subunit A	0	0	0	0	0	6	0	13	17	0	2	5	17	51	20	12	9	0	0	0	0	0	352.961938937585	0	566.177431296546	345.402088666748	0	350.938761186173	673.854447439353	953.128504148912	1243.9631201522	715.615	879.056	236.294896030246	--	--
novel_circ_0006023	scaffold68630	338677	343139	-	4462	309	CCA1696S0018;	exon:338678-338740,exon:339947-340045,exon:340136-340180,exon:343038-343139	Cc_P_W_1,Cc_A_D_2,Cc_A_W_2,Cc_A_D_3	3,4,5,2	70,264,154,89	CCA1696S0018	- && sp|Q5YLB5|GYRA_NICBE DNA gyrase subunit A, chloroplastic/mitochondrial OS=Nicotiana benthamiana OX=4100 GN=GYRA PE=2 SV=1 && PF03989:DNA gyrase C-terminal domain, beta-propeller|PF00521:DNA gyrase/topoisomerase IV, subunit A	3	0	0	0	0	0	0	0	0	0	0	0	0	4	5	2	0	173.933209647495	0	0	0	0	0	0	0	0	0	0	0	0	97.5657349138982	178.903678259625	146.509	0	0	0.996958786494697
novel_circ_0002452	scaffold24375	141123	141575	+	452	311	n/a	intergenic_region:141365-141575	Cc_P_D_3,Cc_M_D_2	2,4	75,24	--	-	0	0	0	2	0	0	0	4	0	0	0	0	0	0	0	0	0	0	0	0	213.128729752771	0	0	0	174.208440398937	0	0	0	0	0	0	0	0	0	1.71447984237644	0
novel_circ_0002454	scaffold24375	568919	569737	-	818	440	CCA0729S0022;	exon:569398-569737	Cc_M_W_2	7	563	CCA0729S0022	- && sp|Q0D5G4|Y7633_ORYSJ B3 domain-containing protein Os07g0563300 OS=Oryza sativa subsp. japonica OX=39947 GN=Os07g0563300 PE=3 SV=2 && PF02362:B3 DNA binding domain|PF07496:CW-type Zinc Finger	0	0	0	0	0	0	0	0	7	0	0	0	0	0	0	0	0	0	0	0	0	0	0	0	0	142.224389451014	0	0	0	0	0	0	0	0	--	--
novel_circ_0002559	scaffold25134	153303	154437	+	1134	193	CCA0749S0007;	exon:153304-153423,exon:154365-154437	Cc_M_D_2	3	880	CCA0749S0007	- && sp|Q945K7|IDH5_ARATH Isocitrate dehydrogenase [NAD] catalytic subunit 5, mitochondrial OS=Arabidopsis thaliana OX=3702 GN=IDH5 PE=1 SV=1 && PF00180:Isocitrate/isopropylmalate dehydrogenase	0	0	0	0	0	0	0	3	0	0	0	0	0	0	0	0	0	0	0	0	0	0	0	0	130.656330299203	0	0	0	0	0	0	0	0	0	--	--
novel_circ_0002560	scaffold25134	293772	294839	-	1067	150	CCA0749S0016;	exon:294790-294839	Cc_P_W_1,Cc_M_W_2,Cc_A_W_1,Cc_A_W_2,Cc_A_W_3	12,17,3,5,15	6341676514785540	CCA0749S0016	- && - && PF00249:Myb-like DNA-binding domain	12	0	0	0	0	0	0	0	17	0	0	0	3	0	5	0	15	695.732838589981	0	0	0	0	0	0	0	345.402088666748	0	0	0	168.199147790985	0	178.903678259625	0	393.824826717076	0	3.98783514597879
novel_circ_0002561	scaffold25134	294485	296653	-	2168	340	CCA0749S0016;	exon:294486-294582,exon:294790-294839,exon:296461-296653	Cc_M_W_2	3	1523	CCA0749S0016	- && - && PF00249:Myb-like DNA-binding domain	0	0	0	0	0	0	0	0	3	0	0	0	0	0	0	0	0	0	0	0	0	0	0	0	0	60.9533097647202	0	0	0	0	0	0	0	0	--	--
novel_circ_0002563	scaffold25134	601188	602509	+	1321	156	n/a	intergenic_region:602454-602509	Cc_P_W_1,Cc_P_D_2,Cc_P_D_3	9,53,26	46243299	--	-	9	53	0	26	0	0	0	0	0	0	0	0	0	0	0	0	0	521.799628942486	4201.01458465441	0	2770.67348678602	0	0	0	0	0	0	0	0	0	0	0	0	0	54.4205555443433	2.99087635948409
novel_circ_0001373	scaffold18489	1046976	1050198	+	3222	206	CCA0601S0048;	intron:1050093-1050198	Cc_P_W_1	2	17	CCA0601S0048	- && sp|Q6Q151|CYP59_ARATH Peptidyl-prolyl cis-trans isomerase CYP59 OS=Arabidopsis thaliana OX=3702 GN=CYP59 PE=1 SV=1 && PF00160:Cyclophilin type peptidyl-prolyl cis-trans isomerase/CLD|PF00076:RNA recognition motif. (a.k.a. RRM, RBD, or RNP domain)	2	0	0	0	0	0	0	0	0	0	0	0	0	0	0	0	0	115.95547309833	0	0	0	0	0	0	0	0	0	0	0	0	0	0	0	0	0	0.664639190996464
novel_circ_0001376	scaffold18489	1503407	1513779	-	10372	331	CCA0601S0076;	exon:1512036-1512161,exon:1513640-1513779	Cc_P_W_2	5	1036	CCA0601S0076	- && sp|Q9CAB6|UEV1B_ARATH Ubiquitin-conjugating enzyme E2 variant 1B OS=Arabidopsis thaliana OX=3702 GN=UEV1B PE=1 SV=1 && PF00179:Ubiquitin-conjugating enzyme	0	0	5	0	0	0	0	0	0	0	0	0	0	0	0	0	0	0	0	385.564466378779	0	0	0	0	0	0	0	0	0	0	0	0	0	0	0	1.88603251910518
novel_circ_0001378	scaffold18489	1567109	1567362	-	253	155	CCA0601S0080;	exon:1567110-1567198,exon:1567297-1567362	Cc_P_W_1	4	195	CCA0601S0080	- && - && PF05620:SRP-independent targeting protein 2/TMEM208	4	0	0	0	0	0	0	0	0	0	0	0	0	0	0	0	0	231.91094619666	0	0	0	0	0	0	0	0	0	0	0	0	0	0	0	0	0	1.32927838199293
novel_circ_0001380	scaffold18489	1847088	1848933	-	1845	544	n/a	intergenic_region:1847089-1847269,intergenic_region:1848065-1848358,intergenic_region:1848865-1848933	Cc_P_W_1,Cc_P_W_2,Cc_P_W_3,Cc_M_D_2,Cc_M_W_2	2,4,19,3,18	248308326457447	--	-	2	0	4	0	19	0	0	3	18	0	0	0	0	0	0	0	0	115.95547309833	0	308.451573103023	0	520.134687508555	0	0	130.656330299203	365.719858588321	0	0	0	0	0	0	0	0	0	4.72863532581653
novel_circ_0001381	scaffold18489	1861106	1862323	-	1217	245	CCA0601S0105;	exon:1861107-1861235,exon:1862208-1862323	Cc_M_D_2,Cc_M_W_2	5,3	418527	CCA0601S0105	- && sp|Q9ZU97|VAC14_ARATH Protein VAC14 homolog OS=Arabidopsis thaliana OX=3702 GN=VAC14 PE=1 SV=2 && PF12755:Vacuolar 14 Fab1-binding region|PF11916:Vacuolar protein 14 C-terminal Fig4p binding	0	0	0	0	0	0	0	5	3	0	0	0	0	0	0	0	0	0	0	0	0	0	0	0	217.760550498672	60.9533097647202	0	0	0	0	0	0	0	0	--	--
novel_circ_0001383	scaffold18489	1945976	1946664	-	688	548	CCA0601S0106;	exon:1945977-1946305	Cc_P_D_2,Cc_P_W_2,Cc_P_D_3,Cc_P_W_3,Cc_M_D_1,Cc_M_D_2,Cc_M_W_2,Cc_A_D_1,Cc_A_D_2,Cc_A_W_2,Cc_A_W_3	4,10,4,45,11,12,19,6,27,9,6	92,132,85,103,105,31,155,50,153,56,151	CCA0601S0106	- && sp|F4HXV6|NU155_ARATH Nuclear pore complex protein NUP155 OS=Arabidopsis thaliana OX=3702 GN=NUP155 PE=1 SV=1 && PF03177:Non-repetitive/WGA-negative nucleoporin C-terminal|PF08801:Nup133 N terminal like	0	4	10	4	45	11	0	12	19	0	0	6	0	27	9	0	6	0	317.057704502219	771.128932757557	426.257459505541	1231.89794409921	647.096888052238	0	522.625321196812	386.037628509895	0	0	808.625336927224	0	658.568710668813	322.026620867325	0	157.529930686831	5.85404025784342	9.82378374237438
novel_circ_0001384	scaffold18489	2055299	2057999	-	2700	442	CCA0601S0108;	exon:2055300-2055404,exon:2055702-2055771,exon:2056207-2056272,exon:2057590-2057653,exon:2057863-2057999	Cc_A_W_2	4	35	CCA0601S0108	- && sp|Q8GUU3|CPS3B_ARATH Cleavage and polyadenylation specificity factor subunit 3-II OS=Arabidopsis thaliana OX=3702 GN=CPSF73-II PE=1 SV=2 && PF16661:Metallo-beta-lactamase superfamily domain|PF07521:Zn-dependent metallo-hydrolase RNA specificity domain|PF10996:Beta-Casp domain	0	0	0	0	0	0	0	0	0	0	0	0	0	0	4	0	0	0	0	0	0	0	0	0	0	0	0	0	0	0	0	143.123	0	0	--	--
novel_circ_0001386	scaffold18489	2217618	2221518	-	3900	455	CCA0601S0115;	exon:2217619-2217833,exon:2220974-2221071,exon:2221164-2221223,exon:2221437-2221518	Cc_P_W_2	6	9	CCA0601S0115	- && - && PF08238:Sel1 repeat	0	0	6	0	0	0	0	0	0	0	0	0	0	0	0	0	0	0	0	462.677359654534	0	0	0	0	0	0	0	0	0	0	0	0	0	0	0	2.26323902292622
novel_circ_0001387	scaffold18489	2358958	2364345	+	5387	411	CCA0601S0121;	exon:2358959-2359214,exon:2362394-2362430,exon:2364228-2364345	Cc_M_W_2,Cc_A_W_1,Cc_A_W_2	8,4,7	204323398	CCA0601S0121	- && - && PF00650:CRAL/TRIO domain	0	0	0	0	0	0	0	0	8	0	0	0	4	0	7	0	0	0	0	0	0	0	0	0	0	162.542159372587	0	0	0	224.265530387979	0	250.465149563475	0	0	--	--
novel_circ_0001388	scaffold18489	239679	245201	+	5522	417	CCA0601S0014;	exon:243342-243411,exon:244998-245201	Cc_A_D_1	5	44	CCA0601S0014	- && sp|Q43621|GSHRC_PEA Glutathione reductase, cytosolic OS=Pisum sativum OX=3888 PE=2 SV=1 && PF02852:Pyridine nucleotide-disulphide oxidoreductase, dimerisation domain|PF07992:Pyridine nucleotide-disulphide oxidoreductase	0	0	0	0	0	0	0	0	0	0	0	5	0	0	0	0	0	0	0	0	0	0	0	0	0	0	0	0	673.854447439353	0	0	0	0	0	--	--
novel_circ_0001389	scaffold18489	240267	245201	+	4934	411	CCA0601S0014;	exon:240268-240332,exon:243342-243411,exon:244003-244074,exon:244998-245201	Cc_P_W_2	2	51	CCA0601S0014	- && sp|Q43621|GSHRC_PEA Glutathione reductase, cytosolic OS=Pisum sativum OX=3888 PE=2 SV=1 && PF02852:Pyridine nucleotide-disulphide oxidoreductase, dimerisation domain|PF07992:Pyridine nucleotide-disulphide oxidoreductase	0	0	2	0	0	0	0	0	0	0	0	0	0	0	0	0	0	0	0	154.225786551511	0	0	0	0	0	0	0	0	0	0	0	0	0	0	0	0.754413007642073
novel_circ_0001390	scaffold18489	243341	245201	+	1860	346	CCA0601S0014;	exon:243342-243411,exon:244003-244074,exon:244998-245201	Cc_P_W_1,Cc_P_W_2,Cc_P_D_3,Cc_P_W_3,Cc_M_D_1,Cc_M_W_1,Cc_M_D_2,Cc_M_W_2,Cc_M_D_3,Cc_M_W_3,Cc_A_D_1,Cc_A_W_1,Cc_A_D_2,Cc_A_W_2,Cc_A_D_3,Cc_A_W_3	18,4,3,8,4,8,8,9,18,5,2,4,24,22,7,11	42,37,48,46,97,33,63,81,113,38,52,14,52,65,62,51	CCA0601S0014	- && sp|Q43621|GSHRC_PEA Glutathione reductase, cytosolic OS=Pisum sativum OX=3888 PE=2 SV=1 && PF02852:Pyridine nucleotide-disulphide oxidoreductase, dimerisation domain|PF07992:Pyridine nucleotide-disulphide oxidoreductase	18	0	4	3	8	4	8	8	9	18	5	2	4	24	22	7	11	1043.59925788497	0	308.451573103023	319.693094629156	219.00407895097	235.307959291723	1376.69936327654	348.416880797875	182.859929294161	1265.19997188445	877.346902965432	269.541778975741	224.265530387979	585.394409483389	787.17618434235	512.783	288.804872925856	2.57171976356466	8.56643983721482
novel_circ_0001392	scaffold18489	255951	257991	+	2040	296	CCA0601S0014;	exon:255952-256025,exon:256666-256773	Cc_P_W_1,Cc_P_D_2,Cc_P_W_2,Cc_P_D_3,Cc_P_W_3,Cc_M_W_2,Cc_M_W_3,Cc_A_W_1	12,3,6,5,52,5,6,5	38,34,50,49,58,52,48,15	CCA0601S0014	- && sp|Q43621|GSHRC_PEA Glutathione reductase, cytosolic OS=Pisum sativum OX=3888 PE=2 SV=1 && PF02852:Pyridine nucleotide-disulphide oxidoreductase, dimerisation domain|PF07992:Pyridine nucleotide-disulphide oxidoreductase	12	3	6	5	52	0	0	0	5	0	6	0	5	0	0	0	0	695.732838589981	237.793278376665	462.677359654534	532.821824381927	1423.52651318131	0	0	0	101.588849607867	0	1052.81628355852	0	280.331912984974	0	0	0	0	6.10501003575901	13.2441713381612
novel_circ_0001393	scaffold18489	359862	387501	+	27639	366	CCA0601S0022;	exon:359863-359971,exon:360130-360241	Cc_P_D_3	3	369	CCA0601S0022	- && sp|O48847|LUH_ARATH Transcriptional corepressor LEUNIG_HOMOLOG OS=Arabidopsis thaliana OX=3702 GN=LUH PE=1 SV=1 && -	0	0	0	3	0	0	0	0	0	0	0	0	0	0	0	0	0	0	0	0	319.693094629156	0	0	0	0	0	0	0	0	0	0	0	0	0	2.57171976356466	0
novel_circ_0001394	scaffold18489	374786	375195	+	409	314	CCA0601S0022;	exon:374787-374836,exon:374932-375195	Cc_P_W_1,Cc_P_D_2,Cc_P_W_2,Cc_P_D_3,Cc_P_W_3,Cc_M_D_1,Cc_M_W_1,Cc_M_D_2,Cc_M_W_2,Cc_M_D_3,Cc_M_W_3,Cc_A_D_1,Cc_A_W_1,Cc_A_D_2,Cc_A_W_2,Cc_A_D_3,Cc_A_W_3	31,25,26,13,93,27,6,10,48,6,8,8,7,35,5,9,16	3.25512e+50	CCA0601S0022	- && sp|O48847|LUH_ARATH Transcriptional corepressor LEUNIG_HOMOLOG OS=Arabidopsis thaliana OX=3702 GN=LUH PE=1 SV=1 && -	31	25	26	13	93	27	6	10	48	6	8	8	7	35	5	9	16	1797.30983302412	1981.61065313887	2004.93522516965	1385.33674339301	2545.92241780503	1588.32872521913	1032.52452245741	435.521100997343	975.252956235524	421.733323961482	1403.75504474469	1078.16711590296	392.464678178964	853.70018049661	178.903678259625	659.292	420.079815164881	26.3008725572627	32.6161618817311
novel_circ_0001396	scaffold18489	374786	377632	+	2846	281	CCA0601S0022;	exon:374787-374836	Cc_P_W_1,Cc_P_D_2,Cc_P_W_2,Cc_P_D_3,Cc_P_W_3,Cc_M_W_2,Cc_M_D_3,Cc_A_W_1	3,5,6,18,54,7,6,5	3.45513e+23	CCA0601S0022	- && sp|O48847|LUH_ARATH Transcriptional corepressor LEUNIG_HOMOLOG OS=Arabidopsis thaliana OX=3702 GN=LUH PE=1 SV=1 && -	3	5	6	18	54	0	0	0	7	6	0	0	5	0	0	0	0	173.933209647495	396.322130627774	462.677359654534	1918.15856777494	1478.27753291905	0	0	0	142.224389451014	421.733323961482	0	0	280.331912984974	0	0	0	0	18.4616692977511	10.5222602544177
novel_circ_0001397	scaffold18489	522339	531859	-	9520	246	CCA0601S0030;	exon:522340-522468,exon:531743-531859	Cc_P_W_2	3	131	CCA0601S0030	- && - && PF02636:Putative S-adenosyl-L-methionine-dependent methyltransferase	0	0	3	0	0	0	0	0	0	0	0	0	0	0	0	0	0	0	0	231.338679827267	0	0	0	0	0	0	0	0	0	0	0	0	0	0	0	1.13161951146311
novel_circ_0001398	scaffold18489	531742	532569	-	827	384	CCA0601S0030;	exon:531743-531859,exon:531936-532113,exon:532481-532569	Cc_P_W_1,Cc_P_W_2,Cc_P_W_3,Cc_M_D_2,Cc_M_W_2,Cc_A_D_2,Cc_A_W_2,Cc_A_D_3,Cc_A_W_3	17,18,21,6,8,12,10,5,22	94,99,105,66,86,64,27,44,23	CCA0601S0030	- && - && PF02636:Putative S-adenosyl-L-methionine-dependent methyltransferase	17	0	18	0	21	0	0	6	8	0	0	0	0	12	10	5	22	985.621521335807	0	1388.0320789636	0	574.885707246297	0	0	261.312660598406	162.542159372587	0	0	0	0	292.697204741695	357.80735651925	366.274	577.609745851712	0	15.2632855875251
novel_circ_0001399	scaffold18489	531742	536082	-	4340	455	CCA0601S0030;	exon:531743-531859,exon:531936-532113,exon:535445-535485,exon:535964-536082	Cc_P_W_1,Cc_P_D_2,Cc_P_D_3,Cc_P_W_3,Cc_M_D_1,Cc_M_W_1,Cc_M_D_2,Cc_M_W_2,Cc_A_D_1,Cc_A_D_2,Cc_A_W_2,Cc_A_D_3,Cc_A_W_3	7,5,2,24,4,6,7,45,3,19,6,7,26	81,43,84,68,52,39,51,73,8,30,16,56,23	CCA0601S0030	- && - && PF02636:Putative S-adenosyl-L-methionine-dependent methyltransferase	7	5	0	2	24	4	6	7	45	0	0	3	0	19	6	7	26	405.844155844156	396.322130627774	0	213.128729752771	657.012236852911	235.307959291723	1032.52452245741	304.86477069814	914.299646470803	0	0	404.312668463612	0	463.437240841017	214.68441391155	512.783	682.629699642932	4.74583055873961	5.5538204773751
novel_circ_0001400	scaffold18489	923422	923987	+	565	382	CCA0601S0042;	exon:923423-923688,exon:923872-923987	Cc_P_W_1,Cc_P_W_3,Cc_A_W_2	3,8,4	461682385	CCA0601S0042	- && sp|Q9ZTN2|ERD2_PETHY ER lumen protein-retaining receptor OS=Petunia hybrida OX=4102 GN=ERD2 PE=2 SV=1 && PF00810:ER lumen protein retaining receptor	3	0	0	0	8	0	0	0	0	0	0	0	0	0	4	0	0	173.933209647495	0	0	0	219.00407895097	0	0	0	0	0	0	0	0	0	143.123	0	0	0	2.07281988945719
novel_circ_0001401	scaffold18489	938375	942315	-	3940	513	CCA0601S0044;	exon:938376-938511,exon:941658-941885,exon:942167-942315	Cc_P_W_1	8	361	CCA0601S0044	- && - && -	8	0	0	0	0	0	0	0	0	0	0	0	0	0	0	0	0	463.821892393321	0	0	0	0	0	0	0	0	0	0	0	0	0	0	0	0	0	2.65855676398586
novel_circ_0001402	scaffold18489	938375	946290	-	7915	317	CCA0601S0044;	exon:946110-946290	Cc_P_W_1,Cc_P_W_3	3,13	413325	CCA0601S0044	- && - && -	3	0	0	0	13	0	0	0	0	0	0	0	0	0	0	0	0	173.933209647495	0	0	0	355.881628295327	0	0	0	0	0	0	0	0	0	0	0	0	0	2.74523307880874
novel_circ_0001403	scaffold18489	938375	947470	-	9095	343	CCA0601S0044;	exon:938376-938511,exon:947264-947470	Cc_P_W_1,Cc_P_W_2,Cc_P_W_3,Cc_M_W_2	4,8,5,3	335397299383	CCA0601S0044	- && - && -	4	0	8	0	5	0	0	0	3	0	0	0	0	0	0	0	0	231.91094619666	0	616.903146206046	0	136.877549344357	0	0	0	60.9533097647202	0	0	0	0	0	0	0	0	0	5.01934360191278
novel_circ_0001404	scaffold18489	941657	942315	-	658	377	CCA0601S0044;	exon:941658-941885,exon:942167-942315	Cc_M_W_2	4	345	CCA0601S0044	- && - && -	0	0	0	0	0	0	0	0	4	0	0	0	0	0	0	0	0	0	0	0	0	0	0	0	0	81.2710796862936	0	0	0	0	0	0	0	0	--	--
novel_circ_0001405	scaffold18489	942166	947470	-	5304	307	CCA0601S0044;	exon:947264-947470	Cc_P_W_2	3	366	CCA0601S0044	- && - && -	0	0	3	0	0	0	0	0	0	0	0	0	0	0	0	0	0	0	0	231.338679827267	0	0	0	0	0	0	0	0	0	0	0	0	0	0	0	1.13161951146311
novel_circ_0001406	scaffold18489	946109	947470	-	1361	388	CCA0601S0044;	exon:946110-946290,exon:947264-947470	Cc_P_W_1,Cc_P_W_3,Cc_M_W_2,Cc_A_W_1,Cc_A_D_2,Cc_A_W_2,Cc_A_D_3	10,11,19,7,5,11,4	4.01317e+20	CCA0601S0044	- && - && -	10	0	0	0	11	0	0	0	19	0	0	0	7	5	11	4	0	579.777365491651	0	0	0	301.130608557584	0	0	0	386.037628509895	0	0	0	392.464678178964	121.957168642373	393.588092171175	293.019	0	0	4.80250497155575
novel_circ_0001407	scaffold18489	946109	947492	-	1383	410	CCA0601S0044;	intron:946110-946290,intron:947264-947492	Cc_P_W_3,Cc_M_D_2,Cc_M_W_2,Cc_M_D_3,Cc_A_W_2,Cc_A_D_3	12,6,4,5,5,6	2.01314e+17	CCA0601S0044	- && - && -	0	0	0	0	12	0	0	6	4	5	0	0	0	0	5	6	0	0	0	0	0	328.506118426456	0	0	261.312660598406	81.2710796862936	351.444436634568	0	0	0	0	178.903678259625	439.528	0	0	1.61379165444374
novel_circ_0001408	scaffold18489	946109	948201	-	2092	455	CCA0601S0044;	intron:946110-946290,intron:947264-947470,intron:948135-948201	Cc_A_W_1,Cc_A_D_3	6,2	126208	CCA0601S0044	- && - && -	0	0	0	0	0	0	0	0	0	0	0	0	6	0	0	2	0	0	0	0	0	0	0	0	0	0	0	0	0	336.398295581969	0	0	146.509	0	--	--
novel_circ_0005527	scaffold61795	330843	346145	-	15302	438	CCA1441S0022;	exon:330844-330944,exon:331981-332080,exon:345909-346145	Cc_P_W_1,Cc_P_D_2,Cc_P_W_2,Cc_P_D_3,Cc_P_W_3,Cc_M_D_1,Cc_M_W_1,Cc_M_D_2,Cc_M_W_2,Cc_M_D_3,Cc_A_D_1,Cc_A_W_1,Cc_A_D_2,Cc_A_W_2,Cc_A_D_3,Cc_A_W_3	23,17,18,31,134,9,5,9,4,13,6,40,20,53,12,29	344,278,386,221,397,267,99,22,66,343,336,298,48,293,238,106	CCA1441S0022	- && sp|Q9M0S5|ISOA3_ARATH Isoamylase 3, chloroplastic OS=Arabidopsis thaliana OX=3702 GN=ISA3 PE=1 SV=2 && PF02922:Carbohydrate-binding module 48 (Isoamylase N-terminal domain)|PF00128:Alpha amylase, catalytic domain	23	17	18	31	134	9	5	9	4	13	0	6	40	20	53	12	29	1333.4879406308	1347.49524413443	1388.0320789636	3303.49531116795	3668.31832242876	529.442908406377	860.43710204784	391.968990897609	81.2710796862936	913.755535249877	0	808.625336927224	2242.65530387979	487.828674569491	1896.37898955203	879.056	761.394664986347	36.8810299924696	32.4537412398597
novel_circ_0005529	scaffold61795	343424	346145	-	2721	447	CCA1441S0022;	exon:343425-343529,exon:345518-345622	Cc_P_W_1	4	392	CCA1441S0022	- && sp|Q9M0S5|ISOA3_ARATH Isoamylase 3, chloroplastic OS=Arabidopsis thaliana OX=3702 GN=ISA3 PE=1 SV=2 && PF02922:Carbohydrate-binding module 48 (Isoamylase N-terminal domain)|PF00128:Alpha amylase, catalytic domain	4	0	0	0	0	0	0	0	0	0	0	0	0	0	0	0	0	231.91094619666	0	0	0	0	0	0	0	0	0	0	0	0	0	0	0	0	0	1.32927838199293
novel_circ_0005530	scaffold61795	345517	346145	-	628	342	CCA1441S0022;	exon:345518-345622,exon:345909-346145	Cc_A_W_1,Cc_A_W_2,Cc_A_D_3,Cc_A_W_3	2,9,4,10	445419367134	CCA1441S0022	- && sp|Q9M0S5|ISOA3_ARATH Isoamylase 3, chloroplastic OS=Arabidopsis thaliana OX=3702 GN=ISA3 PE=1 SV=2 && PF02922:Carbohydrate-binding module 48 (Isoamylase N-terminal domain)|PF00128:Alpha amylase, catalytic domain	0	0	0	0	0	0	0	0	0	0	0	0	2	0	9	4	10	0	0	0	0	0	0	0	0	0	0	0	0	112.13276519399	0	322.026620867325	293.019	262.549884478051	--	--
novel_circ_0005531	scaffold61795	359392	361179	-	1787	223	CCA1441S0023;	exon:361057-361179	Cc_P_W_3	5	58	CCA1441S0023	- && sp|Q6TEP1|F91A1_DANRE Protein FAM91A1 OS=Danio rerio OX=7955 GN=fam91a1 PE=2 SV=2 && PF14647:FAM91 N-terminus|PF14648:FAM91 C-terminus	0	0	0	0	5	0	0	0	0	0	0	0	0	0	0	0	0	0	0	0	0	136.877549344357	0	0	0	0	0	0	0	0	0	0	0	0	0	0.672413189351557
novel_circ_0005532	scaffold61795	367568	373060	-	5492	322	CCA1441S0023;	exon:367569-367675,exon:371938-372034,exon:372943-373060	Cc_M_D_1,Cc_M_W_2,Cc_A_D_3	5,11,4	158,84,81	CCA1441S0023	- && sp|Q6TEP1|F91A1_DANRE Protein FAM91A1 OS=Danio rerio OX=7955 GN=fam91a1 PE=2 SV=2 && PF14647:FAM91 N-terminus|PF14648:FAM91 C-terminus	0	0	0	0	0	5	0	0	11	0	0	0	0	0	0	4	0	0	0	0	0	0	294.134949114654	0	0	223.495469137307	0	0	0	0	0	0	293.019	0	--	--
novel_circ_0005533	scaffold61795	407712	408991	+	1279	230	CCA1441S0024;	exon:407713-407833,exon:408756-408822,exon:408950-408991	Cc_P_W_3,Cc_A_W_1,Cc_A_W_3	8,2,16	104,76,67	CCA1441S0024	- && sp|Q7SYK1|TGT_DANRE Queuine tRNA-ribosyltransferase catalytic subunit 1 OS=Danio rerio OX=7955 GN=qtrt1 PE=2 SV=1 && PF01702:Queuine tRNA-ribosyltransferase	0	0	0	0	8	0	0	0	0	0	0	0	2	0	0	0	16	0	0	0	0	219.00407895097	0	0	0	0	0	0	0	112.13276519399	0	0	0	420.079815164881	0	1.07586110296249
novel_circ_0005534	scaffold61795	407717	408991	+	1274	225	CCA1441S0024;	exon:407718-407833,exon:408756-408822,exon:408950-408991	Cc_A_W_1,Cc_A_W_3	6,10	76,67	CCA1441S0024	- && sp|Q7SYK1|TGT_DANRE Queuine tRNA-ribosyltransferase catalytic subunit 1 OS=Danio rerio OX=7955 GN=qtrt1 PE=2 SV=1 && PF01702:Queuine tRNA-ribosyltransferase	0	0	0	0	0	0	0	0	0	0	0	0	6	0	0	0	10	0	0	0	0	0	0	0	0	0	0	0	0	336.398295581969	0	0	0	262.549884478051	--	--
novel_circ_0005535	scaffold61795	458342	459410	-	1068	416	CCA1441S0027;	intron:458343-458410,intron:459063-459410	Cc_P_W_3	10	209	CCA1441S0027	- && sp|B7ZWR7|OFUT7_ARATH O-fucosyltransferase 7 OS=Arabidopsis thaliana OX=3702 GN=OFUT7 PE=2 SV=1 && PF10250:GDP-fucose protein O-fucosyltransferase	0	0	0	0	10	0	0	0	0	0	0	0	0	0	0	0	0	0	0	0	0	273.755098688713	0	0	0	0	0	0	0	0	0	0	0	0	0	1.34482637870311
novel_circ_0000560	scaffold15661	1353144	1354223	+	1079	413	CCA0526S0135;	exon:1353145-1353291,exon:1353958-1354223	Cc_P_D_2,Cc_M_D_1,Cc_A_W_1,Cc_A_W_2	2,5,2,3	317,184,10,19	CCA0526S0135	- && sp|O48962|EBP_ARATH Probable 3-beta-hydroxysteroid-Delta(8),Delta(7)-isomerase OS=Arabidopsis thaliana OX=3702 GN=At1g20050 PE=2 SV=1 && PF05241:EXPERA (EXPanded EBP superfamily)	0	2	0	0	0	5	0	0	0	0	0	0	2	0	3	0	0	0	158.52885225111	0	0	0	294.134949114654	0	0	0	0	0	0	112.13276519399	0	107.342206955775	0	0	1.21254028654527	0
novel_circ_0000561	scaffold15661	1421974	1424265	+	2291	316	CCA0526S0143;	exon:1421975-1422106,exon:1422288-1422372,exon:1424167-1424265	Cc_M_D_1	2	507	CCA0526S0143	- && sp|Q8LBA6|PIS1_ARATH CDP-diacylglycerol--inositol 3-phosphatidyltransferase 1 OS=Arabidopsis thaliana OX=3702 GN=PIS1 PE=1 SV=2 && PF01066:CDP-alcohol phosphatidyltransferase	0	0	0	0	0	2	0	0	0	0	0	0	0	0	0	0	0	0	0	0	0	0	117.653979645862	0	0	0	0	0	0	0	0	0	0	0	--	--
novel_circ_0000562	scaffold15661	1469337	1470624	-	1287	475	CCA0526S0151;	exon:1469338-1469430,exon:1469885-1470053	Cc_M_D_1	2	458	CCA0526S0151	- && sp|Q9SAR5|AKR2A_ARATH Ankyrin repeat domain-containing protein 2A OS=Arabidopsis thaliana OX=3702 GN=AKR2A PE=1 SV=2 && PF17830:STI1 domain|PF12796:Ankyrin repeats (3 copies)	0	0	0	0	0	2	0	0	0	0	0	0	0	0	0	0	0	0	0	0	0	0	117.653979645862	0	0	0	0	0	0	0	0	0	0	0	--	--
novel_circ_0000563	scaffold15661	150608	153560	+	2952	374	CCA0526S0016;	exon:150609-150747,exon:152068-152191,exon:153450-153560	Cc_M_D_3	5	390	CCA0526S0016	- && sp|Q9LVZ5|PIFI_ARATH Protein POST-ILLUMINATION CHLOROPHYLL FLUORESCENCE INCREASE, chloroplastic OS=Arabidopsis thaliana OX=3702 GN=PIFI PE=2 SV=1 && -	0	0	0	0	0	0	0	0	0	5	0	0	0	0	0	0	0	0	0	0	0	0	0	0	0	0	351.444436634568	0	0	0	0	0	0	0	--	--
novel_circ_0000564	scaffold15661	1594144	1594334	-	190	190	CCA0526S0170;	exon:1594145-1594334	Cc_M_D_1	4	6568	CCA0526S0170	- && sp|P48021|HMDH_CAMAC 3-hydroxy-3-methylglutaryl-coenzyme A reductase OS=Camptotheca acuminata OX=16922 PE=3 SV=1 && PF00368:Hydroxymethylglutaryl-coenzyme A reductase	0	0	0	0	0	4	0	0	0	0	0	0	0	0	0	0	0	0	0	0	0	0	235.307959291723	0	0	0	0	0	0	0	0	0	0	0	--	--
novel_circ_0000565	scaffold15661	1669676	1671276	-	1600	428	CCA0526S0182;	exon:1669677-1669844,exon:1670115-1670230,exon:1671133-1671276	Cc_M_W_2	9	1183	CCA0526S0182	- && sp|Q38871|CDPK5_ARATH Calcium-dependent protein kinase 5 OS=Arabidopsis thaliana OX=3702 GN=CPK5 PE=2 SV=1 && PF13499:EF-hand domain pair|PF00069:Protein kinase domain	0	0	0	0	0	0	0	0	9	0	0	0	0	0	0	0	0	0	0	0	0	0	0	0	0	182.859929294161	0	0	0	0	0	0	0	0	--	--
novel_circ_0000566	scaffold15661	1731000	1733034	-	2034	374	CCA0526S0189;	exon:1731001-1731102,exon:1732186-1732228,exon:1732373-1732434,exon:1732728-1732801,exon:1732942-1733034	Cc_A_D_3	3	99	CCA0526S0189	- && sp|F4IMH3|NOC4_ARATH Protein NUCLEOLAR COMPLEX ASSOCIATED 4 OS=Arabidopsis thaliana OX=3702 GN=NOC4 PE=2 SV=1 && PF03914:CBF/Mak21 family	0	0	0	0	0	0	0	0	0	0	0	0	0	0	0	3	0	0	0	0	0	0	0	0	0	0	0	0	0	0	0	0	219.764	0	--	--
novel_circ_0000567	scaffold15661	1731213	1733034	-	1821	388	CCA0526S0189;	exon:1731214-1731290,exon:1731630-1731730,exon:1732186-1732228,exon:1732728-1732801,exon:1732942-1733034	Cc_A_D_2	4	137	CCA0526S0189	- && sp|F4IMH3|NOC4_ARATH Protein NUCLEOLAR COMPLEX ASSOCIATED 4 OS=Arabidopsis thaliana OX=3702 GN=NOC4 PE=2 SV=1 && PF03914:CBF/Mak21 family	0	0	0	0	0	0	0	0	0	0	0	0	0	4	0	0	0	0	0	0	0	0	0	0	0	0	0	0	0	0	97.5657349138982	0	0	0	--	--
novel_circ_0000568	scaffold15661	1767772	1768826	-	1054	470	CCA0526S0191;	exon:1767773-1767896,exon:1768481-1768826	Cc_A_W_2	6	166	CCA0526S0191	- && sp|P34216|EDE1_YEAST EH domain-containing and endocytosis protein 1 OS=Saccharomyces cerevisiae (strain ATCC 204508 / S288c) OX=559292 GN=EDE1 PE=1 SV=2 && PF12763:Cytoskeletal-regulatory complex EF hand	0	0	0	0	0	0	0	0	0	0	0	0	0	0	6	0	0	0	0	0	0	0	0	0	0	0	0	0	0	0	0	214.68441391155	0	0	--	--
novel_circ_0000569	scaffold15661	1767772	1780328	-	12556	354	CCA0526S0191;	exon:1767773-1767896	Cc_M_D_3	4	328	CCA0526S0191	- && sp|P34216|EDE1_YEAST EH domain-containing and endocytosis protein 1 OS=Saccharomyces cerevisiae (strain ATCC 204508 / S288c) OX=559292 GN=EDE1 PE=1 SV=2 && PF12763:Cytoskeletal-regulatory complex EF hand	0	0	0	0	0	0	0	0	0	4	0	0	0	0	0	0	0	0	0	0	0	0	0	0	0	0	281.155549307654	0	0	0	0	0	0	0	--	--
novel_circ_0000571	scaffold15661	177189	177494	-	305	305	CCA0526S0021;	exon:177190-177494	Cc_P_W_1	2	474	CCA0526S0021	- && sp|Q9SSD2|PRP8A_ARATH Pre-mRNA-processing-splicing factor 8A OS=Arabidopsis thaliana OX=3702 GN=PRP8A PE=1 SV=1 && PF01398:JAB1/Mov34/MPN/PAD-1 ubiquitin protease|PF08084:PROCT (NUC072) domain|PF08082:PRO8NT (NUC069), PrP8 N-terminal domain|PF12134:PRP8 domain IV core|PF08083:PROCN (NUC071) domain|PF10597:U5-snRNA binding site 2 of PrP8|PF10596:U6-snRNA interacting domain of PrP8|PF10598:RNA…	2	0	0	0	0	0	0	0	0	0	0	0	0	0	0	0	0	115.95547309833	0	0	0	0	0	0	0	0	0	0	0	0	0	0	0	0	0	0.664639190996464
novel_circ_0000572	scaffold15661	1778414	1780328	-	1914	402	CCA0526S0191;	exon:1778798-1778869	Cc_P_W_1,Cc_P_D_2,Cc_P_W_2,Cc_P_D_3,Cc_M_D_1,Cc_M_W_1,Cc_M_D_2,Cc_M_W_2,Cc_M_D_3,Cc_M_W_3,Cc_A_D_2,Cc_A_W_2	42,71,39,49,51,7,105,132,110,8,32,14	1.6327e+35	CCA0526S0191	- && sp|P34216|EDE1_YEAST EH domain-containing and endocytosis protein 1 OS=Saccharomyces cerevisiae (strain ATCC 204508 / S288c) OX=559292 GN=EDE1 PE=1 SV=2 && PF12763:Cytoskeletal-regulatory complex EF hand	42	71	39	49	0	51	7	105	132	110	8	0	0	32	14	0	0	2435.06493506494	5627.77425491439	3007.40283775447	5221.65387894288	0	3000.17648096947	1204.61194286698	4572.97156047211	2681.94562964769	7731.7776059605	1403.75504474469	0	0	780.525879311186	500.93029912695	0	0	85.0499363105798	28.6684766599462
novel_circ_0000573	scaffold15661	1778797	1780328	-	1531	302	CCA0526S0191;	exon:1778798-1778869	Cc_P_W_1,Cc_P_D_2,Cc_M_D_1,Cc_M_D_2,Cc_M_W_2,Cc_M_D_3,Cc_A_D_2	6,5,4,7,6,12,4	2.32321e+20	CCA0526S0191	- && sp|P34216|EDE1_YEAST EH domain-containing and endocytosis protein 1 OS=Saccharomyces cerevisiae (strain ATCC 204508 / S288c) OX=559292 GN=EDE1 PE=1 SV=2 && PF12763:Cytoskeletal-regulatory complex EF hand	6	5	0	0	0	4	0	7	6	12	0	0	0	4	0	0	0	347.866419294991	396.322130627774	0	0	0	235.307959291723	0	304.86477069814	121.90661952944	843.466647922963	0	0	0	97.5657349138982	0	0	0	3.03135071636317	1.99391757298939
novel_circ_0000574	scaffold15661	1889910	1899188	-	9278	327	n/a	intergenic_region:1889911-1890000,intergenic_region:1890098-1890126,intergenic_region:1892317-1892375	Cc_A_W_1	7	70	--	-	0	0	0	0	0	0	0	0	0	0	0	0	7	0	0	0	0	0	0	0	0	0	0	0	0	0	0	0	0	392.464678178964	0	0	0	0	--	--
novel_circ_0000575	scaffold15661	219657	223011	+	3354	297	CCA0526S0025;	exon:219658-219779	Cc_M_D_3	7	907	CCA0526S0025	- && - && PF02845:CUE domain	0	0	0	0	0	0	0	0	0	7	0	0	0	0	0	0	0	0	0	0	0	0	0	0	0	0	492.022211288395	0	0	0	0	0	0	0	--	--
novel_circ_0000576	scaffold15661	220802	222380	+	1578	307	CCA0526S0025;	exon:220803-220935	Cc_P_W_1	3	838	CCA0526S0025	- && - && PF02845:CUE domain	3	0	0	0	0	0	0	0	0	0	0	0	0	0	0	0	0	173.933209647495	0	0	0	0	0	0	0	0	0	0	0	0	0	0	0	0	0	0.996958786494697
novel_circ_0000579	scaffold15661	2460253	2529097	-	68844	214	n/a	intergenic_region:2528984-2529097	Cc_A_D_2	12	525	--	-	0	0	0	0	0	0	0	0	0	0	0	0	0	12	0	0	0	0	0	0	0	0	0	0	0	0	0	0	0	0	292.697204741695	0	0	0	--	--
novel_circ_0000581	scaffold15661	2500443	2500883	+	440	237	n/a	intergenic_region:2500444-2500532,intergenic_region:2500613-2500699,intergenic_region:2500823-2500883	Cc_M_D_1,Cc_M_W_2,Cc_A_W_1,Cc_A_W_2,Cc_A_D_3	4,7,8,7,4	92,167,79,84,136	--	-	0	0	0	0	0	4	0	0	7	0	0	0	8	0	7	4	0	0	0	0	0	0	235.307959291723	0	0	142.224389451014	0	0	0	448.531060775959	0	250.465149563475	293.019	0	--	--
novel_circ_0000582	scaffold15661	2500443	2501854	+	1411	239	n/a	intergenic_region:2500444-2500532,intergenic_region:2501415-2501503,intergenic_region:2501794-2501854	Cc_P_W_2,Cc_M_D_1,Cc_M_W_1,Cc_A_W_1,Cc_A_D_2,Cc_A_W_2	3,4,4,3,10,5	69,72,76,58,108,55	--	-	0	0	3	0	0	4	4	0	0	0	0	0	3	10	5	0	0	0	0	231.338679827267	0	0	235.307959291723	688.349681638272	0	0	0	0	0	168.199147790985	243.914337284746	178.903678259625	0	0	0	1.13161951146311
novel_circ_0000583	scaffold15661	2500443	2504770	+	4327	211	n/a	intergenic_region:2500444-2500532,intergenic_region:2501794-2501854,intergenic_region:2504710-2504770	Cc_A_W_3	6	53	--	-	0	0	0	0	0	0	0	0	0	0	0	0	0	0	0	0	6	0	0	0	0	0	0	0	0	0	0	0	0	0	0	0	0	157.529930686831	--	--
novel_circ_0000584	scaffold15661	2500443	2505717	+	5274	374	n/a	intergenic_region:2500444-2500532,intergenic_region:2505433-2505717	Cc_A_W_1,Cc_A_W_2	2,5	72,72	--	-	0	0	0	0	0	0	0	0	0	0	0	0	2	0	5	0	0	0	0	0	0	0	0	0	0	0	0	0	0	112.13276519399	0	178.903678259625	0	0	--	--
novel_circ_0000588	scaffold15661	2500443	2511497	+	11054	480	n/a	intergenic_region:2500823-2500883,intergenic_region:2503743-2503797,intergenic_region:2509371-2509421,intergenic_region:2509542-2509602,intergenic_region:2511057-2511145,intergenic_region:2511435-2511497	Cc_P_W_1,Cc_P_D_2,Cc_P_D_3,Cc_P_W_3,Cc_M_D_1,Cc_M_W_1,Cc_M_D_2,Cc_M_W_2,Cc_A_D_1,Cc_A_W_1,Cc_A_D_2,Cc_A_W_2,Cc_A_D_3,Cc_A_W_3	10,7,3,8,16,10,26,35,27,28,53,49,29,15	62,222,189,87,320,162,466,478,141,142,294,258,171,95	--	-	10	7	0	3	8	16	10	26	35	0	0	27	28	53	49	29	15	579.777365491651	554.850982878884	0	319.693094629156	219.00407895097	941.231837166892	1720.87420409568	1132.35486259309	711.121947255069	0	0	3638.81401617251	1569.85871271586	1292.74598760915	1753.25604694433	2124.3864918321	393.824826717076	6.8156107664731	4.39905705794481
novel_circ_0000614	scaffold15661	2502384	2509602	+	7218	666	n/a	intergenic_region:2502385-2502473,intergenic_region:2503737-2503797,intergenic_region:2504710-2504770,intergenic_region:2505302-2505390,intergenic_region:2505683-2505717,intergenic_region:2507612-2507646,intergenic_region:2509119-2509254,intergenic_region:2509323-2509421,intergenic_region:2509542-2509602	Cc_P_W_1,Cc_P_D_2,Cc_P_W_2,Cc_P_W_3,Cc_M_D_1,Cc_M_W_1,Cc_M_D_2,Cc_M_W_2,Cc_A_D_1,Cc_A_W_1,Cc_A_D_2,Cc_A_W_2,Cc_A_D_3,Cc_A_W_3	5,4,5,19,3,3,6,20,19,7,54,22,13,55	3.71376e+45	--	-	5	4	5	0	19	3	3	6	20	0	0	19	7	54	22	13	55	289.888682745826	317.057704502219	385.564466378779	0	520.134687508555	176.480969468792	516.262261228704	261.312660598406	406.355398431468	0	0	2560.64690026954	392.464678178964	1317.13742133763	787.17618434235	952.311	1444.02436462928	2.42508057309053	6.10280061613226
novel_circ_0000616	scaffold15661	2502384	2511497	+	9113	335	n/a	intergenic_region:2502385-2502473,intergenic_region:2502766-2502826,intergenic_region:2504710-2504770,intergenic_region:2505657-2505717,intergenic_region:2511435-2511497	Cc_P_D_2,Cc_M_D_1,Cc_M_W_1,Cc_M_D_2,Cc_M_W_2,Cc_M_D_3,Cc_M_W_3,Cc_A_W_1,Cc_A_D_2,Cc_A_W_2,Cc_A_D_3,Cc_A_W_3	4,4,12,13,33,6,12,10,20,18,13,20	4.85693e+39	--	-	0	4	0	0	0	4	12	13	33	6	12	0	10	20	18	13	20	0	317.057704502219	0	0	0	235.307959291723	2065.04904491482	566.177431296546	670.486407411922	421.733323961482	2105.63256711704	0	560.663825969948	487.828674569491	644.05324173465	952.311	525.099768956102	2.42508057309053	0
novel_circ_0000620	scaffold15661	2502533	2504417	+	1884	208	n/a	intergenic_region:2502534-2502640	Cc_A_W_2	4	312	--	-	0	0	0	0	0	0	0	0	0	0	0	0	0	0	4	0	0	0	0	0	0	0	0	0	0	0	0	0	0	0	0	143.123	0	0	--	--
novel_circ_0000627	scaffold15661	2503736	2505531	+	1795	324	n/a	intergenic_region:2503737-2503797,intergenic_region:2504329-2504417,intergenic_region:2504498-2504584,intergenic_region:2505445-2505531	Cc_A_D_2,Cc_A_W_2,Cc_A_W_3	5,7,28	127911241524	--	-	0	0	0	0	0	0	0	0	0	0	0	0	0	5	7	0	28	0	0	0	0	0	0	0	0	0	0	0	0	0	121.957168642373	250.465149563475	0	735.139676538542	--	--
novel_circ_0000629	scaffold15661	2504328	2509602	+	5274	405	n/a	intergenic_region:2504329-2504417,intergenic_region:2504710-2504770,intergenic_region:2509160-2509254,intergenic_region:2509323-2509421,intergenic_region:2509542-2509602	Cc_P_W_3,Cc_M_D_1,Cc_M_W_2,Cc_A_W_1,Cc_A_W_2,Cc_A_D_3,Cc_A_W_3	10,2,11,5,7,2,10	8.32325e+19	--	-	0	0	0	0	10	2	0	0	11	0	0	0	5	0	7	2	10	0	0	0	0	273.755098688713	117.653979645862	0	0	223.495469137307	0	0	0	280.331912984974	0	250.465149563475	146.509	262.549884478051	0	1.34482637870311
novel_circ_0000630	scaffold15661	2504328	2511497	+	7169	313	n/a	intergenic_region:2510480-2510540,intergenic_region:2511057-2511145,intergenic_region:2511435-2511497	Cc_M_D_1,Cc_M_W_2,Cc_A_W_1,Cc_A_W_2,Cc_A_D_3	4,3,3,2,5	292398139252160	--	-	0	0	0	0	0	4	0	0	3	0	0	0	3	0	2	5	0	0	0	0	0	0	235.307959291723	0	0	60.9533097647202	0	0	0	168.199147790985	0	71.5615	366.274	0	--	--
novel_circ_0000631	scaffold15661	2504328	2512487	+	8159	257	n/a	intergenic_region:2504329-2504412,intergenic_region:2512202-2512291,intergenic_region:2512405-2512487	Cc_P_W_2,Cc_M_W_2,Cc_A_W_3	6,6,6	91,226,78	--	-	0	0	6	0	0	0	0	0	6	0	0	0	0	0	0	0	6	0	0	462.677359654534	0	0	0	0	0	121.90661952944	0	0	0	0	0	0	0	157.529930686831	0	2.26323902292622
novel_circ_0000634	scaffold15661	2505301	2507646	+	2345	310	n/a	intergenic_region:2505302-2505390,intergenic_region:2505433-2505531,intergenic_region:2505657-2505717,intergenic_region:2507586-2507646	Cc_M_D_2,Cc_A_W_1	3,7	489723	--	-	0	0	0	0	0	0	0	3	0	0	0	0	7	0	0	0	0	0	0	0	0	0	0	0	130.656330299203	0	0	0	0	392.464678178964	0	0	0	0	--	--
novel_circ_0000642	scaffold15661	2507213	2509602	+	2389	438	n/a	intergenic_region:2507214-2507308,intergenic_region:2507377-2507464,intergenic_region:2509160-2509254,intergenic_region:2509323-2509421,intergenic_region:2509542-2509602	Cc_P_W_1,Cc_P_D_2,Cc_P_W_2,Cc_P_W_3,Cc_M_D_1,Cc_M_W_1,Cc_M_D_2,Cc_M_W_2,Cc_M_D_3,Cc_M_W_3,Cc_A_W_1,Cc_A_D_2,Cc_A_W_2	8,9,6,16,36,13,43,48,4,14,17,41,14	94,111,77,103,300,183,336,656,221,219,266,707,478	--	-	8	9	6	0	16	36	13	43	48	4	14	0	17	41	14	0	0	463.821892393321	713.379835129994	462.677359654534	0	438.008157901941	2117.77163362551	2237.13646532438	1872.74073428858	975.252956235524	281.155549307654	2456.57132830321	0	953.128504148912	1000.04878286746	500.93029912695	0	0	5.4564312894537	7.07351799283706
novel_circ_0000644	scaffold15661	2507213	2511497	+	4284	546	n/a	intergenic_region:2507214-2507308,intergenic_region:2509160-2509254,intergenic_region:2509542-2509602,intergenic_region:2510136-2510230,intergenic_region:2510311-2510358,intergenic_region:2511057-2511145,intergenic_region:2511435-2511497	Cc_P_W_1,Cc_P_D_2,Cc_P_W_3,Cc_M_D_1,Cc_M_W_1,Cc_M_D_2,Cc_M_D_3,Cc_M_W_3,Cc_A_D_1,Cc_A_W_1,Cc_A_D_2,Cc_A_D_3	4,5,4,18,22,14,7,10,6,10,21,17	5.82211e+34	--	-	4	5	0	0	4	18	22	14	0	7	10	6	10	21	0	17	0	231.91094619666	396.322130627774	0	0	109.502039475485	1058.88581681275	3785.9232490105	609.729541396281	0	492.022211288395	1754.69380593086	808.625336927224	560.663825969948	512.220108297966	0	1245.3300124533	0	3.03135071636317	1.86720893347417
novel_circ_0000646	scaffold15661	2507213	2513453	+	6240	161	n/a	intergenic_region:2513393-2513453	Cc_P_W_3,Cc_M_D_2,Cc_A_W_1	3,2,3	63185126	--	-	0	0	0	0	3	0	0	2	0	0	0	0	3	0	0	0	0	0	0	0	0	82.1265296066139	0	0	87.1042201994687	0	0	0	0	168.199147790985	0	0	0	0	0	0.403447913610934
novel_circ_0000649	scaffold15661	2509118	2509602	+	484	287	n/a	intergenic_region:2509119-2509254,intergenic_region:2509332-2509421,intergenic_region:2509542-2509602	Cc_P_D_2,Cc_P_W_2	3,3	142,94	--	-	0	3	3	0	0	0	0	0	0	0	0	0	0	0	0	0	0	0	237.793278376665	231.338679827267	0	0	0	0	0	0	0	0	0	0	0	0	0	0	1.8188104298179	1.13161951146311
novel_circ_0000650	scaffold15661	2509118	2511497	+	2379	378	n/a	intergenic_region:2509119-2509254,intergenic_region:2509332-2509421,intergenic_region:2511057-2511145,intergenic_region:2511435-2511497	Cc_M_D_2,Cc_M_W_2	8,6	500567	--	-	0	0	0	0	0	0	0	8	6	0	0	0	0	0	0	0	0	0	0	0	0	0	0	0	348.416880797875	121.90661952944	0	0	0	0	0	0	0	0	--	--
novel_circ_0000652	scaffold15661	2509159	2509602	+	443	255	n/a	intergenic_region:2509160-2509254,intergenic_region:2509323-2509421,intergenic_region:2509542-2509602	Cc_P_W_3	11	221	--	-	0	0	0	0	11	0	0	0	0	0	0	0	0	0	0	0	0	0	0	0	0	301.130608557584	0	0	0	0	0	0	0	0	0	0	0	0	0	1.47930901657343
novel_circ_0000653	scaffold15661	2509159	2510540	+	1381	360	n/a	intergenic_region:2509160-2509254,intergenic_region:2509542-2509602,intergenic_region:2510136-2510230,intergenic_region:2510311-2510358,intergenic_region:2510480-2510540	Cc_P_W_1,Cc_P_D_3,Cc_P_W_3,Cc_M_W_2,Cc_M_D_3,Cc_A_D_2,Cc_A_W_2	8,3,2,9,6,6,6	1.32179e+21	--	-	8	0	0	3	2	0	0	0	9	6	0	0	0	6	6	0	0	463.821892393321	0	0	319.693094629156	54.7510197377426	0	0	0	182.859929294161	421.733323961482	0	0	0	146.348602370847	214.68441391155	0	0	2.57171976356466	2.92752203972648
novel_circ_0000654	scaffold15661	2509159	2511497	+	2338	550	n/a	intergenic_region:2509160-2509254,intergenic_region:2509323-2509421,intergenic_region:2509542-2509602,intergenic_region:2510136-2510230,intergenic_region:2510311-2510358,intergenic_region:2511057-2511145,intergenic_region:2511435-2511497	Cc_P_D_2,Cc_P_D_3,Cc_P_W_3,Cc_M_W_1,Cc_M_D_2,Cc_M_W_2,Cc_M_D_3,Cc_M_W_3,Cc_A_D_1,Cc_A_W_1,Cc_A_W_2,Cc_A_D_3,Cc_A_W_3	13,7,17,7,47,119,21,21,13,50,81,44,80	3.25201e+39	--	-	0	13	0	7	17	0	7	47	119	21	21	13	50	0	81	44	80	0	1030.43753963221	0	745.950554134697	465.383667770812	0	1204.61194286698	2046.94917468751	2417.81462066724	1476.06663386519	3684.85699245482	1752.02156334232	2803.31912984974	0	2898.23958780593	3223.2070910556	2100.39907582441	13.8821913108618	2.28620484379529
novel_circ_0000656	scaffold15661	2509159	2512487	+	3328	386	n/a	intergenic_region:2509160-2509254,intergenic_region:2510136-2510230,intergenic_region:2510322-2510358,intergenic_region:2512216-2512291,intergenic_region:2512405-2512487	Cc_P_D_2,Cc_P_W_2,Cc_P_D_3,Cc_P_W_3,Cc_M_D_1,Cc_M_W_1,Cc_M_D_2,Cc_M_W_2,Cc_M_D_3,Cc_M_W_3,Cc_A_D_1,Cc_A_W_1,Cc_A_D_2,Cc_A_W_2,Cc_A_D_3,Cc_A_W_3	7,3,6,8,34,10,19,44,13,6,19,3,27,24,16,11	2.61107e+48	--	-	0	7	3	6	8	34	10	19	44	13	6	19	3	27	24	16	11	0	554.850982878884	231.338679827267	639.386189258312	219.00407895097	2000.11765397965	1720.87420409568	827.490091894952	893.98187654923	913.755535249877	1052.81628355852	2560.64690026954	168.199147790985	658.568710668813	858.738	1172.0753058384	288.804872925856	9.38733053003776	2.2074806144256
novel_circ_0000657	scaffold15661	2509159	2513453	+	4294	161	n/a	intergenic_region:2513393-2513453	Cc_P_W_1,Cc_P_D_2,Cc_P_D_3,Cc_M_D_1,Cc_M_W_1,Cc_M_D_2,Cc_M_W_2,Cc_M_W_3,Cc_A_D_1,Cc_A_D_2,Cc_A_W_2,Cc_A_D_3,Cc_A_W_3	3,3,2,5,5,13,9,6,6,27,13,2,9	1.16176e+39	--	-	3	3	0	2	0	5	5	13	9	0	6	6	0	27	13	2	9	173.933209647495	237.793278376665	0	213.128729752771	0	294.134949114654	860.43710204784	566.177431296546	182.859929294161	0	1052.81628355852	808.625336927224	0	658.568710668813	465.149563475025	146.509	236.294896030246	3.53329027219434	0.996958786494697
novel_circ_0000659	scaffold15661	2510135	2510540	+	405	319	n/a	intergenic_region:2510322-2510540	Cc_P_D_2,Cc_P_W_2,Cc_P_D_3,Cc_P_W_3,Cc_M_D_1,Cc_M_D_2,Cc_M_W_2,Cc_A_D_1,Cc_A_W_1,Cc_A_D_2	5,4,2,6,17,4,9,6,10,3	69,55,119,48,185,326,420,142,240,414	--	-	0	5	4	2	6	17	0	4	9	0	0	6	10	3	0	0	0	0	396.322130627774	308.451573103023	213.128729752771	164.253059213228	1000.05882698982	0	174.208440398937	182.859929294161	0	0	808.625336927224	560.663825969948	73.1743011854237	0	0	0	4.74583055873961	2.31572184250601
novel_circ_0000660	scaffold15661	2510135	2511497	+	1362	455	n/a	intergenic_region:2510136-2510230,intergenic_region:2510311-2510358,intergenic_region:2510480-2510540,intergenic_region:2511057-2511145,intergenic_region:2511214-2511312,intergenic_region:2511435-2511497	Cc_P_W_1,Cc_P_D_2,Cc_P_W_2,Cc_P_W_3,Cc_M_D_1,Cc_M_W_1,Cc_M_D_2,Cc_M_W_2,Cc_M_D_3,Cc_M_W_3,Cc_A_D_1,Cc_A_W_1,Cc_A_D_2,Cc_A_W_2,Cc_A_W_3	12,9,12,9,53,13,35,138,4,23,15,79,79,95,81	64,222,59,83,388,182,638,691,209,168,209,261,509,451,132	--	-	12	9	12	0	9	53	13	35	138	4	23	15	79	79	95	0	81	695.732838589981	713.379835129994	925.354719309069	0	246.379588819842	3117.83046061533	2237.13646532438	1524.3238534907	2803.85224917713	281.155549307654	4035.79575364099	2021.56334231806	4429.24422516259	1926.92326454949	3399.16988693288	0	2126.65406427221	5.4564312894537	9.72465693266403
novel_circ_0000661	scaffold15661	2510135	2512487	+	2352	244	n/a	intergenic_region:2510136-2510230,intergenic_region:2510311-2510358	Cc_P_W_1,Cc_P_D_2,Cc_M_D_1,Cc_M_D_2,Cc_M_W_2,Cc_M_D_3	4,8,3,6,10,3	5.91563e+16	--	-	4	8	0	0	0	3	0	6	10	3	0	0	0	0	0	0	0	231.91094619666	634.115409004439	0	0	0	176.480969468792	0	261.312660598406	203.177699215734	210.866661980741	0	0	0	0	0	0	0	4.85016114618107	1.32927838199293
novel_circ_0000662	scaffold15661	2510135	2513453	+	3318	297	n/a	intergenic_region:2510136-2510230,intergenic_region:2510311-2510358,intergenic_region:2513177-2513269,intergenic_region:2513393-2513453	Cc_P_D_2,Cc_P_W_3,Cc_M_D_2,Cc_M_W_2,Cc_M_D_3,Cc_A_D_2,Cc_A_W_2,Cc_A_D_3	9,4,23,16,7,2,14,3	72,44,332,377,156,363,276,206	--	-	0	9	0	0	4	0	0	23	16	7	0	0	0	2	14	3	0	0	713.379835129994	0	0	109.502039475485	0	0	1001.69853229389	325.084318745175	492.022211288395	0	0	0	48.7828674569491	500.93029912695	219.764	0	5.4564312894537	0.537930551481245
novel_circ_0000663	scaffold15661	2511056	2511497	+	441	441	n/a	intergenic_region:2511057-2511497	Cc_P_W_1,Cc_P_D_2,Cc_P_W_2,Cc_P_D_3,Cc_P_W_3,Cc_M_D_1,Cc_M_W_1,Cc_M_D_2,Cc_M_W_2,Cc_M_D_3,Cc_M_W_3,Cc_A_D_1,Cc_A_W_1,Cc_A_D_2	4,29,5,20,12,141,20,123,127,42,25,18,31,56	75,263,61,173,132,442,177,666,677,218,166,212,263,533	--	-	4	29	5	20	12	141	20	123	127	42	25	18	31	56	0	0	0	231.91094619666	2298.66835764109	385.564466378779	2131.28729752771	328.506118426456	8294.60556503324	3441.74840819136	5356.90954226732	2580.35678003982	2952.13326773037	4386.73451482716	2425.87601078167	1738.05786050684	1365.92028879458	0	0	0	34.7266325786708	4.82910255554185
novel_circ_0000664	scaffold15661	2511056	2512487	+	1431	420	n/a	intergenic_region:2511057-2511145,intergenic_region:2511435-2511497,intergenic_region:2512030-2512124,intergenic_region:2512202-2512291,intergenic_region:2512405-2512487	Cc_P_W_1,Cc_P_D_2,Cc_P_W_2,Cc_P_D_3,Cc_P_W_3,Cc_M_D_1,Cc_M_D_2,Cc_M_W_2,Cc_M_D_3,Cc_A_D_1,Cc_A_W_1,Cc_A_D_2,Cc_A_W_2,Cc_A_D_3	4,16,4,5,9,44,66,30,14,2,4,22,14,12	71,217,71,167,125,381,613,582,204,214,237,469,424,290	--	-	4	16	4	5	9	44	0	66	30	14	0	2	4	22	14	12	0	231.91094619666	1268.23081800888	308.451573103023	532.821824381927	246.379588819842	2588.38755220895	0	2874.43926658247	609.533097647202	984.044422576791	0	269.541778975741	224.265530387979	536.61154202644	500.93029912695	879.056	0	13.9865218983032	4.04844813810988
novel_circ_0000667	scaffold15661	2511056	2515208	+	4152	392	n/a	intergenic_region:2511057-2511145,intergenic_region:2511435-2511497,intergenic_region:2512216-2512291,intergenic_region:2514954-2515047,intergenic_region:2515139-2515208	Cc_P_D_3,Cc_M_D_1,Cc_M_W_1,Cc_M_D_2,Cc_M_W_2,Cc_M_D_3,Cc_A_D_2,Cc_A_W_2	6,4,11,14,7,4,10,4	1.51251e+23	--	-	0	0	0	6	0	4	11	14	7	4	0	0	0	10	4	0	0	0	0	0	639.386189258312	0	235.307959291723	1892.96162450525	609.729541396281	142.224389451014	281.155549307654	0	0	0	243.914337284746	143.123	0	0	5.14343952712933	0
novel_circ_0000668	scaffold15661	2514953	2515208	+	255	255	n/a	intergenic_region:2514954-2515208	Cc_P_D_2,Cc_P_D_3,Cc_M_D_1	8,3,6	59,99,59	--	-	0	8	0	3	0	6	0	0	0	0	0	0	0	0	0	0	0	0	634.115409004439	0	319.693094629156	0	352.961938937585	0	0	0	0	0	0	0	0	0	0	0	7.42188090974573	0
novel_circ_0000670	scaffold15661	254107	256451	-	2344	301	CCA0526S0029;	intron:254108-254230,intron:256152-256238,intron:256361-256451	Cc_P_W_1,Cc_M_W_2,Cc_A_W_1,Cc_A_D_2,Cc_A_D_3,Cc_A_W_3	4,2,2,7,8,11	110,146,77,87,108,64	CCA0526S0029	- && sp|Q9LSB9|EREX_ARATH PX domain-containing protein EREX OS=Arabidopsis thaliana OX=3702 GN=EREX PE=1 SV=1 && -	4	0	0	0	0	0	0	0	2	0	0	0	2	7	0	8	11	231.91094619666	0	0	0	0	0	0	0	40.6355398431468	0	0	0	112.13276519399	170.740036099322	0	586.038	288.804872925856	0	1.32927838199293
novel_circ_0000671	scaffold15661	254107	256459	-	2352	309	CCA0526S0029;	intron:254108-254230,intron:256152-256238,intron:256361-256459	Cc_P_W_1,Cc_P_D_2,Cc_P_W_3,Cc_M_D_1,Cc_M_D_2,Cc_M_W_2,Cc_A_D_1,Cc_A_W_1,Cc_A_D_2,Cc_A_W_2,Cc_A_D_3,Cc_A_W_3	8,7,4,6,5,7,5,12,18,12,5,17	98,124,104,110,176,136,110,77,83,67,101,60	CCA0526S0029	- && sp|Q9LSB9|EREX_ARATH PX domain-containing protein EREX OS=Arabidopsis thaliana OX=3702 GN=EREX PE=1 SV=1 && -	8	7	0	0	4	6	0	5	7	0	0	5	12	18	12	5	17	463.821892393321	554.850982878884	0	0	109.502039475485	352.961938937585	0	217.760550498672	142.224389451014	0	0	673.854447439353	672.796591163938	439.045807112542	429.369	366.274	446.334803612686	4.24389100290843	3.1964873154671
novel_circ_0000672	scaffold15661	254111	256451	-	2340	297	CCA0526S0029;	exon:254112-254230,exon:256152-256238,exon:256361-256451	Cc_P_W_1,Cc_M_D_2,Cc_A_W_1,Cc_A_D_2,Cc_A_W_2,Cc_A_D_3,Cc_A_W_3	10,7,12,5,12,7,31	111,182,82,88,74,111,66	CCA0526S0029	- && sp|Q9LSB9|EREX_ARATH PX domain-containing protein EREX OS=Arabidopsis thaliana OX=3702 GN=EREX PE=1 SV=1 && -	10	0	0	0	0	0	0	7	0	0	0	0	12	5	12	7	31	579.777365491651	0	0	0	0	0	0	304.86477069814	0	0	0	0	672.796591163938	121.957168642373	429.369	512.783	813.904641881958	0	3.32319595498232
novel_circ_0000673	scaffold15661	254111	256459	-	2348	305	CCA0526S0029;	exon:254112-254230,exon:256152-256238,exon:256361-256459	Cc_P_W_1,Cc_P_W_2,Cc_P_W_3,Cc_M_D_1,Cc_M_W_2,Cc_M_W_3,Cc_A_D_1,Cc_A_W_1,Cc_A_D_2,Cc_A_W_2,Cc_A_D_3,Cc_A_W_3	15,6,10,9,14,5,5,10,13,21,18,65	99,93,105,119,145,89,114,82,84,68,104,62	CCA0526S0029	- && sp|Q9LSB9|EREX_ARATH PX domain-containing protein EREX OS=Arabidopsis thaliana OX=3702 GN=EREX PE=1 SV=1 && -	15	0	6	0	10	9	0	0	14	0	5	5	10	13	21	18	65	869.666048237477	0	462.677359654534	0	273.755098688713	529.442908406377	0	0	284.448778902028	0	877.346902965432	673.854447439353	560.663825969948	317.088638470169	751.395448690425	1318.5847190682	1706.57424910733	0	8.59285933410282
novel_circ_0000674	scaffold15661	254116	256459	-	2343	213	CCA0526S0029;	exon:254117-254230	Cc_M_D_2	6	177	CCA0526S0029	- && sp|Q9LSB9|EREX_ARATH PX domain-containing protein EREX OS=Arabidopsis thaliana OX=3702 GN=EREX PE=1 SV=1 && -	0	0	0	0	0	0	0	6	0	0	0	0	0	0	0	0	0	0	0	0	0	0	0	0	261.312660598406	0	0	0	0	0	0	0	0	0	--	--
novel_circ_0000675	scaffold15661	2650438	2651237	+	799	384	CCA0526S0258;	exon:2650439-2650615,exon:2650940-2651050,exon:2651142-2651237	Cc_A_D_2	4	351	CCA0526S0258	- && sp|Q8VZL6|SWC4_ARATH SWR1-complex protein 4 OS=Arabidopsis thaliana OX=3702 GN=SWC4 PE=1 SV=1 && PF05499:DNA methyltransferase 1-associated protein 1 (DMAP1)|PF16282:SANT/Myb-like domain of DAMP1	0	0	0	0	0	0	0	0	0	0	0	0	0	4	0	0	0	0	0	0	0	0	0	0	0	0	0	0	0	0	97.5657349138982	0	0	0	--	--
novel_circ_0000677	scaffold15661	2671560	2671854	+	294	174	CCA0526S0259;	exon:2671561-2671675,exon:2671796-2671854	Cc_P_W_1,Cc_P_W_2,Cc_A_W_2,Cc_A_D_3	5,2,3,2	83,104,60,93	CCA0526S0259	- && sp|O22897|DUF6_ARATH DUF724 domain-containing protein 6 OS=Arabidopsis thaliana OX=3702 GN=DUF6 PE=2 SV=1 && PF05641:Agenet domain|PF05266:Protein of unknown function (DUF724)	5	0	2	0	0	0	0	0	0	0	0	0	0	0	3	2	0	289.888682745826	0	154.225786551511	0	0	0	0	0	0	0	0	0	0	0	107.342206955775	146.509	0	0	2.41601098513323
novel_circ_0000678	scaffold15661	285089	288918	+	3829	219	CCA0526S0033;	exon:285090-285183,exon:288794-288918	Cc_A_W_2	5	108	CCA0526S0033	- && sp|Q8PDW8|OLEB_XANCP Cis-3-alkyl-4-alkyloxetan-2-one decarboxylase OS=Xanthomonas campestris pv. campestris (strain ATCC 33913 / DSM 3586 / NCPPB 528 / LMG 568 / P 25) OX=190485 GN=oleB PE=1 SV=1 && PF12697:Alpha/beta hydrolase family	0	0	0	0	0	0	0	0	0	0	0	0	0	0	5	0	0	0	0	0	0	0	0	0	0	0	0	0	0	0	0	178.903678259625	0	0	--	--
novel_circ_0000680	scaffold15661	311417	312768	+	1351	731	CCA0526S0035;	exon:311418-311459,exon:311568-312101,exon:312614-312768	Cc_M_D_1,Cc_M_W_2,Cc_A_D_2	6,14,15	4201278609	CCA0526S0035	- && sp|F4JKH6|TSS_ARATH Protein TSS OS=Arabidopsis thaliana OX=3702 GN=TSS PE=1 SV=1 && PF12807:Translation initiation factor eIF3 subunit 135|PF13424:Tetratricopeptide repeat|PF15044:Mitochondrial function, CLU-N-term	0	0	0	0	0	6	0	0	14	0	0	0	0	15	0	0	0	0	0	0	0	0	352.961938937585	0	0	284.448778902028	0	0	0	0	365.871505927118	0	0	0	--	--
novel_circ_0000681	scaffold15661	314131	314714	+	583	417	CCA0526S0035;	exon:314132-314233,exon:314400-314714	Cc_M_W_2	4	1240	CCA0526S0035	- && sp|F4JKH6|TSS_ARATH Protein TSS OS=Arabidopsis thaliana OX=3702 GN=TSS PE=1 SV=1 && PF12807:Translation initiation factor eIF3 subunit 135|PF13424:Tetratricopeptide repeat|PF15044:Mitochondrial function, CLU-N-term	0	0	0	0	0	0	0	0	4	0	0	0	0	0	0	0	0	0	0	0	0	0	0	0	0	81.2710796862936	0	0	0	0	0	0	0	0	--	--
novel_circ_0000682	scaffold15661	314399	316408	+	2009	234	CCA0526S0035;	exon:316275-316408	Cc_M_W_2,Cc_A_D_2,Cc_A_W_2	12,7,2	1148623485	CCA0526S0035	- && sp|F4JKH6|TSS_ARATH Protein TSS OS=Arabidopsis thaliana OX=3702 GN=TSS PE=1 SV=1 && PF12807:Translation initiation factor eIF3 subunit 135|PF13424:Tetratricopeptide repeat|PF15044:Mitochondrial function, CLU-N-term	0	0	0	0	0	0	0	0	12	0	0	0	0	7	2	0	0	0	0	0	0	0	0	0	0	243.813239058881	0	0	0	0	170.740036099322	71.5615	0	0	--	--
novel_circ_0000683	scaffold15661	3335352	3336600	+	1248	426	n/a	intergenic_region:3335353-3335421,intergenic_region:3336149-3336383,intergenic_region:3336479-3336600	Cc_P_W_3,Cc_M_D_2,Cc_A_D_1,Cc_A_W_1,Cc_A_D_2,Cc_A_W_2,Cc_A_W_3	7,2,6,17,5,6,7	3.09383e+20	--	-	0	0	0	0	7	0	0	2	0	0	0	6	17	5	6	0	7	0	0	0	0	191.628569082099	0	0	87.1042201994687	0	0	0	808.625336927224	953.128504148912	121.957168642373	214.68441391155	0	183.784919134636	0	0.94137846509218
novel_circ_0000685	scaffold15661	3376	3610	+	234	234	CCA0526S0001;	exon:3377-3610	Cc_P_W_3	2	273	CCA0526S0001	- && sp|Q9SSQ8|HS26M_ARATH 26.5 kDa heat shock protein, mitochondrial OS=Arabidopsis thaliana OX=3702 GN=HSP26.5 PE=2 SV=1 && PF00011:Hsp20/alpha crystallin family	0	0	0	0	2	0	0	0	0	0	0	0	0	0	0	0	0	0	0	0	0	54.7510197377426	0	0	0	0	0	0	0	0	0	0	0	0	0	0.268965275740623
novel_circ_0000686	scaffold15661	3450547	3451020	+	473	314	CCA0526S0315;	exon:3450548-3450697,exon:3450775-3450852,exon:3450935-3451020	Cc_A_D_3,Cc_A_W_3	3,21	186123	CCA0526S0315	- && sp|Q54V77|PYRG_DICDI CTP synthase OS=Dictyostelium discoideum OX=44689 GN=ctps PE=3 SV=1 && PF00117:Glutamine amidotransferase class-I|PF06418:CTP synthase N-terminus	0	0	0	0	0	0	0	0	0	0	0	0	0	0	0	3	21	0	0	0	0	0	0	0	0	0	0	0	0	0	0	0	219.764	551.354757403907	--	--
novel_circ_0000687	scaffold15661	380391	383785	+	3394	247	n/a	intergenic_region:382984-383058,intergenic_region:383714-383785	Cc_P_W_1,Cc_P_D_2,Cc_P_W_2,Cc_P_D_3,Cc_P_W_3,Cc_M_D_1,Cc_M_D_2,Cc_M_W_2,Cc_M_D_3,Cc_M_W_3,Cc_A_D_1,Cc_A_W_1,Cc_A_D_2,Cc_A_W_2,Cc_A_D_3,Cc_A_W_3	8,20,12,14,42,16,38,23,32,4,20,20,25,18,3,14	6.58194e+53	--	-	8	20	12	14	42	16	0	38	23	32	4	20	20	25	18	3	14	463.821892393321	1585.2885225111	925.354719309069	1491.90110826939	1149.77141449259	941.231837166892	0	1654.9801837899	467.308708196188	2249.24439446124	701.877522372346	2695.41778975741	1121.3276519399	609.785843211864	644.05324173465	219.764	367.569838269271	24.1267617620878	12.8333056003914
novel_circ_0000688	scaffold15661	380764	383058	+	2294	559	CCA0526S0042;	exon:380765-380893,exon:381027-381234,exon:382299-382445,exon:382984-383058	Cc_P_W_3	11	1131	CCA0526S0042	- && - && PF13855:Leucine rich repeat	0	0	0	0	11	0	0	0	0	0	0	0	0	0	0	0	0	0	0	0	0	301.130608557584	0	0	0	0	0	0	0	0	0	0	0	0	0	1.47930901657343
novel_circ_0000689	scaffold15661	380764	383785	+	3021	276	CCA0526S0042;	exon:380765-380893,exon:382984-383058,exon:383714-383785	Cc_P_W_3	14	1044	CCA0526S0042	- && - && PF13855:Leucine rich repeat	0	0	0	0	14	0	0	0	0	0	0	0	0	0	0	0	0	0	0	0	0	383.257138164198	0	0	0	0	0	0	0	0	0	0	0	0	0	1.88275693018436
novel_circ_0000690	scaffold15661	380764	384900	+	4136	495	CCA0526S0042;	exon:380765-380893,exon:382299-382445,exon:382984-383058,exon:383714-383785,exon:384829-384900	Cc_P_W_1,Cc_P_W_3	8,9	6281071	CCA0526S0042	- && - && PF13855:Leucine rich repeat	8	0	0	0	9	0	0	0	0	0	0	0	0	0	0	0	0	463.821892393321	0	0	0	246.379588819842	0	0	0	0	0	0	0	0	0	0	0	0	0	3.86890050481866
novel_circ_0000691	scaffold15661	380764	386820	+	6056	273	CCA0526S0042;	exon:380765-380893,exon:386164-386235,exon:386749-386820	Cc_P_W_2	2	715	CCA0526S0042	- && - && PF13855:Leucine rich repeat	0	0	2	0	0	0	0	0	0	0	0	0	0	0	0	0	0	0	0	154.225786551511	0	0	0	0	0	0	0	0	0	0	0	0	0	0	0	0.754413007642073
novel_circ_0000692	scaffold15661	382298	387723	+	5425	366	CCA0526S0042;	exon:382299-382445,exon:382984-383058,exon:386749-386820,exon:387652-387723	Cc_P_D_2,Cc_M_D_1,Cc_M_W_2,Cc_A_W_1,Cc_A_D_2	3,6,8,6,8	2.31416e+17	CCA0526S0042	- && - && PF13855:Leucine rich repeat	0	3	0	0	0	6	0	0	8	0	0	0	6	8	0	0	0	0	237.793278376665	0	0	0	352.961938937585	0	0	162.542159372587	0	0	0	336.398295581969	195.131469827796	0	0	0	1.8188104298179	0
novel_circ_0000693	scaffold15661	382298	388840	+	6542	363	CCA0526S0042;	exon:382299-382445,exon:387652-387723,exon:388697-388840	Cc_P_W_1,Cc_P_W_3,Cc_M_D_1,Cc_M_D_2,Cc_M_W_2,Cc_M_D_3,Cc_M_W_3,Cc_A_W_1,Cc_A_D_2,Cc_A_W_2,Cc_A_W_3	4,6,8,17,8,9,7,6,18,15,9	7.02114e+37	CCA0526S0042	- && - && PF13855:Leucine rich repeat	4	0	0	0	6	8	0	17	8	9	7	0	6	18	15	0	9	231.91094619666	0	0	0	164.253059213228	470.615918583446	0	740.385871695484	162.542159372587	632.599985942223	1228.28566415161	0	336.398295581969	439.045807112542	536.711034778875	0	236.294896030246	0	2.1361742092148
novel_circ_0000694	scaffold15661	382298	390873	+	8575	533	CCA0526S0042;	exon:382299-382445,exon:382984-383058,exon:389946-390092,exon:390710-390873	Cc_P_W_3,Cc_M_W_2,Cc_M_D_3	9,7,8	12419231998	CCA0526S0042	- && - && PF13855:Leucine rich repeat	0	0	0	0	9	0	0	0	7	8	0	0	0	0	0	0	0	0	0	0	0	246.379588819842	0	0	0	142.224389451014	562.311098615309	0	0	0	0	0	0	0	0	1.2103437408328
novel_circ_0000695	scaffold15661	388696	390873	+	2177	380	CCA0526S0042;	exon:388697-388840,exon:389444-389515	Cc_P_D_2	6	2224	CCA0526S0042	- && - && PF13855:Leucine rich repeat	0	6	0	0	0	0	0	0	0	0	0	0	0	0	0	0	0	0	475.586556753329	0	0	0	0	0	0	0	0	0	0	0	0	0	0	0	3.6376208596358	0
novel_circ_0000696	scaffold15661	396344	398965	-	2621	281	CCA0526S0043;	exon:396616-396726,exon:398896-398965	Cc_P_D_3,Cc_M_W_2,Cc_M_D_3	5,4,3	320710561663	CCA0526S0043	- && sp|Q0WV90|TPR1_ARATH Topless-related protein 1 OS=Arabidopsis thaliana OX=3702 GN=TPR1 PE=1 SV=3 && -	0	0	0	5	0	0	0	0	4	3	0	0	0	0	0	0	0	0	0	0	532.821824381927	0	0	0	0	81.2710796862936	210.866661980741	0	0	0	0	0	0	0	4.28619960594111	0
novel_circ_0000697	scaffold15661	399298	399819	-	521	363	CCA0526S0043;	exon:399299-399533,exon:399692-399819	Cc_M_D_3	3	1484	CCA0526S0043	- && sp|Q0WV90|TPR1_ARATH Topless-related protein 1 OS=Arabidopsis thaliana OX=3702 GN=TPR1 PE=1 SV=3 && -	0	0	0	0	0	0	0	0	0	3	0	0	0	0	0	0	0	0	0	0	0	0	0	0	0	0	210.866661980741	0	0	0	0	0	0	0	--	--
novel_circ_0000698	scaffold15661	399691	404660	-	4969	334	CCA0526S0043;	exon:399692-399819,exon:403775-403870	Cc_P_W_1	2	1165	CCA0526S0043	- && sp|Q0WV90|TPR1_ARATH Topless-related protein 1 OS=Arabidopsis thaliana OX=3702 GN=TPR1 PE=1 SV=3 && -	2	0	0	0	0	0	0	0	0	0	0	0	0	0	0	0	0	115.95547309833	0	0	0	0	0	0	0	0	0	0	0	0	0	0	0	0	0	0.664639190996464
novel_circ_0000700	scaffold15661	566033	566819	-	786	309	CCA0526S0056;	exon:566034-566090,exon:566205-566288,exon:566505-566619,exon:566767-566819	Cc_P_W_1,Cc_P_D_2,Cc_P_W_2,Cc_P_D_3,Cc_P_W_3,Cc_M_D_1,Cc_M_W_1,Cc_M_D_2,Cc_M_W_2,Cc_M_D_3,Cc_M_W_3,Cc_A_D_2,Cc_A_W_2,Cc_A_D_3,Cc_A_W_3	4,5,3,3,27,15,5,16,51,19,7,4,7,9,11	105,118,151,131,148,125,50,82,91,110,66,83,54,96,38	CCA0526S0056	- && sp|Q9FY75|POT7_ARATH Potassium transporter 7 OS=Arabidopsis thaliana OX=3702 GN=POT7 PE=1 SV=2 && PF02705:K+ potassium transporter	4	5	3	3	27	15	5	16	51	19	7	0	0	4	7	9	11	231.91094619666	396.322130627774	231.338679827267	319.693094629156	739.138766459525	882.404847343961	860.43710204784	696.833761595749	1036.20626600024	1335.48885921136	1228.28566415161	0	0	97.5657349138982	250.465149563475	659.292	288.804872925856	5.60307047992783	6.09192911595445
novel_circ_0000702	scaffold15661	644980	647947	-	2967	374	n/a	intergenic_region:644981-645281,intergenic_region:647875-647947	Cc_P_W_2,Cc_P_D_3,Cc_M_D_3	6,5,13	102,22,680	--	-	0	0	6	5	0	0	0	0	0	13	0	0	0	0	0	0	0	0	0	462.677359654534	532.821824381927	0	0	0	0	0	913.755535249877	0	0	0	0	0	0	0	4.28619960594111	2.26323902292622
novel_circ_0000703	scaffold15661	645039	647947	-	2908	611	n/a	intergenic_region:645040-645281,intergenic_region:645418-645465,intergenic_region:645537-645640,intergenic_region:646280-646377,intergenic_region:646695-646740,intergenic_region:647875-647947	Cc_P_W_1,Cc_P_D_2,Cc_P_W_2,Cc_P_D_3,Cc_P_W_3,Cc_M_W_1,Cc_M_D_3,Cc_M_W_3,Cc_A_D_1,Cc_A_D_2,Cc_A_W_2	14,27,25,10,12,23,71,2,13,5,39	68,50,108,39,74,102,746,151,595,176,253	--	-	14	27	25	10	12	0	23	0	0	71	2	13	0	5	39	0	0	811.688311688312	2140.13950538998	1927.82233189389	1065.64364876385	328.506118426456	0	3958.01066942007	0	0	4990.51100021087	350.938761186173	1752.02156334232	0	121.957168642373	1395.44869042508	0	0	24.9416930802433	15.6964285869449
novel_circ_0000705	scaffold15661	853882	855357	+	1475	352	CCA0526S0081;	exon:853883-853969,exon:854455-854580,exon:855121-855193,exon:855292-855357	Cc_A_W_3	8	113	CCA0526S0081	- && sp|Q6Z1G7|ODPB1_ORYSJ Pyruvate dehydrogenase E1 component subunit beta-1, mitochondrial OS=Oryza sativa subsp. japonica OX=39947 GN=Os08g0536000 PE=2 SV=1 && PF02779:Transketolase, pyrimidine binding domain|PF02780:Transketolase, C-terminal domain	0	0	0	0	0	0	0	0	0	0	0	0	0	0	0	0	8	0	0	0	0	0	0	0	0	0	0	0	0	0	0	0	0	210.039907582441	--	--
novel_circ_0003741	scaffold33084	299156	300357	+	1201	576	CCA0907S0026;	exon:299157-299367	Cc_M_D_2	6	122	CCA0907S0026	- && sp|Q9FN05|PSL5_ARATH Probable glucan 1,3-alpha-glucosidase OS=Arabidopsis thaliana OX=3702 GN=PSL5 PE=1 SV=1 && PF13802:Galactose mutarotase-like|PF01055:Glycosyl hydrolases family 31	0	0	0	0	0	0	0	6	0	0	0	0	0	0	0	0	0	0	0	0	0	0	0	0	261.312660598406	0	0	0	0	0	0	0	0	0	--	--
novel_circ_0003742	scaffold33084	324446	326827	-	2381	1869	CCA0907S0028;	exon:324447-324512,exon:324701-324798	Cc_P_D_2,Cc_P_W_2,Cc_P_D_3,Cc_M_D_3,Cc_A_D_3	9,5,3,5,5	338308399294480	CCA0907S0028	- && sp|Q9SU08|AUXI1_ARATH Auxilin-related protein 1 OS=Arabidopsis thaliana OX=3702 GN=AUXI1 PE=1 SV=2 && -	0	9	5	3	0	0	0	0	0	5	0	0	0	0	0	5	0	0	713.379835129994	385.564466378779	319.693094629156	0	0	0	0	0	351.444436634568	0	0	0	0	0	366.274	0	8.02815105301836	1.88603251910518
novel_circ_0003745	scaffold33084	428756	430624	+	1868	374	CCA0907S0037;	exon:429705-429777,exon:429875-429991,exon:430541-430624	Cc_P_W_3,Cc_M_W_2,Cc_A_W_1,Cc_A_D_2,Cc_A_W_2	4,7,3,6,5	0,5,1,11,5	CCA0907S0037	- && sp|Q9LVP1|TOP3A_ARATH DNA topoisomerase 3-alpha OS=Arabidopsis thaliana OX=3702 GN=TOP3A PE=1 SV=1 && PF01751:Toprim domain|PF01131:DNA topoisomerase|PF06839:GRF zinc finger|PF01396:Topoisomerase DNA binding C4 zinc finger	0	0	0	0	4	0	0	0	7	0	0	0	3	6	5	0	0	0	0	0	0	109.502039475485	0	0	0	142.224389451014	0	0	0	168.199147790985	146.348602370847	178.903678259625	0	0	0	0.537930551481245
novel_circ_0003746	scaffold33084	455471	456019	-	548	445	CCA0907S0037;	intron:455472-455848,intron:455952-456019	Cc_M_W_2	11	4	CCA0907S0037	- && sp|Q9LVP1|TOP3A_ARATH DNA topoisomerase 3-alpha OS=Arabidopsis thaliana OX=3702 GN=TOP3A PE=1 SV=1 && PF01751:Toprim domain|PF01131:DNA topoisomerase|PF06839:GRF zinc finger|PF01396:Topoisomerase DNA binding C4 zinc finger	0	0	0	0	0	0	0	0	11	0	0	0	0	0	0	0	0	0	0	0	0	0	0	0	0	223.495469137307	0	0	0	0	0	0	0	0	--	--
novel_circ_0003748	scaffold33084	586302	586778	-	476	315	CCA0907S0042;	exon:586303-586359,exon:586438-586573,exon:586657-586778	Cc_P_D_3,Cc_A_W_1	3,4	3175287	CCA0907S0042	- && sp|Q8RX26|RGLG3_ARATH E3 ubiquitin-protein ligase RGLG3 OS=Arabidopsis thaliana OX=3702 GN=RGLG3 PE=1 SV=1 && PF13920:Zinc finger, C3HC4 type (RING finger)|PF07002:Copine	0	0	0	3	0	0	0	0	0	0	0	0	4	0	0	0	0	0	0	0	319.693094629156	0	0	0	0	0	0	0	0	224.265530387979	0	0	0	0	2.57171976356466	0
novel_circ_0003750	scaffold33084	586437	590251	-	3814	364	CCA0907S0042;	exon:586438-586573,exon:586657-586778	Cc_P_D_2	2	3582	CCA0907S0042	- && sp|Q8RX26|RGLG3_ARATH E3 ubiquitin-protein ligase RGLG3 OS=Arabidopsis thaliana OX=3702 GN=RGLG3 PE=1 SV=1 && PF13920:Zinc finger, C3HC4 type (RING finger)|PF07002:Copine	0	2	0	0	0	0	0	0	0	0	0	0	0	0	0	0	0	0	158.52885225111	0	0	0	0	0	0	0	0	0	0	0	0	0	0	0	1.21254028654527	0
novel_circ_0003753	scaffold33084	65059	84611	-	19552	297	CCA0907S0003;	intron:65060-65230,intron:84486-84611	Cc_P_D_2,Cc_M_W_3	12,5	13,36	CCA0907S0003	- && sp|Q67ZE1|HSDD2_ARATH 3beta-hydroxysteroid-dehydrogenase/decarboxylase isoform 2 OS=Arabidopsis thaliana OX=3702 GN=3BETAHSD/D2 PE=1 SV=2 && PF02453:Reticulon|PF01073:3-beta hydroxysteroid dehydrogenase/isomerase family	0	12	0	0	0	0	0	0	0	0	5	0	0	0	0	0	0	0	951.173113506658	0	0	0	0	0	0	0	0	877.346902965432	0	0	0	0	0	0	7.2752417192716	0
novel_circ_0003754	scaffold33084	71680	84611	-	12931	306	CCA0907S0003;	intron:84148-84227,intron:84486-84611	Cc_A_D_3	4	45	CCA0907S0003	- && sp|Q67ZE1|HSDD2_ARATH 3beta-hydroxysteroid-dehydrogenase/decarboxylase isoform 2 OS=Arabidopsis thaliana OX=3702 GN=3BETAHSD/D2 PE=1 SV=2 && PF02453:Reticulon|PF01073:3-beta hydroxysteroid dehydrogenase/isomerase family	0	0	0	0	0	0	0	0	0	0	0	0	0	0	0	4	0	0	0	0	0	0	0	0	0	0	0	0	0	0	0	0	293.019	0	--	--
novel_circ_0003755	scaffold33084	76193	77015	-	822	305	CCA0907S0003;	exon:76194-76299,exon:76817-77015	Cc_P_W_1,Cc_P_W_2,Cc_P_W_3,Cc_M_D_1,Cc_M_W_1,Cc_M_W_2,Cc_M_W_3,Cc_A_D_1,Cc_A_W_1,Cc_A_D_2,Cc_A_W_2,Cc_A_D_3,Cc_A_W_3	37,5,23,21,3,30,9,4,37,7,41,36,136	38,62,84,118,75,176,77,53,39,123,63,128,77	CCA0907S0003	- && sp|Q67ZE1|HSDD2_ARATH 3beta-hydroxysteroid-dehydrogenase/decarboxylase isoform 2 OS=Arabidopsis thaliana OX=3702 GN=3BETAHSD/D2 PE=1 SV=2 && PF02453:Reticulon|PF01073:3-beta hydroxysteroid dehydrogenase/isomerase family	37	0	5	0	23	21	3	0	30	0	9	4	37	7	41	36	136	2145.17625231911	0	385.564466378779	0	629.63672698404	1235.36678628155	516.262261228704	0	609.533097647202	0	1579.22442533778	539.083557951482	2074.45615608881	170.740036099322	1467.01016172893	2637.1694381364	3570.67842890149	0	17.2749582235569
novel_circ_0003756	scaffold33084	76193	77022	-	829	312	CCA0907S0003;	intron:76194-76299,intron:76817-77022	Cc_M_D_1,Cc_A_D_3,Cc_A_W_3	2,3,7	117,126,77	CCA0907S0003	- && sp|Q67ZE1|HSDD2_ARATH 3beta-hydroxysteroid-dehydrogenase/decarboxylase isoform 2 OS=Arabidopsis thaliana OX=3702 GN=3BETAHSD/D2 PE=1 SV=2 && PF02453:Reticulon|PF01073:3-beta hydroxysteroid dehydrogenase/isomerase family	0	0	0	0	0	2	0	0	0	0	0	0	0	0	0	3	7	0	0	0	0	0	117.653979645862	0	0	0	0	0	0	0	0	0	219.764	183.784919134636	--	--
novel_circ_0003757	scaffold33084	76193	84611	-	8418	312	CCA0907S0003;	exon:76194-76299,exon:84148-84227,exon:84486-84611	Cc_A_D_2,Cc_A_D_3,Cc_A_W_3	4,3,9	112,107,92	CCA0907S0003	- && sp|Q67ZE1|HSDD2_ARATH 3beta-hydroxysteroid-dehydrogenase/decarboxylase isoform 2 OS=Arabidopsis thaliana OX=3702 GN=3BETAHSD/D2 PE=1 SV=2 && PF02453:Reticulon|PF01073:3-beta hydroxysteroid dehydrogenase/isomerase family	0	0	0	0	0	0	0	0	0	0	0	0	0	4	0	3	9	0	0	0	0	0	0	0	0	0	0	0	0	0	97.5657349138982	0	219.764	236.294896030246	--	--
novel_circ_0003759	scaffold33084	917637	917980	-	343	343	CCA0907S0073;	exon:917638-917980	Cc_M_W_2	5	380	CCA0907S0073	- && sp|Q4R7R1|D42E1_MACFA Short-chain dehydrogenase/reductase family 42E member 1 OS=Macaca fascicularis OX=9541 GN=SDR42E1 PE=2 SV=1 && PF01073:3-beta hydroxysteroid dehydrogenase/isomerase family|PF14934:Domain of unknown function (DUF4499)	0	0	0	0	0	0	0	0	5	0	0	0	0	0	0	0	0	0	0	0	0	0	0	0	0	101.588849607867	0	0	0	0	0	0	0	0	--	--
novel_circ_0005497	scaffold60929	224117	224686	+	569	475	CCA1422S0011;	exon:224118-224365,exon:224460-224686	Cc_M_D_1	6	10387	CCA1422S0011	- && sp|Q9SSV4|INO1_NICPA Inositol-3-phosphate synthase OS=Nicotiana paniculata OX=62141 GN=INPS1 PE=2 SV=1 && PF07994:Myo-inositol-1-phosphate synthase|PF01658:Myo-inositol-1-phosphate synthase	0	0	0	0	0	6	0	0	0	0	0	0	0	0	0	0	0	0	0	0	0	0	352.961938937585	0	0	0	0	0	0	0	0	0	0	0	--	--
novel_circ_0005216	scaffold52648	281872	307691	-	25819	191	n/a	intergenic_region:281873-282032	Cc_P_W_2	25	26	--	-	0	0	25	0	0	0	0	0	0	0	0	0	0	0	0	0	0	0	0	1927.82233189389	0	0	0	0	0	0	0	0	0	0	0	0	0	0	0	9.43016259552591
novel_circ_0005217	scaffold52648	380924	381342	+	418	284	CCA1279S0033;	exon:380925-381031,exon:381166-381342	Cc_M_D_1,Cc_A_D_3	2,6	355303	CCA1279S0033	- && sp|P51820|DRTS_SOYBN Bifunctional dihydrofolate reductase-thymidylate synthase OS=Glycine max OX=3847 PE=1 SV=1 && PF00303:Thymidylate synthase|PF00186:Dihydrofolate reductase	0	0	0	0	0	2	0	0	0	0	0	0	0	0	0	6	0	0	0	0	0	0	117.653979645862	0	0	0	0	0	0	0	0	0	439.528	0	--	--
novel_circ_0005218	scaffold52648	400282	400653	+	371	371	CCA1279S0036;	exon:400283-400653	Cc_P_D_2,Cc_P_W_2,Cc_P_D_3,Cc_P_W_3	7,7,5,23	1120134710191580	CCA1279S0036	- && sp|Q9SIK2|RS252_ARATH 40S ribosomal protein S25-2 OS=Arabidopsis thaliana OX=3702 GN=RPS25B PE=3 SV=1 && PF03297:S25 ribosomal protein	0	7	7	5	23	0	0	0	0	0	0	0	0	0	0	0	0	0	554.850982878884	539.79025293029	532.821824381927	629.63672698404	0	0	0	0	0	0	0	0	0	0	0	0	8.53009060884954	5.73354619776442
novel_circ_0005219	scaffold52648	406698	407952	+	1254	156	CCA1279S0037;	exon:407897-407952	Cc_M_W_2	3	8107	CCA1279S0037	- && sp|Q00081|GLGL1_SOLTU Glucose-1-phosphate adenylyltransferase large subunit 1 (Fragment) OS=Solanum tuberosum OX=4113 GN=AGPS1 PE=1 SV=1 && PF00483:Nucleotidyl transferase	0	0	0	0	0	0	0	0	3	0	0	0	0	0	0	0	0	0	0	0	0	0	0	0	0	60.9533097647202	0	0	0	0	0	0	0	0	--	--
novel_circ_0005220	scaffold52648	406698	409504	+	2806	291	CCA1279S0037;	exon:406699-406821,exon:408860-408940,exon:409418-409504	Cc_M_W_2	3	7846	CCA1279S0037	- && sp|Q00081|GLGL1_SOLTU Glucose-1-phosphate adenylyltransferase large subunit 1 (Fragment) OS=Solanum tuberosum OX=4113 GN=AGPS1 PE=1 SV=1 && PF00483:Nucleotidyl transferase	0	0	0	0	0	0	0	0	3	0	0	0	0	0	0	0	0	0	0	0	0	0	0	0	0	60.9533097647202	0	0	0	0	0	0	0	0	--	--
[truncated: 3,410 more rows]
[truncated: 40 more columns]
