# Supplementary material for: Mechanisms of Chinese Hickory Resistance to Dry Rot Disease by Botryosphaeria dothidea: A Comprehensive Analysis from Gene Expression to Non-Coding RNAs
Source: Plants (Basel). 2025 Mar 4;14(5):793. doi: 10.3390/plants14050793 (PMC11901809; doi:10.3390/plants14050793)
Supplement: Supplementary file 1 [file plants-14-00793-s001.zip › S23 important ncRNA.xls]

## Sheet: Sheet1
Table S23：The detailed information of ncRNA mentioned in the manuscript.
lncRNA_ID	lncRNA_Gene_ID	lncRNA_Gene_Name	Gene_description	Gene_Type	Status	Chromosome	Start	End	Strand	Exon_number	Length	ORF	Cc_P_W_1	Cc_P_D_2	Cc_P_W_2	Cc_P_D_3	Cc_P_W_3	Cc_M_D_1	Cc_M_W_1	Cc_M_D_2	Cc_M_W_2	Cc_M_D_3	Cc_M_W_3	Cc_A_D_1	Cc_A_W_1	Cc_A_D_2	Cc_A_W_2	Cc_A_D_3	Cc_A_W_3	Cc_P_D_FPKM	Cc_P_W_FPKM	log2FoldChange	pvalue	padj	Cc_M_D_FPKM	Cc_M_W_FPKM	log2FoldChange	pvalue	padj	Cc_A_D_FPKM	Cc_A_W_FPKM	log2FoldChange	pvalue	padj	Cc_M_D_FPKM	Cc_P_D_FPKM	log2FoldChange	pvalue	padj
TCONS_00000002	XLOC_000002	XLOC_000002	-	novel	Novel_lncRNA	scaffold1	48384	48743	+	1	360	77	0	5.75619	0	7.06897	0	0.629828	0.144554	3.99442	0.154247	7.98836	0.09703	0.279947	0	1.57663	0.249875	0.735229	0.112738	6.41258	0	9.91274195680484	2.16155569948079e-06	7.4993857991464e-05	4.20420166666667	0.131943666666667	4.94044287771489	0.0022269131059851	0.0356953610660495	0.863935666666667	0.120871	2.52114503083809	0.14686895208352	1	4.20420166666667	6.41258	-0.483049	0.696800805092652	1
TCONS_00000578	XLOC_000338	XLOC_000338	-	novel	Novel_lncRNA	scaffold11938	44664	46878	+	3	943	103	1.49413	0	1.50731	0.104583	0.941921	0.88153	7.78224	1.0178	1.30028	0.068913	8.90829	2.73865	1.1746	1.56488	2.57389	1.2582	0.120782	0.0522915	1.31445433333333	-4.21061	0.0251352014202966	0.159649471627429	0.656079666666667	5.99693566666667	-2.85382	0.0316684160785051	0.218306718185626	1.85391133333333	1.28975666666667	0.502097915535268	0.699281740040355	1	0.656079666666667	0.0522915	3.4474811416234	0.15592965129201	1
TCONS_00000844	XLOC_000499	XLOC_000499	-	novel	Novel_lncRNA	scaffold1296	19778	32427	-	2	2006	73	0.167016	0	0.308586	0.119274	0.180397	0.61894	2.28063	0	0.731321	0	3.06622	0.256803	0.085478	0.067088	0.042818	0.212189	0.12167	0.059637	0.218666333333333	-1.69096	0.42286582028027	0.795484052487909	0.206313333333333	2.02605866666667	-3.04758	0.105767119294894	0.45354331756663	0.178693333333333	0.083322	0.54591001229492	0.71617848971272	1	0.206313333333333	0.059637	1.73447609317646	0.701177796305565	1
TCONS_00000851	XLOC_000506	XLOC_000506	-	novel	Novel_lncRNA	scaffold13032	176	3743	+	1	3568	245	0.25019	0.214238	0.275813	0.182351	0.058632	0.212537	0.962757	0.437121	0.259547	0.13472	1.48728	0.188453	0.264156	0.282793	0.075888	0.178573	0.061595	0.198295	0.194878333333333	0.267501770570526	0.803617996077725	0.967502416031378	0.261459333333333	0.903196	-1.42276	0.24466214583684	0.688388262264317	0.216606333333333	0.133879666666667	0.514305731569042	0.700351303224842	1	0.261459333333333	0.198295	0.418712254918063	0.846958018310328	1
TCONS_00002530	XLOC_001285	XLOC_001285	-	novel	Novel_lncRNA	scaffold1449	28128	30039	-	1	1912	102	0	0	0.037852	0	0	0	1.35516	0	0	0	1.53279	0	0.022345	0.035193	0.248377	0	0	0	0.0126173333333333	-3.62978	0.732154539822919	0.943028030323842	0	0.962650333333333	-9.43386	0.00111387102146888	0.0216825719443048	0.011731	0.0902406666666666	-2.4893	0.339706053186045	1	--	--	--	--	--
TCONS_00002672	XLOC_001360	XLOC_001360	-	novel	Novel_lncRNA	scaffold14575	1714356	1715463	+	3	845	111	0.127971	0	0.130872	0.093677	0.220287	0	0.714389	0.874835	0.898545	0.653078	1.50496	0.610267	0.643939	0.976605	2.43904	0.255489	0	0.0468385	0.15971	-1.57309	0.547128113068768	0.859303861745927	0.509304333333333	1.0393	-0.658151	0.680120426492682	0.942256822258733	0.614120333333333	1.02766066666667	-0.675163	0.694895082122439	1	0.509304333333333	0.0468385	3.51071258072824	0.274317016352904	1
TCONS_00002675	XLOC_001362	XLOC_001362	-	novel	Novel_lncRNA	scaffold14575	1734262	1734487	+	1	226	43	0	0.481683	0.138055	0.01507	0.368535	0.077208	0	0	0	0.076747	1.68472	0	0	0.18857	0	0.144876	0	0.248377	0.168863333333333	0.681857470965602	0.731489585079392	0.943024285899724	0.0513183333333333	0.561572333333333	-2.06582	0.460282895532963	0.861126137878179	0.111148666666667	0	3.62403492966146	0.377079774356029	1	0.0513183333333333	0.248377	-1.47686	0.542422785078163	1
TCONS_00002677	XLOC_001364	XLOC_001364	-	novel	Novel_lncRNA	scaffold14575	1747577	1748741	+	1	1165	74	0.095701	0.182261	0.206797	0.32862	0.323876	0.438917	0.928686	0.410006	0.504144	0.059553	0.435307	1.08963	1.3536	1.79708	2.37932	0.670646	0.756789	0.255441	0.208791333333333	0.44832269121322	0.737888232783179	0.945618092267102	0.302825333333333	0.622712333333333	-0.777773	0.566458865301102	0.908144597476939	1.18578566666667	1.49656933333333	-0.50176	0.675999787176022	1	0.302825333333333	0.255441	0.211418077939567	0.985068489147446	1
TCONS_00002813	XLOC_001432	XLOC_001432	-	novel	Novel_lncRNA	scaffold14575	3553333	3555294	+	1	1962	111	0.295891	0.003959	0.302882	0	0.210831	0	0.025668	0	0.0314	0.052983	0	8.67526	0.369463	0.088085	0.870357	0.595338	0.448945	0.0019795	0.269868	-5.34108	0.0194729416748978	0.133809023683811	0.017661	0.0190226666666667	0.211775110516585	1	1	3.11956233333333	0.562921666666667	2.17206664398042	0.131214233370711	1	0.017661	0.0019795	1.81912980202546	0.836251563528471	1
TCONS_00003002	XLOC_001535	XLOC_001535	-	novel	Novel_lncRNA	scaffold14575	1134003	1135585	-	1	1583	194	0.023516	1.28446	0	0.862052	0	0.449699	0	0.866406	0	1.42888	0	0.046715	0.018053	0.558387	0.042762	0.364564	0.001744	1.07326	0.00783866666666667	6.65319348643015	0.000165275705345262	0.00299752308066529	0.914995333333333	0	9.52231055660213	3.08352067474938e-05	0.00151132081614	0.323222	0.020853	3.46405860555413	0.0427354506970673	0.823448263515374	0.914995333333333	1.07326	-0.152253	0.868862234942348	1
TCONS_00004075	XLOC_001997	XLOC_001997	-	novel	Novel_lncRNA	scaffold14681	2891931	2894897	-	3	1321	190	0.456659	0	0.361356	0.1186	0.031737	0.15699	0.493951	0.121284	0.269136	0.131276	0.465752	1.43011	1.73405	0.224978	1.28939	1.36457	0.208167	0.0593	0.283250666666667	-2.02008	0.384903237322419	0.76504901629338	0.136516666666667	0.409613	-1.25966	0.348882355789635	0.786848043071787	1.00655	1.07720166666667	-0.184115	0.88989663136989	1	0.136516666666667	0.0593	1.23840395469602	0.666074852895301	1
TCONS_00004076	CCA0507S0196	CCA0507S0196	- && - && -	protein_coding	Novel_lncRNA	scaffold14681	2902821	2904885	-	2	1201	131	1.70837	2.72445	3.60867	2.18119	2.73581	2.40643	4.06787	4.01726	2.52239	3.06543	3.6016	2.88147	3.98611	2.34479	3.18656	3.01769	1.17909	2.45282	2.68428033333333	0.0812728662758515	0.904127093047838	0.994610471858324	3.16303733333333	3.39728433333333	0.232907281282041	0.819079410771612	0.979134251367934	2.74798066666667	2.78392066666667	-0.187365	0.859678452567036	1	3.16303733333333	2.45282	0.406796288171811	0.789414612603575	1
TCONS_00004089	CCA0507S0212	CCA0507S0212	- && - && -	protein_coding	Novel_lncRNA	scaffold14681	3055585	3056812	-	2	1140	154	3.37866	1.60171	2.16552	1.80424	2.49509	4.17183	2.53336	1.59832	4.77118	2.51549	3.1343	4.35362	5.67828	4.61937	4.02285	4.70254	4.86227	1.70297	2.67976	-0.441796	0.728719549392216	0.942963272149682	2.76187666666667	3.47961233333333	-0.080262	0.94164298276021	1	4.55850966666667	4.85446933333333	-0.462802	0.623346079226406	1	2.76187666666667	1.70297	0.713333773288731	0.634982448725066	1
TCONS_00004887	XLOC_002370	XLOC_002370	-	novel	Novel_lncRNA	scaffold14902	607618	610737	+	2	1106	112	0	0.084751	0.056513	0.016332	0.013634	0	0.068719	1.57285	0.025253	0.024586	0.064354	15.1873	6.56432	3.44511	3.84818	15.0567	4.87435	0.0505415	0.0233823333333333	1.15589069842132	0.564762321482652	0.866666185607747	0.532477	0.0527753333333333	3.44833080365568	0.109989009145241	0.463653313837088	11.2297	5.09561533333333	0.761868241285696	0.405070848211583	1	0.532477	0.0505415	3.20773544931894	0.291332036622119	1
TCONS_00006050	CCA0514S0180	CCA0514S0180	- && sp|Q9ZP41|EGC_CITJA EG45-like domain containing protein OS=Citrus jambhiri OX=64884 GN=CjBAp12 PE=1 SV=1 && PF03330:Lytic transglycolase	protein_coding	Novel_lncRNA	scaffold15011	2404104	2421184	+	3	768	153	0	0	0	0.10782	0	17.8194	0.196722	0.57106	0.039975	0	0.321266	1.41248	0.085023	0	0.322986	0.326899	0	0.05391	0	4.36348763593444	0.305340883561045	0.698314195618251	6.13014	0.185987666666667	5.22324167474193	0.0116515629132529	0.112300653147147	0.579792666666667	0.136003	2.00927822788629	0.332272396598618	1	6.13014	0.05391	6.49752727560076	0.0303618935038098	0.843423687434599
TCONS_00006557	XLOC_003058	XLOC_003058	-	novel	Novel_lncRNA	scaffold15011	3126074	3128396	-	2	1296	109	0.215428	0	0.409016	0	0	0	3.92991	0.049449	0.291975	0	5.18437	0.06021	0.26362	0.116822	0.100284	0.312238	0	0	0.208148	-6.58184	0.109415092729724	0.409069377814157	0.016483	3.13541866666667	-6.76425	0.000509275539105479	0.0123615482989502	0.16309	0.121301333333333	0.43404486618869	0.833921494232473	1	0.016483	0	3.81586281680168	0.706549624005987	1
TCONS_00006561	XLOC_003060	XLOC_003060	-	novel	Novel_lncRNA	scaffold15011	3239035	3240687	-	1	1653	75	0	0	0	0.048098	0	0.186308	0.257796	0	0	0.020986	0.792105	8.2075	1.29358	0.018997	0.224866	2.37937	0.008351	0.024049	0	4.11606123793861	0.355746158993705	0.743022403199758	0.069098	0.349967	-1.99272	0.357971597051301	0.796244328433989	3.53529133333333	0.508933	2.75821036576941	0.109282876073019	1	0.069098	0.024049	1.4789960224281	0.780137924662369	1
TCONS_00006914	XLOC_003233	XLOC_003233	-	novel	Novel_lncRNA	scaffold15229	639631	639979	+	2	245	81	0	0	1.37852	0.412268	0	0.905814	0.236388	0.327523	0.620233	0.368604	0.356437	0.344412	0.142308	0.827158	0	0.539496	0.361363	0.206134	0.459505333333333	-0.773975	0.971405771589132	1	0.533980333333333	0.404352666666667	0.608603398002325	0.686947351278952	0.942256822258733	0.570355333333333	0.167890333333333	1.04429	0.580696183204477	1	0.533980333333333	0.206134	1.35535711845385	0.640164011127312	1
TCONS_00007299	XLOC_003396	XLOC_003396	-	novel	Novel_lncRNA	scaffold15229	686694	688474	-	1	1781	96	0.062705	1.93533	0.02691	0.197091	0.02354	0.118188	0	0	0	3.74091	0	0.111391	0.072208	0	0	0.055522	0	1.06621	0.0377183333333333	4.87943609397453	0.00162698340547146	0.0200067650895395	1.28636666666667	0	10.2436771905212	0.00104393051666882	0.0207208969999375	0.0556376666666667	0.0240693333333333	1.11516534748258	0.643249567010373	1	1.28636666666667	1.06621	0.396421752588249	0.923658828650834	1
TCONS_00008659	CCA0524S0203	CCA0524S0203	- && sp|Q9SIT5|CHX15_ARATH Cation/H(+) antiporter 15 OS=Arabidopsis thaliana OX=3702 GN=CHX15 PE=2 SV=1 && PF00999:Sodium/hydrogen exchanger family	protein_coding	Novel_lncRNA	scaffold15443	2603945	2604667	+	2	484	99	0.265927	2.41246	0.146572	4.45331	0.223912	1.08109	0.504782	2.33381	0.057471	3.10907	0.139093	0.334882	0	0.311616	0	0	0	3.43288	0.212137	4.05943066459849	0.00283585152025643	0.0312324981574245	2.17465366666667	0.233782	3.5561325005016	0.0196249634362725	0.159629703350745	0.215499333333333	0	5.5161092962098	0.0860222576050837	1	2.17465366666667	3.43288	-0.564655	0.653486203951418	1
TCONS_00008660	XLOC_004015	XLOC_004015	-	novel	Novel_lncRNA	scaffold15443	2638399	2640782	+	3	455	116	0	0.321895	1.63412	0.438049	0	0.369556	1.36432	2.62005	2.54045	0.964584	3.0143	4.60354	3.3318	6.13821	5.26979	5.10427	0.476742	0.379972	0.544706666666667	-0.242845	1	1	1.31806333333333	2.30635433333333	-0.473445	0.728089699979233	0.95407039700284	5.28201	3.02611	0.753920069147863	0.535441013840304	1	1.31806333333333	0.379972	1.82307113016534	0.357166813502671	1
TCONS_00008661	XLOC_004015	XLOC_004015	-	novel	Novel_lncRNA	scaffold15443	2638407	2640779	+	3	388	129	1.18444	0.56649	0.455027	0.653728	1.01309	0	1.11142	1.24868	0.632918	0.31536	0.651261	0	1.63962	0.313972	0	0	0	0.610109	0.884187	-0.357064	0.882925301547099	0.990340126066399	0.521346333333333	0.798534333333333	-0.243612	0.888635108790291	0.990286024625992	0.104657333333333	0.546539333333333	-2.16376	0.494921922265417	1	0.521346333333333	0.610109	-0.116476	0.885324045612915	1
TCONS_00008663	XLOC_004015	XLOC_004015	-	novel	Novel_lncRNA	scaffold15443	2638414	2640779	+	4	416	138	1.78141	0	1.02991	0.267875	0.804693	0.073283	1.18982	0.195135	0.639924	0.428484	1.81821	0.403611	0.554046	3.10288	0.990066	0.726613	0	0.133937	1.20533666666667	-2.91719	0.16986740649928	0.524626502522248	0.232300666666667	1.21599	-1.81281	0.216363215311117	0.652092707183908	1.41103366666667	0.514704	1.46428266639596	0.386053716592236	1	0.232300666666667	0.133937	1.09375663465951	0.735229462515597	1
TCONS_00009175	XLOC_004251	XLOC_004251	-	novel	Novel_lncRNA	scaffold15443	2646969	2647434	-	1	466	60	0.725147	0.244627	0.487657	0.490333	0.520901	0.03852	0.297842	1.12009	0.606149	0.581755	1.64685	0.706221	1.14333	1.4003	1.90551	0.774235	0.029525	0.36748	0.577901666666667	-0.409697	0.864072241060535	0.98470089082167	0.580121333333333	0.850279	-0.194488	0.917508244335001	0.997335359691939	0.960252333333333	1.02612166666667	-0.0796301	0.977599050093282	1	0.580121333333333	0.36748	0.671349883964041	0.818062461132873	1
TCONS_00010630	XLOC_004926	XLOC_004926	-	novel	Novel_lncRNA	scaffold15661	1403571	1404394	-	1	824	103	0	0	0.059139	0.077759	0	0.257886	0	0	0	0	0.115614	1.08118	0.690524	0.227429	0.195335	1.37754	0	0.0388795	0.019713	0.86167111561567	0.771962141052584	0.955932683745957	0.085962	0.038538	1.44996930920514	0.632235062758885	0.935107613425426	0.895382666666667	0.295286333333333	1.51727256923569	0.365957650136308	1	0.085962	0.0388795	0.835793038474155	0.981325916337778	1
TCONS_00010927	XLOC_005062	XLOC_005062	-	novel	Novel_lncRNA	scaffold1575	83754	84221	+	1	468	62	0.113348	5.94876	0	0.642468	0.413566	0.064283	0.376631	2.18186	0.031919	3.22656	0.661569	0	0	0.035945	0.481493	0	0	3.29561	0.175638	4.26480545466446	0.0127662876260486	0.0989203319032031	1.82423266666667	0.356706333333333	2.67669712736672	0.114518423941981	0.474039610113758	0.0119816666666667	0.160497666666667	-2.41698	0.503554724900203	1	1.82423266666667	3.29561	-0.769356	0.605576404600598	1
TCONS_00010937	CCA0108S0023	CCA0108S0023	- && - && -	protein_coding	Novel_lncRNA	scaffold1575	167436	169503	+	1	2068	148	0	0.018173	0.023331	0.16979	0	0.203425	0.072651	0	0.028296	0.041265	0.50443	0.99309	1.10872	0.089589	1.08572	4.78641	0.053181	0.0939815	0.007777	3.14294452006115	0.168627344038493	0.521944550477732	0.0815633333333333	0.201792333333333	-1.00325	0.592825876449894	0.920313662724806	1.95636266666667	0.749205333333333	1.32207843439794	0.353627135838788	1	0.0815633333333333	0.0939815	-0.268603	0.835892211140689	1
TCONS_00010974	XLOC_005084	XLOC_005084	-	novel	Novel_lncRNA	scaffold1575	153791	154220	-	1	430	68	0.098259	0.436991	0.126417	0	0.38999	0.219688	0.434509	0.890998	0.13848	0.144136	1.88169	1.15034	1.2488	0.51693	1.19187	0.539397	0.278234	0.218496	0.204888666666667	0.0248933433166661	0.937138058119207	1	0.418274	0.818225	-0.564985	0.736100539843932	0.956792925619839	0.735556	0.906300333333333	-0.412424	0.772295917158509	1	0.418274	0.218496	0.953547323386995	0.79736909085045	1
TCONS_00011044	CCA0529S0059	CCA0529S0059	- && sp|Q9LIP4|C71BX_ARATH Cytochrome P450 71B36 OS=Arabidopsis thaliana OX=3702 GN=CYP71B36 PE=3 SV=1 && PF00067:Cytochrome P450	protein_coding	Novel_lncRNA	scaffold15772	1141075	1207909	+	3	918	245	0.988621	0	0	8.93805	0	2.75415	0.548088	5.79127	0	1.37687	0.521738	0	0	0.488721	0.232849	0	0	4.46903	0.329540333333333	3.94850601747067	0.102568740821309	0.393282493397141	3.30742933333333	0.356608666666667	3.55494391271536	0.0228012585254022	0.176472962386573	0.162907	0.0776163333333333	1.07737662751576	0.753133458474133	1	3.30742933333333	4.46903	-0.354826	0.782517320581086	1
TCONS_00011656	CCA0533S0074	CCA0533S0074	- && sp|O22150|SAU36_ARATH Auxin-responsive protein SAUR36 OS=Arabidopsis thaliana OX=3702 GN=SAUR36 PE=2 SV=1 && PF02519:Auxin responsive protein	protein_coding	Novel_lncRNA	scaffold15881	871204	873340	-	1	2137	196	0.024649	2.67254	0.090536	0.412885	0.361889	0.15467	0	0.463728	0	4.61249	0.020135	0	0	0.031225	0.021258	0	0	1.54271	0.159024666666667	3.41004972255136	0.0166196081972669	0.119577181000552	1.74362766666667	0.00671166666666667	8.17894310008065	9.93724580060993e-05	0.00372371650102323	0.0104083333333333	0.007086	0.069973272286091	1	1	1.74362766666667	1.54271	0.294556397314223	0.908880851241261	1
TCONS_00015557	CCA0555S0051	CCA0555S0051	- && sp|Q56WL5|ZPR4_ARATH Protein LITTLE ZIPPER 4 OS=Arabidopsis thaliana OX=3702 GN=ZPR4 PE=1 SV=1 && -	protein_coding	Novel_lncRNA	scaffold16643	799174	800499	+	2	937	144	0	0	0	0.157322	0	4.79467	0.584444	0	0	0.175014	0	0	0	0.064271	0	1.13128	0	0.078661	0	5.06862705899976	0.206988082966988	0.581824191963594	1.65656166666667	0.194814666666667	3.34230719304515	0.187376436599428	0.609917782382672	0.398515333333333	0	7.2125196658729	0.026019723010553	0.6500449469058	1.65656166666667	0.078661	4.20721711662369	0.166128979223681	1
TCONS_00017965	CCA0573S0154	CCA0573S0154	- && sp|Q9SX29|CLPS1_ARATH ATP-dependent Clp protease adapter protein CLPS1, chloroplastic OS=Arabidopsis thaliana OX=3702 GN=CPLS1 PE=1 SV=1 && PF02617:ATP-dependent Clp protease adaptor protein ClpS	protein_coding	Novel_lncRNA	scaffold17292	2416016	2417119	+	3	813	80	0	0	0	0	0.107183	1.29767	2.43629	0.026721	0	0	1.65059	0.043393	0	0	0.00106	0.009866	0	0	0.0357276666666667	-3.84821	0.665348403697828	0.917217676837291	0.441463	1.36229	-1.32724	0.529524928692808	0.897425726571633	0.017753	0.000353333333333333	1.05942682196611	0.788787838833299	1	0.441463	0	7.37337773589313	0.112753452690894	1
TCONS_00020298	XLOC_009398	XLOC_009398	-	novel	Novel_lncRNA	scaffold17837	579831	581403	+	2	1552	152	0.142955	0.27629	0.093056	0.472917	0.200435	0.694867	0.725996	0.092909	0.327121	0.022351	0.527418	3.57013	2.75479	0.838525	0.76512	4.29182	0.035579	0.374603	0.145482	1.53004695223251	0.258913689977229	0.650165876679485	0.270042333333333	0.526845	-0.706815	0.620809076237951	0.931216641622883	2.90015733333333	1.18516	1.24421429677335	0.344140877003275	1	0.270042333333333	0.374603	-0.503867	0.718143752041573	1
TCONS_00020758	XLOC_009612	XLOC_009612	-	novel	Novel_lncRNA	scaffold17879	1	855	+	1	855	70	0	0	0	0	0.121931	0.193292	0	0	0	0	0	1.61262	0.117488	0	0.052781	0.286054	0	0	0.0406436666666667	-3.84822	0.665118932533327	0.917217676837291	0.0644306666666667	0	4.70030502373473	0.256482979555315	0.700587302214007	0.632893	0.0567563333333333	3.34289383681093	0.131406811627635	1	0.0644306666666667	0	4.69405435182877	0.558222940215104	1
TCONS_00021145	CCA0589S0229	CCA0589S0229	- && sp|P45726|PALY_CAMSI Phenylalanine ammonia-lyase OS=Camellia sinensis OX=4442 GN=PAL PE=2 SV=1 && PF00221:Aromatic amino acid lyase	protein_coding	Novel_lncRNA	scaffold17946	2421145	2437966	+	2	2732	726	0	0.13412	0	4.5991	0	4.77738	0.236568	2.51248	0	0	0.414003	0.597146	0.226457	0	0.769118	0.762256	0	2.36661	0	11.3627802647527	5.72777046198051e-07	2.30701389468288e-05	2.42995	0.216857	3.77435452602695	0.0581823895670188	0.319817734099218	0.453134	0.331858333333333	0.447946622951505	0.822586420102817	1	2.42995	2.36661	0.037941944579409	1	1
TCONS_00021146	CCA0589S0229	CCA0589S0229	- && sp|P45726|PALY_CAMSI Phenylalanine ammonia-lyase OS=Camellia sinensis OX=4442 GN=PAL PE=2 SV=1 && PF00221:Aromatic amino acid lyase	protein_coding	Novel_lncRNA	scaffold17946	2421893	2437966	+	3	1984	517	0	0	0	0.884984	0	0.251642	0.042887	0.031092	0	0	0.021966	0.040698	0.09445	0	0.052914	0.009455	0	0.442492	0	8.48195603795103	0.00562855535036123	0.0532299107132317	0.0942446666666667	0.0216176666666667	2.20396750096613	0.348533143660086	0.78658057431051	0.0167176666666667	0.0491213333333333	-1.19081	0.585150770628723	1	0.0942446666666667	0.442492	-2.20191	0.323439644505709	1
TCONS_00021978	XLOC_010123	XLOC_010123	-	novel	Novel_lncRNA	scaffold18164	1585604	1586426	+	1	823	72	0.307949	0.093915	0.721666	0.271968	0	3.42336	0.12218	0.077869	0.112661	0.294066	0.066752	0.192361	0.249321	0	0.447441	1.04132	0.200165	0.182942	0.343205	-0.579926	0.863089912398383	0.984340335029253	1.2651	0.100531	3.72608460725845	0.028957644840323	0.205883811002073	0.411226333333333	0.298975666666667	0.126034091724555	0.956876043131761	1	1.2651	0.182942	2.58206198805802	0.23401607379952	1
TCONS_00021555	CCA0589S0235	CCA0589S0235	- && sp|Q9LYW0|Y5325_ARATH BTB/POZ domain-containing protein At5g03250 OS=Arabidopsis thaliana OX=3702 GN=At5g03250 PE=2 SV=1 && PF03000:NPH3 family|PF00651:BTB/POZ domain	protein_coding	Novel_lncRNA	scaffold17946	2475667	2476374	-	1	708	76	0	0.218693	0.636493	0	0.195013	0.238666	1.17746	0.135776	0.9368	1.26786	1.60573	0.280209	1.0293	0.277363	1.33769	0.395941	0.554635	0.109346	0.277168666666667	-0.999671	0.803825494471801	0.967562000413078	0.547434666666667	1.23999566666667	-0.779526	0.578409622872444	0.913233299211551	0.317837666666667	0.973874666666667	-1.80039	0.174596023377095	1	0.547434666666667	0.109346	2.27272238932277	0.38171747369317	1
TCONS_00021621	CCA0591S0040	CCA0591S0040	- && sp|O81024|EKI_ARATH Probable ethanolamine kinase OS=Arabidopsis thaliana OX=3702 GN=EMB1187 PE=2 SV=1 && PF01633:Choline/ethanolamine kinase	protein_coding	Novel_lncRNA	scaffold18053	807884	888172	+	2	972	259	0	326.776	0.049472	85.5037	0	0.725601	0	0.041208	0	145.598	0.049005	0.204103	0	0.049493	0.046428	0	0	206.14	0.0164906666666667	13.6090109961738	3.95480823865835e-35	9.25270374480192e-32	48.7881346666667	0.016335	11.3360286905875	9.82918661748165e-06	0.000640970848776337	0.084532	0.015476	1.90585793234615	0.470709032905875	1	48.7881346666667	206.14	-1.93197	0.247542990981985	1
TCONS_00021978	XLOC_010123	XLOC_010123	-	novel	Novel_lncRNA	scaffold18164	1585604	1586426	+	1	823	72	0.307949	0.093915	0.721666	0.271968	0	3.42336	0.12218	0.077869	0.112661	0.294066	0.066752	0.192361	0.249321	0	0.447441	1.04132	0.200165	0.182942	0.343205	-0.579926	0.863089912398383	0.984340335029253	1.2651	0.100531	3.72608460725845	0.028957644840323	0.205883811002073	0.411226333333333	0.298975666666667	0.126034091724555	0.956876043131761	1	1.2651	0.182942	2.58206198805802	0.23401607379952	1
TCONS_00022444	CCA0597S0102	CCA0597S0102	- && sp|Q9FLV0|DMR6_ARATH Protein DOWNY MILDEW RESISTANCE 6 OS=Arabidopsis thaliana OX=3702 GN=DMR6 PE=1 SV=1 && PF14226:non-haem dioxygenase in morphine synthesis N-terminal	protein_coding	Novel_lncRNA	scaffold18270	1178901	1182222	+	6	1026	85	0.474081	0.110193	0.160924	0.39119	0	1.04827	4.40208	0.480647	0.405059	0	3.90596	1.36184	0.336757	0	0.959298	0.632034	0.040365	0.250692	0.211668333333333	0.522442804095584	0.740001182243344	0.946410068156781	0.509637333333333	2.90436666666667	-2.20476	0.171169983223538	0.583661045333009	0.664623666666667	0.445473333333333	0.533657213277606	0.767702633356655	1	0.509637333333333	0.250692	0.912558906451581	0.745432811174344	1
TCONS_00022844	XLOC_010498	XLOC_010498	-	novel	Novel_lncRNA	scaffold18379	173147	173489	+	1	343	94	0	0	0	0.09216	0	0	1.89159	0.04671	0.13516	0	1.8743	0	0	0	0	0	0	0.04608	0	2.92476465212305	0.551211279164049	0.859303861745927	0.01557	1.30035166666667	-4.75889	0.0283406203926728	0.203144503251661	--	--	--	--	--	0.01557	0.04608	-0.444127	0.919306528901457	1
TCONS_00022966	XLOC_010568	XLOC_010568	-	novel	Novel_lncRNA	scaffold18379	178993	180646	-	1	1654	132	2.05818	1.31795	2.23159	1.67177	0.632629	1070.7	2.51602	2.00047	3.14606	0.332226	8.11808	1.13656	0.629052	290.392	2.96972	2.87414	1.55287	1.49486	1.64080033333333	0.0965276229482752	0.894313495714242	0.99335143289186	357.679134666667	4.59339	6.48446456022621	0.000762816050965245	0.0165772746706777	98.1343	1.71721	5.55501139784086	0.000561670140504411	0.0776631528193219	357.679134666667	1.49486	7.79816519216698	0.00295263751462148	0.260633940636781
TCONS_00022971	XLOC_010571	XLOC_010571	-	novel	Novel_lncRNA	scaffold18379	253621	254048	-	1	428	74	0.218094	1.46559	0.602005	2.17261	0.233618	0.030459	0.164144	1.90275	0.178603	7.79213	0.131325	0.00927	0	0.476503	0.285388	0.11321	0.010407	1.8191	0.351239	2.48862728303363	0.0690829693539861	0.309892083461109	3.24177966666667	0.158024	4.56749951946996	0.0126313300135627	0.118518180350104	0.199661	0.0985983333333333	0.868246418337355	0.694176825942402	1	3.24177966666667	1.8191	0.978201400155118	0.660295603759175	1
TCONS_00023372	XLOC_010770	XLOC_010770	-	novel	Novel_lncRNA	scaffold18506	135	1485	-	1	1351	92	0	0.083452	0.071426	0	0	0.289193	1.14787	0	0.071299	0	1.40901	0	0.031518	0	0	0.172006	0	0.041726	0.0238086666666667	1.00689991150833	0.707141691985901	0.934551882727645	0.0963976666666667	0.876061	-2.90282	0.151644571527716	0.550141325435117	0.0573353333333333	0.010506	2.25725595802605	0.491205365780731	1	0.0963976666666667	0.041726	1.03978964215174	0.9120751596072	1
TCONS_00024955	XLOC_011528	XLOC_011528	-	novel	Novel_lncRNA	scaffold19249	1546226	1548909	+	1	2684	116	0.041609	0.139926	0.071785	0	0	0	2.30183	0	0.18286	0	2.28215	0.76837	0.677401	0.037606	0.853518	0.730258	0	0.069963	0.037798	1.02139537385876	0.615701087011437	0.894563995547053	0	1.58894433333333	-10.6526	3.80905719341032e-06	0.000311439931656315	0.512078	0.510306333333333	-0.0053363	1	1	0	0.069963	-6.56356	0.100362039802453	1
TCONS_00024969	XLOC_011539	XLOC_011539	-	novel	Novel_lncRNA	scaffold19249	1694054	1694534	+	1	481	58	0.986817	0.429228	0.858473	0.902371	0.156888	0.063901	3.42447	0.591107	0.489871	1.94654	4.88952	1.09889	2.43993	2.28689	1.62619	1.32798	0.048599	0.665799	0.667392666666667	0.169654057331167	0.895188125503628	0.993573044178845	0.867183333333333	2.93462	-1.29088	0.385300983191484	0.815803124641891	1.57125366666667	1.37157	0.195554668718171	0.901560362414544	1	0.867183333333333	0.665799	0.525988661460088	0.843747189408115	1
TCONS_00025172	XLOC_011625	XLOC_011625	-	novel	Novel_lncRNA	scaffold19249	1692642	1692921	-	1	280	54	5.67374	0.033555	3.10453	0.057018	0.46865	0	0.358521	0	0	0.185836	0.49164	0	0	0.339785	0	0	0	0.0452865	3.08231	-5.23566	0.0155751581731481	0.113998209528737	0.0619453333333333	0.283387	-1.26715	0.706905057441208	0.947733086036197	0.113261666666667	0	3.90754088179637	0.415821320504631	1	0.0619453333333333	0.0452865	0.508793265530543	1	1
TCONS_00025989	XLOC_011991	XLOC_011991	-	novel	Novel_lncRNA	scaffold19578	2226076	2226563	+	1	488	128	0	0	0	0.196292	0.052691	0.107886	0	0	0	0	0.290223	1.62613	0.194718	0	0.138713	0.351231	0	0.098146	0.0175636666666667	1.68085673658355	0.594883547179924	0.884313891469346	0.035962	0.096741	-0.877039	0.77034925705621	0.966857827610438	0.65912	0.111143666666667	2.4433515941993	0.266406004086476	1	0.035962	0.098146	-1.19109	0.703525981060124	1
TCONS_00026620	XLOC_012276	XLOC_012276	-	novel	Novel_lncRNA	scaffold19795	1407181	1410535	+	3	622	84	0	0	0.283506	0	0	5.73478	11.3361	0.128791	4.34613	0	14.2062	2.43521	1.91547	0.082425	0.759024	3.81178	0.412482	0	0.094502	-4.5684	0.536849871135922	0.859303861745927	1.95453	9.96278033333333	-2.10893	0.196364086130963	0.622629972675178	2.10980233333333	1.02899	0.836460469669386	0.562721966526037	1	1.95453	0	9.10528215750874	0.0275044818690317	0.805467896437724
TCONS_00030761	XLOC_014162	XLOC_014162	-	novel	Novel_lncRNA	scaffold20882	832502	832764	+	1	263	43	0.438785	0.071447	0.45374	0	0	0	2.71655	0	1.14303	0.057156	4.1783	0	0.559068	0.031982	0.343178	0.532234	0	0.0357235	0.297508333333333	-2.68809	0.515529811810184	0.854482620424932	0.019052	2.67929366666667	-6.19286	0.00224087003810917	0.0358010288460746	0.188072	0.300748666666667	-0.673907	0.798586804886445	1	0.019052	0.0357235	-0.479297	1	1
TCONS_00030874	XLOC_014197	XLOC_014197	-	novel	Novel_lncRNA	scaffold20882	484789	491615	-	3	355	80	0	0	0	0.115458	0	0	0	0	0.060507	0.092837	0	0.699086	0	0.112652	0	0	0	0.057729	0	3.43911333359737	0.549180836802606	0.859303861745927	0.0309456666666667	0.020169	0.254762945304071	1	1	0.270579333333333	0	5.40351070375928	0.110867193297532	1	0.0309456666666667	0.057729	-0.779323	0.779280001500843	1
TCONS_00031259	XLOC_014374	XLOC_014374	-	novel	Novel_lncRNA	scaffold21754	750337	751115	+	1	779	83	0.286721	0	0.061936	0	0.403632	0.154221	1.47893	0.082267	0.178139	0.044382	2.01559	0.43158	0.399324	0.086091	0.451279	0.337657	0.035442	0	0.250763	-6.24282	0.0715159270948534	0.316553718261179	0.0936233333333333	1.22422	-3.33184	0.031929452724213	0.219455478858849	0.285109333333333	0.295348333333333	-0.14136	0.955404807245324	1	0.0936233333333333	0	5.16416816586088	0.22748197293033	1
TCONS_00031317	XLOC_014408	XLOC_014408	-	novel	Novel_lncRNA	scaffold21754	57646	57858	-	1	213	55	1.04862	2.40661	0.339775	0.67458	0.295239	0.140301	0.109549	0.234682	0.135428	2.27788	0.430858	0	0	0.250098	0	0.15475	0.129621	1.54059	0.561210666666667	1.61348841829716	0.305440971122568	0.698314195618251	0.884289	0.225278333333333	2.30418320955268	0.200007479180454	0.628153064639013	0.134949333333333	0.043207	0.581201610963485	0.909151253892188	1	0.884289	1.54059	-0.674219	0.676950655036358	1
TCONS_00032202	XLOC_014750	XLOC_014750	-	novel	Novel_lncRNA	scaffold21864	2002664	2003541	-	1	878	87	0.190794	0.218439	0.40628	0	0	0.883351	0.624635	0.017153	0.838959	0.059264	0.56476	6.07621	1.9383	1.78851	1.01752	5.61713	1.03719	0.109219	0.199024666666667	-0.56315	0.944309890972047	1	0.319922666666667	0.676118	-0.888337	0.580952281609434	0.914275747675004	4.49395033333333	1.33100266666667	1.4358504853159	0.215834116254818	1	0.319922666666667	0.109219	1.31507380530326	0.710672958424442	1
TCONS_00032454	CCA0676S0032	CCA0676S0032	- && sp|P20144|WUN1_SOLTU Wound-induced protein 1 OS=Solanum tuberosum OX=4113 GN=WUN1 PE=2 SV=1 && PF07107:Wound-induced protein WI12	protein_coding	Novel_lncRNA	scaffold21971	406913	408524	-	1	1612	189	0.724428	7.7401	0.626347	6.59057	1.16583	1.6378	0.643674	9.74626	2.01468	15.8994	1.16669	1.25293	0.879506	2.26483	1.01463	1.07691	0.594035	7.16533	0.838867	3.28225915279838	0.000510764958921235	0.00770313150350633	9.09448	1.27501466666667	3.14657767210436	0.00413785412356915	0.0553573864272237	1.53155666666667	0.829390666666667	0.621138071783695	0.593080658932252	1	9.09448	7.16533	0.450926402918436	0.724037776689944	1
TCONS_00032911	XLOC_015050	XLOC_015050	-	novel	Novel_lncRNA	scaffold22080	2298792	2300509	+	2	1613	89	2.74043	13.3792	1.5609	3.3213	0.095388	0.314524	1.19337	0.55979	1.46586	11.7561	0.314346	0.013939	0.170979	0.867473	0.67977	0.039916	0.049296	8.35027	1.46557466666667	2.76740895069741	0.0161576304325412	0.11713030462151	4.21013633333333	0.991192	2.4471136350335	0.0824721503645513	0.395043097305776	0.307109333333333	0.300015	0.0534255287862503	0.981781317151905	1	4.21013633333333	8.35027	-0.852938	0.509777510502823	1
TCONS_00034734	XLOC_015896	XLOC_015896	-	novel	Novel_lncRNA	scaffold22626	780984	782111	-	1	1128	101	0	0	0	0.026986	0	0	0	0.056814	0	0.030753	0.084456	4.18021	0.279765	0	0.546496	1.27093	0	0.013493	0	2.92475552244158	0.551271378893383	0.859303861745927	0.029189	0.028152	0.35527015294538	1	1	1.81704866666667	0.275420333333333	2.69281004448468	0.179779490324053	1	0.029189	0.013493	1.24626	0.894653209329382	1
TCONS_00034898	CCA0691S0108	CCA0691S0108	- && sp|Q84TI7|HKT1_ARATH Sodium transporter HKT1 OS=Arabidopsis thaliana OX=3702 GN=HKT1 PE=1 SV=1 && PF02386:Cation transport protein	protein_coding	Novel_lncRNA	scaffold22737	1954858	1957467	+	2	1517	413	0.257661	0	0.079512	0.003087	0	0.079327	2.16925	0	2.3968	0	3.10216	0.605948	1.01863	0.455842	0.779549	0.415516	0.826673	0.0015435	0.112391	-3.85434	0.300659452807839	0.696743515599662	0.0264423333333333	2.55606933333333	-6.1304	0.000447029398242924	0.0112202411829182	0.492435333333333	0.874951	-1.16226	0.348318679112431	1	0.0264423333333333	0.0015435	2.16036364218334	0.778711204194066	1
TCONS_00034909	XLOC_015980	XLOC_015980	-	novel	Novel_lncRNA	scaffold22737	1999897	2001268	+	1	1372	69	0.956153	0.695563	0.350842	1.24152	0.122024	0	0.726171	0.490378	0.045053	1.17081	0.605712	0	0.093733	0.825588	0.375956	0.055176	0	0.968542	0.476339666666667	1.25608529589196	0.322267635160007	0.714261036928832	0.553729333333333	0.458978666666667	0.714321432390625	0.678579952038342	0.942256822258733	0.293588	0.156563	0.940311313452041	0.654706830670655	1	0.553729333333333	0.968542	-0.652672	0.669320335534833	1
TCONS_00034925	CCA0691S0118	CCA0691S0118	- && sp|B9HBA8|ACCC1_POPTR Biotin carboxylase 1, chloroplastic OS=Populus trichocarpa OX=3694 GN=POPTRDRAFT_831870 PE=2 SV=1 && PF02785:Biotin carboxylase C-terminal domain|PF04043:Plant invertase/pectin methylesterase inhibitor|PF02786:Carbamoyl-phosphate synthase L chain, ATP binding domain|PF00289:Biotin carboxylase, N-terminal domain	protein_coding	Novel_lncRNA	scaffold22737	2038836	2040265	+	1	1430	209	0.679699	1.05911	0.607206	0.733872	1.02513	0.90296	0.591887	0.779567	3.03893	0.557214	1.6737	0.775053	0.688275	0.739165	1.28893	1.34751	0.873846	0.89649	0.770679333333333	0.420826108970597	0.692664936748941	0.928713632117338	0.746580333333333	1.76817	-1.01424	0.398997138948268	0.827698103385992	0.95391	0.950351333333333	-0.345249	0.774503365609597	1	0.746580333333333	0.89649	-0.256755	0.811125868806119	1
TCONS_00034929	CCA0691S0121	CCA0691S0121	- && sp|Q9M2C8|PP291_ARATH Pentatricopeptide repeat-containing protein At3g61360 OS=Arabidopsis thaliana OX=3702 GN=At3g61360 PE=2 SV=1 && PF13041:PPR repeat family	protein_coding	Novel_lncRNA	scaffold22737	2059625	2060763	+	2	726	87	4.28769	2.35242	4.38774	1.76866	2.1676	1.24524	3.49654	3.05136	3.49497	2.08295	2.72783	2.32341	1.63457	1.95739	2.56462	2.23272	0.526138	2.06054	3.61434233333333	-0.587899	0.648681405635798	0.909398706230656	2.12651633333333	3.23978	-0.285896	0.803015869313929	0.975754722049519	2.17117	1.57511133333333	0.339121733784512	0.778701444417603	1	2.12651633333333	2.06054	0.100687252185709	0.994516303998287	1
TCONS_00035082	CCA0691S0108	CCA0691S0108	- && sp|Q84TI7|HKT1_ARATH Sodium transporter HKT1 OS=Arabidopsis thaliana OX=3702 GN=HKT1 PE=1 SV=1 && PF02386:Cation transport protein	protein_coding	Novel_lncRNA	scaffold22737	1942818	1957236	-	2	345	99	0.563409	0	0	0	0.73543	0.36242	7.89814	0	3.92576	0	6.55816	0.157177	1.35891	3.6595	0.852241	1.0584	1.29216	0	0.432946333333333	-5.86444	0.183919796729065	0.547915403503576	0.120806666666667	6.12735466666667	-5.24187	0.00346611801431015	0.0489809007873168	1.62502633333333	1.16777066666667	0.0890603004941751	0.953048116687088	1	0.120806666666667	0	4.41902087339944	0.590083716107865	1
TCONS_00035710	CCA0698S0050	CCA0698S0050	- && sp|Q0WQJ7|KN5B_ARATH Kinesin-like protein KIN-5B OS=Arabidopsis thaliana OX=3702 GN=KIN5B PE=2 SV=1 && PF00225:Kinesin motor domain	protein_coding	Novel_lncRNA	scaffold23067	1168101	1170168	+	1	2068	86	0.054003	0.054518	0.046506	1.50376	0.03987	0.428915	0.02419	1.81454	0.179342	0.134195	0	0.460091	0.248746	0.130154	0.021822	0.358467	0.106762	0.77914	0.046793	4.19379893407206	0.00820908595820097	0.0708937770015652	0.792549666666667	0.067844	3.68299265273688	0.0398536300170547	0.253249335460721	0.316237333333333	0.125776666666667	0.962114178224006	0.506820096439793	1	0.792549666666667	0.77914	0.102710783030107	1	1
TCONS_00035977	CCA0698S0026	CCA0698S0026	- && - && -	protein_coding	Novel_lncRNA	scaffold23067	580970	582829	-	1	1860	136	0.390072	0.020205	0.777243	0	0	0	2.83546	0	0.498105	0.009449	3.80534	0.702321	0.345396	0.115224	0.941459	0.670103	0.074219	0.0101025	0.389105	-4.86631	0.0863524719581874	0.353335325719871	0.00314966666666667	2.37963633333333	-7.98058	2.16257132589895e-05	0.00115639176509794	0.495882666666667	0.453691333333333	0.0528072030432491	0.974741659449138	1	0.00314966666666667	0.0101025	-0.527141	0.91399150849609	1
TCONS_00036480	XLOC_016754	XLOC_016754	-	novel	Novel_lncRNA	scaffold23178	1328664	1329013	-	1	350	105	0.489255	0.070629	0.189102	0.324471	0.312832	0	0.286817	0.061035	0.029435	0.066075	0.605165	0.037788	0.028039	2.34162	0.165899	0.142416	0	0.19755	0.330396333333333	-0.450267	0.852920550851606	0.981472423061806	0.04237	0.307139	-1.80245	0.375661252867008	0.809937231043337	0.840609	0.064646	3.29911401259941	0.113626102220181	1	0.04237	0.19755	-1.69977	0.437290027294534	1
TCONS_00036481	XLOC_016755	XLOC_016755	-	novel	Novel_lncRNA	scaffold23178	1332882	1333705	-	1	824	123	2.25422	0.500171	1.52581	0.92742	1.24839	0.688831	2.25544	0.086395	1.39955	0.664179	2.46238	0.892263	0.571217	1.733	1.89995	0.830177	0.204557	0.713796	1.67614066666667	-1.03427	0.451442995601783	0.808163912183624	0.479801666666667	2.03912433333333	-1.73626	0.189134109845167	0.612720723115873	1.15181233333333	0.891909333333333	0.305190804537401	0.818767063850119	1	0.479801666666667	0.713796	-0.489794	0.725688614246004	1
TCONS_00036561	CCA0700S0136	CCA0700S0136	- && sp|Q9FKZ1|DRL42_ARATH Probable disease resistance protein At5g66900 OS=Arabidopsis thaliana OX=3702 GN=At5g66900 PE=3 SV=1 && PF00931:NB-ARC domain|PF05659:Arabidopsis broad-spectrum mildew resistance protein RPW8	protein_coding	Novel_lncRNA	scaffold23178	2159816	2172889	-	4	615	82	0	0	0	0.178255	0	2.29847	4.0563	0.236199	0.247861	0.049671	5.44203	0.31939	0.21644	0.358077	0.119118	0.748204	0.125357	0.0891275	0	4.57455863282764	0.268234981974169	0.65531395264735	0.861447333333333	3.24873	-1.62297	0.304245278840465	0.753277468606093	0.475223666666667	0.153638333333333	1.15128592033798	0.440838628064016	1	0.861447333333333	0.0891275	3.17486385539754	0.235692709195037	1
TCONS_00038222	XLOC_017519	XLOC_017519	-	novel	Novel_lncRNA	scaffold23721	136266	137638	+	1	1373	73	0	0.08175	0.070281	0.046589	0	2.15435	0.110038	0.116379	0.167701	0.151508	0	0.202289	0	0.196037	0.065517	0.335939	0.080435	0.0641695	0.023427	1.73131813693358	0.451085049875295	0.807679522726763	0.807412	0.0925796666666667	3.14952644166619	0.0812326011687102	0.390941488821388	0.244755	0.0486506666666667	1.65143805581814	0.332382399246389	1	0.807412	0.0641695	3.42013942616094	0.123207072092923	1
TCONS_00039375	XLOC_018046	XLOC_018046	-	novel	Novel_lncRNA	scaffold24049	1442899	1448864	-	6	1114	100	6.09406	3.99416	3.7321	2.8509	1.91999	4.10548	4.66257	4.76917	5.96842	2.56623	7.10998	7.54311	3.07827	3.5031	3.83852	9.38886	3.79996	3.42253	3.91537966666667	0.0343502927750895	0.93940618518749	1	3.81362833333333	5.91365	-0.34346	0.722482450086895	0.953017036056784	6.81169133333333	3.57225033333333	0.525896641380862	0.58520966956978	1	3.81362833333333	3.42253	0.168361867133275	0.934707050131168	1
TCONS_00039364	XLOC_018042	XLOC_018042	-	novel	Novel_lncRNA	scaffold24049	1343431	1344640	-	1	1210	199	0	3.36523	0	0.554071	0	0.049727	0	0.079446	0	7.37604	0	0	0	0.108998	0	0	0	1.95965	0	9.97427618646189	6.85545540769683e-06	0.000203362133926998	2.50173766666667	0	10.6519412225341	0.000184115100190467	0.00587772343431932	0.0363326666666667	0	4.29791587799606	0.334656972074853	1	2.50173766666667	1.95965	0.492817127238127	0.857775943324026	1
TCONS_00039430	CCA0721S0020	CCA0721S0020	- && sp|Q9LIP4|C71BX_ARATH Cytochrome P450 71B36 OS=Arabidopsis thaliana OX=3702 GN=CYP71B36 PE=3 SV=1 && PF00067:Cytochrome P450	protein_coding	Novel_lncRNA	scaffold24158	501283	528168	+	2	1477	88	0.33647	4.38657	0.323831	2.30155	0.339984	1.11949	0.166883	1.80689	0.215175	5.08559	0.461589	0.061339	0.192037	0.487191	0.377306	0.234559	0	3.34406	0.333428333333333	3.52621684373914	0.00185536764122024	0.0222309481500117	2.67065	0.281215666666667	3.60061413452034	0.00531876999831222	0.0661573826749823	0.261029666666667	0.189781	0.488874349505311	0.784873864936807	1	2.67065	3.34406	-0.229016	0.812775761212769	1
TCONS_00039434	CCA0721S0020	CCA0721S0020	- && sp|Q9LIP4|C71BX_ARATH Cytochrome P450 71B36 OS=Arabidopsis thaliana OX=3702 GN=CYP71B36 PE=3 SV=1 && PF00067:Cytochrome P450	protein_coding	Novel_lncRNA	scaffold24158	526084	528781	+	2	818	125	0	4.70841	0	1.31528	0	0.252561	0.221022	0.847208	0.073047	3.75029	0.317296	0.298956	0.029597	0	0.055169	0.797347	0.118133	3.01185	0	10.0252765743988	3.24748644783527e-06	0.000107274704263022	1.61668633333333	0.203788333333333	3.35303836197665	0.0309260601263254	0.215074679819873	0.365434333333333	0.067633	1.57811904927231	0.425304713121781	1	1.61668633333333	3.01185	-0.7847	0.56793164158957	1
TCONS_00039488	CCA0721S0020	CCA0721S0020	- && sp|Q9LIP4|C71BX_ARATH Cytochrome P450 71B36 OS=Arabidopsis thaliana OX=3702 GN=CYP71B36 PE=3 SV=1 && PF00067:Cytochrome P450	protein_coding	Novel_lncRNA	scaffold24158	523304	525723	-	2	615	81	0.549	30.8848	0.506016	10.4365	0	1.69738	0.715263	5.95359	0.114915	18.4483	0.774197	0	0.13987	0.489729	0.449962	0.591986	0	20.6607	0.351672	6.07199942283825	8.13157811027605e-06	0.000235125389410029	8.69973733333333	0.534791666666667	4.43812656077188	0.00155235361705408	0.0276973656872649	0.360571666666667	0.196610666666667	0.775292060262891	0.700759053622974	1	8.69973733333333	20.6607	-1.14387	0.322966712505584	1
TCONS_00040276	CCA0733S0108	CCA0733S0108	- && - && -	protein_coding	Novel_lncRNA	scaffold24483	1246991	1248240	-	1	1250	344	0.223356	0	0.035382	0.138619	0.198105	1.67616	0.039617	0.076904	0.098901	0.025531	0.113811	0.031742	0	0.107663	0	0.157161	0.239796	0.0693095	0.152281	-0.940587	0.760023650203125	0.952502146926121	0.592863666666667	0.0841096666666667	2.96209238942733	0.0963871657701576	0.431652218524893	0.0988553333333333	0.079932	-0.61918	0.79392316123982	1	0.592863666666667	0.0693095	3.01302559665084	0.270574492832558	1
TCONS_00042378	XLOC_019396	XLOC_019396	-	novel	Novel_lncRNA	scaffold25352	1043677	1046365	+	4	1801	151	0.459856	1.07491	1.26169	0.304134	3.11035	0.147195	0.898207	2.56933	4.54785	0.091444	2.2626	1.39802	5.39122	3.46447	2.71344	0.094254	6.73823	0.68952	1.61063	-1.02466	0.472075489376554	0.823244455353461	0.935989	2.56955	-1.212	0.380768184908489	0.814334416938411	1.65225	4.94763	-2.03615	0.0858102877412069	1	0.935989	0.68952	0.423936799455528	0.87132800340901	1
TCONS_00042382	XLOC_019396	XLOC_019396	-	novel	Novel_lncRNA	scaffold25352	1043680	1046769	+	3	2692	96	0	0.027188	0	0.401941	0	0	1.69821	0.219522	0.270006	0	0.286716	0.272712	0.299974	0.723863	0.332583	0	0	0.214564	0	7.89240931211819	0.00313659987470944	0.0338379261944647	0.073174	0.751643	-2.98716	0.129078775824944	0.505299538271309	0.332191666666667	0.210852333333333	0.706101372117556	0.721665604993969	1	0.073174	0.214564	-1.46511	0.501039446909421	1
TCONS_00042506	XLOC_019441	XLOC_019441	-	novel	Novel_lncRNA	scaffold25352	579731	582282	-	1	2552	100	0.087522	0.029452	0	0.785949	0.246363	7.18361	0	0.113005	0.042388	0.027095	0	0.084372	0	0.019775	0	0.265037	0.156871	0.407701	0.111295	2.00800263225806	0.244761210561653	0.630848045863258	2.44124	0.0141293333333333	7.32583049712309	0.00146046533679964	0.0263568892860909	0.123061333333333	0.0522903333333333	0.308061335863557	0.909522303706333	1	2.44124	0.407701	2.52012320554386	0.254615945079696	1
TCONS_00042541	CCA0757S0050	CCA0757S0050	- && sp|Q501F8|WTR32_ARATH WAT1-related protein At4g08300 OS=Arabidopsis thaliana OX=3702 GN=At4g08300 PE=2 SV=1 && PF00892:EamA-like transporter family	protein_coding	Novel_lncRNA	scaffold25352	869063	869465	-	1	403	70	0	0.301831	0.075824	0.400909	0	0.042054	0.297899	0.06891	0.189427	0.146333	0.294308	0	2.12705	0.297766	0.276964	0	0	0.35137	0.0252746666666667	3.26688056007152	0.14622774080944	0.482769554003116	0.0857656666666667	0.260544666666667	-0.911214	0.567018424279718	0.908532569370323	0.0992553333333333	0.801339	-2.74362	0.284010975177617	1	0.0857656666666667	0.35137	-1.68796	0.362528899294657	1
TCONS_00042546	CCA0757S0058	CCA0757S0058	- && sp|Q9LTC6|ERF95_ARATH Ethylene-responsive transcription factor ERF095 OS=Arabidopsis thaliana OX=3702 GN=ERF095 PE=1 SV=1 && PF00847:AP2 domain	protein_coding	Novel_lncRNA	scaffold25352	937350	938387	-	1	1038	139	0.053705	0.036205	0	0.013484	0	0.188005	0	0	0.014888	0.13106	0	0.612555	1.08331	1.07936	0.742132	0.158722	0.251933	0.0248445	0.0179016666666667	0.738912907035662	0.763202643926461	0.953658398386289	0.106355	0.00496266666666667	3.22779869325737	0.222870424166452	0.658547882679586	0.616877333333333	0.692459666666667	-0.282877	0.84255464008692	1	0.106355	0.0248445	1.99055557015362	0.548840661608728	1
TCONS_00042548	CCA0757S0062	CCA0757S0062	- && - && -	protein_coding	Novel_lncRNA	scaffold25352	964381	969544	-	3	1024	144	0.281485	0.444064	0.425775	0.20774	0.016645	0.054798	0.336474	2.51625	0.308099	0.173632	0.223203	3.38226	0.364453	2.3982	0.265387	1.71763	2.0039	0.325902	0.241301666666667	0.651872890683288	0.653158512268885	0.911590212388808	0.914892	0.289258666666667	1.92906179598576	0.221784125217777	0.657462928336281	2.49936266666667	0.877913666666667	0.755739306852328	0.570799616176336	1	0.914892	0.325902	1.45677551010511	0.50990485774367	1
TCONS_00042551	XLOC_019456	XLOC_019456	-	novel	Novel_lncRNA	scaffold25352	976268	978266	-	4	1098	104	0	0.59422	0	1.54964	0.761733	2.00368	0.85227	2.24516	0.253003	0.775509	2.09627	0.25199	0.268632	2.85786	0.420066	1.967	0.754584	1.07193	0.253911	2.18241560220811	0.2439455604152	0.629502515637658	1.67478266666667	1.06718066666667	0.984731799819341	0.436621845757666	0.854337679591499	1.69228366666667	0.481094	1.25500057183622	0.368074983376608	1	1.67478266666667	1.07193	0.673126408381597	0.694928998159446	1
TCONS_00044447	XLOC_020378	XLOC_020378	-	novel	Novel_lncRNA	scaffold26114	1	1619	-	4	887	92	0.029585	0.001219	2e-06	0.086939	4.25322	60.3274	0	0	0.057058	0	0.304964	0	0	0	0.372223	0	1.20585	0.044079	1.4276	-4.50238	0.0809649003888115	0.340109465637965	20.1091206666667	0.120674	7.4499851340561	0.00818390707357356	0.0881761158463025	0	0.526025666666667	-5.84875	0.00983430145759186	0.401704707798303	20.1091206666667	0.044079	8.36196875674489	0.0183115774888287	0.667446111918754
TCONS_00044786	CCA0782S0166	CCA0782S0166	- && - && -	protein_coding	Novel_lncRNA	scaffold26226	1673277	1675688	+	2	1971	88	2.37407	0.090617	0.580255	0.015928	0.085058	0.263658	0	0	0.948851	1.42326	0	0	2.24642	0.617196	0.00053	0.555193	0	0.0532725	1.01312666666667	-3.90028	0.0382104564681066	0.213071800311428	0.562306333333333	0.316283666666667	1.05108948827737	0.662167208450455	0.942256822258733	0.390796333333333	0.748983333333333	-0.948165	0.664488937903406	1	0.562306333333333	0.0532725	3.42205755138652	0.189716509534396	1
TCONS_00044787	XLOC_020551	XLOC_020551	-	novel	Novel_lncRNA	scaffold26226	1677445	1677785	+	1	341	45	0.086788	0	0.06933	0.144201	0.393421	0.088225	0	0.093968	0.014199	1.27161	0	0.609708	0.693503	0.217063	0.395696	0.330262	0	0.0721005	0.183179666666667	-1.02968	0.792437060297437	0.963221835366283	0.484599666666667	0.004733	4.63272549375908	0.0614665028882224	0.330032966055017	0.385677666666667	0.363066333333333	0.0781037703816988	0.966475174810869	1	0.484599666666667	0.0721005	2.47638088743324	0.465500949965383	1
TCONS_00044788	XLOC_020552	XLOC_020552	-	novel	Novel_lncRNA	scaffold26226	1686294	1686580	+	1	287	82	1.53281	0.23581	0.845041	0.222664	0.035058	0.026206	0	0.156308	0.320911	0.116639	0	0	0	0.182877	0	0.082309	0	0.229237	0.804304333333333	-1.38113	0.541888649755945	0.859303861745927	0.0997176666666667	0.106970333333333	0.182467442818659	1	1	0.0883953333333333	0	3.87296796525959	0.312402900637104	1	0.0997176666666667	0.229237	-1.14422	0.583997123881662	1
TCONS_00045009	XLOC_020653	XLOC_020653	-	novel	Novel_lncRNA	scaffold26226	1592098	1592530	-	1	433	71	0.18656	0.253724	0.430481	0.2168	0.09424	0.103988	0.514464	0.321171	0.26386	0.07691	0.16501	0.449618	0	1.3748	0.448847	0.113425	0	0.235262	0.237093666666667	0.197741631565218	0.887887535013885	0.991635783134145	0.167356333333333	0.314444666666667	-0.656859	0.702077876670832	0.94633671056655	0.645947333333333	0.149615666666667	2.10024302343382	0.334452535796946	1	0.167356333333333	0.235262	-0.444159	0.834785694267173	1
TCONS_00046291	XLOC_021201	XLOC_021201	-	novel	Novel_lncRNA	scaffold26658	249589	250095	+	1	507	66	0	0	0	0	0.16538	0.530289	4.45964	0.06278	0.365555	0	8.49251	0.078259	0	0	0.177723	0.354106	0.108913	0	0.0551266666666667	-3.84822	0.66495326117839	0.917217676837291	0.197689666666667	4.43923233333333	-4.16442	0.0212558183808427	0.168013655030126	0.144121666666667	0.0955453333333333	0.111205292658633	1	1	0.197689666666667	0	5.5514277327775	0.295675232098514	1
TCONS_00047969	XLOC_021944	XLOC_021944	-	novel	Novel_lncRNA	scaffold27088	328493	374796	-	6	1548	389	0	3.02343	0	4.72529	0	0.26304	0	3.38507	0.047359	13.7689	0	0	0	0	0	0.085172	0	3.87436	0	11.2814527754775	4.40446336212886e-09	2.98123997458511e-07	5.80567	0.0157863333333333	8.48722329047851	1.12814205990505e-05	0.000711381372279514	0.0283906666666667	0	4.33790241395413	0.333872092549692	1	5.80567	3.87436	0.743500056779651	0.637462813117215	1
TCONS_00048831	XLOC_022327	XLOC_022327	-	novel	Novel_lncRNA	scaffold27307	884227	884846	-	1	620	67	0	0.24246	0	0.0515	0	0.291142	0.040614	0	0.149548	0	0.249177	1.43906	0.518556	0.555501	0.435266	1.21409	0.267187	0.14698	0	5.54208125557815	0.0760965034890689	0.328053795267265	0.0970473333333333	0.146446333333333	-0.417886	0.877576134476745	0.988709688143933	1.06954933333333	0.407003	1.09497546642725	0.416517463686107	1	0.0970473333333333	0.14698	-0.827536	0.723425215081802	1
TCONS_00049859	XLOC_022835	XLOC_022835	-	novel	Novel_lncRNA	scaffold27693	5056	6870	+	3	329	104	0	0.077531	0.027375	0	0	0	0	0	0.060971	0	0	3.86839	0.801326	0.610048	0.570437	3.06944	0.389279	0.0387655	0.009125	1.20129048968933	0.780434409350492	0.958530392084637	0	0.0203236666666667	-2.53302	0.684670754200569	0.942256822258733	2.51596066666667	0.587014	1.73644487523104	0.218255459803843	1	0	0.0387655	-3.35472	0.567016728303892	1
TCONS_00051042	CCA0829S0086	CCA0829S0086	- && sp|Q9C6K3|DF1_ARATH Trihelix transcription factor DF1 OS=Arabidopsis thaliana OX=3702 GN=DF1 PE=4 SV=1 && PF13837:Myb/SANT-like DNA-binding domain	protein_coding	Novel_lncRNA	scaffold28175	1248186	1248745	-	1	560	66	1.74131	0	0.887994	0.278438	0.371576	0	1.42121	0	0.483099	0.061532	0.081089	0	0.459292	0.05227	0.503928	0	0	0.139219	1.00029333333333	-2.56788	0.221139033525743	0.599446679763626	0.0205106666666667	0.661800666666667	-4.44639	0.0406844754972989	0.256129387000616	0.0174233333333333	0.321073333333333	-3.75787	0.155832454031203	1	0.0205106666666667	0.139219	-2.42166	0.446630324810843	1
TCONS_00051052	CCA0829S0098	CCA0829S0098	- && - && PF03004:Plant transposase (Ptta/En/Spm family)	protein_coding	Novel_lncRNA	scaffold28175	1391959	1424116	-	2	925	95	0.569634	0.057473	0.035186	0	1.84986	0.885609	2.62744	0.196057	2.42955	0.244166	1.96748	0	1.65014	0.878426	1.04824	0.330572	0.18329	0.0287365	0.818226	-4.49679	0.0618950079249558	0.289998456373513	0.441944	2.34149	-2.11562	0.0976448466688721	0.434859905548813	0.402999333333333	0.960555666666667	-1.29189	0.432015415443099	1	0.441944	0.0287365	3.76937511572167	0.161615487963688	1
TCONS_00051051	CCA0829S0098	CCA0829S0098	- && - && PF03004:Plant transposase (Ptta/En/Spm family)	protein_coding	Novel_lncRNA	scaffold28175	1391959	1424116	-	4	567	78	0.68478	0	1.97183	0.276782	1.07515	0.302384	0.787044	0.567076	1.6071	0.008457	0.828705	1.24906	0.959969	0.504881	1.26251	0	0	0.138391	1.24391866666667	-2.93769	0.137851106885747	0.467299099951424	0.292639	1.07428333333333	-1.53959	0.306040987075474	0.754451973653784	0.584645333333333	0.740825666666667	-0.297015	0.886527319864822	1	0.292639	0.138391	1.17665352669313	0.718094117088946	1
TCONS_00051056	CCA0829S0098	CCA0829S0098	- && - && PF03004:Plant transposase (Ptta/En/Spm family)	protein_coding	Novel_lncRNA	scaffold28175	1391964	1424139	-	4	627	47	1.47062	0.086205	0	0.128965	0	4e-06	0	0	0	0.066606	0	0.578198	0.01406	0	0.195207	0	0.295083	0.107585	0.490206666666667	-1.77381	0.614652017302114	0.894563995547053	0.0222033333333333	0	3.61273360006039	0.382437266969467	0.815298828484567	0.192732666666667	0.168116666666667	-0.454454	0.863245613451813	1	0.0222033333333333	0.107585	-1.58284	0.484820174897325	1
TCONS_00051057	CCA0829S0098	CCA0829S0098	- && - && PF03004:Plant transposase (Ptta/En/Spm family)	protein_coding	Novel_lncRNA	scaffold28175	1391969	1423540	-	4	519	49	0.047759	0.041096	3.22275	0	2.50056	0.048152	2.89798	0	2.17459	0	1.3291	0.683131	1.22708	0.435973	0.720092	0.223601	0	0.020548	1.92368966666667	-5.39955	0.0276565282038558	0.170542089059418	0.0160506666666667	2.13389366666667	-6.24137	0.00110842491056122	0.0216080223268101	0.447568333333333	0.649059	-0.489063	0.779841528040094	1	0.0160506666666667	0.020548	-0.858425	0.916860952114702	1
TCONS_00051058	CCA0829S0098	CCA0829S0098	- && - && PF03004:Plant transposase (Ptta/En/Spm family)	protein_coding	Novel_lncRNA	scaffold28175	1391971	1423540	-	3	546	79	1.89487	0.008309	2.36341	0.369836	0.06651	0.398337	0.783069	0	0.621168	0	0.599619	0	0	0.109472	0.502022	0.321592	0.038722	0.189073	1.4416	-2.5733	0.196402468582914	0.565862463827979	0.132779	0.667952	-2.04858	0.312173395706087	0.760117190700722	0.143688	0.180248	-0.445194	0.853948945211054	1	0.132779	0.189073	-0.618136	0.785046355136972	1
TCONS_00051061	XLOC_023386	XLOC_023386	-	novel	Novel_lncRNA	scaffold28175	1420962	1423600	-	4	659	53	1.79663	0	2.37974	0.223833	0.969861	0.075558	1.69922	0.009239	2.41835	0.089251	2.9361	1.41976	1.85728	0.462363	0.527996	0.385042	0.052494	0.111917	1.71541	-3.59551	0.0544611309539033	0.267635426279497	0.058016	2.35123	-4.65076	0.00229933130132367	0.0364734923392704	0.755720666666667	0.812590666666667	-0.1349	0.94055011286365	1	0.058016	0.111917	-0.60136	0.788084642009772	1
TCONS_00051062	XLOC_023386	XLOC_023386	-	novel	Novel_lncRNA	scaffold28175	1420967	1424139	-	4	655	78	2.73446	0	2.30629	0.334591	0	0.021706	1.56986	0.29165	1.98444	0	0.080508	0	0	0	0.547195	0.112654	0	0.167296	1.68025	-3.06496	0.225591976639793	0.606602531229458	0.104452	1.21160466666667	-3.25223	0.0829684860185061	0.395939893520883	0.0375513333333333	0.182398333333333	-2.02774	0.548525363473957	1	0.104452	0.167296	-0.604066	0.757610924715963	1
TCONS_00051383	XLOC_023546	XLOC_023546	-	novel	Novel_lncRNA	scaffold28393	1173816	1178055	-	2	800	100	1.57242	45.9987	1.96263	18.5931	1.07295	2.03355	1.28389	9.04139	0.833618	73.3069	1.73459	0.560793	0.612067	0.911366	0.431092	0.353844	0	32.2959	1.53600266666667	4.60597811419173	6.42052021277713e-08	3.37067915287561e-06	28.1272746666667	1.28403133333333	4.86705131726492	0.000129880603015584	0.00456014805321884	0.608667666666667	0.347719666666667	0.821447015950605	0.614877971285054	1	28.1272746666667	32.2959	-0.0637447	0.91460100682343	1
TCONS_00051414	XLOC_023562	XLOC_023562	-	novel	Novel_lncRNA	scaffold28503	6792	7583	+	1	792	145	0	0.053114	0	0	0	0	1.01174	0	0.016	0.048026	1.51197	0	0.01714	0.350608	0.113769	0.048393	0	0.026557	0	3.68699198244056	0.432165906065349	0.795484052487909	0.0160086666666667	0.846568333333333	-4.7008	0.0341243472604613	0.228835116761807	0.133000333333333	0.0436363333333333	1.57929915150498	0.481576652524553	1	0.0160086666666667	0.026557	-0.543837	0.868864405216122	1
TCONS_00051415	XLOC_023563	XLOC_023563	-	novel	Novel_lncRNA	scaffold28503	8042	9559	+	1	1518	155	0	0.156778	0	0	0	0.013278	1.797	0	0.094674	0	2.12795	0.026138	0	0.254589	0	0.183591	0	0.078389	0	5.72492172030377	0.134527105652698	0.460783961861434	0.004426	1.33987	-7.0429	0.000693460689358664	0.0154313039709013	0.154772666666667	0	6.58663537678814	0.0147028677869551	0.486995167373537	0.004426	0.078389	-3.44818	0.319811931477721	1
TCONS_00052883	CCA0846S0036	CCA0846S0036	- && sp|Q39204|MYC2_ARATH Transcription factor MYC2 OS=Arabidopsis thaliana OX=3702 GN=MYC2 PE=1 SV=2 && PF14215:bHLH-MYC and R2R3-MYB transcription factors N-terminal|PF00010:Helix-loop-helix DNA-binding domain	protein_coding	Novel_lncRNA	scaffold29155	852030	854657	-	1	2628	490	0.042495	0.014157	0.357699	0	0.206323	0	0.965953	0	1.98192	0	1.17916	2.4266	1.61204	0.186873	1.60747	1.23084	1.41496	0.0070785	0.202172333333333	-4.47804	0.0556052240745765	0.271472755641175	0	1.37567733333333	-10.5247	1.18686442930835e-06	0.000125311373592116	1.28144	1.54482166666667	-0.622129	0.583338850707294	1	0	0.0070785	-3.35479	0.567502705280914	1
TCONS_00053898	XLOC_024731	XLOC_024731	-	novel	Novel_lncRNA	scaffold29483	327888	328948	-	1	1061	119	0.393486	2.12393	0.318319	0.42112	0.525004	0.566533	0.182426	0.181205	0.320426	1.0943	0.314261	0.261775	0.161611	0.284443	0.191258	0.0932	0	1.27253	0.412269666666667	1.80202283089097	0.159934395772211	0.507039996577559	0.614013333333333	0.272371	1.45080263364635	0.285519188759744	0.732960517549199	0.213139333333333	0.117623	0.829730304196629	0.623999877332096	1	0.614013333333333	1.27253	-0.991586	0.489675129380941	1
TCONS_00055019	CCA0857S0062	CCA0857S0062	- && - && -	protein_coding	Novel_lncRNA	scaffold29914	685925	687564	+	2	1485	67	0.663097	0.326632	0.349428	0.442623	0.253475	0.278045	4.23487	0.402787	1.17751	0.081176	5.29679	0.472521	0.170432	0	0.681303	0	0.260228	0.384628	0.422	0.0829254762991939	0.905851771185557	0.994829417767257	0.254002666666667	3.56972	-3.45092	0.00680493088961778	0.0779218123051359	0.157507	0.370654333333333	-1.46052	0.460563582133828	1	0.254002666666667	0.384628	-0.58132	0.676295300415407	1
TCONS_00056464	XLOC_025860	XLOC_025860	-	novel	Novel_lncRNA	scaffold30460	696158	701683	-	2	707	73	0	2.29155	0	0.871943	0	0.73701	0.224143	0	0	3.58555	0	0	0	0.191304	0	0	0	1.58175	0	8.89347477068871	9.47677665951136e-05	0.00188175213588548	1.44085466666667	0.0747143333333333	4.55547607374341	0.0627893127529929	0.334365063230471	0.063768	0	4.45951621720839	0.305954347941722	1	1.44085466666667	1.58175	-0.0278709	0.922826281843149	1
TCONS_00056697	XLOC_025982	XLOC_025982	-	novel	Novel_lncRNA	scaffold30680	138718	138991	-	1	274	70	0.874946	2.4997	1.90644	2.03079	0.599278	1.00831	0.635944	1.32695	0.444893	1.26984	0.868635	0	0	0.867315	0.444691	0.179645	0.148795	2.26524	1.12688933333333	1.20501055850655	0.357374039878203	0.743022403199758	1.2017	0.649824	1.25122683865315	0.365225755618125	0.801877102449927	0.348986666666667	0.197828666666667	0.548461712885938	0.830180356343202	1	1.2017	2.26524	-0.836857	0.557293744230639	1
TCONS_00056698	XLOC_025983	XLOC_025983	-	novel	Novel_lncRNA	scaffold30680	139590	140145	-	1	556	185	0	1.89844	0.086777	0.003446	0	0.0496	0.31702	0.172895	0.09524	0.436529	0	0.071362	0	2.21021	0.147721	1.55264	0.049326	0.950942	0.0289256666666667	5.11096245057548	0.0318061843881439	0.188265602036125	0.219674666666667	0.13742	1.00234278105361	0.594607502385241	0.921647981752368	1.27806933333333	0.0656823333333333	3.8907189249778	0.040421835645326	0.80405122251939	0.219674666666667	0.950942	-2.06702	0.290026972208655	1
TCONS_00056718	XLOC_026003	XLOC_026003	-	novel	Novel_lncRNA	scaffold30680	573523	574034	-	1	512	86	0	0.032786	0	0.150504	0	3.81699	0	0	0.120729	0	0	0.232485	0	0.304468	0	0.964388	0.161774	0.091645	0	4.41563572151634	0.216866867615957	0.593016740056108	1.27232966666667	0.040243	4.82069316563898	0.100261374053259	0.44100324543472	0.500447	0.0539246666666667	2.27034468059956	0.288539060292548	1	1.27232966666667	0.091645	3.59606118119135	0.307851068663339	1
TCONS_00056923	XLOC_026110	XLOC_026110	-	novel	Novel_lncRNA	scaffold30789	1135339	1135927	-	1	589	159	0.91706	0.279147	0.924277	0.258766	2.058	1.45486	0.598516	0.509753	1.10228	0.376734	1.3996	0.292585	1.35637	1.32808	0.901026	0.364873	0.622812	0.268956	1.29977833333333	-2.0395	0.19536537524559	0.563991749320841	0.780448	1.03346733333333	-0.170094	0.907400326541355	0.994693925642123	0.661847	0.96007	-0.747831	0.579949101650974	1	0.780448	0.268956	1.4593475891738	0.481612794772384	1
TCONS_00057472	CCA0879S0104	CCA0879S0104	- && sp|Q9M0B9|IBL1_ARATH Transcription factor IBH1-like 1 OS=Arabidopsis thaliana OX=3702 GN=IBL1 PE=1 SV=1 && -	protein_coding	Novel_lncRNA	scaffold31119	1667081	1667797	+	2	543	167	0	0	0.188964	0	0	0.099359	1.47373	0	0.127456	0	1.00529	0.073071	0	0	0	0.215564	0	0	0.062988	-3.92751	0.667050852597642	0.917319133288484	0.0331196666666667	0.868825333333333	-4.11817	0.0393985572724813	0.251373231479703	0.0962116666666667	0	4.54755513630171	0.202274549670607	1	0.0331196666666667	0	3.34356682718835	0.845947878289607	1
TCONS_00059314	XLOC_027184	XLOC_027184	-	novel	Novel_lncRNA	scaffold31775	165807	166179	-	1	373	62	0	1.51131	0	0	0	0	0	0	0.077335	0	0.383107	0	0	0	0	0.091904	0	0.755655	0	6.91832357001652	0.047594485361318	0.245612647519862	0	0.153480666666667	-4.71765	0.174900818447069	0.59058294170372	0.0306346666666667	0	2.90327817964853	0.706162671606851	1	0	0.755655	-7.14437	0.0600105338438672	1
TCONS_00059462	XLOC_027247	XLOC_027247	-	novel	Novel_lncRNA	scaffold31884	1128649	1128902	+	1	254	46	0.04983	1.38768	0	0.191078	0	0	0.19761	0	0.304198	1.75063	0.261294	0.134341	0.335287	0.203105	0	0.068346	0	0.789378	0.01661	4.46661517621325	0.0589179077060737	0.281028163609849	0.583544	0.254367333333333	1.42525475727447	0.551305025377013	0.900770201777538	0.135264	0.111762333333333	0.635504850733434	0.803547063655443	1	0.583544	0.789378	-0.344273	0.819294749680552	1
TCONS_00060193	XLOC_027598	XLOC_027598	-	novel	Novel_lncRNA	scaffold32318	1561963	1562567	+	1	605	113	0.057839	0.062118	0	0.031138	0	0.049727	0	0.013418	0	0	0.075845	1.37549	0.378366	0	0	0.308732	0	0.046628	0.0192796666666667	1.41688082147465	0.538192340225388	0.859303861745927	0.0210483333333333	0.0252816666666667	0.634093528657406	0.850071931128588	0.984350137581151	0.561406666666667	0.126122	2.05982013059988	0.40564348674104	1	0.0210483333333333	0.046628	-1.07396	0.644098664041979	1
TCONS_00061006	CCA0208S0002	CCA0208S0002	- && - && PF00536:SAM domain (Sterile alpha motif)	protein_coding	Novel_lncRNA	scaffold3260	7033	10636	+	2	1496	141	0.325063	0.614983	0.513054	1.21307	0.430729	0.664463	0.597418	1.06791	0.76724	0.369288	0.695173	3.93033	3.09949	1.32344	1.77878	4.00359	0.208656	0.914026	0.422948666666667	1.28497963126951	0.275781753543347	0.664848884007037	0.700554666666667	0.686610333333333	0.303385525569046	0.8073212582378	0.976496128519918	3.08578566666667	1.69564	0.798976879626543	0.486843526149005	1	0.700554666666667	0.914026	-0.340042	0.766364627800802	1
TCONS_00062111	XLOC_028432	XLOC_028432	-	novel	Novel_lncRNA	scaffold32863	132170	132744	-	1	575	64	2.24537	1.35336	1.62429	0.962201	1.05699	1.59702	2.50066	1.69116	2.1843	0.688298	2.72481	1.12473	2.46179	1.82602	1.25759	1.41571	0.251077	1.15778	1.64222	-0.271891	0.891416385861494	0.992697794749094	1.32549	2.46992033333333	-0.606285	0.61659000513656	0.929432800473304	1.45548666666667	1.32348766666667	0.0476385605160535	0.978578916119083	1	1.32549	1.15778	0.188553755600883	0.966390563594208	1
TCONS_00062112	XLOC_028433	XLOC_028433	-	novel	Novel_lncRNA	scaffold32863	146872	147203	-	1	332	97	1.48848	0.313932	0.250929	0.929051	0.275284	0.326823	0.859067	0.545313	1.44293	0.177627	0.357725	0.674837	0.717467	0.38374	0.378331	0.325977	0	0.621491	0.671563333333333	0.10533148388575	0.926868218037505	0.999188936907788	0.349921	0.886572666666667	-0.982882	0.506297377545671	0.887239944599189	0.461518	0.365266	0.305131166181106	0.873978441078948	1	0.349921	0.621491	-0.708028	0.667796049571352	1
TCONS_00062114	XLOC_028435	XLOC_028435	-	novel	Novel_lncRNA	scaffold32863	194352	196215	-	1	1864	109	2.30036	2.70549	2.25779	1.32694	3.21972	3.85209	3.8646	1.33026	4.16697	3.2463	5.65002	3.9537	7.95751	3.57295	6.14561	2.65273	0.763355	2.01621	2.59262166666667	-0.154821	0.915361251534723	0.997519275528767	2.80955166666667	4.56052966666667	-0.395834	0.67433841720878	0.942256822258733	3.39313066666667	4.95549066666667	-0.597117	0.529884255461576	1	2.80955166666667	2.01621	0.491893096663285	0.732966412288198	1
TCONS_00063141	XLOC_028911	XLOC_028911	-	novel	Novel_lncRNA	scaffold3329	35	2057	+	4	551	131	0.175098	3.06883	0.095737	0.964986	0.545417	0.613887	0	0.458801	0.112183	3.44619	0	0	0	0	0	0	0	2.01691	0.272084	2.91315657930654	0.0403704887702389	0.220702669025229	1.50629366666667	0.0373943333333333	5.34130104327491	0.00600263707746023	0.0715672268546334	--	--	--	--	--	1.50629366666667	2.01691	-0.316371	0.79618998783963	1
TCONS_00063278	XLOC_028967	XLOC_028967	-	novel	Novel_lncRNA	scaffold33410	102484	103257	+	1	774	73	1.00472	0.384067	0.841328	0.432748	0.379157	0.621387	2.59569	1.85014	2.47213	1.55475	3.15686	3.11132	0.110768	0.173875	0.377621	1.9146	0.035671	0.408407	0.741733666666667	-0.626045	0.720006592195875	0.939027502003204	1.34209	2.74155866666667	-0.681668	0.5668992283023	0.908442040067394	1.73326666666667	0.174686666666667	3.06508473527254	0.0464724193429874	0.8552128228711	1.34209	0.408407	1.78485968089645	0.317555137766995	1
TCONS_00063279	CCA0912S0015	CCA0912S0015	- && sp|Q8LDC8|ERF92_ARATH Ethylene-responsive transcription factor 1B OS=Arabidopsis thaliana OX=3702 GN=ERF1B PE=1 SV=2 && PF00847:AP2 domain	protein_coding	Novel_lncRNA	scaffold33410	115544	116828	+	1	1285	262	0.173238	1.45996	0.112641	0.544593	0.232077	0.364137	0.117574	0.146293	0.048104	1.46901	0.508826	0.15377	1.55191	0.375285	0.727314	0	0	1.00228	0.172652	2.69611323210368	0.0411438116302638	0.223364573006066	0.659814333333333	0.224834666666667	1.96937719791533	0.19814317109626	0.62453933321723	0.176351666666667	0.759743	-2.05955	0.306501531618918	1	0.659814333333333	1.00228	-0.499889	0.708563267822718	1
TCONS_00063490	XLOC_029101	XLOC_029101	-	novel	Novel_lncRNA	scaffold33410	1371552	1371974	-	1	423	71	0.066003	4.16503	0	0.328233	0.223	0.722363	0	0.055552	0.134683	5.46966	0.014076	0	0.18309	0.356597	0	0.116886	0.048083	2.24663	0.0963343333333333	4.28359655907595	0.0163812584131174	0.118225844483404	2.08252633333333	0.0495863333333333	5.10847229839999	0.0108609611312674	0.107331024685319	0.157827666666667	0.0770576666666667	0.642425177890686	0.818706787033827	1	2.08252633333333	2.24663	-0.000595829	1	1
TCONS_00064028	XLOC_029371	XLOC_029371	-	novel	Novel_lncRNA	scaffold33738	892436	893643	-	1	1208	95	2.04188	0.578755	0.557835	2.27528	0.242937	0.693092	6.57707	1.07642	5.54058	0	8.47837	6.03944	3.3745	0.319644	3.33864	3.82198	0	1.42702	0.947550666666667	0.804333936339326	0.512132538165083	0.852219063312688	0.589836	6.86534033333333	-3.25061	0.0236728782364842	0.180811286664694	3.39368633333333	2.23771	0.59524043044342	0.703958648065369	1	0.589836	1.42702	-1.25635	0.448804033723512	1
TCONS_00064668	XLOC_029688	XLOC_029688	-	novel	Novel_lncRNA	scaffold34173	213132	214766	-	1	1635	74	0	0.057464	0	0	0	0	1.63034	0	0.018903	0	1.9259	0	0	0	0.082619	0.015456	0	0.028732	0	4.63662684942141	0.266704004572072	0.65531395264735	0	1.19172	-9.51622	0.000300210511174164	0.0083004946556443	0.005152	0.0275396666666667	-1.80045	0.712956232048481	1	0	0.028732	-4.85584	0.271102852184542	1
TCONS_00064944	CCA0925S0032	CCA0925S0032	- && - && -	protein_coding	Novel_lncRNA	scaffold34279	251212	255495	-	2	1644	211	0	1.64716	0	0.950446	0	0.234473	0	1.6655	0	3.89827	0.111213	0.396695	0.180004	0.081861	0	0.251428	0	1.2988	0	9.81227977137667	3.77440129728911e-06	0.000122057877529101	1.93274733333333	0.037071	6.06471601695631	0.00208294613235571	0.0341241968552258	0.243328	0.0600013333333333	1.95608118397263	0.325862461613016	1	1.93274733333333	1.2988	0.68173773933141	0.694870264279935	1
TCONS_00066051	CCA0936S0059	CCA0936S0059	- && sp|Q2HIV9|BH035_ARATH Transcription factor bHLH35 OS=Arabidopsis thaliana OX=3702 GN=BHLH35 PE=2 SV=1 && PF00010:Helix-loop-helix DNA-binding domain	protein_coding	Novel_lncRNA	scaffold34711	1018774	1019468	-	2	657	108	0.883322	0	0.431319	0.217727	0.28949	0	0.842159	0.219474	1.19605	0	0.721865	5.6156	2.6879	1.60611	1.86442	5.79347	0.158008	0.108864	0.534710333333333	-2.0846	0.331904382774912	0.72435800999152	0.073158	0.920024666666667	-3.17075	0.103151120148253	0.447311641204081	4.33839166666667	1.57010866666667	1.39383624314855	0.277628432327094	1	0.073158	0.108864	-0.334578	0.872378573099035	1
TCONS_00067018	CCA0944S0047	CCA0944S0047	- && sp|P48977|ADH_MALDO Alcohol dehydrogenase OS=Malus domestica OX=3750 GN=ADH PE=2 SV=1 && PF08240:Alcohol dehydrogenase GroES-like domain	protein_coding	Novel_lncRNA	scaffold35145	439667	442664	-	10	1442	390	0.433913	1.65477	0.568359	7.63955	0.37367	1.93269	0.271482	7.66803	0.2027	0.914707	0.033032	0.381523	0	0.45828	0.093886	0.182714	0.114624	4.64716	0.458647333333333	3.51068848981607	0.00185875437945688	0.0222517089906461	3.50514	0.169071333333333	4.6212844676239	0.00130289159553012	0.0243174597863114	0.340839	0.0695033333333333	1.75155484645223	0.295083501109949	1	3.50514	4.64716	-0.346401	0.745551280312108	1
TCONS_00067391	XLOC_030951	XLOC_030951	-	novel	Novel_lncRNA	scaffold35474	477600	478579	-	1	980	78	0.170366	0.529205	0.290145	0.693991	0.043065	0.407166	0.615636	1.68989	0.151694	3.32287	0.372801	0	0	0.355673	0.046049	0.131735	0.026576	0.611598	0.167858666666667	2.01660990006613	0.158891958523431	0.505031472145832	1.80664	0.380043666666667	2.6406692612806	0.0566245297263834	0.31469947081941	0.162469333333333	0.0242083333333333	2.28805320980327	0.332962867973585	1	1.80664	0.611598	1.67052803165393	0.338206102312867	1
TCONS_00067905	XLOC_031213	XLOC_031213	-	novel	Novel_lncRNA	scaffold35802	800869	801796	-	1	928	87	0.060171	0.048326	0	0	0.225883	10.8795	0	0	0	0	0	0.641339	0	0.280736	1.45888	0.329736	2.46669	0.024163	0.0953513333333333	-1.54473	0.707103613299553	0.934551882727645	3.62651066666667	0	10.5621521081618	0.00345286114661315	0.0488064730742998	0.417270333333333	1.30852333333333	-2.23972	0.192900144790605	1	3.62651066666667	0.024163	6.67056447367139	0.0728283232141188	1
TCONS_00067943	XLOC_031245	XLOC_031245	-	novel	Novel_lncRNA	scaffold35914	453662	456106	+	5	1390	371	0.801697	0.399154	0.30776	1.35424	1.34468	16.6625	0.398298	1.58856	1.99655	0.282423	1.59165	0.439403	1.38481	1.51474	0.910493	1.62245	2.87588	0.876695	0.818046666666667	0.259078484589563	0.799249550582317	0.966485255785209	6.17783466666667	1.32883166666667	2.36700416422199	0.0801659293080814	0.388087178251101	1.19219766666667	1.72372533333333	-1.11168	0.365868679889361	1	6.17783466666667	0.876695	2.75614630438654	0.110571816934513	1
TCONS_00067429	XLOC_030973	XLOC_030973	-	novel	Novel_lncRNA	scaffold35544	3	380	-	1	378	67	0.517027	21.2016	0.319101	4.68139	0.054346	4.4538	1.19862	1.71942	0.48949	27.579	0.126013	0.314901	0.340216	1.90921	0.358158	0.207827	0	12.9415	0.296824666666667	5.48444320623851	0.000128560348887941	0.00242735471368736	11.2507406666667	0.604709	4.5642580828031	0.00265180587166672	0.0406536741329228	0.810645	0.232791333333333	1.81992900714862	0.318156779182674	1	11.2507406666667	12.9415	-0.0980813	0.895924322582777	1
TCONS_00069934	XLOC_032146	XLOC_032146	-	novel	Novel_lncRNA	scaffold37112	331826	332294	+	1	469	102	0.029765	1.5359	0.2565	3.06227	0	2.8399	0.187735	4.13836	0.010983	0.073841	0.050612	0.8484	0.182803	0	0.494418	0.131894	0	2.29909	0.0954216666666667	4.60701662554968	0.00733240050777944	0.0651352103818242	2.35069966666667	0.08311	4.83675229914704	0.00973365160982249	0.0995005835465567	0.326764666666667	0.225740333333333	0.444202784355595	0.841489078973004	1	2.35069966666667	2.29909	0.0312844838827724	1	1
TCONS_00070347	CCA0984S0047	CCA0984S0047	- && sp|Q8S950|KN7A_TOBAC Kinesin-like protein NACK1 OS=Nicotiana tabacum OX=4097 GN=NACK1 PE=1 SV=1 && PF00225:Kinesin motor domain|PF11995:Domain of unknown function (DUF3490)	protein_coding	Novel_lncRNA	scaffold37326	624430	625803	+	1	1374	127	0	3.73834	0	0.585773	0.030512	0.589876	0.110325	0.089553	0	2.08481	0	0.159114	0	0.07346	0	0.027188	0.020094	2.16206	0.0101706666666667	7.08893108846909	8.74807010964353e-05	0.00176110138671915	0.921414666666667	0.036775	4.86141474027144	0.0176974617608614	0.148235647358794	0.0865873333333333	0.006698	2.31670273429597	0.302063872523109	1	0.921414666666667	2.16206	-1.14814	0.429804286312633	1
TCONS_00070624	CCA0986S0003	CCA0986S0003	- && - && -	protein_coding	Novel_lncRNA	scaffold37437	45514	46466	-	2	821	174	0.121781	1.52293	0	16.854	0	14.7315	0	28.8075	0	0.763083	0	0.216994	0	0.408027	0.100198	0.139448	0	9.18846	0.0405936666666667	7.83947202817158	1.01167244914627e-05	0.000284056383403005	14.7673403333333	0	12.4998547311468	8.47643492550739e-09	2.26630202385828e-06	0.254823	0.0333993333333333	2.74644733316713	0.159436244236095	1	14.7673403333333	9.18846	0.724146527117955	0.645491072203014	1
TCONS_00070682	XLOC_032480	XLOC_032480	-	novel	Novel_lncRNA	scaffold37437	846442	847350	-	1	909	117	0	0	0	0.140155	0	0.066083	0.221241	0.035251	0.209557	0.304534	0.261309	0.237891	1.41335	0.258844	0.719366	0.181066	0	0.0700775	0	4.75873936817565	0.262693746210172	0.655309423445406	0.135289333333333	0.230702333333333	-0.419693	0.802969850520842	0.975754722049519	0.225933666666667	0.710904333333333	-1.62959	0.344430029048832	1	0.135289333333333	0.0700775	1.08603041382518	0.752184081821514	1
TCONS_00070846	XLOC_032569	XLOC_032569	-	novel	Novel_lncRNA	scaffold37604	1	301	+	1	301	100	1.35732	0	1.51637	0	1.23961	0	7.15983	0	2.38285	0.115247	9.20693	1.12925	0.280085	0.238457	1.64719	1.23159	0	0	1.37110166666667	-7.2419	0.0131048400948405	0.100828999498356	0.0384156666666667	6.24986933333333	-6.22967	0.00080826870076449	0.0173228666276471	0.866433333333333	0.642426333333333	0.502158706393507	0.787293227854967	1	0.0384156666666667	0	3.35581038160233	0.856712258086635	1
TCONS_00070934	XLOC_032627	XLOC_032627	-	novel	Novel_lncRNA	scaffold37655	846345	848741	-	1	2397	109	0.023062	1.86945	0.082393	0.541871	0	0.175797	0.02087	0.182095	0	1.49978	0.089092	0.016443	0.053592	0.115284	0	0.129307	0	1.20566	0.0351516666666667	5.21279449221957	0.00115894526325486	0.0151643551763415	0.619225	0.036654	4.5274035262081	0.0123072846648045	0.116583109453849	0.0870113333333333	0.017864	2.21401136036423	0.274545869008818	1	0.619225	1.20566	-0.843654	0.535121249975746	1
TCONS_00071089	CCA0991S0014	CCA0991S0014	- && sp|Q40287|UFOG5_MANES Anthocyanidin 3-O-glucosyltransferase 5 OS=Manihot esculenta OX=3983 GN=GT5 PE=2 SV=1 && PF00201:UDP-glucoronosyl and UDP-glucosyl transferase	protein_coding	Novel_lncRNA	scaffold37764	343414	345050	-	1	1637	489	0	1.66357	0.029375	0.399598	0	0.15609	0	0.13702	0.01888	0.596277	0	0	0	0.07673	0	0.025773	0	1.03158	0.00979166666666667	6.72788306872669	0.000257471452533746	0.00436646590995694	0.296462333333333	0.00629333333333333	5.39328325208827	0.00881002859924309	0.0928741069468712	0.0341676666666667	0	4.70557475125957	0.178777569562508	1	0.296462333333333	1.03158	-1.70796	0.251845516228017	1
TCONS_00071841	CCA1013S0002	CCA1013S0002	- && sp|Q5E913|KN10B_ARATH Kinesin-like protein KIN-10B OS=Arabidopsis thaliana OX=3702 GN=KIN10B PE=2 SV=1 && PF12836:Helix-hairpin-helix motif|PF00225:Kinesin motor domain	protein_coding	Novel_lncRNA	scaffold38525	29247	30682	+	1	1436	321	6.04144	7.96446	4.76276	9.16505	3.78298	5.27564	7.34605	6.38386	5.1691	4.93607	8.44014	2.41436	2.62348	6.83696	3.07201	2.89693	0.503031	8.56476	4.86239466666667	1.02850920301343	0.182711879094535	0.545701777540991	5.53185733333333	6.9851	-0.0100925	0.991476862857025	1	4.04941766666667	2.06617333333333	0.896680164725144	0.39899802202872	1	5.53185733333333	8.56476	-0.58867	0.528439706481042	1
TCONS_00071843	CCA1013S0003	CCA1013S0003	- && - && -	protein_coding	Novel_lncRNA	scaffold38525	37164	39603	+	3	611	107	0	1.70339	0	0.20259	0	0	0	0	0	0.270968	0.077959	0	0	1.90837	0	0	0	0.952988	0	7.97097175522177	0.00217180898778929	0.0252031946176255	0.0903226666666667	0.0259863333333333	2.19375610398532	0.512250870501675	0.890943579409561	0.636124333333333	0	7.35927	0.0512543629079965	0.88326086502286	0.0903226666666667	0.952988	-3.19454	0.179984049073453	1
TCONS_00071844	XLOC_033116	XLOC_033116	-	novel	Novel_lncRNA	scaffold38525	75673	78174	+	2	1190	84	0.585605	1.76579	0.040545	1.51091	1.33452	6.12817	0.16928	4.40257	1.3269	1.28934	0.079789	0.856679	0.12596	5.21145	0.701442	3.11401	2.43968	1.63835	0.653556666666667	1.4788264512844	0.259103281969464	0.650550891473444	3.94002333333333	0.525324333333333	3.02861322949239	0.0293732972283288	0.207542061666282	3.06071	1.08902633333333	0.767658118511943	0.574636263260933	1	3.94002333333333	1.63835	1.2417459369382	0.383305416589786	1
TCONS_00071845	XLOC_033117	XLOC_033117	-	novel	Novel_lncRNA	scaffold38525	80889	81321	+	1	433	144	0.585685	0.242441	0.696421	0.924228	0.352432	0.2536	1.98526	0.171255	0.897694	0	0.931758	0.337875	0.530148	0.106775	0.332814	0.371739	0.132882	0.583334	0.544846	0.260051631833794	0.841697100005454	0.978684989917532	0.141618333333333	1.27157	-2.75802	0.099803798598096	0.439786446018623	0.272129666666667	0.331948	-0.49248	0.748988976494229	1	0.141618333333333	0.583334	-1.94988	0.344265807748546	1
TCONS_00071849	CCA1013S0014	CCA1013S0014	- && - && -	protein_coding	Novel_lncRNA	scaffold38525	194498	195878	+	2	571	77	0.537527	0.100772	0.252647	0.49567	0.293688	0.710932	0	0.613552	0.108254	0.476296	0.542788	0.748152	1.19918	0.7108	3.14287	0.52935	0.096705	0.298221	0.361287333333333	0.0156060611217844	1	1	0.60026	0.217014	1.7053827756647	0.320586019471099	0.765538169033987	0.662767333333333	1.47959	-1.11344	0.43936870309159	1	0.60026	0.298221	0.974483800636699	0.647256583040196	1
TCONS_00071967	CCA1013S0014	CCA1013S0014	- && - && -	protein_coding	Novel_lncRNA	scaffold38525	192972	196015	-	2	2234	77	1.54894	0.363514	0.155656	0.344784	1.66155	0.649749	5.0507	2.73059	0.538967	0.741946	2.55928	5.76988	1.5355	3.17221	2.36687	0.577903	1.51839	0.354149	1.12204733333333	-1.45145	0.31848711540786	0.709758949980217	1.37409	2.71631266666667	-0.604506	0.596211542536956	0.922179184927785	3.17333033333333	1.80692333333333	0.515288197868155	0.622922528876401	1	1.37409	0.354149	1.96865106210567	0.213905245950974	1
TCONS_00071969	CCA1013S0014	CCA1013S0014	- && - && -	protein_coding	Novel_lncRNA	scaffold38525	193528	196015	-	4	2046	83	1.36607	0.632405	0.835079	0.335994	0.836439	0.642332	1.28295	0.677013	0.622413	0.598702	2.29	2.59775	2.0954	0	2.36901	0.718852	0.193567	0.4842	1.01253	-0.833734	0.52911321841364	0.859303861745927	0.639349	1.39846	-0.776116	0.496857057062009	0.881664489333821	1.10553	1.55265966666667	-0.538941	0.732256683070932	1	0.639349	0.4842	0.417265707472737	0.827148227819633	1
TCONS_00071970	CCA1013S0014	CCA1013S0014	- && - && -	protein_coding	Novel_lncRNA	scaffold38525	194046	196015	-	3	1427	84	2.90132	2.38393	0.688745	1.92164	0	1.47082	1.98779	0.808498	1.25626	0.925012	2.01332	0	2.70922	0	1.09619	1.04959	0	2.15279	1.19669	1.09883156889451	0.454122400265647	0.80971745996222	1.06810933333333	1.75246	-0.398291	0.725930897030008	0.953661912166503	0.349862333333333	1.26847033333333	-1.91223	0.413011630697343	1	1.06810933333333	2.15279	-0.990517	0.419860989674446	1
TCONS_00071971	CCA1013S0014	CCA1013S0014	- && - && -	protein_coding	Novel_lncRNA	scaffold38525	194528	195973	-	4	1007	83	1.9939	0.946835	0.005366	1.42919	2.55905	1.72659	2.7294	1.42441	0.001274	2.51723	2.91522	0.764794	2.7482	3.62117	4.26814	1.10482	0.007435	1.18802	1.51944	-0.173767	0.972225550662303	1	1.88940833333333	1.88196533333333	0.405726334054645	0.779803476809945	0.969535645523523	1.83026	2.34126	-0.316191	0.832608106803945	1	1.88940833333333	1.18802	0.738322890834814	0.65032253074604	1
TCONS_00072269	CCA1015S0110	CCA1015S0110	- && sp|Q9C7A2|ITN1_ARATH Ankyrin repeat-containing protein ITN1 OS=Arabidopsis thaliana OX=3702 GN=ITN1 PE=1 SV=1 && PF13962:Domain of unknown function|PF12796:Ankyrin repeats (3 copies)	protein_coding	Novel_lncRNA	scaffold38634	1169698	1170556	+	1	859	78	0.065005	0.043458	0	0.111142	0	0.301197	0.175882	0	0.05397	0	0.04547	1.51227	0.19712	0.025459	0.052535	0.363129	0.016071	0.0773	0.0216683333333333	1.97399795280996	0.405279099062387	0.78281609532453	0.100399	0.091774	0.148318865544876	1	1	0.633620333333333	0.0885753333333333	2.57207985851228	0.129955698326137	1	0.100399	0.0773	0.35830722400437	1	1
TCONS_00072634	XLOC_033445	XLOC_033445	-	novel	Novel_lncRNA	scaffold38744	421650	432793	-	3	994	57	1.02377	1.10438	0.705667	0.317748	0.492001	1.52998	5.22885	0.183978	0.718024	0.577665	4.94641	0.964135	1.12844	0.767778	0.512065	0.865451	0	0.711063	0.740478333333333	0.161324549345641	0.86153813248618	0.983983212102193	0.763874666666667	3.63109633333333	-1.90304	0.143907238973554	0.535203212521411	0.865788	0.546834666666667	0.658556962504618	0.68479570235681	1	0.763874666666667	0.711063	0.0702997032863526	1	1
TCONS_00072760	XLOC_033498	XLOC_033498	-	novel	Novel_lncRNA	scaffold38854	609901	610769	-	1	869	134	0.289154	0.926485	0.069309	1.73142	0.192976	0.103802	0	1.16385	0	1.29616	0	0.102732	0.197318	0.203262	0.012983	0.08193	0	1.32895	0.183813	2.87230993406257	0.034117723566258	0.197452013639913	0.854605666666667	0	8.57364940842698	0.000632697868428049	0.0144644091998517	0.129308	0.0701003333333333	0.737943816966503	0.738758836670682	1	0.854605666666667	1.32895	-0.516485	0.702573434485222	1
TCONS_00073218	XLOC_033719	XLOC_033719	-	novel	Novel_lncRNA	scaffold39392	525967	527504	+	2	756	94	0	0	0.050134	0	0	0.328879	1.50635	0	0.066001	0	0.962285	0.236176	0.115737	0.092271	0.177487	0.020868	0	0	0.0167113333333333	-2.74454	0.949200240036983	1	0.109626333333333	0.844878	-2.63046	0.200465347456449	0.628893137256597	0.116438333333333	0.0977413333333333	0.209418788479933	0.95190640552606	1	0.109626333333333	0	5.29842973098503	0.458347225865733	1
TCONS_00073847	XLOC_034050	XLOC_034050	-	novel	Novel_lncRNA	scaffold39937	22814	47055	+	2	638	114	0	0	0	0.16474	0	1.26437	2.95666	0	0.072664	0	3.96269	0.395739	0	0	0	0	0	0.08237	0	4.57456539085571	0.268079249177026	0.65531395264735	0.421457333333333	2.33067	-2.18944	0.295663014171275	0.74445488330652	0.131913	0	5.14484102944134	0.219176657484558	1	0.421457333333333	0.08237	2.1845455087306	0.621237477314246	1
TCONS_00074768	XLOC_034444	XLOC_034444	-	novel	Novel_lncRNA	scaffold40478	609888	610298	+	1	411	59	0	1.81963	0.117392	0.377568	0	0	0	0	0	0	0	0	0	0	0	0	0	1.0986	0.0391306666666667	4.84494280046509	0.0212580094157649	0.142282437843272	--	--	--	--	--	--	--	--	--	--	0	1.0986	-7.8141	0.00767506688116269	0.449085311792251
TCONS_00074845	CCA1046S0118	CCA1046S0118	- && sp|Q9FGT9|GPDL6_ARATH Glycerophosphodiester phosphodiesterase GDPDL6 OS=Arabidopsis thaliana OX=3702 GN=GDPDL6 PE=2 SV=1 && -	protein_coding	Novel_lncRNA	scaffold40478	1149692	1154310	+	2	4578	266	0	0	0	0.085932	0	0	0	0	0.091712	0	0	4.63851	0	0.116615	0	0.091803	0	0.042966	0	6.36054701152404	0.0831994443644844	0.345833524334455	0	0.0305706666666667	-6.01924	0.120015901908021	0.486380235399784	1.61564	0	11.5401697360976	6.64349300034733e-06	0.00525074717253968	0	0.042966	-6.53967	0.0927519609609978	1
TCONS_00074959	CCA1046S0082	CCA1046S0082	- && sp|O49696|ALMTC_ARATH Aluminum-activated malate transporter 12 OS=Arabidopsis thaliana OX=3702 GN=ALMT12 PE=2 SV=1 && PF11744:Aluminium activated malate transporter	protein_coding	Novel_lncRNA	scaffold40478	815541	818508	-	1	2968	207	0	0	0	0	0	0	1.55048	0	0.072858	0.035063	1.78741	0	0	0	0.014901	0.030281	0	--	--	--	--	--	0.0116876666666667	1.13691	-5.85894	0.00361952562785908	0.0505872697068762	0.0100936666666667	0.004967	1.00139709732929	0.791141611116591	1	0.0116876666666667	0	4.51043767996224	0.605621668587309	1
TCONS_00075149	CCA1048S0008	CCA1048S0008	- && sp|Q9FIJ7|KAD2_ARATH Adenylate kinase 2, chloroplastic OS=Arabidopsis thaliana OX=3702 GN=At5g47840 PE=1 SV=1 && PF00406:Adenylate kinase	protein_coding	Novel_lncRNA	scaffold40586	62416	65296	-	3	845	100	0.079184	0.243508	0	2.09795	0.036173	1.70757	0.360005	1.46605	0.073533	0	0	0.357288	0	0	0.21291	0.182037	0	1.17073	0.0384523333333333	4.68487394698011	0.00990332016320457	0.0816966980380502	1.05787533333333	0.144512666666667	2.99737014470413	0.141595634975983	0.529886163417366	0.179775	0.07097	1.3989705304506	0.597196944796791	1	1.05787533333333	1.17073	-0.143221	0.878170153260932	1
TCONS_00075679	XLOC_034881	XLOC_034881	-	novel	Novel_lncRNA	scaffold40916	837758	838056	+	1	299	56	0.308764	0.114378	0.564239	0.248642	0.23369	0	1.83028	0.349486	0.26324	0.438162	2.64477	0.254343	0.358422	0.291813	0.338837	0.523272	0	0.18151	0.368897666666667	-0.809565	0.759252628252488	0.952224471609906	0.262549333333333	1.57943133333333	-2.08288	0.237408716087244	0.679121541846075	0.356476	0.232419666666667	0.626056962669135	0.756706891931886	1	0.262549333333333	0.18151	0.614471897114237	0.929546005008179	1
TCONS_00075862	CCA1055S0036	CCA1055S0036	- && - && -	protein_coding	Novel_lncRNA	scaffold41026	621152	624161	-	3	896	171	0.664541	0.835092	0.344988	0.959923	1.12	2.71635	0.726748	1.4597	0.781824	0.514338	0.898434	1.12818	0.858462	1.28219	0.45307	0.361377	0.828281	0.897508	0.709843	0.505199601103096	0.667916159351381	0.917717336781048	1.56346	0.802335333333333	1.20423959600511	0.338226106970071	0.782309901419477	0.923917666666667	0.713271	-0.0294219	0.986133383037422	1	1.56346	0.897508	0.778742261616459	0.663599438911893	1
TCONS_00076765	XLOC_035385	XLOC_035385	-	novel	Novel_lncRNA	scaffold41616	1	1478	+	1	1478	135	0	0.038141	0.048749	0	0	0	0	0	0.039801	0	0.257824	2.93796	0.174021	0	0.709691	0.286278	0	0.0190705	0.0162496666666667	0.822550068350002	0.772129129045369	0.955964068638698	0	0.0992083333333333	-5.92107	0.0680660914255647	0.351525797450186	1.07475	0.294570666666667	1.85691831447242	0.369277992258293	1	0	0.0190705	-4.29191	0.338525534381198	1
TCONS_00079387	XLOC_036625	XLOC_036625	-	novel	Novel_lncRNA	scaffold43308	747273	747967	-	1	695	102	0	1.28569	0	0.524205	0	5.22621	0.072462	0	0	0.049746	0	0	0	0.04841	0	0.047427	0.079451	0.904949	0	8.0636947261263	0.000991900062057832	0.0133471203399335	1.75865333333333	0.024154	5.76914488905554	0.030138539410993	0.211056062692284	0.0319456666666667	0.0264836666666667	-0.0244459	1	1	1.75865333333333	0.904949	0.826223436746046	0.791781827337294	1
TCONS_00080657	XLOC_037295	XLOC_037295	-	novel	Novel_lncRNA	scaffold44610	856739	858999	+	1	2261	111	0.416055	9.7878	0.116939	9.25719	0.14809	0.14295	0.077884	5.72761	0.638407	7.08517	0.451962	0.017549	0.037729	4.10121	0.283089	0.20298	0.042291	9.52249	0.227028	5.60492974996924	6.89270400286143e-09	4.52873376188005e-07	4.31857766666667	0.389417666666667	3.77805553706801	0.00710744603672175	0.0801806881691186	1.44057966666667	0.121036333333333	3.47453360433573	0.0479712880769041	0.865055775794219	4.31857766666667	9.52249	-1.0287	0.374168403655937	1
TCONS_00080714	XLOC_037317	XLOC_037317	-	novel	Novel_lncRNA	scaffold44610	108561	110533	-	1	1973	84	0.08481	0	0.024454	0	0	0	2.9444	0.048722	0.148345	0.105492	4.7645	0.10035	0.043454	0.017053	0.091491	0.233723	0	0	0.0364213333333333	-4.84839	0.349589677991791	0.741658841054256	0.0514046666666667	2.61908	-5.19656	0.00307472100552965	0.0449990950197748	0.117042	0.0449816666666667	1.26409969766505	0.494428349841026	1	0.0514046666666667	0	5.75879711930138	0.254696734488081	1
TCONS_00082020	XLOC_037957	XLOC_037957	-	novel	Novel_lncRNA	scaffold45590	204540	204928	+	1	389	49	0.157899	0.790977	0.046415	1.57889	0.216386	0.086671	0.089933	0.662829	0.24087	1.58926	0.32139	0.19271	0.095505	0.010667	0	0.095637	0	1.18493	0.140233333333333	2.86329668032946	0.0754560721027902	0.326462879812382	0.779587333333333	0.217397666666667	1.97942072379392	0.221600673668959	0.657400988798903	0.0996713333333333	0.031835	1.54202927328078	0.527521299640926	1	0.779587333333333	1.18493	-0.442983	0.758281022506157	1
TCONS_00082541	XLOC_038200	XLOC_038200	-	novel	Novel_lncRNA	scaffold46021	18058	18558	-	2	480	74	0.267562	0.470548	0	0.712908	0	0	0.251804	1.80159	0	3.78978	0	0	0	0.229902	0	0	0	0.591728	0.0891873333333333	2.88066478323192	0.179387254719351	0.539696274387956	1.86379166666667	0.0839346666666667	4.83167320797786	0.0474777066775886	0.28243135044729	0.076634	0	4.11589235865618	0.370912522509467	1	1.86379166666667	0.591728	1.72439483296574	0.47161527401885	1
TCONS_00082691	CCA1151S0008	CCA1151S0008	- && sp|O04147|CPD_ARATH Cyclic phosphodiesterase OS=Arabidopsis thaliana OX=3702 GN=At4g18930 PE=1 SV=1 && PF13563:2'-5' RNA ligase superfamily	protein_coding	Novel_lncRNA	scaffold46128	77787	84890	+	3	1026	99	0.342639	16.0695	0.110711	7.22538	0	6.92399	0.560899	2.52971	1.88778	21.7485	1.42684	0.878433	0.131204	0.302294	0.596972	1.50063	0.759998	11.6474	0.151116666666667	6.47031593840337	2.57192033165232e-06	8.74274194355926e-05	10.4007146666667	1.29184	3.32107550356671	0.00435772781667381	0.0573942806751228	0.893787	0.496058	0.280286047533973	0.852339693794112	1	10.4007146666667	11.6474	-0.0744549	0.907493022635103	1
TCONS_00083874	XLOC_038830	XLOC_038830	-	novel	Novel_lncRNA	scaffold47163	993	2790	+	1	1798	118	1.75305	3.60531	2.22757	7.23276	0.442647	0.695422	2.71655	7.8943	1.13649	18.013	2.99203	1.38405	1.56526	5.54411	1.45941	1.285	0.076778	5.41904	1.47442366666667	2.09416356222309	0.0334351284948271	0.194599318457823	8.86756966666667	2.28168933333333	2.38112733812977	0.0303579289431268	0.212144476525852	2.73772	1.03381	1.40644374842896	0.257289927725961	1	8.86756966666667	5.41904	0.861669446227488	0.521606187522229	1
TCONS_00084199	XLOC_039003	XLOC_039003	-	novel	Novel_lncRNA	scaffold47533	218214	218691	-	1	478	61	0.216567	1.22683	0.627214	0.91916	0.06578	0.060316	0.096578	1.54808	0.020691	2.80827	0.465202	0.327741	0.098051	0.724981	0	0.251925	0	1.07299	0.303187	1.96856112235748	0.195038480473149	0.563586255157037	1.47222	0.194157	3.23491410421731	0.0678974173275716	0.350959748357393	0.434882333333333	0.0326836666666667	3.15564431204654	0.110865102148714	1	1.47222	1.07299	0.556035509353326	0.830388430242303	1
TCONS_00085417	XLOC_039574	XLOC_039574	-	novel	Novel_lncRNA	scaffold48729	775520	779526	+	1	4007	100	0	0.028137	0.012041	0	0	0.254847	0.527865	0.039851	1.30218	0.034629	7.9588	27.1593	13.3213	0	13.8534	23.825	1.46409	0.0140685	0.00401366666666667	1.59751799031553	0.581858804734805	0.876848573572035	0.109775666666667	3.26294833333333	-4.59015	0.000841753385238536	0.0178191127350991	16.9947756666667	9.54626	0.756787045455199	0.598654960981643	1	0.109775666666667	0.0140685	2.64069515562559	0.305642244710659	1
TCONS_00086774	CCA1228S0010	CCA1228S0010	- && sp|O49954|GCSP_SOLTU Glycine dehydrogenase (decarboxylating), mitochondrial OS=Solanum tuberosum OX=4113 GN=GDCSP PE=2 SV=1 && PF02347:Glycine cleavage system P-protein	protein_coding	Novel_lncRNA	scaffold50032	57518	61547	+	3	2208	104	0.171107	3.04519	0.34722	1.07543	0.602293	0.300834	0.087087	0.343641	0.134892	2.67293	0.158903	0.080865	0.077335	0.210924	0	0.091281	0.025008	2.06031	0.37354	2.64065902665128	0.0228471383767009	0.14961997848225	1.1058	0.126960666666667	3.45381040626829	0.0168292196741693	0.143320411472664	0.12769	0.0341143333333333	1.62557042307966	0.355864778489947	1	1.1058	2.06031	-0.777336	0.543487762286752	1
TCONS_00088143	XLOC_040874	XLOC_040874	-	novel	Novel_lncRNA	scaffold51453	636979	637212	+	1	234	70	0.178971	0.01606	0	0.068227	0	0.149995	0.125543	0.136937	0.088053	0.348278	1.25257	2.69943	0.769718	0.038342	0.727146	2.49107	0.153385	0.0421435	0.059657	0.661435974117103	0.762530701017455	0.953445961893008	0.211736666666667	0.488722	-0.838298	0.654864341432478	0.942256822258733	1.74295	0.550083	1.42949262728263	0.374526573487307	1	0.211736666666667	0.0421435	1.11819173735612	0.769195898715764	1
TCONS_00088454	XLOC_041047	XLOC_041047	-	novel	Novel_lncRNA	scaffold51742	1	437	-	1	437	145	0.700223	0	1.72236	1.79281	0.383743	1.05859	9.28545	0.219976	0.20793	0	8.69092	1.76476	0.049047	0	2.05055	0.864648	0.063179	0.896405	0.935440666666667	0.110048490608646	0.9065457854108	0.99502235788156	0.426187	6.06144	-3.47629	0.0519651734783012	0.297955578104782	0.876468666666667	0.720925	0.222407632255823	0.918584207737112	1	0.426187	0.896405	-1.05288	0.614288666558431	1
TCONS_00088826	XLOC_041193	XLOC_041193	-	novel	Novel_lncRNA	scaffold52107	113719	118383	+	13	1856	515	0.018965	0	0.025649	0	0	0.080966	3.7843	0	0.127483	0	3.66426	0.27713	0	0.071571	0	0.198676	0	0	0.0148713333333333	-3.70696	0.627227784071025	0.900064936428161	0.0269886666666667	2.52534933333333	-6.19245	0.00160078869643415	0.0283159027338482	0.182459	0	7.10250974269064	0.00483654615137123	0.271429123942389	0.0269886666666667	0	4.56309566462084	0.586739687468507	1
TCONS_00090776	CCA1294S0002	CCA1294S0002	- && sp|O64470|SHT_ARATH Spermidine hydroxycinnamoyl transferase OS=Arabidopsis thaliana OX=3702 GN=SHT PE=1 SV=1 && PF02458:Transferase family	protein_coding	Novel_lncRNA	scaffold53630	57061	59285	-	1	2225	464	0.018822	0.024547	0.010806	0	0.018842	13.8723	0.090536	0.710806	0.045144	0.031182	0.020694	0.062295	0	0.050202	0.577434	0.851079	0.049138	0.0122735	0.0161566666666667	-0.291042	1	1	4.87143	0.0521246666666667	6.58698119151437	0.000296064426140989	0.00821986140136922	0.321192	0.208857333333333	0.51715665714811	0.783504438431972	1	4.87143	0.0122735	8.38376548310954	0.0018746838434352	0.202024097908093
TCONS_00091737	XLOC_042596	XLOC_042596	-	novel	Novel_lncRNA	scaffold55166	152093	154225	+	1	2133	128	0.470778	0.070476	0.067859	2.09225	2.08768	14.5357	0.528636	2.19655	0.420008	0.065053	0.089326	1.18065	0.020097	1.55605	1.22386	3.1146	1.96605	1.08136	0.875439	0.425297949897083	0.733817981143164	0.943886204931153	5.59911	0.34599	4.17829597707917	0.00526657845283948	0.06567673745526	1.95043333333333	1.07000333333333	0.230518593742465	0.86260931870854	1	5.59911	1.08136	2.33769205704912	0.213545656433717	1
TCONS_00092032	CCA1326S0019	CCA1326S0019	- && sp|O82777|SBT3_SOLLC Subtilisin-like protease SBT3 OS=Solanum lycopersicum OX=4081 GN=sbt3 PE=1 SV=1 && PF00082:Subtilase family|PF05922:Peptidase inhibitor I9|PF17766:Fibronectin type-III domain	protein_coding	Novel_lncRNA	scaffold55271	337578	339402	-	1	1825	226	0.030597	0.031232	0.026437	0	0	0.115393	0.135032	0	0	0	0.208106	1.69457	0.870421	0.392799	0.158009	1.69414	0.242055	0.015616	0.0190113333333333	-0.186824	1	1	0.0384643333333333	0.114379333333333	-1.18486	0.668971672389527	0.942256822258733	1.26050533333333	0.423495	1.29740643840245	0.315858684316828	1	0.0384643333333333	0.015616	0.831584551317799	0.986146614163587	1
TCONS_00092503	XLOC_042953	XLOC_042953	-	novel	Novel_lncRNA	scaffold56039	35	1069	-	1	1035	169	0	1.7789	0	0.555358	0.069536	0.099895	0	0.223786	0	0.684013	0.161231	0	0	0.319327	0.087204	0.063694	0	1.16713	0.0231786666666667	5.42506191463191	0.00332718219147385	0.0354181999812857	0.335898	0.0537436666666667	2.88291233370074	0.168888503859539	0.58016911681586	0.127673666666667	0.029068	2.1321509284936	0.409711665894658	1	0.335898	1.16713	-1.69386	0.273255471072974	1
TCONS_00093763	XLOC_043571	XLOC_043571	-	novel	Novel_lncRNA	scaffold57438	208016	210248	-	3	747	65	0.11518	0.13403	0.943094	0.70812	0	6.2315	0.742186	0.071775	0.366403	0	0.640278	0.21042	0.378827	0.244264	0.435308	0.118987	0	0.421075	0.352758	0.450426823449493	0.768241530078162	0.955167496419557	2.10109066666667	0.582955666666667	2.00941968083463	0.282992828500365	0.729627556335585	0.191223666666667	0.271378333333333	-0.500975	0.79564813060403	1	2.10109066666667	0.421075	2.19643243118867	0.410389545627519	1
TCONS_00093797	XLOC_043595	XLOC_043595	-	novel	Novel_lncRNA	scaffold57550	1	227	-	1	227	60	3.73817	18.8795	4.87298	7.28625	0	3.94458	0.849701	0.987173	0.338111	13.3949	0.628811	0.76908	0.053505	0	0.098075	0	0	13.0829	2.87038566666667	2.43594338868281	0.106748455246569	0.403926666568675	6.10888366666667	0.605541	3.69461464954723	0.015899141236647	0.138127502737161	0.25636	0.0505266666666667	1.83442836705663	0.519745920341812	1	6.10888366666667	13.0829	-1.00625	0.460478356891582	1
TCONS_00095564	XLOC_044495	XLOC_044495	-	novel	Novel_lncRNA	scaffold59936	1	428	+	1	428	68	0	0	0	0.186259	0	0	1.26883	0	0	0	1.93203	0.185409	0	0	0.052719	0	0	0.0931295	0	4.11609116395839	0.355235287766107	0.743022403199758	0	1.06695166666667	-7.43998	0.0156332570622174	0.136527381167394	0.061803	0.017573	1.52533064303489	0.709251926626364	1	0	0.0931295	-4.28843	0.325000587802137	1
TCONS_00095859	XLOC_044618	XLOC_044618	-	novel	Novel_lncRNA	scaffold60106	1	1825	+	1	1825	78	0.335952	0.071044	0.197575	1.56081	0.12604	0.826887	0.213723	1.82444	0.16825	0.009124	0.286624	0.270822	0.234145	0.101395	0.196749	0.237053	0.003782	0.815929	0.219855666666667	2.08141726951848	0.140080113314902	0.471941583871035	0.886817	0.222865666666667	2.2623070942032	0.149338208525767	0.545956792164624	0.20309	0.144892	0.477766283230043	0.75884992227961	1	0.886817	0.815929	0.162763778630689	0.998665741469811	1
TCONS_00096375	CCA1422S0010	CCA1422S0010	- && sp|Q9FYG3|PLST2_ARATH Probable plastidic glucose transporter 2 OS=Arabidopsis thaliana OX=3702 GN=At1g67300 PE=2 SV=1 && -	protein_coding	Novel_lncRNA	scaffold60929	221630	222461	-	1	832	82	0	0.022585	0	0.019061	0	0.01808	0.030265	0	0	0	0.434727	1.38299	0.077113	0.042595	0.35889	1.45944	0	0.020823	0	3.04015743345203	0.496538325554117	0.8415303222829	0.00602666666666667	0.154997333333333	-3.92212	0.181148028493995	0.601467466061833	0.961675666666667	0.145334333333333	2.66081358452068	0.138479803964056	1	0.00602666666666667	0.020823	-1.45873	0.774256337159507	1
TCONS_00096907	XLOC_045169	XLOC_045169	-	novel	Novel_lncRNA	scaffold62012	294860	297136	+	1	2277	97	0.122615	0	0.021189	0.056092	0.036578	0.045803	7.2195	0.007036	1.60917	0	12.5783	0.476525	0.376273	0.022164	0.66658	0.628497	0.066487	0.028046	0.0601273333333333	-0.955786	0.747819746810272	0.948502704572649	0.017613	7.13567066666667	-8.25818	9.93754418747346e-08	1.71416225915087e-05	0.375728666666667	0.36978	-0.065443	0.969108885925862	1	0.017613	0.028046	-0.646249	0.810367365138204	1
TCONS_00097183	XLOC_045313	XLOC_045313	-	novel	Novel_lncRNA	scaffold6238	1	293	+	1	293	43	0.667018	1.15394	1.23502	1.35494	0.500798	0.815947	1.08055	0.656174	0.105483	0.059197	1.28322	13.5147	11.2611	2.93119	6.43958	16.2746	2.11043	1.25444	0.800945	0.719584577255327	0.581246327806029	0.876573134934202	0.510439333333333	0.823084666666667	-0.362344	0.835194191655134	0.982171779421255	10.9068466666667	6.60369666666667	0.576504125836841	0.624803839005056	1	0.510439333333333	1.25444	-1.25382	0.451356970171487	1
TCONS_00097310	XLOC_045379	XLOC_045379	-	novel	Novel_lncRNA	scaffold625	110476	124839	+	2	1045	134	0	0.009111	0	0.052195	0.074353	1.52234	0.081687	0.06318	0.028984	0	0.048706	0.073601	0	0.107583	0.012471	0.057787	0	0.030653	0.0247843333333333	0.61507383130313	0.852670659227546	0.98146264847979	0.528505666666667	0.0531256666666667	3.23853845929349	0.11761238866074	0.480804853896994	0.079657	0.004157	3.1795601989031	0.138413940729236	1	0.528505666666667	0.030653	3.61707319944671	0.228464810682547	1
TCONS_00097319	XLOC_045384	XLOC_045384	-	novel	Novel_lncRNA	scaffold625	124972	127350	-	2	1887	93	0.643043	0	0.714814	0.092585	0.209879	0.199792	3.4696	0	0.408648	0	6.25113	0.444997	0.183509	0.071319	0.189408	0.248695	0	0.0462925	0.522578666666667	-3.24885	0.093195374996213	0.370604552345055	0.0665973333333333	3.37646066666667	-5.32296	0.0053042806036981	0.0660078651900275	0.255003666666667	0.124305666666667	1.00429855364377	0.557834581306593	1	0.0665973333333333	0.0462925	0.517961415108025	1	1
TCONS_00097469	XLOC_045463	XLOC_045463	-	novel	Novel_lncRNA	scaffold62670	159286	159634	-	1	349	44	0.15093	0.834181	0	1.8292	0	2.52142	0.14382	1.26076	0.088557	5.67008	0.136484	1.84669	0.736973	0.356692	0.612912	1.62825	0.59016	1.33169	0.05031	4.76068903480065	0.0178693655843577	0.125711652694453	3.15075366666667	0.122953666666667	4.60590671491781	0.00293756513423075	0.0436455738879469	1.27721	0.646681666666667	0.62909604763393	0.656856933508677	1	3.15075366666667	1.33169	1.3472770304904	0.454243681039719	1
TCONS_00098657	XLOC_046053	XLOC_046053	-	novel	Novel_lncRNA	scaffold65380	676	904	-	1	229	52	0.487676	0	0	0.069716	0	0	0.824687	0	0.336058	0.074731	1.04002	0.086632	0	1.49761	0.197065	0.611735	0	0.034858	0.162558666666667	-0.864388	1	1	0.0249103333333333	0.733588666666667	-4.13881	0.0524195011739312	0.299326750966274	0.731992	0.0656883333333333	2.90730019462721	0.165212036927168	1	0.0249103333333333	0.034858	-1.09165	0.783533302886401	1
TCONS_00099268	XLOC_046356	XLOC_046356	-	novel	Novel_lncRNA	scaffold66475	601102	601332	+	1	231	51	0.241727	4.6982	0	5.46337	0	0	0.424398	2.43676	0.066897	5.05029	0.250193	0	0.18248	0.319941	0.385508	0.071346	0	5.08078	0.0805756666666667	6.11009993483784	0.000719707747903147	0.0102428441212421	2.49568233333333	0.247162666666667	3.5017712467098	0.072865500482089	0.366605258388973	0.130429	0.189329333333333	-0.136379	1	1	2.49568233333333	5.08078	-0.877696	0.587663328597073	1
TCONS_00100021	XLOC_046692	XLOC_046692	-	novel	Novel_lncRNA	scaffold66859	1	1146	-	1	1146	99	0	9.19335	0.294007	1.3268	0.329246	0.208877	0.197752	0.894095	0.053938	7.91434	0.020782	2.00407	1.44711	2.66389	1.373	1.16435	0.360897	5.26008	0.207751	4.80490306603878	0.0016814143380287	0.0205306528122673	3.00577	0.090824	5.46501183592344	0.00189667014543503	0.0318932838637885	1.94410333333333	1.06034	0.753720909354297	0.525856816445984	1	3.00577	5.26008	-0.690941	0.604924884885016	1
TCONS_00101364	XLOC_047311	XLOC_047311	-	novel	Novel_lncRNA	scaffold67126	35674	36636	-	1	963	127	0	1.46123	0	0.411477	0.021767	0.105905	0	0.229038	0.047927	1.23748	0	0	0	0	0	0.068456	0	0.936354	0.00725566666666667	6.64992115971545	0.000900552170756563	0.0123338286741108	0.524142333333333	0.0159756666666667	4.99766954328306	0.0197377633746176	0.16027903127273	0.0228186666666667	0	3.55254401739167	0.474118864364665	1	0.524142333333333	0.936354	-0.720006	0.625746450427368	1
TCONS_00103021	XLOC_048141	XLOC_048141	-	novel	Novel_lncRNA	scaffold67541	166910	168449	-	1	1540	79	0	0.024403	0	0	0.108893	0.058281	0.065404	0.062491	0	0	0	1.59509	0.079147	0.174778	0.029206	0.213823	0	0.0122015	0.0362976666666667	-1.49561	0.845737512256075	0.979319406573409	0.0402573333333333	0.0218013333333333	1.31822853719732	0.660370159216039	0.942256822258733	0.66123	0.0361176666666667	4.07100410737005	0.025883944339279	0.649599500855618	0.0402573333333333	0.0122015	1.69675583732453	0.685334831591533	1
TCONS_00103772	XLOC_048522	XLOC_048522	-	novel	Novel_lncRNA	scaffold67769	257151	257605	+	1	455	102	0.552771	4.46132	1.20652	2.21639	0.280568	0.231971	0.502281	0.522198	0.115475	6.01566	0.395132	0.087203	0.148387	0.258214	0.16083	0.019222	0	3.33886	0.679953	2.45899084767097	0.0548978966638696	0.269240860133019	2.25661	0.337629333333333	3.06357248457849	0.0625333502413806	0.333454677468775	0.121546333333333	0.103072333333333	0.15670633195335	0.999999999999999	1	2.25661	3.33886	-0.430101	0.745731954668972	1
TCONS_00103787	XLOC_048530	XLOC_048530	-	novel	Novel_lncRNA	scaffold67769	227435	242637	-	2	984	102	0	0.20256	0.22596	0.272027	0.243824	0.252957	0	0	0.228033	0.069757	0	1.67315	0	0.300596	0.041692	0.111504	0	0.237293	0.156594666666667	0.704576387245394	0.646668410203549	0.908608121088912	0.107571333333333	0.076011	0.543815350364207	0.857188175800499	0.985653354571012	0.695084333333333	0.0138973333333333	5.31482592133952	0.0107355048335956	0.421865015243357	0.107571333333333	0.237293	-1.14717	0.559849016130165	1
TCONS_00104131	XLOC_048748	XLOC_048748	-	novel	Novel_lncRNA	scaffold67966	491287	493278	+	2	1842	128	4.89799	8.31734	0	15.7386	0	0	3.45859	20.32	0	35.3503	0	0	0	11.4892	0	11.34	0	12.028	1.63266	3.11882787023308	0.0888719643836953	0.360166386161397	18.5567956666667	1.15286366666667	4.47254836754803	0.0658425389440361	0.344247259377214	7.60970566666667	0	12.4570517021108	4.58627475195967e-06	0.00403643136780806	18.5567956666667	12.028	0.771750696964407	0.704237376153762	1
TCONS_00104862	CCA1661S0009	CCA1661S0009	- && sp|Q9CA36|VQ8_ARATH VQ motif-containing protein 8, chloroplastic OS=Arabidopsis thaliana OX=3702 GN=VQ8 PE=1 SV=1 && PF05678:VQ motif	protein_coding	Novel_lncRNA	scaffold68237	202548	203908	+	1	1361	260	0.286922	1.35193	0.191669	2.08527	0.048054	0.04421	0.239162	0.282447	0.022709	1.8066	0.244989	0.087363	0	0.042849	0.132632	0.072656	0	1.7186	0.175548333333333	3.46392724853477	0.0077242617482716	0.0675854063310965	0.711086333333333	0.168953333333333	2.53734091464468	0.127769353031772	0.501520268271888	0.0676226666666667	0.0442106666666667	0.503498610152921	0.860341781962261	1	0.711086333333333	1.7186	-1.10334	0.462255797018372	1
TCONS_00105264	XLOC_049285	XLOC_049285	-	novel	Novel_lncRNA	scaffold68421	316897	317708	+	3	461	68	0	0	0.182282	0	0	5.76321	0	0	0	0	0	0	0	0	0	0.528389	1.13439	0	0.0607606666666667	-3.62978	0.732057317890837	0.943024285899724	1.92107133333333	0	8.64106614562596	0.0165025644672966	0.141394268508212	0.176129666666667	0.378128666666667	-2.02123	0.512559705670198	1	1.92107133333333	0	8.63740238346851	0.0755120397282986	1
TCONS_00106072	XLOC_049710	XLOC_049710	-	novel	Novel_lncRNA	scaffold68737	60917	61204	-	1	288	96	0	0.048716	0	0.099043	0	0.104461	0.870326	0	0.097298	0	1.65392	0.109297	0.388485	0	0.071035	0.106439	0	0.0738795	0	3.52746199659224	0.352458338160011	0.743022403199758	0.0348203333333333	0.873848666666667	-3.61499	0.0776757107518584	0.380687564137385	0.071912	0.153173333333333	-1.03404	0.737190563042333	1	0.0348203333333333	0.0738795	-0.715636	0.882221046171309	1
TCONS_00106110	CCA1705S0027	CCA1705S0027	- && - && -	protein_coding	Novel_lncRNA	scaffold68737	212777	219004	-	2	577	142	0	0.383605	0	3.34734	0	0.226934	0	2.25685	0	0.233249	0.055076	0.141002	0	0.20908	0	0	0	1.86547	0	8.78575484750125	0.000277417691212534	0.00465776080556557	0.905678333333333	0.0183586666666667	5.2646616494175	0.0132570557092502	0.122497760487427	0.116694	0	5.03741236413081	0.126707064369963	1	0.905678333333333	1.86547	-0.946023	0.539145767698747	1
TCONS_00106314	CCA1721S0006	CCA1721S0006	- && - && -	protein_coding	Novel_lncRNA	scaffold68869	87788	92181	-	1	4394	128	0.398099	0.964448	0.261884	1.21701	0.209302	0.428675	0.39572	1.34622	0.19704	2.1044	0.622061	0.324476	0.223702	0.584432	0.413964	0.683839	0.091068	1.09073	0.289761666666667	2.11952068318099	0.0434534146368402	0.231342091024544	1.29309833333333	0.404940333333333	2.06433882578059	0.066218233066107	0.34521668877293	0.530915666666667	0.242911333333333	0.987402940213122	0.412168414005875	1	1.29309833333333	1.09073	0.354532800301341	0.815639872239978	1
TCONS_00108229	XLOC_050797	XLOC_050797	-	novel	Novel_lncRNA	scaffold7322	3	476	+	1	474	88	0	0	0	0.196476	0	0.079126	1.389	0.50566	0	0	1.67988	0	0	0	0.190413	0.208618	0	0.098238	0	4.36354742171007	0.304130474911783	0.698314195618251	0.194928666666667	1.02295966666667	-1.98329	0.350452336694572	0.788676309922513	0.0695393333333333	0.063471	-0.180683	1	1	0.194928666666667	0.098238	1.01320908070195	0.83321941599071	1
TCONS_00108574	CCA0057S0009	CCA0057S0009	- && sp|Q8L9S1|R18AL_ARATH 60S ribosomal protein L18a-like protein OS=Arabidopsis thaliana OX=3702 GN=At1g29970 PE=2 SV=2 && -	protein_coding	Novel_lncRNA	scaffold874	293793	297996	-	2	2934	113	0.66096	0.918446	0.649146	1.81812	0.360331	1.26204	0.685772	1.80113	0.395933	0.90291	1.04371	7.17066	4.79531	1.97454	2.11485	8.17347	0.243499	1.36828	0.556812333333333	1.50104780588359	0.153119262039688	0.496116366186034	1.32202733333333	0.708472333333333	1.22745587167666	0.255737492927425	0.699634245334504	5.77289166666667	2.38455266666667	1.21460695052031	0.215365327838712	1	1.32202733333333	1.36828	-0.0064919	0.953497003302585	1
CircRNA_ID	Chr	start	end	strand	full_length	spliced_length	gene_id	feature	samples	junction_read	non_junction_read	source_gene_name	Gene_description	Cc_P_W_1_readcount	Cc_P_D_2_readcount	Cc_P_W_2_readcount	Cc_P_D_3_readcount	Cc_P_W_3_readcount	Cc_M_D_1_readcount	Cc_M_W_1_readcount	Cc_M_D_2_readcount	Cc_M_W_2_readcount	Cc_M_D_3_readcount	Cc_M_W_3_readcount	Cc_A_D_1_readcount	Cc_A_W_1_readcount	Cc_A_D_2_readcount	Cc_A_W_2_readcount	Cc_A_D_3_readcount	Cc_A_W_3_readcount	Cc_P_W_1_tpm	Cc_P_D_2_tpm	Cc_P_W_2_tpm	Cc_P_D_3_tpm	Cc_P_W_3_tpm	Cc_M_D_1_tpm	Cc_M_W_1_tpm	Cc_M_D_2_tpm	Cc_M_W_2_tpm	Cc_M_D_3_tpm	Cc_M_W_3_tpm	Cc_A_D_1_tpm	Cc_A_W_1_tpm	Cc_A_D_2_tpm	Cc_A_W_2_tpm	Cc_A_D_3_tpm	Cc_A_W_3_tpm	Cc_P_D_readcount	Cc_P_W_readcount
novel_circ_0003969	scaffold35583	1244101	1245176	+	1075	448	CCA0953S0061;	exon:1244102-1244302	Cc_P_W_1,Cc_M_W_1,Cc_M_W_2,Cc_M_W_3,Cc_A_W_1,Cc_A_D_2,Cc_A_W_2	8,4,15,3,4,4,2	3.64305e+20	CCA0953S0061	- && sp|Q5D0W8|NPR1_ORYSI BTB/POZ domain and ankyrin repeat-containing protein NPR1 OS=Oryza sativa subsp. indica OX=39946 GN=NPR1 PE=1 SV=1 && PF11900:Domain of unknown function (DUF3420)|PF00651:BTB/POZ domain|PF12313:NPR1/NIM1 like defence protein C terminal	8	0	0	0	0	0	4	0	15	0	3	0	4	4	2	0	0	463.821892393321	0	0	0	0	0	688.349681638272	0	304.766548823601	0	526.408141779259	0	224.265530387979	97.5657349138982	71.5615	0	0	0	2.65855676398586
novel_circ_0004572	scaffold42229	1088723	1090268	-	1545	435	CCA1075S0067;	exon:1088724-1088801,exon:1088945-1089004,exon:1089099-1089143	Cc_P_D_2,Cc_P_D_3,Cc_M_D_2,Cc_M_D_3	6,5,7,10	15991030588480	CCA1075S0067	- && sp|Q93XM6|TGA9_ARATH Transcription factor TGA9 OS=Arabidopsis thaliana OX=3702 GN=TGA9 PE=1 SV=1 && PF00170:bZIP transcription factor|PF14144:Seed dormancy control	0	6	0	5	0	0	0	7	0	10	0	0	0	0	0	0	0	0	475.586556753329	0	532.821824381927	0	0	0	304.86477069814	0	702.888873269136	0	0	0	0	0	0	0	7.92382046557691	0
[truncated: 40 more columns]
