# Supplementary material for: Mechanisms of Chinese Hickory Resistance to Dry Rot Disease by Botryosphaeria dothidea: A Comprehensive Analysis from Gene Expression to Non-Coding RNAs
Source: Plants (Basel). 2025 Mar 4;14(5):793. doi: 10.3390/plants14050793 (PMC11901809; doi:10.3390/plants14050793)
Supplement: Supplementary file 1 [file plants-14-00793-s001.zip › S24 RIN.xlsx]

## Sheet: Sheet1
Table S24:The RNA quality of each sample.
No.	Sample Name	Sample ID	Library Type	Nucleic Acid ID	Concentration (ng/µL)	Volume (µL)Integrity Value	Total Amount (µg)	RIN
1	Cc_P_W_1	FKRO220202141-1A	small RNA文库,Lnc非互作文库	FZTR220202141-1A	140	72	10.08	7.4
2	Cc_P_W_2	FKRO220202142-1A	small RNA文库,Lnc非互作文库	FZTR220202142-1A	188	72	13.536	7.7
3	Cc_P_W_3	FKRO220202143-1A	small RNA文库,Lnc非互作文库	FZTR220202143-1A	81	32	2.592	8.1
4	Cc_M_W_1	FKRO220202144-1A	small RNA文库,Lnc非互作文库	FZTR220202144-1A	110	33	3.63	8.1
6	Cc_M_W_2	FKRO220220993-1A	small RNA文库,Lnc非互作文库	FZTR220220993-2A	72	54	3.888	8
6	Cc_M_W_3	FKRO220202146-1A	small RNA文库,Lnc非互作文库	FZTR220202146-1A	94	32	3.008	8
7	Cc_A_W_1	FKRO220202147-1A	small RNA文库,Lnc非互作文库	FZTR220202147-1A	111	72	7.992	7.4
8	Cc_A_W_2	FKRO220202148-1A	small RNA文库,Lnc非互作文库	FZTR220202148-1A	96	72	6.912	7.8
9	Cc_A_W_3	FKRO220202149-1A	small RNA文库,Lnc非互作文库	FZTR220202149-1A	92	32	2.944	7.6
3	Cc_P_D_2	FKRO220202151-1A	small RNA文库,Lnc非互作文库	FZTR220202151-2A	66	88	5.808	8.4
3	Cc_P_D_3	FKRO220202152-1A	small RNA文库,Lnc非互作文库	FZTR220202152-1A	98	32	3.136	8.7
4	Cc_M_D_1	FKRO220202153-1A	small RNA文库,Lnc非互作文库	FZTR220202153-1A	112	100	11.2	9.6
7	Cc_M_D_2	FKRO220220995-1A	small RNA文库,Lnc非互作文库	FZTR220220995-2A	28	155	4.34	8.3
6	Cc_M_D_3	FKRO220202155-1A	small RNA文库,Lnc非互作文库	FZTR220202155-1A	30	100	3	8.1
7	Cc_A_D_1	FKRO220202156-1A	small RNA文库,Lnc非互作文库	FZTR220202156-1A	192	67	12.864	7.2
8	Cc_A_D_2	FKRO220202157-1A	small RNA文库,Lnc非互作文库	FZTR220202157-1A	40	100	4	7.5
9	Cc_A_D_3	FKRO220202158-1A	small RNA文库,Lnc非互作文库	FZTR220202158-1A	58	32	1.856	7.8
